# Supplementary material for: Interplay of genetic predisposition, plasma metabolome and Mediterranean diet in dementia risk and cognitive function
Source: Nat Med. 2025 Aug 25;31(11):3790–800. doi: 10.1038/s41591-025-03891-5 (PMC12618253; doi:10.1038/s41591-025-03891-5)
Supplement: Supplementary file 3 — Supplementary Tables 1–28. [file 41591_2025_3891_MOESM3_ESM.xlsx]

## Sheet: Supplementary Tables
Supplementary Tables
Supplementary Table 1. Baseline characteristics of the study population in NHS at the blood collection time, overall and by genetic factors
Supplementary Table 2. Baseline characteristics of the study population in HPFS at the blood collection time, overall and by APOE4 genotype and MedDiet
Supplementary Table 3. Mean relative abundances and proportions of missingness of the 401 metabolites in NHS, overall and by APOE4 genotype
Supplementary Table 4. Associations of APOE4 genotype and ADRD PRS with dementia risk (NHS and HPFS) and objective cognitive function (NHS)
Supplementary Table 5. Baseline characteristics of the study population in NHS at the blood collection time by tertiles of the MedDiet index score
Supplementary Table 6. Interaction of metabolites and APOE4 genotype (noncarrier, heterozygote, homozygote) in relation to dementia risk in NHS
Supplementary Table 7. Associations between metabolites and dementia risk, overall and by APOE4 genotype in NHS
Supplementary Table 8. Interaction of metabolites and APOE4 genotype (noncarrier, carrier) in relation to objective cognitive function in NHS
Supplementary Table 9. Interaction of metabolites and APOE4 genotype (noncarrier, carrier) in relation to dementia risk in NHS
Supplementary Table 10. Interaction of metabolites and APOE4 genotype (noncarrier, carrier) in relation to dementia risk in HPFS
Supplementary Table 11. List of variants and weights of the ADRD PRSs
Supplementary Table 12. List of common AD/ADRD variants
Supplementary Table 13. Interaction of metabolites and ADRD PRSs in relation to dementia risk in NHS
Supplementary Table 14. Associations between metabolites and dementia risk by tertiles of ADRD PRSs in NHS
Supplementary Table 15. Interaction of metabolites and individual common AD/ADRD variants in relation to dementia risk in NHS
Supplementary Table 16. Associations between MedDiet index score and metabolite, overall and by APOE4 genotype in NHS
Supplementary Table 17. Interaction of MedDiet index score and APOE4 genotype (noncarrier, heterozygote, homozygote) in relation to metabolite in NHS
Supplementary Table 18. Associations between MedDiet index score and metabolite, overall and by APOE4 genotype in HPFS
Supplementary Table 19. Interaction of MedDiet index score and ADRD PRSs in relation to metabolite in NHS
Supplementary Table 20. Associations between MedDiet index score and metabolites by tertiles of ADRD PRSs in NHS
Supplementary Table 21. Interaction of MedDiet index score and individual common AD/ADRD variants in relation to metabolite in NHS
Supplementary Table 22. Metabolites selected into prediction models (NHS and HFPS)
Supplementary Table 23. SHAP values for predictors (NHS and HPFS)
Supplementary Table 24. Sources of published GWAS summary statistics for the two-sample MR analysis
Supplementary Table 25. List of genetic instruments selected for each exposure-outcome pair
Supplementary Table 26. Two-sample MR and sensitivity analysis results
Supplementary Table 27. Colocalization results for exposure-outcome pairs with FDR <0.05 from the MR analysis (coloc.abf)
Supplementary Table 28. Colocalization results for exposure-outcome pairs with FDR <0.05 from the MR analysis (coloc.susie)

## Sheet: Table S1
Supplementary Table 1. Baseline characteristics of the study population in NHS at the blood collection time, overall and by genetic factors
	All	APOE4 genotype			PRS of ADRD (excluding APOE region)			PRS of ADRD (including APOE4 variants)
	(n=4125)	Noncarrier	Heterozygote	Homozygote	Tertile 1	Tertile 2	Tertile 3	Tertile 1	Tertile 2	Tertile 3
		(n=3186)	(n=968)	(n=61)	(n=1405)	(n=1405)	(n=1405)	(n=1405)	(n=1405)	(n=1405)
Age, years	57.29 (6.92)	57.29 (6.91)	57.21 (6.90)	58.54 (7.48)	57.42 (6.96)	57.43 (6.99)	57.02 (6.80)	57.37 (6.89)	57.26 (7.00)	57.24 (6.86)
Fasting at blood collection, %	75.1	74.7	76.4	77	75.2	76.8	73.4	76.1	73.6	75.7
Body mass index, kg/m2	25.76 (4.76)	25.74 (4.68)	25.84 (5.04)	25.47 (4.23)	25.77 (4.82)	25.88 (4.83)	25.64 (4.63)	25.80 (4.64)	25.71 (4.76)	25.78 (4.87)
Systolic blood pressure, %
≤124 mmHg	45.6	44.9	47.7	47.5	45.8	44.2	46.8	44.9	45.3	46.7
125-144 mmHg	41.4	42.1	39.7	32.8	41.9	42.1	40.4	42	42.7	39.6
≥145 mmHg	9.1	9	8.8	14.8	8.8	9.5	8.9	9	8.1	10
Unknown	3.9	3.9	3.8	4.9	3.5	4.4	3.6	4.1	3.9	3.7
Physical activity, hours/week	2.29 (3.69)	2.24 (3.77)	2.48 (3.48)	2.04 (2.44)	2.23 (3.06)	2.20 (3.72)	2.44 (4.20)	2.16 (3.63)	2.33 (4.02)	2.38 (3.39)
Neighborhood SES index z-score	-0.13 (3.83)	-0.14 (3.84)	-0.08 (3.82)	-0.39 (3.80)	-0.12 (3.65)	-0.20 (3.86)	-0.06 (3.98)	-0.04 (3.83)	-0.22 (3.89)	-0.12 (3.78)
Married, %	88.7	88.5	89.2	90.2	87.8	89.9	88.3	89	88	89.1
Nurses’ education level, graduate degree, %	9.4	9.9	7.7	8.2	9.9	8.8	9.5	8.8	10	9.4
Spouse’s education level, college or higher, %	22.5	22.9	21.1	24.6	23.1	22.2	22.2	23.3	21.5	22.6
Total energy intake, kcal/day	1777.04 (491.33)	1785.44 (495.10)	1758.21 (477.47)	1637.15 (488.49)	1757.64 (488.62)	1780.80 (492.27)	1792.68 (492.78)	1778.75 (486.14)	1786.25 (501.69)	1766.12 (486.12)
MedDiet index score	4.63 (1.45)	4.63 (1.44)	4.62 (1.47)	4.40 (1.42)	4.63 (1.48)	4.61 (1.44)	4.64 (1.42)	4.64 (1.47)	4.63 (1.41)	4.61 (1.47)
Alcohol intake, g/day	5.99 (10.49)	6.07 (10.36)	5.75 (10.84)	6.00 (11.55)	5.76 (10.25)	6.10 (10.32)	6.12 (10.88)	5.88 (9.84)	6.10 (10.62)	6.00 (10.97)
Smoking status, %
Never	46.5	47	44.9	45.9	48.1	44.7	46.7	48.7	46.8	44
Past	40.9	40.3	43.1	41	40.7	41.4	40.7	39	40.1	43.7
Current	12.6	12.7	12	13.1	11.2	13.9	12.6	12.3	13	12.3
Postmenopausal hormone use, %	29.5	29.9	27.9	34.4	31.7	28.5	28.5	29.8	30.3	28.5
Medical history, %
Depression or antidepressant drug use	10.9	10.9	11	14.8	9.8	11.9	11.1	10.7	11	11.1
Hypertension	27	27	26.7	29.5	26	27.3	27.6	27.1	25.8	28
Hypercholesterolemia	29.2	27.3	34.2	50.8	30.7	29.3	27.8	25.1	28.6	34
Family history of dementia, %	22.8	20.9	28.6	29.5	20.8	21.9	25.8	18.6	22.3	27.5
PRS of ADRD (excluding APOE region)	-0.02 (0.99)	-0.02 (0.98)	-0.01 (1.01)	-0.09 (1.09)	-1.09 (0.52)	-0.02 (0.23)	1.06 (0.56)	-0.47 (0.92)	0.19 (0.83)	0.24 (1.05)
PRS of ADRD (including APOE variants)	-0.03 (0.99)	-0.50 (0.50)	1.32 (0.48)	3.22 (0.42)	-0.32 (0.96)	0.00 (0.98)	0.24 (0.95)	-0.94 (0.33)	-0.27 (0.17)	1.13 (0.76)
Abbreviations: ADRD, Alzheimer’s disease and related dementias; METs, metabolic equivalents; Neighborhood SES, neighborhood socioeconomic status; NHS, Nurses’ Health Study.
Values are means (SDs) for continuous variables and percentages for categorical variables.
Neighborhood SES index z-score was calculated based on the full NHS data

## Sheet: Table S2
Supplementary Table 2. Baseline characteristics of the study population in HPFS at the blood collection time, overall and by APOE4 genotype and MedDiet
	All	APOE4 genotype			MedDiet index score
	(n=1490)	Noncarrier	Heterozygote	Homozygote	Tertile 1	Tertile 2	Tertile 3
		(n=1080)	(n=382)	(n=28)	(n=497)	(n=497)	(n=496)
Age, years	63.50 (7.40)	63.39 (7.48)	63.76 (7.26)	64.56 (6.43)	62.98 (7.64)	63.54 (7.48)	64.00 (7.06)
Fasting at blood collection, %	63.4	62.8	65.7	53.6	65	61.8	63.3
Body mass index, kg/m2	25.79 (3.20)	25.71 (3.04)	26.08 (3.59)	24.71 (2.91)	26.30 (3.54)	25.73 (3.00)	25.33 (2.95)
Systolic blood pressure, %
≤124 mmHg	40.9	42.4	35.6	53.6	35.4	42.1	45.2
125-144 mmHg	40.3	39.8	42.7	25	45.5	37.2	38.1
≥145 mmHg	9.3	9.1	10.2	7.1	9.5	10.5	8.1
Unknown	9.5	8.7	11.5	14.3	9.7	10.3	8.7
Physical activity, hours/week	4.45 (5.61)	4.52 (5.62)	4.29 (5.64)	4.18 (5.05)	3.15 (4.69)	4.52 (5.40)	5.70 (6.33)
Neighborhood SES index z-score	-0.16 (3.72)	-0.14 (3.82)	-0.19 (3.53)	-0.47 (2.49)	-0.53 (3.29)	-0.11 (3.80)	0.16 (4.02)
Married, %	90.4	90.6	90.3	82.1	89.3	88.9	92.9
Profession, %
Dentist	56.3	55.8	59.2	39.3	37.4	64.2	57.3
Veterinarian	22.9	23.1	21.7	28.6	36	15.5	27.2
Pharmacist/Optometrist/Osteopath/Podiatrist	20.8	21.1	19.1	32.1	26.6	20.3	15.5
Total energy intake, kcal/day	2002.20 (591.66)	2001.84 (585.46)	2007.20 (605.72)	1948.18 (653.28)	1802.18 (541.71)	1960.38 (530.50)	2244.53 (613.36)
MedDiet index score	4.45 (1.89)	4.47 (1.90)	4.37 (1.86)	4.54 (1.84)	2.33 (0.81)	4.45 (0.50)	6.56 (0.96)
Alcohol intake, g/day	12.33 (15.83)	12.20 (15.91)	12.62 (15.61)	13.16 (16.40)	11.63 (16.64)	12.21 (15.29)	13.13 (15.53)
Smoking status, %
Never	45.7	45.6	46.9	32.1	50.1	43.1	44
Past	49.3	49.2	49.2	53.6	42.9	52.9	52
Current	5	5.2	3.9	14.3	7	4	4
Medical history, %
Depression or antidepressant drug use	13.4	13.7	12.3	14.3	12.7	15.1	12.3
Hypertension	32.6	32.8	31.9	35.7	33.6	31	33.3
Hypercholesterolemia	43.6	41.7	47.1	67.9	38.8	45.5	46.4
Family history of dementia, %	18.1	16.7	21.7	25	16.1	20.5	17.7
PRS of ADRD (excluding APOE region)	0.00 (1.00)	0.02 (1.00)	-0.03 (1.00)	-0.24 (0.91)	-0.01 (1.01)	0.04 (1.01)	-0.03 (0.98)
Abbreviations: ADRD, Alzheimer’s disease and related dementias; HPFS, Health Professionals Follow-Up Study; METs, metabolic equivalents; Neighborhood SES, neighborhood socioeconomic status.
Values are means (SDs) for continuous variables and percentages for categorical variables.
Neighborhood SES index z-score was calculated based on the full HPFS data

## Sheet: Table S3
Supplementary Table 3. Mean relative abundances and proportions of missingness of the 401 metabolites in NHS, overall and by APOE4 genotype
				All				APOE4 noncarrier		APOE4 heterozygote		APOE4 homozygote
Metabolite	Superclass	HMDB ID	Available in HPFS	Mean abundance	SD abundance	Coefficient of variation	Proportion of missingness	Mean abundance	Proportion of missingness	Mean abundance	Proportion of missingness	Mean abundance	Proportion of missingness
Alpha-hydroxybutyrate	Organic acids and derivatives	HMDB0000008	yes	0.171925	0.551601	3.20837	0.750652	0.00182408	0.748588	0.0012301	0.759298	0.00348449	0.721311
Beta-hydroxybutyrate	Organic acids and derivatives	HMDB0000011	no	0.00400987	0.00485877	1.2117	0.785528	4.01632e-05	0.784055	4.08428e-05	0.789256	2.37496e-05	0.803279
2-deoxyuridine	Nucleosides, nucleotides, and analogues	HMDB0000012	no	0.000265791	0.00031159	1.17231	0.885647	2.66251e-06	0.883867	2.59301e-06	0.896694	3.057e-06	0.803279
4-pyridoxate	Organoheterocyclic compounds	HMDB0000017	yes	0.0066552	0.0213497	3.20797	0.750652	6.0735e-05	0.748588	8.84166e-05	0.759298	4.09575e-05	0.721311
Hydroxyphenylacetate	Benzenoids	HMDB0000020	no	0.000365969	0.000362089	0.989398	0.785528	3.63234e-06	0.784055	3.6981e-06	0.789256	4.57511e-06	0.803279
N-carbamoyl-beta-alanine	Organic acids and derivatives	HMDB0000026	yes	0.00164063	0.00528585	3.22184	0	1.68126e-05	0	1.52914e-05	0	1.28773e-05	0
Carnosine	Organic acids and derivatives	HMDB0000033	no	0.000251592	0.00122066	4.85175	0.411388	2.65113e-06	0.413371	2.17136e-06	0.397727	7.2875e-07	0.52459
Taurocholate	Lipids and lipid-like molecules	HMDB0000036	no	0.0176465	0.148314	8.40475	0.813523	0.000200224	0.810107	9.25419e-05	0.828512	0.000146943	0.754098
Betaine	Organic acids and derivatives	HMDB0000043	yes	0.151543	0.166665	1.09979	0.0147094	0.00151941	0.014752	0.00148725	0.0144628	0.00175503	0.0163934
Bilirubin	Organoheterocyclic compounds	HMDB0000054	yes	0.150783	0.254993	1.69112	0.0147094	0.00152149	0.014752	0.00142965	0.0144628	0.0020365	0.0163934
Beta-alanine	Organic acids and derivatives	HMDB0000056	yes	0.10245	0.0959851	0.936901	0.665718	0.00104009	0.66447	0.000957031	0.670455	0.00125559	0.655738
Carnitine	Organic nitrogen compounds	HMDB0000062	yes	0.431082	0.470756	1.09203	0	0.00433384	0	0.00420405	0	0.00480285	0
Cortisol	Lipids and lipid-like molecules	HMDB0000063	yes	0.00647421	0.0131259	2.02742	0	6.46943e-05	0	6.46775e-05	0	6.82651e-05	0
Creatine	Organic acids and derivatives	HMDB0000064	no	0.027947	0.0352968	1.26299	0	0.000281337	0	0.000270611	0	0.000322532	0
Cholesterol	Lipids and lipid-like molecules	HMDB0000067	yes	0.0474629	0.0103295	0.217633	0.149466	0.000470242	0.14909	0.000488319	0.14876	0.000486912	0.180328
Deoxyguanosine	Nucleosides, nucleotides, and analogues	HMDB0000085	no	0.0843341	0.0932199	1.10537	0.690391	0.000855508	0.692404	0.00081083	0.682851	0.000735411	0.704918
Dimethylglycine	Organic acids and derivatives	HMDB0000092	yes	0.000766757	0.000959324	1.25114	0	7.6931e-06	0	7.51343e-06	0	8.78028e-06	0
GABA	Organic acids and derivatives	HMDB0000112	no	0.0426875	0.0783447	1.83531	0.0246738	0.000438482	0.0232266	0.000384429	0.0278926	0.000492716	0.0491803
Glycine	Organic acids and derivatives	HMDB0000123	yes	0.00973932	0.0358664	3.68264	0.0844603	9.50382e-05	0.08914	0.000103301	0.0702479	0.000124014	0.0655738
Gentisate	Benzenoids	HMDB0000152	no	0.00328799	0.0201651	6.13297	0.771767	2.92704e-05	0.770873	4.60388e-05	0.77686	1.99153e-05	0.737705
Tyrosine	Organic acids and derivatives	HMDB0000158	no	1.097	0.925883	0.844017	0	0.0110895	0	0.0105225	0	0.0118257	0
Phenylalanine	Organic acids and derivatives	HMDB0000159	yes	4.52982	3.9687	0.876129	0	0.0458237	0	0.0434615	0	0.0469994	0
Proline	Organic acids and derivatives	HMDB0000162	yes	0.0665175	0.0681309	1.02426	0.0147094	0.000664924	0.014752	0.000661194	0.0144628	0.000741541	0.0163934
Asparagine	Organic acids and derivatives	HMDB0000168	yes	0.001379	0.00110473	0.801115	0	1.3768e-05	0	1.37926e-05	0	1.48935e-05	0
Isoleucine	Organic acids and derivatives	HMDB0000172	yes	2.85671	2.1235	0.743338	0	0.0286954	0	0.0280642	0	0.0298467	0
Lysine	Organic acids and derivatives	HMDB0000182	no	0.0348985	0.0381817	1.09408	0.0246738	0.000349817	0.0260515	0.000344177	0.017562	0.00038393	0.0655738
Serine	Organic acids and derivatives	HMDB0000187	no	0.000696423	0.000746644	1.07211	0.0844603	6.93609e-06	0.08914	7.00084e-06	0.0702479	7.81912e-06	0.0655738
Cystine	Organic acids and derivatives	HMDB0000192	yes	0.00182506	0.00238582	1.30726	0.584342	1.80835e-05	0.576899	1.86758e-05	0.613636	2.04576e-05	0.508197
Indoleacetic acid	Organoheterocyclic compounds	HMDB0000197	no	2.95232e-05	3.78013e-05	1.2804	0.720047	2.974e-07	0.719397	2.88132e-07	0.722107	2.9355e-07	0.721311
C2 carnitine	Lipids and lipid-like molecules	HMDB0000201	yes	0.16523	0.198831	1.20336	0	0.00165998	0	0.00159319	0	0.00218911	0
Methylmalonate	Organic acids and derivatives	HMDB0000202	no	0.00280103	0.00170145	0.607435	0.806643	2.84053e-05	0.80634	2.6848e-05	0.806818	2.56135e-05	0.819672
N6-acetyllysine	Organic acids and derivatives	HMDB0000206	yes	0.000228186	0.000290415	1.27271	0	2.28855e-06	0	2.22555e-06	0	2.8265e-06	0
Oleate	Lipids and lipid-like molecules	HMDB0000207	no	0.201939	0.0851113	0.421469	0.813523	0.00202284	0.810107	0.00201041	0.828512	0.00197996	0.754098
Pantothenate	Organic acids and derivatives	HMDB0000210	yes	0.00770571	0.00768463	0.997264	0.0690391	7.57729e-05	0.0696798	8.14775e-05	0.0661157	7.36751e-05	0.0819672
Acetyl-galactosamine	Organic oxygen compounds	HMDB0000212	no	0.00024078	0.000106928	0.44409	0.387663	2.42162e-06	0.392341	2.3609e-06	0.367769	2.467e-06	0.459016
Palmitate	Lipids and lipid-like molecules	HMDB0000220	no	0.142849	0.0670147	0.46913	0.813523	0.00142172	0.810107	0.00146478	0.828512	0.00129982	0.754098
Thyroxine	Organic acids and derivatives	HMDB0000248	yes	0.000643151	0.00130671	2.03173	0.0147094	6.44558e-06	0.014752	6.31098e-06	0.0144628	7.6116e-06	0.0163934
Uric acid	Organoheterocyclic compounds	HMDB0000289	yes	0.0520435	0.0492604	0.946524	0	0.000521998	0	0.000513573	0	0.000547663	0
Uracil	Organoheterocyclic compounds	HMDB0000300	yes	0.0592412	0.203701	3.4385	0.750652	0.000554034	0.748588	0.000707884	0.759298	0.00081807	0.721311
Urocanic acid	Organoheterocyclic compounds	HMDB0000301	no	0.00161527	0.00563536	3.48881	0	1.63955e-05	0	1.55863e-05	0	1.24567e-05	0
Vitamin A	Lipids and lipid-like molecules	HMDB0000305	yes	0.000746427	0.000904594	1.2119	0.691103	7.49693e-06	0.685499	7.21411e-06	0.710744	9.33018e-06	0.672131
Adipate	Lipids and lipid-like molecules	HMDB0000448	yes	0.00339267	0.00976707	2.87887	0.754923	3.18743e-05	0.753296	4.01761e-05	0.762397	4.42724e-05	0.721311
Allantoin	Organoheterocyclic compounds	HMDB0000462	no	0.0112214	0.070966	6.32418	0.0246738	0.000116134	0.0260515	9.00592e-05	0.017562	0.00026844	0.0655738
2-aminoadipate	Organic acids and derivatives	HMDB0000510	yes	0.00124647	0.00281728	2.26021	0.750652	1.26265e-05	0.748588	1.09242e-05	0.759298	2.5955e-05	0.721311
Chenodeoxycholate	Lipids and lipid-like molecules	HMDB0000518	no	0.00980093	0.0318385	3.24852	0.813523	0.000107072	0.810107	7.12723e-05	0.828512	2.83586e-05	0.754098
5-dodecenoate	Lipids and lipid-like molecules	HMDB0000529	no	0.000988197	0.00159871	1.6178	0.813523	9.29925e-06	0.810107	1.16818e-05	0.828512	1.34669e-05	0.754098
Acetylglycine	Organic acids and derivatives	HMDB0000532	yes	0.00979918	0.0251607	2.56763	0.653618	9.84135e-05	0.64909	9.28968e-05	0.669421	0.000150671	0.639344
5-hydroxymethyl-4-methyluracil	Organoheterocyclic compounds	HMDB0000544	yes	0.00645008	0.00545382	0.845543	0.406168	6.50681e-05	0.409605	6.20179e-05	0.392562	7.60557e-05	0.442623
Alloisoleucine	Organic acids and derivatives	HMDB0000557	no	0.014349	0.0294516	2.05252	0.725979	0.00014865	0.720967	0.00012712	0.740702	0.000111618	0.754098
Creatinine	Organic acids and derivatives	HMDB0000562	yes	0.0685677	0.0466029	0.679663	0.0147094	0.000683202	0.014752	0.000693515	0.0144628	0.000690555	0.0163934
C18:2 CE	Lipids and lipid-like molecules	HMDB0000610	yes	0.470186	0.313616	0.667004	0.227284	0.00466618	0.227244	0.00483389	0.22624	0.00446152	0.245902
Cholate	Lipids and lipid-like molecules	HMDB0000619	no	0.00137352	0.00378911	2.75868	0.813523	1.48442e-05	0.810107	1.04154e-05	0.828512	5.74464e-06	0.754098
Dodecanedioate	Lipids and lipid-like molecules	HMDB0000623	no	0.000575256	0.000411545	0.715412	0.813523	5.75893e-06	0.810107	5.73182e-06	0.828512	5.72504e-06	0.754098
Cytosine	Organoheterocyclic compounds	HMDB0000630	no	9.16667e-05	8.1308e-05	0.886996	0.0246738	9.11124e-07	0.0232266	9.16936e-07	0.0278926	1.20973e-06	0.0491803
Glycodeoxycholate	Lipids and lipid-like molecules	HMDB0000631	yes	0.043776	0.0991871	2.26579	0.803321	0.000442475	0.800691	0.000437181	0.816116	0.000257064	0.737705
Dodecanoate	Lipids and lipid-like molecules	HMDB0000638	no	0.00860643	0.0133278	1.54858	0.813523	8.42921e-05	0.810107	9.22319e-05	0.828512	8.92874e-05	0.754098
Glutamine	Organic acids and derivatives	HMDB0000641	no	0.0391597	0.032944	0.841275	0	0.000391745	0	0.000388399	0	0.000434574	0
C10 carnitine	Lipids and lipid-like molecules	HMDB0000651	yes	0.00581275	0.00872579	1.50115	0	5.90965e-05	0	5.41813e-05	0	7.01364e-05	0
C16:1 CE	Lipids and lipid-like molecules	HMDB0000658	yes	0.0363617	0.025577	0.703407	0.0377224	0.00036393	0.0373509	0.00036151	0.0371901	0.000381174	0.0655738
Homoarginine	Organic acids and derivatives	HMDB0000670	yes	0.0815171	0.107255	1.31574	0.0820878	0.00080497	0.0853735	0.000856332	0.0692149	0.000678872	0.114754
Hexadecanedioate	Lipids and lipid-like molecules	HMDB0000672	no	0.000534723	0.000607512	1.13612	0.813523	5.47786e-06	0.810107	4.77298e-06	0.828512	6.43366e-06	0.754098
Indoxylsulfate	Organic acids and derivatives	HMDB0000682	yes	0.0288764	0.0212148	0.734675	0.750652	0.000288544	0.748588	0.000290287	0.759298	0.000278282	0.721311
Kynurenine	Organic oxygen compounds	HMDB0000684	no	0.00600958	0.00397785	0.661918	0.760854	6.14186e-05	0.758004	5.40646e-05	0.771694	7.96592e-05	0.737705
Leucine	Organic acids and derivatives	HMDB0000687	yes	5.32937	3.84462	0.721402	0	0.0536749	0	0.0518777	0	0.0558545	0
C5 carnitine	Lipids and lipid-like molecules	HMDB0000688	yes	0.00233395	0.00268753	1.15149	0	2.34874e-05	0	2.28529e-05	0	2.33399e-05	0
Methionine	Organic acids and derivatives	HMDB0000696	yes	0.00343731	0.00337415	0.981625	0	3.45258e-05	0	3.36224e-05	0	3.83097e-05	0
Glycolithocholate	Lipids and lipid-like molecules	HMDB0000698	no	0.00230182	0.00640573	2.78289	0.813523	2.38327e-05	0.810107	2.0222e-05	0.828512	2.11133e-05	0.754098
1-methylnicotinamide	Organoheterocyclic compounds	HMDB0000699	yes	0.145197	1.11143	7.65465	0	0.00148471	0	0.00135373	0	0.00130119	0
Mandelate	Benzenoids	HMDB0000703	no	0.000123938	0.000429828	3.46808	0.855279	1.18169e-06	0.851852	1.52134e-06	0.870868	6.23045e-07	0.786885
C6 carnitine	Lipids and lipid-like molecules	HMDB0000705	no	0.00117535	0.00208829	1.77673	0.0844603	1.17744e-05	0.08914	1.14754e-05	0.0702479	1.508e-05	0.0655738
Glycoursodeoxycholate	Lipids and lipid-like molecules	HMDB0000708	no	0.00161435	0.00319746	1.98065	0.813523	1.675e-05	0.810107	1.45231e-05	0.828512	9.61566e-06	0.754098
Hippurate	Benzenoids	HMDB0000714	yes	0.015447	0.0160553	1.03938	0.750652	0.000152601	0.748588	0.000160269	0.759298	0.000163105	0.721311
Kynurenic acid	Organoheterocyclic compounds	HMDB0000715	no	0.000227369	0.000475003	2.08913	0	2.32256e-06	0	2.07223e-06	0	2.91853e-06	0
Pipecolic acid	Organic acids and derivatives	HMDB0000716	yes	0.000958905	0.00202058	2.10717	0.0946619	9.47459e-06	0.0985562	9.91112e-06	0.0826446	1.03524e-05	0.0819672
Levulinate	Organic acids and derivatives	HMDB0000720	no	0.00118306	0.000887009	0.749756	0.855279	1.17798e-05	0.851852	1.22896e-05	0.870868	9.26364e-06	0.786885
Hydroxyproline	Organic acids and derivatives	HMDB0000725	yes	0.0487414	0.185456	3.8049	0	0.000501335	0	0.000429187	0	0.000684317	0
Hyodeoxycholate	Lipids and lipid-like molecules	HMDB0000733	no	0.000574601	0.0010829	1.8846	0.879004	5.94561e-06	0.874765	5.06879e-06	0.895661	4.62216e-06	0.836066
Malate	Organic acids and derivatives	HMDB0000744	no	0.0169448	0.00670678	0.395802	0.775563	0.000170361	0.772756	0.000167351	0.786157	0.000154331	0.754098
Lithocholate	Organic compounds	HMDB0000761	no	0.00119228	0.00199897	1.67659	0.855279	1.10401e-05	0.851852	1.54575e-05	0.870868	9.98432e-06	0.786885
Hydrocinnamate	Phenylpropanoids and polyketides	HMDB0000764	no	0.00139233	0.00436712	3.13655	0.879004	1.48375e-05	0.874765	8.88639e-06	0.895661	2.83228e-05	0.836066
N-acetyalanine	Organic acids and derivatives	HMDB0000766	yes	0.000159094	0.000126005	0.792018	0.418031	1.60514e-06	0.415254	1.54782e-06	0.42562	1.51802e-06	0.442623
Pseudouridine	Nucleosides, nucleotides, and analogues	HMDB0000767	no	0.0198661	0.0214977	1.08213	0	0.000199328	0	0.00019499	0	0.000222109	0
Pregnenolone sulfate	Lipids and lipid-like molecules	HMDB0000774	no	0.00453052	0.011695	2.58139	0.813523	4.9041e-05	0.810107	2.71968e-05	0.828512	9.50273e-05	0.754098
Phenyllactate	Phenylpropanoids and polyketides	HMDB0000779	no	0.00700324	0.021793	3.11185	0.813523	7.40734e-05	0.810107	4.73292e-05	0.828512	0.000158295	0.754098
Azelate	Lipids and lipid-like molecules	HMDB0000784	no	0.00285862	0.01065	3.72555	0.879004	3.00722e-05	0.874765	2.05425e-05	0.895661	5.05379e-05	0.836066
C8 carnitine	Lipids and lipid-like molecules	HMDB0000791	yes	0.00138563	0.0019991	1.44274	0	1.38769e-05	0	1.36563e-05	0	1.59572e-05	0
Sebacate	Lipids and lipid-like molecules	HMDB0000792	no	0.000128233	0.000189447	1.47737	0.83796	1.2956e-06	0.836158	1.231e-06	0.845041	1.3523e-06	0.819672
Phytanate	Lipids and lipid-like molecules	HMDB0000801	no	0.000647353	0.000436182	0.673793	0.813523	6.41172e-06	0.810107	6.84814e-06	0.828512	4.82094e-06	0.754098
Pterin	Organoheterocyclic compounds	HMDB0000802	no	0.00749309	0.0110087	1.46917	0.808304	7.60205e-05	0.804457	6.93512e-05	0.820248	0.000101484	0.819672
Myristate	Lipids and lipid-like molecules	HMDB0000806	no	0.031665	0.0328633	1.03784	0.813523	0.000311711	0.810107	0.0003373	0.828512	0.000287319	0.754098
Pentadecanoate	Lipids and lipid-like molecules	HMDB0000826	no	0.00336063	0.00268193	0.798043	0.813523	3.31075e-05	0.810107	3.60158e-05	0.828512	2.70588e-05	0.754098
Stearate	Lipids and lipid-like molecules	HMDB0000827	no	0.260605	0.477866	1.83368	0.813523	0.00269402	0.810107	0.00215183	0.828512	0.0040846	0.754098
Salicylurate	Benzenoids	HMDB0000840	yes	0.148832	0.749785	5.03778	0.775326	0.00147289	0.774639	0.00161656	0.77686	0.000210011	0.786885
Taurohyodeoxycholate	Lipids and lipid-like molecules	HMDB0000874	no	0.00114574	0.00379028	3.30817	0.831079	1.17499e-05	0.826428	1.03098e-05	0.84814	1.20351e-05	0.803279
Trigonelline	Alkaloids and derivatives	HMDB0000875	yes	0.463767	1.13309	2.44324	0.0272835	0.00462889	0.0279347	0.00468825	0.0237603	0.00428226	0.0491803
Valine	Organic acids and derivatives	HMDB0000883	yes	4.31853	3.38635	0.784143	0	0.04345	0	0.042217	0	0.0447303	0
Ribothymidine	Nucleosides, nucleotides, and analogues	HMDB0000884	yes	0.0143735	0.0215493	1.49924	0.0272835	0.00014299	0.0279347	0.00014666	0.0237603	0.000135864	0.0491803
C16:0 CE	Lipids and lipid-like molecules	HMDB0000885	no	0.0706181	0.0379636	0.537591	0.0275208	0.000702808	0.0279347	0.000718167	0.0247934	0.000691202	0.0491803
Suberate	Lipids and lipid-like molecules	HMDB0000893	no	0.0101322	0.0205854	2.03167	0.81637	0.000101135	0.814187	9.4691e-05	0.825413	0.00019605	0.786885
Acetylcholine	Organic nitrogen compounds	HMDB0000895	yes	0.00220877	0.0346225	15.675	0.318624	2.63943e-05	0.322662	7.29779e-06	0.301653	4.0623e-05	0.377049
Taurodeoxycholate	Lipids and lipid-like molecules	HMDB0000896	no	0.0429024	0.138744	3.23396	0.803321	0.000453741	0.800691	0.000355248	0.816116	0.000268801	0.737705
7-methylguanine	Organoheterocyclic compounds	HMDB0000897	yes	0.000962383	0.000575158	0.597639	0.0374852	9.63209e-06	0.0373509	9.61246e-06	0.036157	9.36577e-06	0.0655738
1-methylhistamine	Organic nitrogen compounds	HMDB0000898	no	0.007814	0.0160943	2.05968	0.120285	7.84254e-05	0.122097	7.65265e-05	0.112603	8.94461e-05	0.147541
Citrulline	Organic acids and derivatives	HMDB0000904	yes	0.00317226	0.00282313	0.889941	0	3.17062e-05	0	3.15369e-05	0	3.55272e-05	0
C18:1 CE	Lipids and lipid-like molecules	HMDB0000918	no	0.211864	0.112064	0.528942	0.0275208	0.00210801	0.0279347	0.00215614	0.0247934	0.00207577	0.0491803
Trimethylamine-N-oxide	Organic nitrogen compounds	HMDB0000925	yes	1.0745	1.68333	1.56661	0	0.0108445	0	0.0105847	0	0.00809636	0
Taurochenodeoxycholate	Lipids and lipid-like molecules	HMDB0000951	no	0.0415959	0.161774	3.88919	0.813523	0.000428192	0.810107	0.00036494	0.828512	0.000487142	0.754098
5-methylcytidine	Nucleosides, nucleotides, and analogues	HMDB0000982	yes	0.000270553	0.000224725	0.830614	0.741163	2.7798e-06	0.738544	2.41521e-06	0.746901	3.41727e-06	0.786885
Biliverdin	Organoheterocyclic compounds	HMDB0001008	yes	0.0112942	0.00921294	0.815724	0.0272835	0.000113728	0.0279347	0.000110868	0.0237603	0.000104757	0.0491803
Cotinine	Organoheterocyclic compounds	HMDB0001046	no	0.00376513	0.0168914	4.48628	0.00996441	3.86266e-05	0.0109856	3.41571e-05	0.00619835	4.24548e-05	0.0163934
Coenzyme Q10	Lipids and lipid-like molecules	HMDB0001072	yes	0.00201901	0.000897509	0.444528	0.463345	2.03131e-05	0.466416	2.00081e-05	0.447314	1.60553e-05	0.557377
5-aminolevulinic acid	Organic acids and derivatives	HMDB0001149	no	0.00122255	0.00137607	1.12558	0.810439	1.25266e-05	0.810107	1.14488e-05	0.81095	8.58359e-06	0.819672
Butyrobetaine	Lipids and lipid-like molecules	HMDB0001161	yes	1.91012	3.98951	2.08861	0.858363	0.0192815	0.854049	0.0180187	0.878099	0.0222357	0.770492
Methylthioadenosine	Nucleosides, nucleotides, and analogues	HMDB0001173	no	0.000522539	0.000914818	1.75072	0.785765	5.4672e-06	0.784055	4.39074e-06	0.793388	5.2629e-06	0.754098
DCMP	Nucleosides, nucleotides, and analogues	HMDB0001202	no	0.000200233	0.0001645	0.821546	0.785528	2.00886e-06	0.784055	1.98431e-06	0.789256	1.93426e-06	0.803279
N1-acetylspermidine	Organic acids and derivatives	HMDB0001276	yes	0.00165064	0.00118708	0.719159	0.0272835	1.64089e-05	0.0279347	1.67585e-05	0.0237603	1.76066e-05	0.0491803
N6,N6,N6-trimethyllysine	Organic acids and derivatives	HMDB0001325	yes	0.00350278	0.00294562	0.840939	0.0272835	3.48582e-05	0.0279347	3.55909e-05	0.0237603	3.4905e-05	0.0491803
C18:0 SM	Lipids and lipid-like molecules	HMDB0001348	yes	0.222169	0.0558074	0.251194	0.0275208	0.00221891	0.0279347	0.00223175	0.0247934	0.00220651	0.0491803
Alpha-linolenate	Lipids and lipid-like molecules	HMDB0001388	no	0.0255493	0.0195913	0.766806	0.813523	0.00025642	0.810107	0.00025537	0.828512	0.000219461	0.754098
Hydroxycotinine	Organoheterocyclic compounds	HMDB0001390	yes	0.000709009	0.00215659	3.0417	0.316726	7.24948e-06	0.311048	6.76747e-06	0.332645	3.46304e-06	0.360656
DUMP	Nucleosides, nucleotides, and analogues	HMDB0001409	no	0.000586141	0.000304027	0.518693	0.789324	5.85728e-06	0.787822	5.7907e-06	0.793388	7.27223e-06	0.803279
Putrescine	Organic nitrogen compounds	HMDB0001414	yes	0.0216167	0.0187904	0.869257	0.6828	0.000217856	0.684871	0.000211502	0.679752	0.00020527	0.622951
Pyridoxamine	Organoheterocyclic compounds	HMDB0001431	yes	0.00409515	0.0104816	2.55952	0.391222	4.14019e-05	0.399874	3.72485e-05	0.362603	7.94295e-05	0.393443
3-hydroxyanthranilic acid	Benzenoids	HMDB0001476	yes	0.00104206	0.00470653	4.51657	0.653618	1.04062e-05	0.654426	1.07513e-05	0.65186	6.07436e-06	0.639344
ADMA	Organic acids and derivatives	HMDB0001539	no	1.24145	1.14059	0.918761	0.0246738	0.0125552	0.0260515	0.0119172	0.017562	0.0130503	0.0655738
1-methylguanosine	Nucleosides, nucleotides, and analogues	HMDB0001563	yes	0.000755555	0.000865401	1.14538	0	7.63842e-06	0	7.19649e-06	0	8.92539e-06	0
Phosphocholine	Organic nitrogen compounds	HMDB0001565	yes	0.0238946	0.0834996	3.4945	0.388375	0.00022929	0.395166	0.000258614	0.362603	0.000429268	0.442623
Caffeine	Organoheterocyclic compounds	HMDB0001847	yes	0.012593	0.0156254	1.24079	0.0272835	0.000126028	0.0279347	0.000126086	0.0237603	0.000118202	0.0491803
Dimethylurate	Organoheterocyclic compounds	HMDB0001857	no	0.000334369	0.000580592	1.73638	0.878766	3.37203e-06	0.875078	3.43746e-06	0.893595	1.24982e-06	0.836066
Acetaminophen	Benzenoids	HMDB0001859	yes	0.00128389	0.00614291	4.7846	0.0272835	1.18793e-05	0.0279347	1.58941e-05	0.0237603	1.42993e-05	0.0491803
3-methylxanthine	Organoheterocyclic compounds	HMDB0001886	yes	0.000688794	0.000766051	1.11216	0.0690391	6.89108e-06	0.0696798	6.94662e-06	0.0661157	5.7744e-06	0.0819672
Theophylline	Organoheterocyclic compounds	HMDB0001889	no	0.00532389	0.00991569	1.86249	0.855279	5.1869e-05	0.851852	6.17452e-05	0.870868	2.11862e-05	0.786885
Salicylate	Benzenoids	HMDB0001895	no	0.019146	0.080899	4.22537	0.879004	0.000155431	0.874765	0.000342752	0.895661	0.000100988	0.836066
Aminocaproic acid	Organoheterocyclic compounds	HMDB0001901	no	6.922e-05	2.98936e-05	0.431863	0.810439	6.98257e-07	0.810107	6.84521e-07	0.81095	4.86784e-07	0.819672
Metformin	Organic nitrogen compounds	HMDB0001921	yes	2.15274e-05	1.89648e-05	0.880964	0.438909	2.15652e-07	0.448839	2.13949e-07	0.40186	2.18681e-07	0.508197
Hydrochlorothiazide	Organoheterocyclic compounds	HMDB0001928	no	0.000159821	0.000551511	3.4508	0.901779	1.61285e-06	0.89705	1.59019e-06	0.921488	1.17898e-06	0.836066
3-hydroxyoctanoate	Organic acids and derivatives	HMDB0001954	no	0.00258964	0.00738642	2.8523	0.813523	2.72188e-05	0.810107	2.05983e-05	0.828512	3.11919e-05	0.754098
7-methylxanthine	Organoheterocyclic compounds	HMDB0001991	no	0.0209377	0.0468767	2.23886	0.116963	0.000203803	0.1199	0.000228797	0.104339	0.000185708	0.163934
Eicosapentaenoate	Lipids and lipid-like molecules	HMDB0001999	no	0.0028828	0.00229846	0.797304	0.813523	2.86119e-05	0.810107	2.97791e-05	0.828512	2.70147e-05	0.754098
Myristoleate	Lipids and lipid-like molecules	HMDB0002000	yes	0.00416984	0.00609523	1.46174	0.813523	4.1645e-05	0.810107	4.18476e-05	0.828512	4.22047e-05	0.754098
Methionine sulfoxide	Organic acids and derivatives	HMDB0002005	no	0.00255027	0.0132168	5.1825	0.309609	2.56835e-05	0.307596	2.37547e-05	0.317149	4.30946e-05	0.295082
N-acetylputrescine	Organic acids and derivatives	HMDB0002064	no	0.000133364	6.27356e-05	0.470408	0.279241	1.33219e-06	0.278092	1.34165e-06	0.286157	1.28703e-06	0.229508
13-docosenoate	Lipids and lipid-like molecules	HMDB0002068	no	0.000511612	0.000548895	1.07287	0.813523	4.98446e-06	0.810107	5.67461e-06	0.828512	4.24586e-06	0.754098
Palmitoylethanolamide	Organic acids and derivatives	HMDB0002100	yes	0.000657217	0.00186465	2.83719	0.149466	6.6925e-06	0.14909	5.77725e-06	0.14876	1.31481e-05	0.180328
N1,N12-diacetylspermine	Organic acids and derivatives	HMDB0002172	yes	0.00122316	0.00298587	2.44111	0.46382	1.20894e-05	0.464218	1.29182e-05	0.46281	8.76932e-06	0.459016
Docosahexaenoate	Lipids and lipid-like molecules	HMDB0002183	no	0.0193122	0.0137783	0.713452	0.813523	0.000194746	0.810107	0.0001896	0.828512	0.000166577	0.754098
Eicosenoate	Lipids and lipid-like molecules	HMDB0002231	no	0.00407611	0.00221553	0.54354	0.813523	4.02871e-05	0.810107	4.29157e-05	0.828512	3.60357e-05	0.754098
Heptadecanoate	Lipids and lipid-like molecules	HMDB0002259	no	0.00542734	0.00297856	0.548807	0.813523	5.40153e-05	0.810107	5.56824e-05	0.828512	4.9092e-05	0.754098
Imidazole propionate	Organoheterocyclic compounds	HMDB0002271	yes	1.61563e-05	3.41575e-05	2.11419	0.595967	1.56853e-07	0.597615	1.77161e-07	0.589876	1.5513e-07	0.606557
Indole-3-propionate	Organoheterocyclic compounds	HMDB0002302	no	0.00463086	0.013622	2.94156	0.803321	4.73083e-05	0.801946	3.95688e-05	0.81095	8.6476e-05	0.754098
C5:1 carnitine	Lipids and lipid-like molecules	HMDB0002366	yes	0.00030175	0.00037271	1.23516	0.0844603	3.03719e-06	0.08914	2.94224e-06	0.0702479	3.20348e-06	0.0655738
Nervonic acid	Lipids and lipid-like molecules	HMDB0002368	no	0.000863401	0.000434598	0.503355	0.813523	8.57811e-06	0.810107	8.83477e-06	0.828512	8.66692e-06	0.754098
Cortisone	Lipids and lipid-like molecules	HMDB0002802	yes	0.000597274	0.00140909	2.3592	0	6.01021e-06	0	5.82936e-06	0	6.291e-06	0
C18:1 LPC	Lipids and lipid-like molecules	HMDB0002815	no	0.535821	0.790788	1.47584	0.0275208	0.00536064	0.0279347	0.00532872	0.0247934	0.00570837	0.0491803
Eicosatrienoate	Lipids and lipid-like molecules	HMDB0002925	no	0.00486394	0.00265495	0.545844	0.813523	4.90176e-05	0.810107	4.76739e-05	0.828512	4.40692e-05	0.754098
Palmitoleate	Lipids and lipid-like molecules	HMDB0003229	no	0.0663592	0.0569975	0.858923	0.813523	0.000658059	0.810107	0.000682083	0.828512	0.000682133	0.754098
1-methylguanine	Organoheterocyclic compounds	HMDB0003282	yes	0.0196911	0.027804	1.41201	0.111744	0.000196403	0.117075	0.000199709	0.0940083	0.000177921	0.114754
SDMA	Organic acids and derivatives	HMDB0003334	yes	1.4104	1.30314	0.923946	0.36038	0.0143336	0.358443	0.013265	0.363636	0.0154233	0.409836
N-acetylornithine	Organic acids and derivatives	HMDB0003357	yes	0.000307463	0.000410229	1.33424	0	3.0906e-06	0	3.01016e-06	0	3.26403e-06	0
4-guanidinobutanoic acid	Organic acids and derivatives	HMDB0003464	yes	2.80321e-05	0.00013123	4.68143	0.558244	2.66199e-07	0.560264	3.17906e-07	0.547521	4.24751e-07	0.622951
4-acetamidobutanoate	Organic acids and derivatives	HMDB0003681	yes	0.000571627	0.000294274	0.514802	0.0272835	5.72183e-06	0.0279347	5.71296e-06	0.0237603	5.47277e-06	0.0491803
21-deoxycortisol	Lipids and lipid-like molecules	HMDB0004030	yes	0.000163703	0.000747604	4.56682	0.0794781	1.61072e-06	0.0806654	1.7414e-06	0.0733471	1.33052e-06	0.114754
D-urobilinogen	Lipids and lipid-like molecules	HMDB0004158	yes	0.000223933	0.000786709	3.51315	0.314116	2.28902e-06	0.31607	2.08459e-06	0.301653	2.13763e-06	0.409836
N1-methyl-2-pyridone-5-carboxamide	Organoheterocyclic compounds	HMDB0004193	no	0.00543795	0.00880951	1.62001	0.0272835	5.40387e-05	0.0279347	5.58477e-05	0.0237603	4.8653e-05	0.0491803
L-alpha-glutamyl-L-Lysine	Organic acids and derivatives	HMDB0004207	no	3.14929e-05	1.13536e-05	0.360511	0.91032	3.07827e-07	0.908035	3.40145e-07	0.919421	3.31227e-07	0.885246
N-alpha-acetylarginine	Organic acids and derivatives	HMDB0004620	yes	0.000335237	0.000883114	2.63429	0.0147094	3.38923e-06	0.014752	3.18301e-06	0.0144628	4.11716e-06	0.0163934
13-HODE	Lipids and lipid-like molecules	HMDB0004667	no	0.000130552	0.000117807	0.902376	0.855279	1.34626e-06	0.851852	1.17615e-06	0.870868	1.07068e-06	0.786885
N2,N2-dimethylguanosine	Nucleosides, nucleotides, and analogues	HMDB0004824	yes	0.000851826	0.000457411	0.536977	0.0272835	8.52005e-06	0.0279347	8.53655e-06	0.0237603	8.12435e-06	0.0491803
Proline betaine	Organic acids and derivatives	HMDB0004827	no	0.104829	0.126899	1.21053	0.0272835	0.00105202	0.0279347	0.00102495	0.0237603	0.00122969	0.0491803
C16:0 Ceramide (d18:1)	Lipids and lipid-like molecules	HMDB0004949	yes	0.000869557	0.000243578	0.280117	0.0275208	8.64338e-06	0.0279347	8.8457e-06	0.0247934	9.03912e-06	0.0491803
C22:0 Ceramide (d18:1)	Lipids and lipid-like molecules	HMDB0004952	yes	0.00481267	0.00149346	0.310319	0.0275208	4.81017e-05	0.0279347	4.82548e-05	0.0247934	4.73706e-05	0.0491803
C24:1 Ceramide (d18:1)	Lipids and lipid-like molecules	HMDB0004953	yes	0.00364544	0.00129778	0.356002	0.0275208	3.65414e-05	0.0279347	3.62451e-05	0.0247934	3.52143e-05	0.0491803
C24:0 Ceramide (d18:1)	Lipids and lipid-like molecules	HMDB0004956	yes	0.0167852	0.00491987	0.293108	0.0275208	0.000167946	0.0279347	0.000167913	0.0247934	0.000161841	0.0491803
C14 carnitine	Lipids and lipid-like molecules	HMDB0005066	no	0.000932218	0.00120779	1.29561	0	9.44121e-06	0	8.77044e-06	0	1.18607e-05	0
C48:0 TAG	Lipids and lipid-like molecules	HMDB0005356	no	0.0102488	0.0158476	1.54629	0.0275208	0.000104141	0.0279347	9.64062e-05	0.0247934	0.000113177	0.0491803
C50:0 TAG	Lipids and lipid-like molecules	HMDB0005357	yes	0.0262024	0.026934	1.02792	0.0275208	0.000263712	0.0279347	0.000253973	0.0247934	0.000302924	0.0491803
C48:1 TAG	Lipids and lipid-like molecules	HMDB0005359	no	0.0376763	0.0453236	1.20297	0.0377224	0.000380301	0.0373509	0.000362985	0.0371901	0.000411657	0.0655738
C50:1 TAG	Lipids and lipid-like molecules	HMDB0005360	no	0.102723	0.102462	0.997457	0.0275208	0.00103584	0.0279347	0.000993795	0.0247934	0.00111161	0.0491803
C51:2 TAG	Lipids and lipid-like molecules	HMDB0005362	no	0.0232967	0.0322922	1.38613	0.118387	0.000237022	0.118958	0.000220006	0.11157	0.000228146	0.196721
C52:4 TAG	Lipids and lipid-like molecules	HMDB0005363	yes	0.324398	0.259481	0.799886	0.0377224	0.00322718	0.0373509	0.00328767	0.0371901	0.00343357	0.0655738
C52:0 TAG	Lipids and lipid-like molecules	HMDB0005365	yes	0.018305	0.0187681	1.0253	0.0275208	0.000183022	0.0279347	0.000180787	0.0247934	0.000221361	0.0491803
C52:1 TAG	Lipids and lipid-like molecules	HMDB0005367	yes	0.168971	0.112111	0.663491	0.0275208	0.00169282	0.0279347	0.00167423	0.0247934	0.00177561	0.0491803
C54:4 TAG	Lipids and lipid-like molecules	HMDB0005370	yes	0.217489	0.177326	0.815332	0.0275208	0.00215173	0.0279347	0.00224311	0.0247934	0.00230108	0.0491803
C48:2 TAG	Lipids and lipid-like molecules	HMDB0005376	yes	0.116013	0.0977315	0.842417	0.0275208	0.00116507	0.0279347	0.0011413	0.0247934	0.00120292	0.0491803
C50:2 TAG	Lipids and lipid-like molecules	HMDB0005377	yes	0.275303	0.40145	1.45821	0.0275208	0.00276468	0.0279347	0.00269824	0.0247934	0.00302292	0.0491803
C52:5 TAG	Lipids and lipid-like molecules	HMDB0005380	no	0.811526	0.942711	1.16165	0.5414	0.00805036	0.540176	0.00822468	0.545455	0.00979173	0.540984
C52:3 TAG	Lipids and lipid-like molecules	HMDB0005384	yes	0.450243	0.350716	0.778948	0.227284	0.00448202	0.227244	0.00456103	0.22624	0.00464077	0.245902
C54:5 TAG	Lipids and lipid-like molecules	HMDB0005385	yes	0.233785	0.284447	1.2167	0.0377224	0.00233752	0.0373509	0.00234122	0.0371901	0.00230062	0.0655738
C54:6 TAG	Lipids and lipid-like molecules	HMDB0005391	yes	0.131905	0.113041	0.856985	0.0275208	0.00130731	0.0279347	0.00135686	0.0247934	0.00133087	0.0491803
C54:1 TAG	Lipids and lipid-like molecules	HMDB0005395	no	0.0461252	0.0407917	0.884368	0.0275208	0.000459725	0.0279347	0.00046289	0.0247934	0.000516173	0.0491803
C56:1 TAG	Lipids and lipid-like molecules	HMDB0005396	yes	0.00620841	0.00862853	1.38981	0.0970344	6.10375e-05	0.100126	6.42114e-05	0.0847107	8.31378e-05	0.131148
C56:4 TAG	Lipids and lipid-like molecules	HMDB0005398	no	0.0406123	0.024977	0.615009	0.0422301	0.000401755	0.0426868	0.000418557	0.0392562	0.000437004	0.0655738
C56:2 TAG	Lipids and lipid-like molecules	HMDB0005404	yes	0.0233892	0.0201288	0.860604	0.0275208	0.000231976	0.0279347	0.000238677	0.0247934	0.000258302	0.0491803
C54:3 TAG	Lipids and lipid-like molecules	HMDB0005405	no	0.309149	0.215298	0.69642	0.0275208	0.0030651	0.0279347	0.00317379	0.0247934	0.00316142	0.0491803
C56:3 TAG	Lipids and lipid-like molecules	HMDB0005410	yes	0.0364356	0.0226471	0.621565	0.0275208	0.00036078	0.0279347	0.000374041	0.0247934	0.0003977	0.0491803
C58:8 TAG	Lipids and lipid-like molecules	HMDB0005413	yes	0.00349302	0.00589833	1.6886	0.394069	3.56181e-05	0.403327	3.23547e-05	0.360537	4.33582e-05	0.442623
C50:3 TAG	Lipids and lipid-like molecules	HMDB0005433	yes	0.216494	0.170482	0.787468	0.0275208	0.00216345	0.0279347	0.00215961	0.0247934	0.00233077	0.0491803
C50:4 TAG	Lipids and lipid-like molecules	HMDB0005435	yes	0.640492	0.840012	1.31151	0.351839	0.0063797	0.350282	0.0064118	0.356405	0.00763349	0.360656
C52:6 TAG	Lipids and lipid-like molecules	HMDB0005436	yes	0.281035	0.271788	0.967096	0.217082	0.00278276	0.217828	0.00289923	0.213843	0.00283448	0.229508
C56:9 TAG	Lipids and lipid-like molecules	HMDB0005448	yes	0.0302684	0.0388272	1.28276	0.0275208	0.000300509	0.0279347	0.000309313	0.0247934	0.000310967	0.0491803
C56:6 TAG	Lipids and lipid-like molecules	HMDB0005456	no	0.0456799	0.0415772	0.910186	0.0377224	0.000455991	0.0373509	0.000458129	0.0371901	0.000478474	0.0655738
C58:6 TAG	Lipids and lipid-like molecules	HMDB0005458	yes	0.00939568	0.008047	0.856458	0.227284	9.42681e-05	0.227244	9.17356e-05	0.22624	0.000113461	0.245902
C58:9 TAG	Lipids and lipid-like molecules	HMDB0005463	yes	0.0102721	0.0113801	1.10786	0.227284	0.000103433	0.227244	0.000100649	0.22624	9.83826e-05	0.245902
C58:7 TAG	Lipids and lipid-like molecules	HMDB0005471	yes	0.00644416	0.00936114	1.45265	0.227284	6.57546e-05	0.227244	5.83468e-05	0.22624	9.34093e-05	0.245902
C58:10 TAG	Lipids and lipid-like molecules	HMDB0005476	yes	0.0160448	0.0164703	1.02652	0.180308	0.0001617	0.1742	0.000157351	0.202479	0.000143119	0.147541
C60:12 TAG	Lipids and lipid-like molecules	HMDB0005478	yes	0.00424541	0.00749726	1.76597	0.217082	4.25549e-05	0.217828	4.27691e-05	0.213843	3.2009e-05	0.229508
2-methylguanosine	Nucleosides, nucleotides, and analogues	HMDB0005862	yes	0.00275243	0.0033825	1.22891	0.42847	2.8423e-05	0.429065	2.46534e-05	0.422521	2.65631e-05	0.491803
N4-acetylcytidine	Nucleosides, nucleotides, and analogues	HMDB0005923	yes	0.000611986	0.000400671	0.654706	0.0272835	6.09962e-06	0.0279347	6.18379e-06	0.0237603	6.15947e-06	0.0491803
Phenylacetylglutamine	Organic acids and derivatives	HMDB0006344	yes	0.0964718	0.0735346	0.762239	0.0272835	0.000958607	0.0279347	0.000983039	0.0237603	0.000992524	0.0491803
C20:4 carnitine	Lipids and lipid-like molecules	HMDB0006455	yes	0.000173515	0.000230793	1.3301	0.815658	1.67911e-06	0.809479	1.97714e-06	0.836777	1.38375e-06	0.803279
C20 carnitine	Lipids and lipid-like molecules	HMDB0006460	yes	0.00240158	0.00389852	1.62332	0.674496	2.41537e-05	0.678594	2.26603e-05	0.665289	3.64304e-05	0.606557
C14:0 CE	Lipids and lipid-like molecules	HMDB0006725	no	0.00594363	0.00435468	0.732663	0.0275208	5.92686e-05	0.0279347	6.00676e-05	0.0247934	5.81139e-05	0.0491803
C20:4 CE	Lipids and lipid-like molecules	HMDB0006726	yes	0.227492	0.172461	0.758099	0.0275208	0.00225993	0.0279347	0.0023275	0.0247934	0.0022193	0.0491803
C22:4 CE	Lipids and lipid-like molecules	HMDB0006729	yes	0.00139622	0.0011447	0.819856	0.758244	1.36215e-05	0.757062	1.48127e-05	0.767562	1.75758e-05	0.672131
C20:5 CE	Lipids and lipid-like molecules	HMDB0006731	no	0.381293	0.50263	1.31823	0.0275208	0.00374053	0.0279347	0.00411233	0.0247934	0.00280575	0.0491803
C22:6 CE	Lipids and lipid-like molecules	HMDB0006733	yes	0.064061	0.0533919	0.833454	0.0275208	0.000636687	0.0279347	0.000658217	0.0247934	0.0005635	0.0491803
C20:3 CE	Lipids and lipid-like molecules	HMDB0006736	yes	0.0312289	0.0259803	0.83193	0.0275208	0.000310921	0.0279347	0.000316999	0.0247934	0.00030871	0.0491803
3-dehydroxycarnitine	Lipids and lipid-like molecules	HMDB0006831	no	0.00734398	0.00236843	0.322499	0.42586	7.33385e-05	0.434401	7.42179e-05	0.393595	6.45916e-05	0.491803
C30:0 DAG	Lipids and lipid-like molecules	HMDB0007011	yes	0.000560078	0.000827919	1.47822	0.349703	5.67974e-06	0.354363	5.26872e-06	0.335744	6.84675e-06	0.327869
C32:0 DAG	Lipids and lipid-like molecules	HMDB0007098	yes	0.00596247	0.00871519	1.46167	0.0519573	6.06532e-05	0.0539862	5.63359e-05	0.0413223	5.87412e-05	0.114754
C32:1 DAG	Lipids and lipid-like molecules	HMDB0007099	no	0.00297604	0.00292143	0.981651	0.0275208	2.9896e-05	0.0279347	2.91247e-05	0.0247934	3.28641e-05	0.0491803
C34:0 DAG	Lipids and lipid-like molecules	HMDB0007100	yes	0.00734431	0.0330459	4.49952	0.0519573	7.66604e-05	0.0539862	6.47009e-05	0.0413223	4.41056e-05	0.114754
C34:1 DAG	Lipids and lipid-like molecules	HMDB0007102	no	0.0350454	0.0240984	0.687634	0.0275208	0.000352303	0.0279347	0.000343938	0.0247934	0.000357763	0.0491803
C34:2 DAG	Lipids and lipid-like molecules	HMDB0007103	yes	0.0378347	0.0730832	1.93164	0.0275208	0.000365672	0.0279347	0.000424919	0.0247934	0.000297167	0.0491803
C34:3 DAG	Lipids and lipid-like molecules	HMDB0007132	no	0.00593167	0.01226	2.06688	0.0275208	5.72382e-05	0.0279347	6.69014e-05	0.0247934	4.68526e-05	0.0491803
C38:5 DAG	Lipids and lipid-like molecules	HMDB0007199	yes	0.00661847	0.00415385	0.627616	0.0275208	6.57312e-05	0.0279347	6.72212e-05	0.0247934	7.35284e-05	0.0491803
C36:1 DAG	Lipids and lipid-like molecules	HMDB0007216	yes	0.00830049	0.00750676	0.904376	0.0519573	8.3445e-05	0.0539862	8.11269e-05	0.0413223	9.07146e-05	0.114754
C36:2 DAG	Lipids and lipid-like molecules	HMDB0007218	yes	0.120861	0.286204	2.36805	0.0275208	0.00123944	0.0279347	0.00110403	0.0247934	0.00126402	0.0491803
C36:3 DAG	Lipids and lipid-like molecules	HMDB0007219	yes	0.0529794	0.0315973	0.596407	0.0275208	0.000525903	0.0279347	0.000540148	0.0247934	0.000569056	0.0491803
C36:4 DAG	Lipids and lipid-like molecules	HMDB0007248	yes	0.0205246	0.0401764	1.95747	0.0275208	0.00019657	0.0279347	0.000236736	0.0247934	0.000156019	0.0491803
C30:0 PC	Lipids and lipid-like molecules	HMDB0007869	yes	0.0481153	0.0226091	0.469894	0.0275208	0.000483806	0.0279347	0.000472118	0.0247934	0.000486603	0.0491803
C30:1 PC	Lipids and lipid-like molecules	HMDB0007870	no	0.00672086	0.00430103	0.639953	0.0275208	6.77135e-05	0.0279347	6.53619e-05	0.0247934	7.0304e-05	0.0491803
C32:0 PC	Lipids and lipid-like molecules	HMDB0007871	yes	0.212017	0.044607	0.210393	0.0275208	0.00211843	0.0279347	0.00212149	0.0247934	0.0021918	0.0491803
C32:1 PC	Lipids and lipid-like molecules	HMDB0007873	yes	0.29499	0.151743	0.514398	0.0275208	0.0029785	0.0279347	0.00284671	0.0247934	0.00310262	0.0491803
C32:2 PC	Lipids and lipid-like molecules	HMDB0007874	yes	0.0762885	0.0265477	0.34799	0.0275208	0.000763125	0.0279347	0.000762761	0.0247934	0.00075212	0.0491803
C34:4 PC	Lipids and lipid-like molecules	HMDB0007883	yes	0.0342998	0.0349994	1.02039	0.0275208	0.000344919	0.0279347	0.000333435	0.0247934	0.00039611	0.0491803
C34:1 PC	Lipids and lipid-like molecules	HMDB0007972	yes	3.45766	0.777958	0.224995	0.0275208	0.0346671	0.0279347	0.0342285	0.0247934	0.0354123	0.0491803
C34:2 PC	Lipids and lipid-like molecules	HMDB0007973	no	7.07617	1.4119	0.199528	0.0275208	0.0706279	0.0279347	0.0713045	0.0247934	0.0690719	0.0491803
C36:4 PC-A	Lipids and lipid-like molecules	HMDB0007983	yes	1.37223	1.514	1.10331	0.0275208	0.013739	0.0279347	0.0135719	0.0247934	0.0152764	0.0491803
C38:6 PC	Lipids and lipid-like molecules	HMDB0007991	yes	1.45504	0.445307	0.306045	0.0275208	0.0145703	0.0279347	0.0145404	0.0247934	0.0136496	0.0491803
C34:3 PC	Lipids and lipid-like molecules	HMDB0008006	yes	2.57862	1.29229	0.501155	0.170107	0.0256948	0.164783	0.0260776	0.190083	0.0260633	0.131148
C36:1 PC	Lipids and lipid-like molecules	HMDB0008038	yes	0.753477	0.201315	0.267181	0.0275208	0.00755048	0.0279347	0.00747221	0.0247934	0.00771404	0.0491803
C36:2 PC	Lipids and lipid-like molecules	HMDB0008039	yes	4.79589	1.01114	0.210836	0.0275208	0.0478308	0.0279347	0.0484543	0.0247934	0.0467382	0.0491803
C38:3 PC	Lipids and lipid-like molecules	HMDB0008047	yes	0.865088	0.237921	0.275026	0.0275208	0.00867164	0.0279347	0.00856875	0.0247934	0.00887904	0.0491803
C38:4 PC	Lipids and lipid-like molecules	HMDB0008048	yes	2.12661	0.624722	0.293764	0.0275208	0.0212375	0.0279347	0.0213645	0.0247934	0.0211926	0.0491803
C40:6 PC	Lipids and lipid-like molecules	HMDB0008057	yes	0.559824	0.177828	0.317649	0.0275208	0.00560001	0.0279347	0.00560536	0.0247934	0.00538815	0.0491803
C36:3 PC	Lipids and lipid-like molecules	HMDB0008105	yes	26.6306	4.75287	0.178474	0.0275208	0.265478	0.0279347	0.268923	0.0247934	0.267953	0.0491803
C36:4 PC-B	Lipids and lipid-like molecules	HMDB0008138	yes	9.5083	8.78107	0.923517	0.0275208	0.0949617	0.0279347	0.0949973	0.0247934	0.102951	0.0491803
C38:2 PC	Lipids and lipid-like molecules	HMDB0008270	yes	0.0958259	0.0230566	0.240609	0.0275208	0.000956392	0.0279347	0.000962825	0.0247934	0.000983591	0.0491803
C40:9 PC	Lipids and lipid-like molecules	HMDB0008731	yes	0.19659	0.103418	0.526061	0.0275208	0.00197107	0.0279347	0.00195365	0.0247934	0.00188881	0.0491803
C32:0 PE	Lipids and lipid-like molecules	HMDB0008923	no	0.000605966	0.000440445	0.726848	0.0275208	6.09919e-06	0.0279347	5.92301e-06	0.0247934	6.17292e-06	0.0491803
C32:1 PE	Lipids and lipid-like molecules	HMDB0008924	no	0.000233451	0.000338514	1.45005	0.793832	2.35128e-06	0.792844	2.25933e-06	0.798554	2.59082e-06	0.770492
C34:0 PE	Lipids and lipid-like molecules	HMDB0008925	yes	0.0123075	0.00488897	0.397236	0.0275208	0.000123871	0.0279347	0.000120599	0.0247934	0.000120855	0.0491803
C34:2 PE	Lipids and lipid-like molecules	HMDB0008928	yes	0.00560292	0.00358808	0.640393	0.0275208	5.5539e-05	0.0279347	5.66609e-05	0.0247934	7.19214e-05	0.0491803
C38:2 PE	Lipids and lipid-like molecules	HMDB0008942	yes	0.228637	0.0576995	0.252363	0.0275208	0.00228291	0.0279347	0.00230025	0.0247934	0.002245	0.0491803
C36:0 PE	Lipids and lipid-like molecules	HMDB0008991	no	0.0130328	0.00410946	0.315317	0.0275208	0.000130806	0.0279347	0.000128887	0.0247934	0.000128231	0.0491803
C36:1 PE	Lipids and lipid-like molecules	HMDB0008993	no	0.00306108	0.00174882	0.571308	0.0275208	3.01357e-05	0.0279347	3.17763e-05	0.0247934	3.70076e-05	0.0491803
C36:2 PE	Lipids and lipid-like molecules	HMDB0008994	yes	0.0196907	0.00887844	0.450895	0.0275208	0.000194983	0.0279347	0.000201205	0.0247934	0.000229691	0.0491803
C38:4 PE	Lipids and lipid-like molecules	HMDB0009003	yes	0.0276195	0.0108553	0.393032	0.0275208	0.000274673	0.0279347	0.000279753	0.0247934	0.000299567	0.0491803
C40:6 PE	Lipids and lipid-like molecules	HMDB0009012	yes	0.00502834	0.00456143	0.907145	0.0275208	5.03142e-05	0.0279347	5.02491e-05	0.0247934	4.91984e-05	0.0491803
C36:1 PE plasmalogen	Lipids and lipid-like molecules	HMDB0009016	yes	0.00104297	0.000489595	0.469425	0.0666667	1.04931e-05	0.0687382	1.02473e-05	0.0557851	1.00224e-05	0.131148
C36:3 PE	Lipids and lipid-like molecules	HMDB0009060	yes	0.00882996	0.0046376	0.525212	0.0275208	8.68342e-05	0.0279347	9.21518e-05	0.0247934	0.000103845	0.0491803
C38:5 PE	Lipids and lipid-like molecules	HMDB0009069	yes	0.0120349	0.0064862	0.538949	0.0377224	0.000118223	0.0373509	0.000126639	0.0371901	0.000131908	0.0655738
C36:2 PE plasmalogen	Lipids and lipid-like molecules	HMDB0009082	yes	0.00189381	0.000663794	0.350507	0.0275208	1.89858e-05	0.0279347	1.88383e-05	0.0247934	1.80173e-05	0.0491803
C38:6 PE	Lipids and lipid-like molecules	HMDB0009102	yes	0.0155896	0.00934753	0.599602	0.0275208	0.0001556	0.0279347	0.000156673	0.0247934	0.000159046	0.0491803
C34:2 PI	Lipids and lipid-like molecules	HMDB0009784	no	0.000741741	0.000286141	0.38577	0.810439	7.39175e-06	0.810107	7.49923e-06	0.81095	7.46738e-06	0.819672
C38:4 PI	Lipids and lipid-like molecules	HMDB0009815	yes	0.0639456	0.017534	0.274201	0.430368	0.000637833	0.437853	0.000644352	0.400826	0.000641726	0.508197
C40:6 PS	Lipids and lipid-like molecules	HMDB0010167	yes	0.0039555	0.00285825	0.722602	0.813049	3.91645e-05	0.810107	4.0752e-05	0.823347	4.21858e-05	0.803279
C16:0 SM	Lipids and lipid-like molecules	HMDB0010169	yes	1.08116	0.212374	0.196433	0.0275208	0.0107691	0.0279347	0.010942	0.0247934	0.0109573	0.0491803
12-HEPE	Lipids and lipid-like molecules	HMDB0010202	no	3.34999e-05	6.02135e-05	1.79742	0.907711	3.39222e-07	0.906152	3.39469e-07	0.914256	1.01642e-07	0.885246
4-acetamidophenylglucuronide	Organic oxygen compounds	HMDB0010316	no	0.0034414	0.00708817	2.05968	0.815896	3.3247e-05	0.816698	3.80622e-05	0.811983	3.61667e-05	0.836066
C18:0 CE	Lipids and lipid-like molecules	HMDB0010368	yes	0.0419524	0.0149839	0.357164	0.0275208	0.000416876	0.0279347	0.000428462	0.0247934	0.000415445	0.0491803
C18:3 CE	Lipids and lipid-like molecules	HMDB0010370	yes	0.135044	0.168862	1.25042	0.359668	0.00133484	0.354677	0.00139528	0.379132	0.00147251	0.311475
C22:5 CE	Lipids and lipid-like molecules	HMDB0010375	no	0.00375871	0.00525772	1.39881	0.217082	3.67637e-05	0.217828	4.07928e-05	0.213843	2.93424e-05	0.229508
C14:0 LPC	Lipids and lipid-like molecules	HMDB0010379	no	0.00703659	0.00263065	0.373852	0.0275208	7.07638e-05	0.0279347	6.94357e-05	0.0247934	6.42641e-05	0.0491803
C16:0 LPC	Lipids and lipid-like molecules	HMDB0010382	no	2.17489	3.92025	1.80251	0.0275208	0.0211907	0.0279347	0.0239979	0.0247934	0.0149481	0.0491803
C16:1 LPC	Lipids and lipid-like molecules	HMDB0010383	no	0.0194891	0.00585622	0.300487	0.0275208	0.000195847	0.0279347	0.000192332	0.0247934	0.000185487	0.0491803
C18:0 LPC	Lipids and lipid-like molecules	HMDB0010384	no	0.221432	0.0662977	0.299404	0.0275208	0.0022103	0.0279347	0.00222965	0.0247934	0.00217967	0.0491803
C18:2 LPC	Lipids and lipid-like molecules	HMDB0010386	yes	0.18783	0.0946888	0.504121	0.0275208	0.00186476	0.0279347	0.00193355	0.0247934	0.00170166	0.0491803
C18:3 LPC	Lipids and lipid-like molecules	HMDB0010387	no	0.206976	0.0715346	0.345618	0.555397	0.00206987	0.557753	0.00207517	0.551653	0.00198906	0.491803
C20:0 LPC	Lipids and lipid-like molecules	HMDB0010390	yes	0.00069389	0.000298302	0.429899	0.715777	6.87728e-06	0.711551	7.08865e-06	0.728306	8.01639e-06	0.737705
C20:1 LPC	Lipids and lipid-like molecules	HMDB0010391	no	0.0017323	0.000707	0.408127	0.715777	1.73226e-05	0.711551	1.7231e-05	0.728306	1.88589e-05	0.737705
C20:2 LPC	Lipids and lipid-like molecules	HMDB0010392	no	0.00112061	0.000736046	0.656826	0.715777	1.10685e-05	0.711551	1.15815e-05	0.728306	1.29389e-05	0.737705
C20:3 LPC	Lipids and lipid-like molecules	HMDB0010393	yes	0.0497996	0.085856	1.72403	0.659312	0.000499355	0.655053	0.000498658	0.671488	0.000408367	0.688525
LPC(20:3)	Lipids and lipid-like molecules	HMDB0010394	no	0.0497256	0.07509	1.51009	0.905338	0.000468869	0.901444	0.000580729	0.917355	0.000944446	0.918033
C20:4 LPC	Lipids and lipid-like molecules	HMDB0010395	no	0.0707052	0.142885	2.02085	0.0275208	0.000721895	0.0279347	0.000651504	0.0247934	0.000818613	0.0491803
C20:5 LPC	Lipids and lipid-like molecules	HMDB0010397	no	0.0365506	0.0238401	0.652249	0.0275208	0.000361954	0.0279347	0.000381239	0.0247934	0.000299089	0.0491803
C22:4 LPC	Lipids and lipid-like molecules	HMDB0010401	yes	0.00649191	0.0151919	2.34012	0.790985	6.23178e-05	0.783427	7.13805e-05	0.819215	0.000106428	0.737705
C22:5 LPC	Lipids and lipid-like molecules	HMDB0010403	yes	0.00223542	0.00167888	0.751034	0.231554	2.22406e-05	0.23258	2.26439e-05	0.227273	2.3684e-05	0.245902
C22:6 LPC	Lipids and lipid-like molecules	HMDB0010404	no	0.0156276	0.0325733	2.08434	0.0275208	0.000158862	0.0279347	0.000147753	0.0247934	0.000156966	0.0491803
C24:0 LPC	Lipids and lipid-like molecules	HMDB0010405	yes	0.000955981	0.000410841	0.429758	0.715777	9.40231e-06	0.711551	1.00518e-05	0.728306	1.05198e-05	0.737705
C16:1 LPC plasmalogen	Lipids and lipid-like molecules	HMDB0010407	yes	0.00308554	0.00241114	0.781432	0.336892	3.08328e-05	0.33553	3.07875e-05	0.340909	3.31364e-05	0.344262
C46:0 TAG	Lipids and lipid-like molecules	HMDB0010411	yes	0.00604219	0.00990083	1.63862	0.0275208	6.11064e-05	0.0279347	5.77099e-05	0.0247934	6.8013e-05	0.0491803
C46:1 TAG	Lipids and lipid-like molecules	HMDB0010412	yes	0.0418076	0.0451138	1.07908	0.0275208	0.000419344	0.0279347	0.000412319	0.0247934	0.000444059	0.0491803
C46:2 TAG	Lipids and lipid-like molecules	HMDB0010419	yes	0.0542802	0.0506789	0.933653	0.0275208	0.000541512	0.0279347	0.000544187	0.0247934	0.000589173	0.0491803
C50:5 TAG	Lipids and lipid-like molecules	HMDB0010471	yes	0.0742879	0.120429	1.62112	0.0377224	0.000750581	0.0373509	0.000711353	0.0371901	0.000843948	0.0655738
C50:6 TAG	Lipids and lipid-like molecules	HMDB0010497	yes	0.0108612	0.00747133	0.68789	0.0275208	0.000108084	0.0279347	0.000109895	0.0247934	0.000115952	0.0491803
C54:9 TAG	Lipids and lipid-like molecules	HMDB0010498	yes	0.00289069	0.00279277	0.966124	0.0275208	2.8851e-05	0.0279347	2.92056e-05	0.0247934	2.70343e-05	0.0491803
C56:10 TAG	Lipids and lipid-like molecules	HMDB0010513	no	0.00502214	0.00508054	1.01163	0.0275208	5.01124e-05	0.0279347	5.08199e-05	0.0247934	4.63026e-05	0.0491803
C52:7 TAG	Lipids and lipid-like molecules	HMDB0010517	yes	0.0147193	0.00956109	0.64956	0.0275208	0.000146411	0.0279347	0.00014938	0.0247934	0.000153401	0.0491803
C54:8 TAG	Lipids and lipid-like molecules	HMDB0010518	yes	0.0223232	0.0159306	0.713635	0.0377224	0.00022205	0.0373509	0.000227045	0.0371901	0.000224471	0.0655738
C58:11 TAG	Lipids and lipid-like molecules	HMDB0010531	yes	0.00652717	0.0074662	1.14387	0.0377224	6.57761e-05	0.0373509	6.42178e-05	0.0371901	5.53578e-05	0.0655738
1,7-dimethyluric acid	Organoheterocyclic compounds	HMDB0011103	yes	0.00103077	0.00233206	2.26244	0.0272835	1.05326e-05	0.0279347	9.49229e-06	0.0237603	1.15851e-05	0.0491803
C18:0 LPE	Lipids and lipid-like molecules	HMDB0011130	no	0.00143494	0.000451598	0.314716	0.217082	1.43159e-05	0.217828	1.44344e-05	0.213843	1.47473e-05	0.229508
5-HETE	Lipids and lipid-like molecules	HMDB0011134	no	0.000966954	0.00150842	1.55997	0.875445	1.00198e-05	0.871626	8.43154e-06	0.889463	8.47087e-06	0.852459
C34:1 PC plasmalogen	Lipids and lipid-like molecules	HMDB0011208	yes	0.0818392	0.020065	0.245176	0.082325	0.000817913	0.0853735	0.000819723	0.0702479	0.000822096	0.114754
C34:2 PC plasmalogen	Lipids and lipid-like molecules	HMDB0011210	yes	0.115076	0.14128	1.2277	0.0275208	0.0011583	0.0279347	0.001118	0.0247934	0.0012815	0.0491803
C34:4 PC plasmalogen	Lipids and lipid-like molecules	HMDB0011212	no	0.000816872	0.00051945	0.635902	0.853381	8.25798e-06	0.855618	7.99464e-06	0.84814	6.7625e-06	0.819672
C34:5 PC plasmalogen	Lipids and lipid-like molecules	HMDB0011214	yes	0.00151784	0.000957814	0.631039	0.0275208	1.53403e-05	0.0279347	1.47407e-05	0.0247934	1.3652e-05	0.0491803
C36:5 PC plasmalogen-B	Lipids and lipid-like molecules	HMDB0011220	yes	1.22747	0.572196	0.466159	0.170107	0.0123295	0.164783	0.0120783	0.190083	0.0124266	0.131148
C36:5 PC plasmalogen-A	Lipids and lipid-like molecules	HMDB0011221	yes	0.0960754	0.0816307	0.849653	0.444128	0.000968471	0.443817	0.000945559	0.44938	0.000814019	0.377049
C38:7 PC plasmalogen	Lipids and lipid-like molecules	HMDB0011229	yes	0.0396834	0.0577728	1.45585	0.217082	0.00040162	0.217828	0.000376802	0.213843	0.000467375	0.229508
C34:1 PC plasmalogen-B	Lipids and lipid-like molecules	HMDB0011239	yes	0.0162481	0.0241795	1.48814	0.205219	0.000164655	0.200251	0.000154047	0.224174	0.000178084	0.163934
C38:4 PC plasmalogen	Lipids and lipid-like molecules	HMDB0011252	yes	0.129658	0.0455597	0.351383	0.0275208	0.00130078	0.0279347	0.00128511	0.0247934	0.00125906	0.0491803
C36:4 PC plasmalogen	Lipids and lipid-like molecules	HMDB0011310	yes	0.2531	0.307002	1.21297	0.254567	0.00257041	0.253923	0.00242096	0.260331	0.00222715	0.196721
C34:3 PE plasmalogen	Lipids and lipid-like molecules	HMDB0011343	yes	0.00405627	0.00178792	0.440779	0.0275208	4.0479e-05	0.0279347	4.0919e-05	0.0247934	3.92363e-05	0.0491803
C38:3 PE plasmalogen	Lipids and lipid-like molecules	HMDB0011384	yes	0.0143986	0.0315247	2.18943	0.337129	0.000148852	0.33553	0.000128293	0.341942	0.000136396	0.344262
C38:5 PE plasmalogen	Lipids and lipid-like molecules	HMDB0011386	no	0.036669	0.0120424	0.328407	0.0275208	0.000368518	0.0279347	0.000362006	0.0247934	0.000345284	0.0491803
C38:6 PE plasmalogen	Lipids and lipid-like molecules	HMDB0011387	yes	0.0291244	0.0253259	0.869575	0.0275208	0.000290248	0.0279347	0.00029426	0.0247934	0.000295366	0.0491803
C40:7 PE plasmalogen	Lipids and lipid-like molecules	HMDB0011394	yes	0.0123166	0.00435309	0.353433	0.0275208	0.000123733	0.0279347	0.000122157	0.0247934	0.000109332	0.0491803
C36:5 PE plasmalogen	Lipids and lipid-like molecules	HMDB0011410	yes	0.0172903	0.00669976	0.387487	0.0275208	0.00017339	0.0279347	0.00017154	0.0247934	0.000169068	0.0491803
C38:7 PE plasmalogen	Lipids and lipid-like molecules	HMDB0011420	yes	0.0117607	0.00461239	0.392187	0.0275208	0.000118006	0.0279347	0.000117077	0.0247934	0.00010492	0.0491803
C36:3 PE plasmalogen	Lipids and lipid-like molecules	HMDB0011441	yes	0.0109283	0.00370994	0.339481	0.0275208	0.000109421	0.0279347	0.000109123	0.0247934	0.000104514	0.0491803
C36:4 PE plasmalogen	Lipids and lipid-like molecules	HMDB0011442	yes	0.00538263	0.00221103	0.410771	0.217082	5.38869e-05	0.217828	5.39827e-05	0.213843	4.80819e-05	0.229508
C18:3 LPE	Lipids and lipid-like molecules	HMDB0011478	yes	0.000641518	0.000375783	0.585771	0.241756	6.40494e-06	0.243879	6.40536e-06	0.234504	7.10936e-06	0.245902
C20:0 LPE	Lipids and lipid-like molecules	HMDB0011481	yes	0.0337171	0.0100336	0.297582	0.691103	0.00033958	0.688324	0.000329596	0.700413	0.000326853	0.688525
C16:0 LPE	Lipids and lipid-like molecules	HMDB0011503	no	0.000941856	0.00033094	0.35137	0.0275208	9.43264e-06	0.0279347	9.34028e-06	0.0247934	9.941e-06	0.0491803
C16:1 LPE	Lipids and lipid-like molecules	HMDB0011504	no	0.00123878	0.0015423	1.24502	0.860735	1.26768e-05	0.853421	1.0693e-05	0.884298	1.92461e-05	0.868852
C18:1 LPE	Lipids and lipid-like molecules	HMDB0011506	yes	0.00136869	0.000589187	0.430476	0.0275208	1.35995e-05	0.0279347	1.39606e-05	0.0247934	1.38991e-05	0.0491803
C18:2 LPE	Lipids and lipid-like molecules	HMDB0011507	yes	0.0105729	0.0222416	2.10364	0.0275208	0.000102034	0.0279347	0.00011996	0.0247934	7.14408e-05	0.0491803
C20:1 LPE	Lipids and lipid-like molecules	HMDB0011512	yes	0.00169345	0.00109435	0.646226	0.241756	1.70187e-05	0.243879	1.6665e-05	0.234504	1.68679e-05	0.245902
C20:4 LPE	Lipids and lipid-like molecules	HMDB0011517	yes	0.00678946	0.0132124	1.94601	0.0275208	6.62142e-05	0.0279347	7.46997e-05	0.0247934	4.68627e-05	0.0491803
C22:0 LPE	Lipids and lipid-like molecules	HMDB0011520	yes	0.000756242	0.000312727	0.413528	0.0839858	7.5103e-06	0.0844319	7.74296e-06	0.0816116	7.40863e-06	0.0983607
C22:6 LPE	Lipids and lipid-like molecules	HMDB0011526	yes	0.00101823	0.000487479	0.478752	0.0275208	1.00856e-05	0.0279347	1.05116e-05	0.0247934	9.98515e-06	0.0491803
C14:1 MAG	Lipids and lipid-like molecules	HMDB0011562	no	4.74893e-05	3.01864e-05	0.635648	0.878766	4.88795e-07	0.877589	4.1669e-07	0.884298	5.96743e-07	0.852459
Cinnamoylglycine	Organic acids and derivatives	HMDB0011621	yes	0.000297303	0.000320424	1.07777	0.336892	2.95584e-06	0.33553	3.06219e-06	0.340909	2.46075e-06	0.344262
C51:3 TAG	Lipids and lipid-like molecules	HMDB0011701	yes	0.0218975	0.0292177	1.33429	0.0692764	0.000214438	0.0696798	0.00023644	0.0671488	0.000177497	0.0819672
C49:1 TAG	Lipids and lipid-like molecules	HMDB0011705	yes	0.00833298	0.0137276	1.64738	0.314116	8.34374e-05	0.318581	8.26102e-05	0.299587	8.93857e-05	0.311475
C49:2 TAG	Lipids and lipid-like molecules	HMDB0011706	no	0.00744333	0.00785791	1.0557	0.0275208	7.48739e-05	0.0279347	7.28838e-05	0.0247934	7.6122e-05	0.0491803
N-acetylmethionine	Organic acids and derivatives	HMDB0011745	yes	0.000436708	0.00243495	5.57571	0.639146	4.60824e-06	0.632454	3.74953e-06	0.661157	7.37896e-07	0.639344
N-acetylleucine	Organic acids and derivatives	HMDB0011756	yes	0.000153903	0.00139841	9.08629	0.720996	1.7602e-06	0.719711	8.13304e-07	0.725207	1.27712e-06	0.721311
C14:0 SM	Lipids and lipid-like molecules	HMDB0012097	no	0.0747314	0.0209831	0.280781	0.0275208	0.000747126	0.0279347	0.00074879	0.0247934	0.000733326	0.0491803
C18:1 SM	Lipids and lipid-like molecules	HMDB0012101	no	0.344688	0.49612	1.43933	0.0275208	0.00341881	0.0279347	0.00355693	0.0247934	0.003154	0.0491803
C20:0 SM	Lipids and lipid-like molecules	HMDB0012102	yes	0.174453	0.0389469	0.223252	0.0275208	0.00173796	0.0279347	0.00176703	0.0247934	0.00172911	0.0491803
C22:1 SM	Lipids and lipid-like molecules	HMDB0012104	no	1.82883	0.954865	0.522117	0.254567	0.0181299	0.253923	0.018931	0.260331	0.0165857	0.196721
C24:1 SM	Lipids and lipid-like molecules	HMDB0012107	yes	0.55641	0.17725	0.31856	0.0275208	0.00554862	0.0279347	0.00562563	0.0247934	0.00538924	0.0491803
C34:0 PS	Lipids and lipid-like molecules	HMDB0012356	yes	0.00531983	0.00207072	0.389246	0.0275208	5.34264e-05	0.0279347	5.26272e-05	0.0247934	5.0309e-05	0.0491803
C38:6 PS	Lipids and lipid-like molecules	HMDB0012362	no	0.000651799	0.000390057	0.598431	0.643891	6.5319e-06	0.645009	6.41328e-06	0.644628	7.29818e-06	0.57377
C4-OH carnitine	Lipids and lipid-like molecules	HMDB0013127	yes	0.0151451	0.0386525	2.55215	0	0.000152548	0	0.000150141	0	0.000114937	0
C5-DC carnitine	Lipids and lipid-like molecules	HMDB0013130	yes	0.000421852	0.000758697	1.79849	0	4.2687e-06	0	3.94884e-06	0	5.87675e-06	0
C7 carnitine	Lipids and lipid-like molecules	HMDB0013238	yes	0.00107055	0.00657642	6.14304	0	1.13939e-05	0	7.55806e-06	0	2.46951e-05	0
N-lauroylglycine	Organic acids and derivatives	HMDB0013272	yes	5.0257e-05	4.19908e-05	0.835522	0.0419929	4.96263e-07	0.0426868	5.19655e-07	0.0382231	5.60978e-07	0.0655738
N6,N6-dimethyllysine	Organic acids and derivatives	HMDB0013287	yes	0.000890107	0.00107129	1.20355	0.0272835	8.95744e-06	0.0279347	8.72137e-06	0.0237603	8.81875e-06	0.0491803
C9 carnitine	Lipids and lipid-like molecules	HMDB0013288	no	0.000457384	0.000694574	1.51858	0.0548043	4.60923e-06	0.0574388	4.45312e-06	0.0454545	4.66636e-06	0.0655738
C10:2 carnitine	Lipids and lipid-like molecules	HMDB0013325	yes	0.000335162	0.000718628	2.14412	0.109134	3.38533e-06	0.115191	3.19108e-06	0.0878099	4.23351e-06	0.131148
C12:1 carnitine	Lipids and lipid-like molecules	HMDB0013326	yes	0.00333728	0.00445144	1.33385	0	3.38114e-05	0	3.14481e-05	0	4.10109e-05	0
C14:2 carnitine	Lipids and lipid-like molecules	HMDB0013331	yes	0.00250389	0.0037251	1.48772	0	2.52763e-05	0	2.38925e-05	0	3.08322e-05	0
C16-OH carnitine	Lipids and lipid-like molecules	HMDB0013337	no	0.00178656	0.00162668	0.910506	0.810439	1.81339e-05	0.810107	1.68891e-05	0.81095	1.93581e-05	0.819672
C18:1-OH carnitine	Organic acids and derivatives	HMDB0013339	yes	0.00254673	0.00486106	1.90875	0.716726	2.59831e-05	0.7172	2.20707e-05	0.716942	4.99865e-05	0.688525
10-nonadecenoate	Lipids and lipid-like molecules	HMDB0013622	no	0.00175042	0.00109649	0.626418	0.879004	1.74643e-05	0.874765	1.80123e-05	0.895661	1.39627e-05	0.836066
Oleoyl glycine	Organic acids and derivatives	HMDB0013631	yes	0.00010185	6.81756e-05	0.669373	0.256702	1.01095e-06	0.262398	1.04383e-06	0.234504	9.93982e-07	0.311475
4-hydroxyhippurate	Benzenoids	HMDB0013678	yes	0.0046209	0.0216573	4.68682	0.121945	5.15021e-05	0.126491	2.886e-05	0.106405	5.1422e-05	0.131148
N-acetyltryptophan	Organic acids and derivatives	HMDB0013713	yes	0.000410382	0.000672348	1.63834	0	4.12858e-06	0	3.99372e-06	0	4.55807e-06	0
Trimethylbenzene	Benzenoids	HMDB0013733	yes	0.000282069	0.000247126	0.876119	0.388849	2.76628e-06	0.386692	3.00599e-06	0.395661	2.76451e-06	0.393443
Valsartan	Organic acids and derivatives	HMDB0014323	no	2.14032e-05	6.1743e-05	2.88476	0.658837	2.14539e-07	0.661331	2.08502e-07	0.649793	2.80368e-07	0.672131
Quinine	Alkaloids and derivatives	HMDB0014611	yes	0.01112	0.0570373	5.12925	0.794781	0.000132177	0.791274	4.09409e-05	0.80062	5.55682e-05	0.885246
Metronidazole	Organoheterocyclic compounds	HMDB0015052	yes	4.4449e-05	3.87878e-05	0.872636	0.51293	4.41821e-07	0.522913	4.48216e-07	0.477273	5.24957e-07	0.557377
Sulfamethoxazole	Benzenoids	HMDB0015150	yes	0.00351807	0.0716522	20.3669	0.192645	2.31845e-05	0.198368	7.53211e-05	0.170455	5.21852e-07	0.245902
Cerulenin	Organoheterocyclic compounds	HMDB0015168	yes	4.36088e-05	2.95435e-05	0.677467	0.537604	4.34564e-07	0.546139	4.4284e-07	0.505165	3.93177e-07	0.606557
Piperine	Alkaloids and derivatives	HMDB0029377	yes	0.0186513	0.0277769	1.48927	0.0272835	0.000184099	0.0279347	0.000195157	0.0237603	0.000174603	0.0491803
NMMA	Organic acids and derivatives	HMDB0029416	no	0.104407	0.19488	1.86654	0	0.0010522	0	0.00103156	0	0.000818273	0
Saccharin	Organoheterocyclic compounds	HMDB0029723	no	0.00145897	0.00499273	3.4221	0.855279	1.3506e-05	0.851852	1.97721e-05	0.870868	4.10488e-06	0.786885
C51:0 TAG	Lipids and lipid-like molecules	HMDB0031106	yes	0.0105579	0.0127396	1.20664	0.0692764	0.000104298	0.0696798	0.000108541	0.0671488	0.000125591	0.0819672
Nor-psi-tropine	Alkaloids and derivatives	HMDB0031667	no	6.0049e-05	1.40908e-05	0.234654	0.768683	6.02034e-07	0.768362	5.96919e-07	0.768595	5.74391e-07	0.786885
N-acetylhistidine	Organic acids and derivatives	HMDB0032055	yes	0.000451366	0.000229023	0.507399	0.173903	4.52826e-06	0.172316	4.4467e-06	0.17562	4.83132e-06	0.229508
2-methyl-4,5-benzoxazole	Organoheterocyclic compounds	HMDB0032390	no	0.00166439	0.0010937	0.657119	0.495848	1.65098e-05	0.504394	1.70811e-05	0.46281	1.60426e-05	0.57377
Methyl N-methylanthranilate	Benzenoids	HMDB0034169	yes	3.70942e-05	4.60968e-05	1.2427	0.365362	3.57364e-07	0.370998	4.12368e-07	0.342975	3.95579e-07	0.42623
3-Dehydroxycarnitine	Lipids and lipid-like molecules	HMDB0039059	yes	0.0129187	0.00316553	0.245036	0.905338	0.000130016	0.901444	0.000126026	0.917355	0.000127658	0.918033
C47:2 TAG	Lipids and lipid-like molecules	HMDB0042076	yes	0.00594874	0.00487731	0.81989	0.0275208	5.94238e-05	0.0279347	5.94133e-05	0.0247934	6.40888e-05	0.0491803
C45:0 TAG	Lipids and lipid-like molecules	HMDB0042093	yes	0.00103642	0.00181677	1.75293	0.301542	1.03378e-05	0.306968	1.02325e-05	0.284091	1.38419e-05	0.295082
C47:0 TAG	Lipids and lipid-like molecules	HMDB0042094	yes	0.00254346	0.00450942	1.77295	0.791459	2.56694e-05	0.786566	2.533e-05	0.811983	1.71595e-05	0.721311
C49:0 TAG	Lipids and lipid-like molecules	HMDB0042095	yes	0.0011944	0.00247878	2.07534	0.788612	1.20172e-05	0.783427	1.11415e-05	0.807851	1.85282e-05	0.754098
C43:1 TAG	Lipids and lipid-like molecules	HMDB0042098	yes	0.00110602	0.00170933	1.54548	0.0275208	1.09423e-05	0.0279347	1.11632e-05	0.0247934	1.56791e-05	0.0491803
C45:1 TAG	Lipids and lipid-like molecules	HMDB0042099	yes	0.00268725	0.00312889	1.16435	0.0275208	2.67286e-05	0.0279347	2.70049e-05	0.0247934	3.24065e-05	0.0491803
C47:1 TAG	Lipids and lipid-like molecules	HMDB0042100	yes	0.00297422	0.00375006	1.26085	0.0275208	2.985e-05	0.0279347	2.92469e-05	0.0247934	3.20459e-05	0.0491803
C49:3 TAG	Lipids and lipid-like molecules	HMDB0042103	yes	0.00889503	0.00629393	0.707579	0.0275208	8.89722e-05	0.0279347	8.86387e-05	0.0247934	9.28495e-05	0.0491803
C51:1 TAG	Lipids and lipid-like molecules	HMDB0042104	yes	0.0101826	0.00950236	0.933193	0.0692764	0.000102094	0.0696798	0.000100884	0.0671488	0.000102848	0.0819672
C55:2 TAG	Lipids and lipid-like molecules	HMDB0042226	yes	0.0138007	0.0162826	1.17984	0.0275208	0.000136924	0.0279347	0.000141969	0.0247934	0.000131362	0.0491803
C44:2 TAG	Lipids and lipid-like molecules	HMDB0042279	yes	0.0103203	0.0130037	1.26001	0.691103	0.000102034	0.688324	0.000103473	0.700413	0.000160188	0.688525
C44:1 TAG	Lipids and lipid-like molecules	HMDB0042301	yes	0.0148	0.0183143	1.23745	0.691103	0.000147302	0.688324	0.000146409	0.700413	0.000208777	0.688525
C46:4 TAG	Lipids and lipid-like molecules	HMDB0042548	yes	0.00363614	0.00345624	0.950527	0.691103	3.57442e-05	0.688324	3.74814e-05	0.700413	5.15201e-05	0.688525
C46:3 TAG	Lipids and lipid-like molecules	HMDB0042751	yes	0.0165318	0.023812	1.44038	0.691103	0.000161196	0.688324	0.000176767	0.700413	0.000205975	0.688525
C48:5 TAG	Lipids and lipid-like molecules	HMDB0042789	yes	0.00511433	0.00406792	0.795397	0.691103	5.0384e-05	0.688324	5.26487e-05	0.700413	6.7853e-05	0.688525
C48:4 TAG	Lipids and lipid-like molecules	HMDB0042811	yes	0.0276047	0.037359	1.35336	0.691103	0.00026735	0.688324	0.000302844	0.700413	0.000321575	0.688525
C53:3 TAG	Lipids and lipid-like molecules	HMDB0043058	yes	0.0143652	0.0127995	0.891012	0.269039	0.000142883	0.268989	0.00014519	0.268595	0.000159562	0.278689
4-hydroxy-3-methylacetophenone	Organic oxygen compounds	HMDB0059824	yes	4.60871e-05	3.47728e-05	0.754502	0.146619	4.57649e-07	0.149718	4.73175e-07	0.134298	4.29192e-07	0.180328
10-HDoHE	Lipids and lipid-like molecules	HMDB0060037	no	0.000266607	0.000397396	1.49057	0.879004	2.63401e-06	0.874765	2.93168e-06	0.895661	1.26253e-06	0.836066
10-heptadecenoate	Lipids and lipid-like molecules	HMDB0060038	no	0.00495327	0.00319382	0.644789	0.813523	4.93633e-05	0.810107	5.08538e-05	0.828512	4.17463e-05	0.754098
C41:0 TAG	Lipids and lipid-like molecules	HMDB0072022	no	0.00108649	0.00462829	4.25984	0.759431	1.08636e-05	0.758318	9.95915e-06	0.764463	2.38349e-05	0.737705
DMGV	Organic acids and derivatives	HMDB0240212	yes	0.0603283	0.0783009	1.29791	0.491578	0.000607193	0.485248	0.000597294	0.514463	0.00049425	0.459016
C16:1 SM	Lipids and lipid-like molecules	HMDB0240613	yes	0.8032	0.47929	0.596726	0.715777	0.00786313	0.711551	0.00860279	0.728306	0.00834904	0.737705

## Sheet: Table S4
Supplementary Table 4. Associations of APOE4 genotype and ADRD PRS with dementia risk (NHS and HPFS) and objective cognitive function (NHS)
NHS							HPFS (replication)
Genotype	Cognitive outcome	Beta	SE	Hazard ratio	P		Genotype	Cognitive outcome	Beta	SE	Hazard ratio	P
APOE4 heterozygosity (reference: APOE4 noncarrier)	Dementia risk	0.767968	0.0964171	2.15538	1.6514e-15		APOE4 heterozygosity (reference: APOE4 noncarrier)	Dementia risk	0.612365	0.19521	1.84479	0.00170712
APOE4 homozygosity (reference: APOE4 noncarrier)	Dementia risk	1.6805	0.233415	5.36826	6.0371e-13		APOE4 homozygosity (reference: APOE4 noncarrier)	Dementia risk	1.83874	0.434392	6.28858	2.30703e-05
ADRD PRS (excluding APOE region)	Dementia risk	0.29074	0.0463222	1.33742	3.46347e-10		ADRD PRS (excluding APOE region)	Dementia risk	0.298377	0.0901393	1.34767	0.000932356
ADRD PRS (including APOE variants)	Dementia risk	0.436863	0.0399211	1.54784	7.16695e-28
Genotype	Cognitive outcome	Beta	SE	P
APOE4 carrier vs. noncarrier	Global cognition	-0.139993	0.0379246	0.000234807
APOE4 carrier vs. noncarrier	Verbal memory	-0.136665	0.0416944	0.00108136
APOE4 carrier vs. noncarrier	TICS score	-0.169214	0.0577655	0.00347206
ADRD PRS (excluding APOE region)	Global cognition	-0.0309167	0.0167673	0.065491
ADRD PRS (excluding APOE region)	Verbal memory	-0.0350968	0.0184064	0.0568289
ADRD PRS (excluding APOE region)	TICS score	-0.0522258	0.0254674	0.0405508
ADRD PRS (including APOE variants)	Global cognition	-0.0594816	0.0164548	0.000315119
ADRD PRS (including APOE variants)	Verbal memory	-0.0632991	0.0180723	0.000480676
ADRD PRS (including APOE variants)	TICS score	-0.0868188	0.0250148	0.00054071

## Sheet: Table S5
Supplementary Table 5. Baseline characteristics of the study population in NHS at the blood collection time by tertiles of the MedDiet index score
	MedDiet index score
	Tertile 1	Tertile 2	Tertile 3
	(n=1405)	(n=1405)	(n=1405)
Age, years	55.85 (7.04)	57.32 (6.70)	58.70 (6.71)
Fasting at blood collection, %	74	75.7	75.7
Body mass index, kg/m2	26.10 (5.13)	25.74 (4.62)	25.45 (4.48)
Systolic blood pressure, %
≤124 mmHg	48	43.3	45.6
125-144 mmHg	38.4	43	42.9
≥145 mmHg	9.2	10.2	7.8
Unknown	4.5	3.5	3.7
Physical activity, hours/week	1.65 (2.91)	2.22 (3.25)	3.01 (4.57)
Neighborhood SES index z-score	-0.19 (3.62)	-0.29 (3.77)	0.10 (4.08)
Married, %	88.8	87.4	89.9
Nurses’ education level, graduate degree, %	8	9.3	10.9
Spouse’s education level, college or higher, %	17.4	23.7	26.4
Total energy intake, kcal/day	1628.43 (462.48)	1767.46 (471.03)	1935.24 (491.48)
Alcohol intake, g/day	6.17 (11.84)	5.57 (10.21)	6.24 (9.25)
Smoking status, %
Never	43.3	47.9	48.3
Past	38.9	39.9	44
Current	17.8	12.2	7.7
Postmenopausal hormone use, %	24.8	29.5	34.3
Medical history, %
Depression or antidepressant drug use	11.2	10.7	10.9
Hypertension	25.2	29	26.7
Hypercholesterolemia	24.9	29.4	33.4
Family history of dementia, %	23	23.2	22.3
PRS of ADRD (excluding APOE region)	-0.03 (0.98)	0.04 (1.00)	-0.05 (0.99)
PRS of ADRD (including APOE variants)	-0.01 (1.01)	-0.01 (1.01)	-0.07 (0.94)
MedDiet index score	3.02 (0.74)	4.64 (0.38)	6.22 (0.68)
Vegetables, servings/day	2.16 (0.88)	2.92 (1.06)	3.77 (1.33)
Fruits, servings/day	1.04 (0.64)	1.56 (0.81)	2.17 (0.94)
Nuts, servings/day	0.15 (0.17)	0.24 (0.24)	0.36 (0.31)
Legumes, servings/day	0.05 (0.05)	0.07 (0.08)	0.12 (0.13)
Whole grains, servings/day	0.73 (0.63)	1.18 (0.82)	1.63 (0.90)
Fish, servings/day	0.19 (0.13)	0.28 (0.17)	0.38 (0.21)
Monounsaturated fat, 10g/day	2.51 (0.39)	2.37 (0.37)	2.23 (0.37)
Saturated fat, 10g/day	2.50 (0.40)	2.27 (0.35)	2.06 (0.34)
Red and processed meat, servings/day	1.27 (0.58)	1.18 (0.58)	1.01 (0.54)
Alcohol, 10g/day	0.64 (1.06)	0.61 (0.93)	0.66 (0.76)
Abbreviations: ADRD, Alzheimer’s disease and related dementias; METs, metabolic equivalents; Neighborhood SES, neighborhood socioeconomic status; NHS, Nurses’ Health Study.
Values are means (SDs) for continuous variables and percentages for categorical variables.
Neighborhood SES index z-score was calculated based on the full NHS data

## Sheet: Table S6
Supplementary Table 6. Interaction of metabolites and APOE4 genotype (noncarrier, heterozygote, homozygote) in relation to dementia risk in NHS
					Metabolite			APOE4 heterozygosity			APOE4 homozygosity			Interaction: APOE4 heterozygosity and metabolite				Interaction: APOE4 homozygosity and metabolite				LRT of two interaction terms
Metabolite	Superclass	HMDB ID	N	N events	Beta	SE	P	Beta	SE	P	Beta	SE	P	Beta	SE	P	FDR	Beta	SE	P	FDR	P	FDR
Alpha-hydroxybutyrate	Organic acids and derivatives	HMDB0000008	1051	130	0.190186	0.129888	0.14313	0.623658	0.206618	0.00254107	2.233	0.435751	2.98368e-07	-0.121302	0.216164	0.574691	0.888265	-0.774595	0.586057	0.186266	0.591261	0.386086	0.656421
Beta-hydroxybutyrate	Organic acids and derivatives	HMDB0000011
2-deoxyuridine	Nucleosides, nucleotides, and analogues	HMDB0000012	482	68	-0.0797554	0.191741	0.677445	1.0995	0.320261	0.000596655	2.72888	0.638942	1.94662e-05	0.337909	0.284711	0.235288	0.635645	0.400283	0.73681	0.586947	0.889173	0.451941	0.68695
4-pyridoxate	Organoheterocyclic compounds	HMDB0000017	1051	130	0.0940089	0.126434	0.457153	0.692872	0.20693	0.000812973	2.2408	0.449925	6.34529e-07	-0.268518	0.201477	0.182615	0.587143	0.0952228	0.512375	0.852566	0.947019	0.381393	0.656421
Hydroxyphenylacetate	Benzenoids	HMDB0000020
N-carbamoyl-beta-alanine	Organic acids and derivatives	HMDB0000026	4215	485	-0.128284	0.0650988	0.0487685	0.728576	0.0988619	1.71093e-13	1.57635	0.242422	7.89921e-11	0.0538235	0.104667	0.607087	0.89277	-0.114879	0.259013	0.657384	0.899863	0.762183	0.888499
Carnosine	Organic acids and derivatives	HMDB0000033	2481	275	0.0516629	0.0828367	0.532843	0.734879	0.131698	2.40467e-08	0.768901	0.490569	0.117029	-0.0837867	0.130109	0.519593	0.853558	-0.104473	0.478121	0.827034	0.937797	0.802965	0.902742
Taurocholate	Lipids and lipid-like molecules	HMDB0000036	786	87	0.0800136	0.157663	0.611806	1.10809	0.268042	3.5646e-05	2.5164	0.552189	5.18557e-06	0.51161	0.274041	0.0619142	0.354727	-1.26883	0.584667	0.0299932	0.235616	0.00669609	0.0568793
Betaine	Organic acids and derivatives	HMDB0000043	4153	476	-0.10495	0.0635024	0.0983947	0.720042	0.10033	7.13897e-13	1.38257	0.287273	1.48878e-06	0.0406196	0.0975105	0.676996	0.899863	0.936401	0.296145	0.00156707	0.0315072	0.00314121	0.0355962
Bilirubin	Organoheterocyclic compounds	HMDB0000054	4153	476	-0.0803161	0.0646024	0.213781	0.719712	0.100087	6.43661e-13	1.5008	0.248052	1.44527e-09	0.173393	0.101254	0.0868138	0.433549	0.429738	0.264855	0.104687	0.479448	0.0912838	0.311447
Beta-alanine	Organic acids and derivatives	HMDB0000056
Carnitine	Organic nitrogen compounds	HMDB0000062	4215	485	-0.0510271	0.0605932	0.399717	0.726605	0.0995192	2.85309e-13	1.5422	0.250709	7.68263e-10	0.132352	0.100778	0.189081	0.591261	0.233156	0.208597	0.26368	0.657816	0.273444	0.542757
Cortisol	Lipids and lipid-like molecules	HMDB0000063	4215	485	-0.11325	0.061519	0.0656377	0.742008	0.099074	6.91692e-14	1.55176	0.244995	2.39151e-10	0.0310843	0.102184	0.760975	0.911282	-0.291187	0.226899	0.199375	0.600546	0.382559	0.656421
Creatine	Organic acids and derivatives	HMDB0000064	4215	485	-0.0383473	0.0613134	0.531688	0.726364	0.0996617	3.13896e-13	1.63388	0.243326	1.88331e-11	0.106793	0.101352	0.292026	0.691067	-0.421838	0.241008	0.0800652	0.414724	0.0906766	0.311447
Cholesterol	Lipids and lipid-like molecules	HMDB0000067	3585	416	0.0421649	0.0695837	0.544541	0.714236	0.110149	8.91722e-11	1.42798	0.278888	3.051e-07	-0.0178724	0.110181	0.871141	0.955121	0.476543	0.321786	0.138624	0.533556	0.334935	0.6032
Deoxyguanosine	Nucleosides, nucleotides, and analogues	HMDB0000085
Dimethylglycine	Organic acids and derivatives	HMDB0000092	4215	485	-0.0524657	0.0631182	0.405844	0.738249	0.0990957	9.34409e-14	1.56811	0.242129	9.39525e-11	0.0502871	0.0992362	0.612336	0.89277	0.262545	0.338204	0.437576	0.821263	0.678681	0.834029
GABA	Organic acids and derivatives	HMDB0000112	4111	465	0.012312	0.0635619	0.84641	0.734694	0.10202	5.95587e-13	1.51985	0.254575	2.37051e-09	0.164932	0.104234	0.113575	0.482465	-0.398161	0.31804	0.210598	0.619598	0.106095	0.334412
Glycine	Organic acids and derivatives	HMDB0000123	3859	437	-0.03977	0.0658745	0.546028	0.763283	0.105425	4.48562e-13	1.59872	0.2553	3.79808e-10	0.170175	0.101117	0.0923833	0.448383	0.788845	0.285319	0.00569618	0.0739259	0.0108594	0.0723961
Gentisate	Benzenoids	HMDB0000152	962	116	0.157423	0.132143	0.233532	0.489314	0.219769	0.0259811	2.28204	0.443608	2.68555e-07	-0.430134	0.229566	0.0609743	0.354727	-0.119289	0.410987	0.771626	0.915855	0.169048	0.419858
Tyrosine	Organic acids and derivatives	HMDB0000158	4215	485	0.0929213	0.0637643	0.145044	0.747582	0.0993287	5.21788e-14	1.56737	0.245185	1.63069e-10	-0.0622085	0.100851	0.537342	0.861056	-0.0675898	0.294556	0.818509	0.932765	0.816747	0.904851
Phenylalanine	Organic acids and derivatives	HMDB0000159	4215	485	0.0229189	0.064037	0.720418	0.732842	0.0990842	1.40185e-13	1.51296	0.249243	1.27735e-09	-0.0460109	0.101822	0.65136	0.899863	0.312267	0.228083	0.17097	0.576456	0.325616	0.597749
Proline	Organic acids and derivatives	HMDB0000162	4153	476	0.0936442	0.0625315	0.13425	0.722475	0.100233	5.67972e-13	1.5235	0.24668	6.57383e-10	-0.0361327	0.0979373	0.712175	0.899863	0.147527	0.260243	0.570793	0.886572	0.767585	0.888499
Asparagine	Organic acids and derivatives	HMDB0000168	4215	485	-0.025589	0.0640472	0.6895	0.744304	0.0991178	5.94503e-14	1.56647	0.242489	1.04729e-10	-0.0391551	0.102601	0.70274	0.899863	0.219681	0.306305	0.473253	0.842567	0.693125	0.843418
Isoleucine	Organic acids and derivatives	HMDB0000172	4215	485	0.0656817	0.0641149	0.305629	0.738314	0.0990371	8.99192e-14	1.57735	0.250011	2.80632e-10	-0.11882	0.0991521	0.230776	0.635645	-0.756437	0.266709	0.00456555	0.0632536	0.0103881	0.0717724
Lysine	Organic acids and derivatives	HMDB0000182	4111	465	0.0204085	0.0635535	0.748117	0.725012	0.101424	8.78273e-13	1.60491	0.255653	3.43655e-10	-0.00420484	0.0995869	0.966321	0.995713	-0.0639098	0.277346	0.817755	0.932765	0.973792	0.994871
Serine	Organic acids and derivatives	HMDB0000187	3859	437	-0.0962026	0.0692726	0.164908	0.788898	0.105662	8.25102e-14	1.73396	0.253713	8.23708e-12	0.22578	0.103857	0.0297079	0.235616	0.781555	0.281681	0.00552682	0.0738849	0.00334563	0.0355962
Cystine	Organic acids and derivatives	HMDB0000192	1752	226	0.0761268	0.0950852	0.423354	0.636839	0.156975	4.97192e-05	2.13421	0.299094	9.63778e-13	0.0680752	0.154644	0.659787	0.899863	-0.121996	0.333436	0.714458	0.899863	0.823752	0.909959
Indoleacetic acid	Organoheterocyclic compounds	HMDB0000197
C2 carnitine	Lipids and lipid-like molecules	HMDB0000201	4215	485	0.0618393	0.0637414	0.331967	0.738858	0.0995962	1.18423e-13	1.55633	0.242981	1.50202e-10	-0.0136016	0.0994919	0.89126	0.965176	0.0417545	0.255484	0.870178	0.955121	0.973926	0.994871
Methylmalonate	Organic acids and derivatives	HMDB0000202	815	94	0.199607	0.14108	0.157114	0.510698	0.246885	0.0385868	2.55331	0.517572	8.08705e-07	-0.189833	0.270251	0.48241	0.843111	-0.210789	0.459507	0.646429	0.899863
N6-acetyllysine	Organic acids and derivatives	HMDB0000206	4215	485	-0.0901317	0.0629381	0.152124	0.730841	0.0998298	2.46359e-13	1.52079	0.242489	3.57371e-10	0.139202	0.101893	0.171889	0.577	0.0630247	0.208997	0.762989	0.911282	0.393048	0.656421
Oleate	Lipids and lipid-like molecules	HMDB0000207	786	87	0.388823	0.188611	0.039254	1.16494	0.268739	1.45868e-05	2.64483	0.527832	5.42225e-07	-0.282946	0.263955	0.283743	0.684215	-0.195635	0.614603	0.750248	0.909026	0.562404	0.757853
Pantothenate	Organic acids and derivatives	HMDB0000210	3924	449	0.0389727	0.0692997	0.573858	0.714506	0.105097	1.05696e-11	1.65272	0.254657	8.58544e-11	0.0585109	0.105361	0.578665	0.889173	-0.126096	0.324656	0.69772	0.899863	0.765587	0.888499
Acetyl-galactosamine	Organic oxygen compounds	HMDB0000212	2581	275	0.149552	0.0835954	0.0736152	0.732189	0.132066	2.95441e-08	1.14465	0.401102	0.00432067	-0.292004	0.128729	0.0233067	0.195162	-0.49653	0.561865	0.376849	0.77855	0.0612901	0.250433
Palmitate	Lipids and lipid-like molecules	HMDB0000220	786	87	0.322583	0.182847	0.0776942	1.16398	0.267258	1.3289e-05	2.5714	0.574849	7.70686e-06	-0.183922	0.278709	0.509315	0.853558	-0.629549	0.592126	0.287691	0.687211	0.517374	0.73359
Thyroxine	Organic acids and derivatives	HMDB0000248	4153	476	0.0963341	0.0610755	0.114728	0.72504	0.100568	5.61794e-13	1.58822	0.24599	1.07195e-10	-0.104955	0.100591	0.296772	0.695816	0.107822	0.266169	0.685412	0.899863	0.49898	0.718229
Uric acid	Organoheterocyclic compounds	HMDB0000289	4215	485	-0.0749403	0.0640397	0.241914	0.731818	0.0993531	1.76052e-13	1.49739	0.25121	2.51143e-09	0.0565347	0.100155	0.572432	0.886572	-0.334456	0.320348	0.296467	0.695816	0.439492	0.681008
Uracil	Organoheterocyclic compounds	HMDB0000300	1051	130	-0.223062	0.130342	0.0870154	0.592604	0.210233	0.00482034	2.21712	0.438235	4.20988e-07	0.601531	0.224213	0.00729971	0.0869122	-1.18921	0.671667	0.076639	0.405937	0.00337227	0.0355962
Urocanic acid	Organoheterocyclic compounds	HMDB0000301	4215	485	-0.0282714	0.0624747	0.65089	0.726731	0.0991058	2.25252e-13	1.5295	0.24418	3.7571e-10	0.0653902	0.100163	0.513862	0.853558	-0.0795761	0.336036	0.812805	0.930234	0.76882	0.888499
Vitamin A	Lipids and lipid-like molecules	HMDB0000305	1302	163	0.199809	0.111768	0.0738213	0.602526	0.1846	0.0010987	2.18918	0.385982	1.4138e-08	-0.233292	0.177736	0.189328	0.591261	-0.535636	0.39461	0.17466	0.581403	0.228466	0.489817
Adipate	Lipids and lipid-like molecules	HMDB0000448	1033	128	0.219098	0.127004	0.0845046	0.589701	0.210106	0.00500545	2.24012	0.42646	1.49779e-07	-0.00598894	0.213931	0.977666	0.995713	0.183141	0.462953	0.692405	0.899863	0.922313	0.965507
Allantoin	Organoheterocyclic compounds	HMDB0000462	4111	465	-0.183155	0.0684907	0.00749165	0.735984	0.101144	3.42285e-13	1.57422	0.267035	3.74252e-09	0.0574761	0.105642	0.586399	0.889173	0.497775	0.389659	0.201439	0.604316	0.400444	0.656421
2-aminoadipate	Organic acids and derivatives	HMDB0000510	1051	130	-0.0406761	0.119181	0.73288	0.58795	0.208229	0.00474912	2.15326	0.454214	2.13062e-06	-0.023223	0.208358	0.911254	0.973944	0.612551	0.703249	0.383738	0.77855	0.677256	0.834029
Chenodeoxycholate	Lipids and lipid-like molecules	HMDB0000518	786	87	-0.400021	0.167636	0.0170216	1.21017	0.266598	5.64412e-06	2.59955	0.532525	1.05259e-06	0.138866	0.251247	0.580465	0.889173	0.511192	0.764502	0.503712	0.853558	0.720916	0.864189
5-dodecenoate	Lipids and lipid-like molecules	HMDB0000529	786	87	0.412781	0.186015	0.0264812	1.16527	0.268538	1.4293e-05	2.63334	0.531343	7.19566e-07	-0.380215	0.261553	0.146034	0.537574	-0.39608	0.582004	0.496159	0.849603	0.318924	0.595624
Acetylglycine	Organic acids and derivatives	HMDB0000532	1460	186	-0.00113046	0.101498	0.991113	0.522125	0.169876	0.00211524	2.26337	0.367654	7.44861e-10	0.0057719	0.174511	0.973615	0.995713	0.121271	0.31964	0.704391	0.899863	0.930057	0.968279
5-hydroxymethyl-4-methyluracil	Organoheterocyclic compounds	HMDB0000544	2503	275	0.0439869	0.0882462	0.618162	0.893736	0.133203	1.95177e-11	1.17618	0.361314	0.00113274	-0.0586491	0.132058	0.656959	0.899863	0.310285	0.439291	0.479982	0.842733	0.672467	0.834029
Alloisoleucine	Organic acids and derivatives	HMDB0000557
Creatinine	Organic acids and derivatives	HMDB0000562	4153	476	-0.119357	0.0624273	0.0558849	0.725513	0.100532	5.3239e-13	1.59904	0.241695	3.69201e-11	0.0766186	0.104968	0.465436	0.838444	0.52429	0.262142	0.0454974	0.298871	0.125665	0.356365
C18:2 CE	Lipids and lipid-like molecules	HMDB0000610	3257	372	-0.0434861	0.0758157	0.566254	0.812421	0.113735	9.12615e-13	1.28508	0.332879	0.000113157	0.0638226	0.115207	0.57959	0.889173	1.29784	0.385482	0.000760449	0.022287	0.00221776	0.0290603
Cholate	Lipids and lipid-like molecules	HMDB0000619	786	87	-0.229787	0.162263	0.156734	1.14551	0.264804	1.5194e-05	2.57246	0.52467	9.43781e-07	-0.0071974	0.259192	0.977847	0.995713	-0.118247	0.720075	0.869562	0.955121	0.986518	0.997094
Dodecanedioate	Lipids and lipid-like molecules	HMDB0000623	786	87	0.0834064	0.171825	0.627382	1.10252	0.264083	2.98083e-05	2.40118	0.576295	3.09201e-05	-0.140016	0.260583	0.591049	0.890077	0.505667	0.59399	0.394599	0.784796	0.562407	0.757853
Cytosine	Organoheterocyclic compounds	HMDB0000630	4111	465	-0.00766883	0.0640675	0.904721	0.751869	0.101119	1.04209e-13	1.47811	0.277337	9.83916e-08	0.0144608	0.100357	0.885426	0.964462	0.0104639	0.260404	0.967947	0.995713	0.98947	0.997094
Glycodeoxycholate	Lipids and lipid-like molecules	HMDB0000631	829	89	0.0244012	0.166895	0.883758	1.1401	0.259567	1.12149e-05	2.72631	0.51274	1.05408e-07	0.165068	0.255556	0.518334	0.853558	-0.203164	0.593677	0.73219	0.905729	0.739819	0.873674
Dodecanoate	Lipids and lipid-like molecules	HMDB0000638	786	87	0.149019	0.168107	0.375372	1.14505	0.266713	1.7611e-05	2.5863	0.548299	2.39403e-06	-0.092083	0.260617	0.723843	0.903894	-0.175075	0.528651	0.740514	0.908887	0.908255	0.958714
Glutamine	Organic acids and derivatives	HMDB0000641	4215	485	-0.0207554	0.063566	0.744033	0.732338	0.0993037	1.64675e-13	1.4924	0.259177	8.49993e-09	0.093406	0.0990188	0.34552	0.75484	0.206434	0.300495	0.492095	0.847877	0.547771	0.751455
C10 carnitine	Lipids and lipid-like molecules	HMDB0000651	4215	485	-0.005553	0.0635417	0.93036	0.735398	0.0989524	1.071e-13	1.55942	0.242646	1.30379e-10	0.0129955	0.102463	0.899074	0.968342	0.234727	0.22844	0.304176	0.706652	0.58593	0.778508
C16:1 CE	Lipids and lipid-like molecules	HMDB0000658	4056	465	0.131572	0.0656796	0.0451514	0.738943	0.101746	3.79643e-13	1.52615	0.252544	1.51169e-09	-0.0237862	0.0998875	0.81178	0.930234	-0.427116	0.264961	0.106963	0.479448	0.26176	0.526289
Homoarginine	Organic acids and derivatives	HMDB0000670	3869	442	0.00918156	0.0653617	0.888286	0.696255	0.103831	2.00519e-11	1.36242	0.300807	5.92017e-06	-0.0292895	0.108375	0.78696	0.925407	-0.353711	0.331679	0.286231	0.685873	0.559985	0.757853
Hexadecanedioate	Lipids and lipid-like molecules	HMDB0000672	786	87	0.269406	0.161356	0.0949908	1.14707	0.264221	1.41614e-05	2.36873	0.597154	7.2877e-05	-0.291393	0.260963	0.264162	0.657816	0.460403	0.621073	0.45851	0.837853	0.348822	0.618873
Indoxylsulfate	Organic acids and derivatives	HMDB0000682	1051	130	0.00383514	0.126244	0.975765	0.619345	0.205345	0.00256032	2.11683	0.439544	1.46486e-06	0.039335	0.196321	0.841199	0.94418	0.697266	0.443746	0.116109	0.488812	0.264335	0.528669
Kynurenine	Organic oxygen compounds	HMDB0000684	1008	128	-0.113345	0.1274	0.37364	0.625196	0.208193	0.00267367	2.15212	0.529873	4.874e-05	0.297825	0.219873	0.175568	0.581403	0.184756	0.737527	0.802195	0.930234	0.398701	0.656421
Leucine	Organic acids and derivatives	HMDB0000687	4215	485	0.0569585	0.0634087	0.369038	0.740206	0.0990125	7.66897e-14	1.52719	0.249077	8.71118e-10	-0.0914675	0.0997379	0.359101	0.762194	-0.56926	0.292085	0.0513011	0.320422	0.105992	0.334412
C5 carnitine	Lipids and lipid-like molecules	HMDB0000688	4215	485	-0.0204451	0.0620459	0.741766	0.736467	0.0989973	1.01247e-13	1.53598	0.242849	2.53496e-10	-0.113892	0.100457	0.256902	0.650363	0.180883	0.243058	0.456758	0.837853	0.350152	0.618873
Methionine	Organic acids and derivatives	HMDB0000696	4215	485	0.0411439	0.061403	0.502817	0.731855	0.099165	1.58075e-13	1.5302	0.248094	6.92432e-10	-0.108452	0.0967835	0.262473	0.657816	0.16172	0.325291	0.619081	0.89277	0.440863	0.681008
Glycolithocholate	Lipids and lipid-like molecules	HMDB0000698	786	87	0.0030178	0.167295	0.985608	1.12665	0.264142	1.99607e-05	2.62416	0.524693	5.6936e-07	0.292247	0.266253	0.272367	0.665012	0.185348	0.595238	0.755508	0.90928	0.532523	0.741241
1-methylnicotinamide	Organoheterocyclic compounds	HMDB0000699	4215	485	0.105471	0.0628074	0.0930988	0.751567	0.0993384	3.8571e-14	1.56482	0.247704	2.66224e-10	-0.138295	0.0950443	0.145653	0.537574	0.175065	0.25333	0.489529	0.847877	0.222919	0.489648
Mandelate	Benzenoids	HMDB0000703	610	68	-0.201375	0.193764	0.298676	1.42584	0.313463	5.39852e-06	3.0447	0.5791	1.45908e-07	0.0730917	0.308495	0.812711	0.930234	0.752318	0.821873	0.359997	0.762194	0.657564	0.83046
C6 carnitine	Lipids and lipid-like molecules	HMDB0000705	3859	437	0.0276354	0.067406	0.681817	0.768995	0.105075	2.50713e-13	1.60274	0.25176	1.93855e-10	0.0502705	0.105711	0.634398	0.893551	0.0201272	0.213315	0.924827	0.977418	0.893063	0.949586
Glycoursodeoxycholate	Lipids and lipid-like molecules	HMDB0000708	786	87	-0.0128042	0.174995	0.941672	1.12605	0.264561	2.0784e-05	2.299	0.592855	0.000105384	-0.102323	0.262678	0.696879	0.899863	-0.813084	0.698622	0.244489	0.64333	0.470038	0.699567
Hippurate	Benzenoids	HMDB0000714	1051	130	-0.171741	0.117003	0.142149	0.617667	0.205746	0.0026814	2.22516	0.424551	1.59523e-07	-0.0967456	0.193878	0.617778	0.89277	-0.19093	0.515791	0.711256	0.899863	0.839404	0.921889
Kynurenic acid	Organoheterocyclic compounds	HMDB0000715	4215	485	-0.0149894	0.0629222	0.811709	0.73419	0.0988852	1.13063e-13	1.47877	0.259118	1.15031e-08	-0.0428949	0.101075	0.671284	0.899863	0.64134	0.241247	0.0078504	0.0912102	0.0201034	0.112343
Pipecolic acid	Organic acids and derivatives	HMDB0000716	3816	435	0.0216874	0.067724	0.748792	0.779823	0.104922	1.0665e-13	1.69434	0.256099	3.69167e-11	-0.100818	0.106868	0.34548	0.75484	-0.592263	0.240205	0.0136763	0.138951	0.0414681	0.196769
Levulinate	Organic acids and derivatives	HMDB0000720	610	68	0.194992	0.198659	0.326325	1.32057	0.322615	4.25233e-05	3.00149	0.616866	1.14047e-06	0.104173	0.302419	0.730496	0.905102	-0.360101	0.553052	0.514972	0.853558	0.729858	0.869424
Hydroxyproline	Organic acids and derivatives	HMDB0000725	4215	485	0.0745584	0.0629296	0.236101	0.738627	0.0991306	9.25991e-14	1.6654	0.242374	6.36672e-12	-0.037043	0.100671	0.712904	0.899863	-0.51912	0.252415	0.0397234	0.28289	0.114445	0.344799
Hyodeoxycholate	Lipids and lipid-like molecules	HMDB0000733	510	64	-0.0156315	0.208704	0.940296	1.27161	0.329338	0.000112871	2.54972	0.610628	2.97248e-05	-0.0761705	0.345973	0.825744	0.93773	0.472709	0.528261	0.370873	0.778389	0.623901	0.807532
Malate	Organic acids and derivatives	HMDB0000744	946	119	-0.0323872	0.128666	0.801262	0.551703	0.217123	0.0110545	2.20608	0.460282	1.6439e-06	0.0508281	0.214912	0.81304	0.930234	-0.00601248	0.918316	0.994776	0.998796	0.972057	0.994871
Lithocholate	Organic compounds	HMDB0000761	610	68	0.229693	0.201883	0.255222	1.40163	0.322759	1.40772e-05	3.10672	0.607063	3.09405e-07	0.0362989	0.294383	0.901866	0.969283	-0.560852	0.738745	0.447735	0.832133	0.73675	0.873674
Hydrocinnamate	Phenylpropanoids and polyketides	HMDB0000764	510	64	-0.0683774	0.204889	0.738584	1.27273	0.328436	0.000106572	2.65715	0.629413	2.4254e-05	-0.0737999	0.32735	0.821632	0.934453	0.994737	0.601965	0.0984359	0.465889	0.219194	0.489571
N-acetyalanine	Organic acids and derivatives	HMDB0000766	2453	293	-0.0653411	0.0806691	0.417946	0.800067	0.127316	3.29778e-10	1.79561	0.323776	2.92547e-08	0.180182	0.133735	0.17788	0.581403	0.449791	0.372877	0.227713	0.633276	0.240948	0.503079
Pseudouridine	Nucleosides, nucleotides, and analogues	HMDB0000767	4215	485	-0.166492	0.0657397	0.011322	0.721314	0.0998428	5.02957e-13	1.50959	0.244915	7.10579e-10	0.137658	0.104447	0.187515	0.591261	0.512042	0.319282	0.108774	0.482465	0.153715	0.408472
Pregnenolone sulfate	Lipids and lipid-like molecules	HMDB0000774	786	87	0.0191874	0.179645	0.914942	1.08171	0.265931	4.74922e-05	2.51194	0.583965	1.69627e-05	-0.510903	0.2731	0.0613795	0.354727	-0.0890819	0.654344	0.891711	0.965176	0.173779	0.428806
Phenyllactate	Phenylpropanoids and polyketides	HMDB0000779	786	87	-0.0976017	0.161253	0.544999	1.10866	0.26629	3.13595e-05	2.53858	0.524592	1.30402e-06	-0.235764	0.264005	0.371842	0.778389	-0.745493	0.558599	0.182015	0.587143	0.344338	0.61721
Azelate	Lipids and lipid-like molecules	HMDB0000784	510	64	-0.0827614	0.209592	0.69294	1.29621	0.339974	0.000137466	2.2979	0.664247	0.000541372	-0.5375	0.333233	0.106747	0.479448	1.86475	1.26744	0.141218	0.533556	0.050849	0.219575
C8 carnitine	Lipids and lipid-like molecules	HMDB0000791	4215	485	-0.0085337	0.0638635	0.8937	0.735351	0.0989728	1.08735e-13	1.55576	0.24249	1.40097e-10	-0.00321605	0.103498	0.975211	0.995713	0.145639	0.222207	0.512198	0.853558	0.797137	0.900524
Sebacate	Lipids and lipid-like molecules	HMDB0000792	683	68	-0.1476	0.211357	0.484961	1.21623	0.305688	6.93003e-05	2.94139	0.655507	7.21645e-06	-0.110018	0.307171	0.720218	0.901758	0.724357	0.844163	0.39085	0.779654	0.607869	0.791725
Phytanate	Lipids and lipid-like molecules	HMDB0000801	786	87	0.244495	0.16868	0.14721	1.15247	0.267573	1.65383e-05	2.52634	0.562527	7.08678e-06	-0.212074	0.261829	0.417958	0.802227	-0.651606	0.571024	0.25382	0.645168	0.4279	0.680343
Pterin	Organoheterocyclic compounds	HMDB0000802
Myristate	Lipids and lipid-like molecules	HMDB0000806	786	87	0.199329	0.174014	0.252012	1.13022	0.267178	2.33459e-05	2.48262	0.576868	1.68034e-05	0.0193959	0.27102	0.942947	0.99107	-0.632006	0.544409	0.245681	0.64333	0.511413	0.730591
Pentadecanoate	Lipids and lipid-like molecules	HMDB0000826	786	87	0.356219	0.17305	0.0395445	1.14935	0.267554	1.74083e-05	2.51488	0.578703	1.38816e-05	-0.0944101	0.253122	0.709161	0.899863	-0.787898	0.62807	0.20967	0.619257	0.470387	0.699567
Stearate	Lipids and lipid-like molecules	HMDB0000827	786	87	0.404984	0.181876	0.025967	1.16196	0.267841	1.43623e-05	2.6378	0.573377	4.21559e-06	-0.0855682	0.262091	0.744059	0.909026	-0.694952	0.572924	0.225132	0.633276	0.496183	0.716919
Salicylurate	Benzenoids	HMDB0000840	947	110	-0.350733	0.136302	0.0100763	0.611581	0.227102	0.00708154	2.49516	0.48018	2.03288e-07	0.0104326	0.227043	0.96335	0.995713	0.630914	0.645109	0.328077	0.744697	0.629564	0.809449
Taurohyodeoxycholate	Lipids and lipid-like molecules	HMDB0000874	712	83	0.0370592	0.181711	0.838396	1.12918	0.273127	3.56108e-05	2.03042	0.630319	0.00127627	-0.13008	0.29119	0.65508	0.899863	-1.15995	0.902414	0.198659	0.600546	0.329723	0.600672
Trigonelline	Alkaloids and derivatives	HMDB0000875	4100	468	-0.0868611	0.0684796	0.204647	0.728342	0.101131	5.93488e-13	1.57979	0.247612	1.76961e-10	-0.0788533	0.105255	0.453759	0.837203	0.354453	0.275653	0.198489	0.600546	0.276292	0.542757
Valine	Organic acids and derivatives	HMDB0000883	4215	485	0.0659763	0.0641904	0.304034	0.74314	0.0991263	6.53456e-14	1.56215	0.244808	1.75795e-10	-0.051817	0.10081	0.607249	0.89277	-0.490654	0.261255	0.0603726	0.354727	0.161923	0.412879
Ribothymidine	Nucleosides, nucleotides, and analogues	HMDB0000884	4100	468	-0.00155943	0.0624305	0.980072	0.732018	0.100795	3.80071e-13	1.47472	0.266741	3.22663e-08	-0.00161059	0.100016	0.987152	0.995713	0.7031	0.285034	0.0136356	0.138951	0.0517917	0.221133
C16:0 CE	Lipids and lipid-like molecules	HMDB0000885	4099	467	-0.0022254	0.0653871	0.97285	0.731028	0.101323	5.4009e-13	1.62173	0.256155	2.43485e-10	0.0376969	0.100269	0.706949	0.899863	0.751253	0.225795	0.000877408	0.023878	0.00330828	0.0355962
Suberate	Lipids and lipid-like molecules	HMDB0000893	774	95	-0.0749893	0.144857	0.604682	0.665164	0.253501	0.0086927	2.36347	0.496605	1.94302e-06	-0.107449	0.258972	0.678212	0.899863	0.303591	0.414072	0.463447	0.838444	0.645871	0.823594
Acetylcholine	Organic nitrogen compounds	HMDB0000895	2872	311	-0.0480729	0.0803452	0.54962	0.721084	0.124899	7.77084e-09	0.920924	0.399526	0.0211642	-0.262122	0.133444	0.0494978	0.311713	0.204708	0.371738	0.581854	0.889173	0.107565	0.334412
Taurodeoxycholate	Lipids and lipid-like molecules	HMDB0000896	829	89	0.14076	0.162535	0.386474	1.14324	0.260203	1.1146e-05	2.72613	0.52274	1.83735e-07	0.139275	0.274341	0.611685	0.89277	-0.349766	0.568818	0.538621	0.861056	0.704047	0.849327
7-methylguanine	Organoheterocyclic compounds	HMDB0000897	4057	466	-0.0263903	0.0616726	0.668718	0.728223	0.101065	5.78192e-13	1.52664	0.248947	8.6571e-10	0.0154279	0.0983354	0.875331	0.958082	-0.0950155	0.271084	0.725962	0.903894	0.921156	0.965507
1-methylhistamine	Organic nitrogen compounds	HMDB0000898	3708	436	-0.0620141	0.0662443	0.349199	0.720328	0.104804	6.28199e-12	1.43452	0.272574	1.41817e-07	0.18924	0.108203	0.0803016	0.414724	-0.121577	0.250112	0.626903	0.89277	0.158227	0.412879
Citrulline	Organic acids and derivatives	HMDB0000904	4215	485	-0.0338591	0.0634513	0.593602	0.73882	0.0996474	1.22229e-13	1.4346	0.263863	5.42143e-08	-0.00392023	0.0997015	0.968635	0.995713	1.11333	0.356909	0.00181239	0.0328819	0.0072584	0.0568793
C18:1 CE	Lipids and lipid-like molecules	HMDB0000918	4099	467	-0.00864589	0.0650964	0.894338	0.734696	0.101195	3.86595e-13	1.57959	0.258194	9.48444e-10	0.0348826	0.100246	0.727863	0.904782	0.868284	0.275256	0.00160794	0.0315072	0.00419118	0.0408371
Trimethylamine-N-oxide	Organic nitrogen compounds	HMDB0000925	4215	485	0.128705	0.0639646	0.044207	0.76039	0.099926	2.75097e-14	1.57703	0.253052	4.60373e-10	-0.296138	0.103917	0.00437518	0.0619372	-0.0675098	0.321695	0.83378	0.941245	0.0172664	0.0989437
Taurochenodeoxycholate	Lipids and lipid-like molecules	HMDB0000951	786	87	0.0778999	0.160669	0.627785	1.10473	0.264047	2.86627e-05	2.39078	0.547347	1.25416e-05	0.162985	0.246716	0.508857	0.853558	-0.784401	0.514847	0.127618	0.517262	0.184396	0.440694
5-methylcytidine	Nucleosides, nucleotides, and analogues	HMDB0000982	1091	155	-0.142349	0.107164	0.184071	0.923507	0.181542	3.63769e-07	1.10854	0.687794	0.107021	0.286247	0.182813	0.117398	0.488836	-1.15556	0.765556	0.131187	0.520643	0.064345	0.254492
Biliverdin	Organoheterocyclic compounds	HMDB0001008	4100	468	-0.110295	0.0660448	0.0949203	0.726688	0.100667	5.24815e-13	1.60788	0.245419	5.69361e-11	0.134703	0.104713	0.198305	0.600546	0.635806	0.265261	0.0165341	0.151795	0.0419429	0.196769
Cotinine	Organoheterocyclic compounds	HMDB0001046	4173	479	-0.0864632	0.0712799	0.225126	0.748508	0.1003	8.47937e-14	1.58149	0.246154	1.3204e-10	0.100632	0.104913	0.337463	0.7497	0.111495	0.220658	0.61336	0.89277	0.592995	0.782424
Coenzyme Q10	Lipids and lipid-like molecules	HMDB0001072	2262	250	-0.117339	0.0850247	0.167567	0.704974	0.138212	3.38416e-07	0.582584	0.536818	0.277809	0.180514	0.137067	0.187846	0.591261	-0.528927	0.39879	0.184731	0.591261	0.139015	0.386116
5-aminolevulinic acid	Organic acids and derivatives	HMDB0001149
Butyrobetaine	Lipids and lipid-like molecules	HMDB0001161	597	89	-0.117202	0.168838	0.487576	0.989326	0.269528	0.000241988	2.22913	0.53698	3.30703e-05	0.414943	0.248317	0.0947172	0.453928	1.01254	0.677604	0.1351	0.527931	0.108681	0.334412
Methylthioadenosine	Nucleosides, nucleotides, and analogues	HMDB0001173	903	113	-0.226548	0.1354	0.0942936	0.481869	0.224964	0.0321951	2.27654	0.462642	8.6221e-07	0.117198	0.241861	0.627982	0.89277	0.528227	0.39207	0.17789	0.581403	0.40249	0.656421
DCMP	Nucleosides, nucleotides, and analogues	HMDB0001202
N1-acetylspermidine	Organic acids and derivatives	HMDB0001276	4100	468	0.0289825	0.0639947	0.650629	0.730332	0.100725	4.14523e-13	1.55439	0.250893	5.81226e-10	0.0162189	0.0996689	0.870733	0.955121	0.187379	0.215182	0.383867	0.77855	0.680392	0.834029
N6,N6,N6-trimethyllysine	Organic acids and derivatives	HMDB0001325	4100	468	-0.00161522	0.0644062	0.979992	0.734737	0.100692	2.94523e-13	1.60433	0.244267	5.10206e-11	-0.134087	0.103344	0.194464	0.599927	-0.136117	0.327586	0.677764	0.899863	0.416237	0.670212
C18:0 SM	Lipids and lipid-like molecules	HMDB0001348	4099	467	0.103863	0.0648119	0.109038	0.723907	0.102651	1.76228e-12	1.60022	0.245576	7.21243e-11	0.0356053	0.105467	0.735667	0.907085	0.348531	0.269793	0.196411	0.600546	0.4154	0.670212
Alpha-linolenate	Lipids and lipid-like molecules	HMDB0001388	786	87	0.346136	0.17535	0.0483856	1.1852	0.273048	1.42062e-05	2.70325	0.528188	3.08853e-07	-0.257012	0.264917	0.331966	0.747319	-0.722601	0.63099	0.252132	0.644714	0.421172	0.675297
Hydroxycotinine	Organoheterocyclic compounds	HMDB0001390	2880	327	-0.0409796	0.090978	0.652397	0.660928	0.122858	7.46492e-08	1.30351	0.320594	4.78431e-05	0.0250013	0.132631	0.850483	0.946621	-1.21988	0.404374	0.00255524	0.0423281	0.0112556	0.0737189
DUMP	Nucleosides, nucleotides, and analogues	HMDB0001409
Putrescine	Organic nitrogen compounds	HMDB0001414	1337	155	0.145957	0.114447	0.202194	0.604011	0.185844	0.00115369	2.48227	0.382952	9.05508e-11	-0.28275	0.195201	0.147474	0.540267	-0.278755	0.340565	0.413068	0.798877	0.297372	0.573612
Pyridoxamine	Organoheterocyclic compounds	HMDB0001431	2566	284	-0.0799489	0.0830133	0.335505	0.782375	0.130764	2.18907e-09	1.10377	0.360359	0.0021914	0.158975	0.12846	0.215883	0.627873	-0.312284	0.455122	0.492615	0.847877	0.330369	0.600672
3-hydroxyanthranilic acid	Benzenoids	HMDB0001476
ADMA	Organic acids and derivatives	HMDB0001539	4111	465	-0.00932065	0.0635978	0.883482	0.726833	0.101862	9.64779e-13	1.61773	0.257236	3.1974e-10	-0.0390905	0.101784	0.700938	0.899863	0.0652429	0.240429	0.786114	0.925407	0.877343	0.943985
1-methylguanosine	Nucleosides, nucleotides, and analogues	HMDB0001563	4215	485	0.024111	0.0644259	0.708223	0.735396	0.0997479	1.67402e-13	1.53693	0.246245	4.33511e-10	-0.202615	0.102746	0.0486088	0.308666	0.114355	0.331066	0.729783	0.905102	0.120005	0.350436
Phosphocholine	Organic nitrogen compounds	HMDB0001565	2578	276	0.0785954	0.0832935	0.345376	0.787568	0.131978	2.41055e-09	0.783492	0.515841	0.128797	-0.255221	0.125943	0.0427152	0.288044	-1.16008	0.428752	0.00681594	0.0843118	0.00715319	0.0568793
Caffeine	Organoheterocyclic compounds	HMDB0001847	4100	468	-0.0541975	0.0654625	0.407717	0.725037	0.101823	1.07503e-12	1.61322	0.244103	3.87508e-11	-0.0847692	0.101247	0.402453	0.790724	-0.159233	0.233888	0.495994	0.849603	0.608378	0.791725
Dimethylurate	Organoheterocyclic compounds	HMDB0001857	511	58	-0.307345	0.23185	0.184964	1.38595	0.35595	9.87374e-05	3.42377	0.787206	1.36597e-05	0.595628	0.330956	0.071905	0.391369	0.614495	0.612332	0.315604	0.726557	0.163691	0.412879
Acetaminophen	Benzenoids	HMDB0001859	4100	468	0.00617872	0.0629906	0.921861	0.733673	0.100803	3.3801e-13	1.62397	0.242948	2.31799e-11	0.0386043	0.10439	0.711527	0.899863	0.376933	0.285334	0.186492	0.591261	0.433029	0.681008
3-methylxanthine	Organoheterocyclic compounds	HMDB0001886	3924	449	-0.0927581	0.0659398	0.159514	0.739579	0.103182	7.62394e-13	1.63643	0.250123	6.05083e-11	0.142353	0.10307	0.167241	0.571781	-0.391353	0.253466	0.122587	0.504924	0.0786677	0.28744
Theophylline	Organoheterocyclic compounds	HMDB0001889	610	68	-0.0957968	0.207179	0.643804	1.47101	0.315014	3.01697e-06	3.32911	0.678586	9.29737e-07	0.174764	0.287683	0.543528	0.861056	0.261805	0.537574	0.626249	0.89277	0.787331	0.895765
Salicylate	Benzenoids	HMDB0001895	510	64	0.0206434	0.209339	0.921446	1.30961	0.330725	7.50065e-05	2.4629	0.609679	5.35286e-05	-0.0353382	0.322062	0.912628	0.973944	-0.0758469	0.701265	0.913871	0.973944	0.990171	0.997094
Aminocaproic acid	Organoheterocyclic compounds	HMDB0001901
Metformin	Organic nitrogen compounds	HMDB0001921	2365	264	0.0961581	0.0828408	0.245741	0.776435	0.134473	7.74613e-09	1.04271	0.438554	0.0174249	0.0911593	0.132407	0.491152	0.847877	-0.392303	0.618141	0.525658	0.853558	0.630518	0.809449
Hydrochlorothiazide	Organoheterocyclic compounds	HMDB0001928	414	51	0.0956772	0.266258	0.719341	1.78382	0.437334	4.52584e-05	3.36187	0.669202	5.0684e-07	0.285476	0.38826	0.462175	0.838444	-0.258317	0.807137	0.748937	0.909026	0.664368	0.83046
3-hydroxyoctanoate	Organic acids and derivatives	HMDB0001954	786	87	0.530763	0.189712	0.00514624	1.21931	0.273219	8.09108e-06	2.60765	0.534094	1.04812e-06	-0.580647	0.291146	0.0461135	0.300329	0.0098736	0.573743	0.98627	0.995713	0.116143	0.344799
7-methylxanthine	Organoheterocyclic compounds	HMDB0001991	3722	416	-0.0920136	0.06764	0.173722	0.710348	0.10692	3.05875e-11	1.44968	0.280478	2.35835e-07	0.127294	0.107434	0.236073	0.635645	-0.144025	0.338012	0.670039	0.899863	0.426024	0.680207
Eicosapentaenoate	Lipids and lipid-like molecules	HMDB0001999	786	87	0.160926	0.172071	0.34967	1.09984	0.274546	6.17489e-05	2.90566	0.532598	4.87979e-08	0.120418	0.268286	0.653546	0.899863	-1.0186	0.625833	0.103612	0.478498	0.277482	0.542757
Myristoleate	Lipids and lipid-like molecules	HMDB0002000	786	87	0.35591	0.17967	0.047602	1.0958	0.275009	6.75921e-05	2.584	0.561097	4.11957e-06	-0.0945766	0.260164	0.716212	0.900583	-0.530717	0.603859	0.379468	0.77855	0.680078	0.834029
Methionine sulfoxide	Organic acids and derivatives	HMDB0002005	2910	358	0.041476	0.0744268	0.577341	0.801156	0.115396	3.84719e-12	1.80553	0.285101	2.40515e-10	-0.0871408	0.115616	0.451022	0.834172	0.486604	0.307859	0.113968	0.482465	0.203695	0.469116
N-acetylputrescine	Organic acids and derivatives	HMDB0002064	3038	334	-0.0676061	0.0764223	0.376352	0.636909	0.122966	2.22424e-07	1.78445	0.2641	1.41147e-11	0.0211809	0.1232	0.863497	0.953602	-0.19118	0.27393	0.48523	0.846099	0.752413	0.885192
13-docosenoate	Lipids and lipid-like molecules	HMDB0002068	786	87	0.163719	0.18198	0.368305	1.15247	0.265028	1.37075e-05	2.53342	0.54971	4.05289e-06	-0.270054	0.266828	0.311494	0.719269	-0.44217	0.809339	0.584836	0.889173	0.55217	0.752059
Palmitoylethanolamide	Organic acids and derivatives	HMDB0002100	3585	416	0.140557	0.0681919	0.0392845	0.722693	0.108196	2.39827e-11	1.59575	0.251609	2.2652e-10	-0.0796155	0.109935	0.46894	0.839311	-0.170169	0.197656	0.389275	0.77855	0.592297	0.782424
N1,N12-diacetylspermine	Organic acids and derivatives	HMDB0002172	2260	239	-0.0170027	0.0897111	0.84968	0.581433	0.144341	5.62055e-05	1.54848	0.374102	3.48555e-05	-0.0939039	0.146732	0.522193	0.853558	0.476824	0.344257	0.166028	0.571781	0.22944	0.489817
Docosahexaenoate	Lipids and lipid-like molecules	HMDB0002183	786	87	0.309272	0.174251	0.0759202	1.12853	0.269314	2.78482e-05	2.80136	0.532599	1.44223e-07	0.102924	0.265416	0.698177	0.899863	0.00847572	0.779472	0.991324	0.997872	0.927438	0.968204
Eicosenoate	Lipids and lipid-like molecules	HMDB0002231	786	87	0.311879	0.180981	0.0848386	1.17765	0.267478	1.0687e-05	2.6565	0.538702	8.16846e-07	-0.293195	0.255848	0.251806	0.644714	-0.330699	0.670357	0.621788	0.89277	0.492454	0.716293
Heptadecanoate	Lipids and lipid-like molecules	HMDB0002259	786	87	0.523295	0.191018	0.00615316	1.16147	0.272769	2.06183e-05	2.75377	0.537652	3.02563e-07	-0.236832	0.286382	0.408248	0.795615	-0.813365	0.507512	0.109011	0.482465	0.247573	0.508528
Imidazole propionate	Organoheterocyclic compounds	HMDB0002271	1703	213	0.0587008	0.0979474	0.548966	0.879989	0.150558	5.0706e-09	1.46231	0.423415	0.000553154	-0.276285	0.159718	0.083661	0.424998	-0.270406	0.441757	0.540461	0.861056	0.206229	0.47209
Indole-3-propionate	Organoheterocyclic compounds	HMDB0002302	829	105	0.08171	0.143552	0.56922	0.655454	0.233457	0.00499127	1.93365	0.4837	6.39799e-05	-0.0729051	0.236353	0.757733	0.90928	0.274503	0.524255	0.600553	0.89277	0.809331	0.904851
C5:1 carnitine	Lipids and lipid-like molecules	HMDB0002366	3859	437	0.0621763	0.0662604	0.348057	0.783132	0.105085	9.16804e-14	1.50864	0.266482	1.50224e-08	-0.0970797	0.105358	0.356826	0.762194	0.526426	0.295214	0.0745538	0.402908	0.111573	0.339182
Nervonic acid	Lipids and lipid-like molecules	HMDB0002368	786	87	0.156796	0.188617	0.405808	1.1156	0.265445	2.63696e-05	2.59476	0.522202	6.7341e-07	-0.0611151	0.26696	0.818923	0.932765	-0.120552	0.561624	0.830041	0.939809	0.9602	0.991511
Cortisone	Lipids and lipid-like molecules	HMDB0002802	4215	485	-0.0624333	0.06199	0.313862	0.741268	0.0990705	7.30746e-14	1.54385	0.243715	2.37889e-10	0.0778694	0.0998703	0.435564	0.819506	0.181792	0.213947	0.395488	0.784796	0.565062	0.758741
C18:1 LPC	Lipids and lipid-like molecules	HMDB0002815	4099	467	-0.0605611	0.0644832	0.347641	0.73136	0.101314	5.24657e-13	1.57164	0.244929	1.39257e-10	0.118662	0.0989936	0.230651	0.635645	0.157002	0.233392	0.50114	0.853558	0.43872	0.681008
Eicosatrienoate	Lipids and lipid-like molecules	HMDB0002925	786	87	0.471295	0.178115	0.00814465	1.20398	0.274677	1.16923e-05	2.63897	0.553748	1.88249e-06	-0.293386	0.282965	0.299815	0.700794	-1.1221	0.616176	0.0685951	0.378764	0.165151	0.412879
Palmitoleate	Lipids and lipid-like molecules	HMDB0003229	786	87	0.354172	0.179375	0.0483274	1.13922	0.270104	2.46805e-05	2.63657	0.536894	9.07132e-07	-0.16171	0.253676	0.523821	0.853558	-0.696546	0.610641	0.254003	0.645168	0.493865	0.716293
1-methylguanine	Organoheterocyclic compounds	HMDB0003282	3744	420	-0.181698	0.0671793	0.00683733	0.783886	0.107071	2.45829e-13	1.62914	0.254602	1.5661e-10	0.169805	0.105201	0.106507	0.479448	0.181339	0.335354	0.588688	0.89004	0.255476	0.519089
SDMA	Organic acids and derivatives	HMDB0003334	2696	318	-0.191873	0.082389	0.0198661	0.790758	0.122533	1.09354e-10	1.8232	0.32293	1.64401e-08	0.149949	0.125946	0.233819	0.635645	0.348182	0.300741	0.246967	0.644482	0.31674	0.595624
N-acetylornithine	Organic acids and derivatives	HMDB0003357	4215	485	-0.0263444	0.0598393	0.659754	0.743772	0.0989933	5.76307e-14	1.52084	0.244351	4.84731e-10	-0.133692	0.0998823	0.180735	0.586042	0.137745	0.247606	0.578001	0.889173	0.314069	0.595624
4-guanidinobutanoic acid	Organic acids and derivatives	HMDB0003464	1862	212	-0.0563247	0.0960416	0.557565	0.943459	0.149008	2.42614e-10	1.24654	0.461197	0.00687502	0.00562707	0.151297	0.970332	0.995713	-0.087103	0.446585	0.84536	0.944522	0.978742	0.997094
4-acetamidobutanoate	Organic acids and derivatives	HMDB0003681	4100	468	-0.12031	0.0633227	0.0574405	0.71702	0.1012	1.38849e-12	1.55607	0.244667	2.01836e-10	0.0463937	0.106883	0.664245	0.899863	0.116308	0.295764	0.694138	0.899863	0.857796	0.931322
21-deoxycortisol	Lipids and lipid-like molecules	HMDB0004030	3880	439	-0.11869	0.0650914	0.0682376	0.714132	0.104374	7.80522e-12	1.4001	0.275746	3.82446e-07	0.156185	0.107309	0.145538	0.537574	-0.162177	0.230779	0.482219	0.843111	0.221799	0.489648
D-urobilinogen	Lipids and lipid-like molecules	HMDB0004158	2891	307	0.0358987	0.0832747	0.666405	0.7354	0.124133	3.13634e-09	1.06985	0.409665	0.00901372	0.131661	0.138801	0.342847	0.75484	0.958677	0.45306	0.0343443	0.254081	0.0966075	0.322025
N1-methyl-2-pyridone-5-carboxamide	Organoheterocyclic compounds	HMDB0004193	4100	468	-0.0248714	0.0659402	0.706039	0.733687	0.101133	4.02638e-13	1.60498	0.245025	5.74358e-11	-0.0611368	0.100598	0.543364	0.861056	-0.139119	0.318122	0.661885	0.899863	0.778197	0.888499
L-alpha-glutamyl-L-Lysine	Organic acids and derivatives	HMDB0004207	378	52	0.410592	0.269907	0.128201	1.09135	0.405503	0.00711646	3.81728	0.752154	3.87247e-07	-0.423284	0.367685	0.249644	0.644714	-0.173365	0.63469	0.784739	0.925407	0.505793	0.725288
N-alpha-acetylarginine	Organic acids and derivatives	HMDB0004620	4153	476	-0.066732	0.0633737	0.292345	0.696851	0.101394	6.2991e-12	1.50022	0.252836	2.96429e-09	0.175387	0.1002	0.0800539	0.414724	0.215226	0.297378	0.469221	0.839311	0.1885	0.447686
13-HODE	Lipids and lipid-like molecules	HMDB0004667	610	68	0.273727	0.221586	0.216716	1.40093	0.321081	1.28197e-05	3.30243	0.556167	2.88801e-09	-0.666855	0.327123	0.0414952	0.287449	1.16532	0.745939	0.118237	0.489655	0.0174453	0.0989437
N2,N2-dimethylguanosine	Nucleosides, nucleotides, and analogues	HMDB0004824	4100	468	-0.101226	0.0670022	0.130842	0.720642	0.101191	1.06684e-12	1.55377	0.246892	3.10773e-10	-0.066799	0.102961	0.516481	0.853558	0.481842	0.326619	0.140147	0.533556	0.249952	0.510656
Proline betaine	Organic acids and derivatives	HMDB0004827	4100	468	-0.00808537	0.0663193	0.902966	0.734838	0.101151	3.73726e-13	1.58346	0.24903	2.03696e-10	-0.172814	0.105316	0.100818	0.474219	0.203824	0.216162	0.345721	0.75484	0.115336	0.344799
C16:0 Ceramide (d18:1)	Lipids and lipid-like molecules	HMDB0004949	4099	467	0.110284	0.0663037	0.0962493	0.722233	0.10341	2.86599e-12	1.58709	0.255909	5.58342e-10	7.25761e-05	0.10383	0.999442	0.999442	-0.0116849	0.280891	0.966818	0.995713	0.999114	0.999114
C22:0 Ceramide (d18:1)	Lipids and lipid-like molecules	HMDB0004952	4099	467	0.0390598	0.0648669	0.547072	0.735209	0.102251	6.46875e-13	1.58179	0.246874	1.48128e-10	-0.003965	0.102499	0.969143	0.995713	-0.0126748	0.292284	0.965411	0.995713	0.998495	0.999114
C24:1 Ceramide (d18:1)	Lipids and lipid-like molecules	HMDB0004953	4099	467	0.0925067	0.0662954	0.162904	0.705753	0.105509	2.24695e-11	1.61404	0.243584	3.44373e-11	0.0947303	0.103509	0.360091	0.762194	-0.213655	0.333132	0.521293	0.853558	0.493621	0.716293
C24:0 Ceramide (d18:1)	Lipids and lipid-like molecules	HMDB0004956	4099	467	-0.0191009	0.0632488	0.762655	0.729672	0.102222	9.4645e-13	1.53364	0.252136	1.1825e-09	0.0536974	0.0997303	0.590282	0.890077	0.378704	0.306567	0.216716	0.6279	0.451134	0.68695
C14 carnitine	Lipids and lipid-like molecules	HMDB0005066	4215	485	0.136259	0.0643209	0.034139	0.747894	0.0994385	5.42904e-14	1.63356	0.24338	1.9197e-11	-0.080983	0.0982633	0.409858	0.796714	0.215066	0.200218	0.282753	0.683993	0.322891	0.595624
C48:0 TAG	Lipids and lipid-like molecules	HMDB0005356	4099	467	0.0967638	0.0661763	0.143683	0.737058	0.101552	3.93083e-13	1.60324	0.262208	9.69298e-10	-0.103586	0.10513	0.324472	0.744697	-0.848346	0.219159	0.000108428	0.0115968	0.000248622	0.0148546
C50:0 TAG	Lipids and lipid-like molecules	HMDB0005357	4099	467	0.0976772	0.0670502	0.145178	0.74019	0.101498	3.03938e-13	1.68987	0.256636	4.55883e-11	-0.108151	0.10524	0.304106	0.706652	-0.836518	0.217697	0.000121752	0.0115968	0.000316923	0.0148546
C48:1 TAG	Lipids and lipid-like molecules	HMDB0005359	4056	465	0.103862	0.0664439	0.118016	0.739171	0.101784	3.80886e-13	1.60841	0.259923	6.09165e-10	-0.0524258	0.105883	0.620509	0.89277	-0.821918	0.217782	0.000160619	0.0122059	0.000858888	0.0203986
C50:1 TAG	Lipids and lipid-like molecules	HMDB0005360	4099	467	0.0973554	0.0674573	0.14896	0.742733	0.10169	2.7951e-13	1.66918	0.257035	8.36006e-11	-0.0916296	0.106227	0.388369	0.77855	-0.858568	0.206883	3.32453e-05	0.00936855	0.000153617	0.0148546
C51:2 TAG	Lipids and lipid-like molecules	HMDB0005362	3716	409	0.102358	0.0716795	0.153292	0.73771	0.107997	8.44271e-12	1.54415	0.290868	1.10375e-07	-0.0495936	0.112213	0.65852	0.899863	-0.521286	0.322379	0.105879	0.479448	0.237398	0.498405
C52:4 TAG	Lipids and lipid-like molecules	HMDB0005363	4056	465	-0.101096	0.0662741	0.127153	0.723763	0.10188	1.21107e-12	1.51903	0.249824	1.19861e-09	0.0858645	0.104768	0.412461	0.798877	0.054106	0.210997	0.797619	0.930234	0.71024	0.854086
C52:0 TAG	Lipids and lipid-like molecules	HMDB0005365	4099	467	0.0896325	0.0669407	0.180576	0.739216	0.101403	3.10182e-13	1.74881	0.25098	3.21642e-12	-0.143047	0.102312	0.162068	0.569105	-0.962205	0.268486	0.000338605	0.0153403	0.00043	0.0148546
C52:1 TAG	Lipids and lipid-like molecules	HMDB0005367	4099	467	0.0983074	0.0681301	0.149039	0.747493	0.101725	2.00963e-13	1.72645	0.254152	1.09834e-11	-0.133989	0.105798	0.205351	0.611817	-0.807974	0.202521	6.61926e-05	0.00936855	0.000205089	0.0148546
C54:4 TAG	Lipids and lipid-like molecules	HMDB0005370	4099	467	-0.138301	0.0663354	0.0370814	0.739251	0.101562	3.36709e-13	1.55871	0.247524	3.03062e-10	0.0762271	0.101035	0.450572	0.834172	0.377692	0.238445	0.113199	0.482465	0.233564	0.49308
C48:2 TAG	Lipids and lipid-like molecules	HMDB0005376	4099	467	0.095848	0.0663793	0.148755	0.740438	0.10155	3.06867e-13	1.64653	0.252672	7.19818e-11	-0.0404855	0.105881	0.702188	0.899863	-0.793206	0.211094	0.000171552	0.0122059	0.00129243	0.0219199
C50:2 TAG	Lipids and lipid-like molecules	HMDB0005377	4099	467	0.113195	0.0681629	0.0967836	0.746798	0.102269	2.82947e-13	1.67648	0.254377	4.38282e-11	-0.0517449	0.106952	0.628517	0.89277	-0.849727	0.206804	3.97636e-05	0.00936855	0.000311553	0.0148546
C52:5 TAG	Lipids and lipid-like molecules	HMDB0005380	1933	238	-0.107906	0.0939919	0.250954	0.901427	0.144688	4.65956e-10	1.86004	0.36129	2.62836e-07	0.194265	0.143878	0.176949	0.581403	-0.64671	0.480732	0.178541	0.581403	0.117892	0.347277
C52:3 TAG	Lipids and lipid-like molecules	HMDB0005384	3257	372	-0.0180707	0.0771728	0.814861	0.803288	0.113691	1.60014e-12	1.28449	0.30499	2.53596e-05	-0.0166254	0.118603	0.88852	0.964462	-0.298038	0.246309	0.226272	0.633276	0.481302	0.711653
C54:5 TAG	Lipids and lipid-like molecules	HMDB0005385	4056	465	-0.0586207	0.0642909	0.361872	0.72933	0.101355	6.2099e-13	1.4924	0.253658	4.01636e-09	-0.0140943	0.0989368	0.886719	0.964462	0.192644	0.216317	0.373162	0.778389	0.624775	0.807532
C54:6 TAG	Lipids and lipid-like molecules	HMDB0005391	4099	467	-0.0816488	0.0639342	0.201576	0.732628	0.101389	4.97746e-13	1.5288	0.253513	1.63481e-09	0.019588	0.0996502	0.844166	0.944522	0.2695	0.221186	0.223062	0.633276	0.447135	0.685126
C54:1 TAG	Lipids and lipid-like molecules	HMDB0005395	4099	467	0.0668514	0.0681027	0.326284	0.740315	0.101384	2.83348e-13	1.66644	0.248954	2.17485e-11	-0.14139	0.102266	0.166798	0.571781	-0.620216	0.201824	0.00211882	0.0366942	0.00627489	0.0559765
C56:1 TAG	Lipids and lipid-like molecules	HMDB0005396	3806	432	0.0162935	0.0689462	0.813183	0.687641	0.1055	7.12738e-11	1.57773	0.266314	3.1354e-09	-0.0898959	0.104298	0.388737	0.77855	-0.558109	0.229852	0.0151774	0.144565	0.0434641	0.201419
C56:4 TAG	Lipids and lipid-like molecules	HMDB0005398	4037	458	-0.0562307	0.0660849	0.394832	0.704693	0.104248	1.38219e-11	1.56242	0.24403	1.52768e-10	0.0743483	0.104105	0.475124	0.842733	0.143988	0.215227	0.503494	0.853558	0.662958	0.83046
C56:2 TAG	Lipids and lipid-like molecules	HMDB0005404	4099	467	-0.00275943	0.067307	0.967298	0.736253	0.10133	3.70482e-13	1.66685	0.246968	1.4861e-11	-0.0634151	0.101124	0.530592	0.856591	-0.551453	0.211057	0.00898001	0.0977538	0.0330226	0.162969
C54:3 TAG	Lipids and lipid-like molecules	HMDB0005405	4099	467	-0.0645578	0.0662949	0.330158	0.728053	0.101788	8.51344e-13	1.5697	0.24375	1.1965e-10	0.0666068	0.10257	0.516091	0.853558	-0.114811	0.220212	0.602112	0.89277	0.661387	0.83046
C56:3 TAG	Lipids and lipid-like molecules	HMDB0005410	4099	467	-0.0418657	0.0678344	0.537119	0.729792	0.101914	8.01756e-13	1.6779	0.2453	7.90794e-12	0.0252791	0.103873	0.807722	0.930234	-0.6076	0.251985	0.0158978	0.148997	0.0468431	0.207635
C58:8 TAG	Lipids and lipid-like molecules	HMDB0005413	2554	276	0.0761601	0.0861396	0.376617	0.780857	0.131487	2.87374e-09	1.26943	0.405777	0.00175761	-0.00017012	0.132832	0.998978	0.999442	1.01728	0.536343	0.0578672	0.353924	0.17645	0.429161
C50:3 TAG	Lipids and lipid-like molecules	HMDB0005433	4099	467	0.0651405	0.0677952	0.336631	0.732129	0.102018	7.15494e-13	1.63123	0.249849	6.62734e-11	0.0398889	0.10711	0.709587	0.899863	-0.743759	0.236942	0.00169527	0.0315072	0.00729234	0.0568793
C50:4 TAG	Lipids and lipid-like molecules	HMDB0005435	2732	331	0.0265541	0.0791477	0.737248	0.757737	0.123387	8.19349e-10	2.11193	0.286533	1.69818e-13	0.135873	0.12564	0.279501	0.678279	-0.951735	0.281939	0.000736347	0.022287	0.0012878	0.0219199
C52:6 TAG	Lipids and lipid-like molecules	HMDB0005436	3300	374	-0.0646919	0.0735381	0.379019	0.794327	0.114689	4.33163e-12	1.38845	0.293685	2.27074e-06	0.0540637	0.109609	0.621842	0.89277	-0.00121738	0.253924	0.996175	0.998796	0.881881	0.943985
C56:9 TAG	Lipids and lipid-like molecules	HMDB0005448	4099	467	-0.0228238	0.0651173	0.725962	0.72153	0.103324	2.8857e-12	1.58781	0.244274	8.02565e-11	0.0420175	0.100743	0.676623	0.899863	0.127659	0.295653	0.665897	0.899863	0.851296	0.931322
C56:6 TAG	Lipids and lipid-like molecules	HMDB0005456	4056	465	0.0140989	0.0657775	0.830281	0.715367	0.102932	3.65469e-12	1.60947	0.253539	2.18138e-10	0.067252	0.105134	0.522381	0.853558	0.195098	0.245014	0.425874	0.810693	0.636213	0.81401
C58:6 TAG	Lipids and lipid-like molecules	HMDB0005458	3257	372	0.0170394	0.0750994	0.820508	0.808967	0.11406	1.31736e-12	1.34721	0.30141	7.83375e-06	-0.0217504	0.115763	0.850965	0.946621	0.159894	0.334051	0.632187	0.893531	0.86279	0.934075
C58:9 TAG	Lipids and lipid-like molecules	HMDB0005463	3257	372	0.013079	0.0732276	0.858246	0.797434	0.11352	2.14634e-12	1.56498	0.30229	2.25394e-07	0.066621	0.1152	0.563055	0.881002	0.879746	0.387637	0.0232373	0.195162	0.0687698	0.266658
C58:7 TAG	Lipids and lipid-like molecules	HMDB0005471	3257	372	-0.0331562	0.0724981	0.647427	0.795931	0.113472	2.31077e-12	1.39001	0.302416	4.29931e-06	0.0883248	0.112753	0.433423	0.818049	0.326727	0.350628	0.351423	0.757545	0.51675	0.73359
C58:10 TAG	Lipids and lipid-like molecules	HMDB0005476	3455	390	0.00171503	0.0702246	0.980516	0.641636	0.113949	1.79285e-08	1.75073	0.258331	1.22638e-11	-0.0384563	0.115127	0.738355	0.908887	0.195156	0.326406	0.54991	0.868174	0.772505	0.888499
C60:12 TAG	Lipids and lipid-like molecules	HMDB0005478	3300	374	0.0826461	0.0735944	0.26144	0.801338	0.114059	2.13081e-12	1.47391	0.290689	3.96939e-07	0.0273981	0.114759	0.811303	0.930234	0.552841	0.397478	0.164264	0.571781	0.391123	0.656421
2-methylguanosine	Nucleosides, nucleotides, and analogues	HMDB0005862	2409	276	0.125905	0.085293	0.139904	0.785461	0.132459	3.03265e-09	0.886464	0.40111	0.0271031	-0.314271	0.132263	0.0174968	0.156854	-0.502525	0.53105	0.344003	0.75484	0.0458222	0.207291
N4-acetylcytidine	Nucleosides, nucleotides, and analogues	HMDB0005923	4100	468	-0.0449453	0.0668676	0.501486	0.733573	0.101063	3.91207e-13	1.59727	0.243056	4.97715e-11	0.0107386	0.102968	0.916939	0.974487	-0.220062	0.320947	0.492926	0.847877	0.777787	0.888499
Phenylacetylglutamine	Organic acids and derivatives	HMDB0006344	4100	468	0.01668	0.0636333	0.793223	0.729336	0.100981	5.10454e-13	1.5216	0.25379	2.02827e-09	-0.0536748	0.100874	0.59466	0.89199	0.258259	0.216537	0.232996	0.635645	0.357299	0.625685
C20:4 carnitine	Lipids and lipid-like molecules	HMDB0006455	777	102	-0.224645	0.143342	0.117068	0.760244	0.246464	0.00203826	2.50493	0.484055	2.28053e-07	0.483112	0.242838	0.0466524	0.301264	0.194673	0.592634	0.742543	0.909026	0.140221	0.386116
C20 carnitine	Lipids and lipid-like molecules	HMDB0006460	1372	163	-0.0519703	0.110379	0.637759	0.805173	0.182068	9.76194e-06	2.49961	0.420876	2.86668e-09	-0.077193	0.177768	0.664119	0.899863	0.0644928	0.414502	0.876355	0.958082	0.888991	0.948923
C14:0 CE	Lipids and lipid-like molecules	HMDB0006725	4099	467	0.0343387	0.0653378	0.599196	0.727295	0.101187	6.59379e-13	1.5783	0.243901	9.73104e-11	-0.0467326	0.100526	0.642016	0.899295	-0.0279467	0.265824	0.916271	0.974487	0.897109	0.949586
C20:4 CE	Lipids and lipid-like molecules	HMDB0006726	4099	467	0.0321061	0.0659298	0.626276	0.733684	0.101227	4.23221e-13	1.65009	0.261442	2.76336e-10	0.0172443	0.102204	0.866013	0.954995	1.04709	0.290551	0.000313573	0.0153403	0.000542404	0.0158549
C22:4 CE	Lipids and lipid-like molecules	HMDB0006729	1019	121	0.00581254	0.145751	0.968189	1.06383	0.218785	1.15929e-06	2.06147	0.48759	2.35901e-05	-0.0661511	0.226648	0.770388	0.915812	1.13501	0.410759	0.00572392	0.0739259	0.0106717	0.0723961
C20:5 CE	Lipids and lipid-like molecules	HMDB0006731	4099	467	-0.0275267	0.0638393	0.666333	0.730956	0.101019	4.62616e-13	1.66107	0.246512	1.60283e-11	0.0206802	0.101089	0.837905	0.943107	0.633771	0.260717	0.0150622	0.144565	0.0573322	0.240754
C22:6 CE	Lipids and lipid-like molecules	HMDB0006733	4099	467	-0.00266528	0.0654548	0.96752	0.731432	0.10113	4.73896e-13	1.6569	0.245179	1.39959e-11	0.03799	0.10107	0.707007	0.899863	0.502866	0.260804	0.0538382	0.333534	0.155126	0.40936
C20:3 CE	Lipids and lipid-like molecules	HMDB0006736	4099	467	0.0779668	0.0629411	0.215447	0.727461	0.100982	5.85187e-13	1.61151	0.245102	4.86967e-11	-0.0600782	0.0971333	0.536237	0.861056	0.425381	0.268734	0.113442	0.482465	0.19693	0.459101
3-dehydroxycarnitine	Lipids and lipid-like molecules	HMDB0006831	2420	253	0.023086	0.086244	0.788944	0.786487	0.136844	9.06774e-09	0.970506	0.484322	0.0450867	-0.0836255	0.129009	0.516845	0.853558	0.53256	0.597946	0.373118	0.778389	0.521354	0.733758
C30:0 DAG	Lipids and lipid-like molecules	HMDB0007011	2741	317	0.102144	0.077401	0.186943	0.801304	0.123413	8.42045e-11	1.16809	0.367407	0.00147637	-0.0322204	0.128116	0.801432	0.930234	-0.762431	0.357369	0.0328873	0.250601	0.0917192	0.311447
C32:0 DAG	Lipids and lipid-like molecules	HMDB0007098	3996	448	0.0773845	0.0680686	0.255597	0.72232	0.10345	2.9036e-12	1.71419	0.272315	3.07686e-10	-0.0281565	0.108174	0.79464	0.930234	-0.979026	0.297752	0.0010088	0.0240289	0.0020921	0.0287163
C32:1 DAG	Lipids and lipid-like molecules	HMDB0007099	4099	467	0.0905894	0.0672544	0.177991	0.738324	0.101976	4.47987e-13	1.63847	0.251479	7.25193e-11	-0.006652	0.106187	0.95005	0.995713	-0.814095	0.247465	0.00100278	0.0240289	0.00415918	0.0408371
C34:0 DAG	Lipids and lipid-like molecules	HMDB0007100	3996	448	0.111126	0.067102	0.0977052	0.727244	0.103281	1.9027e-12	1.71617	0.273258	3.37711e-10	-0.100835	0.103276	0.328888	0.744697	-0.935254	0.282452	0.000928975	0.0240289	0.00118022	0.0219199
C34:1 DAG	Lipids and lipid-like molecules	HMDB0007102	4099	467	0.0722738	0.0680394	0.288129	0.737051	0.101943	4.82837e-13	1.58371	0.264737	2.20126e-09	-0.0263683	0.105735	0.803065	0.930234	-1.06902	0.269696	7.37681e-05	0.00936855	0.000180955	0.0148546
C34:2 DAG	Lipids and lipid-like molecules	HMDB0007103	4099	467	0.0485586	0.0684278	0.477932	0.724771	0.102594	1.6128e-12	1.56756	0.25629	9.57419e-10	0.0681936	0.105534	0.518166	0.853558	-0.83998	0.290112	0.00378715	0.0565845	0.00633419	0.0559765
C34:3 DAG	Lipids and lipid-like molecules	HMDB0007132	4099	467	0.0110452	0.0665412	0.868164	0.720014	0.102679	2.3451e-12	1.63335	0.245213	2.7208e-11	0.0778538	0.104688	0.457071	0.837853	-0.487948	0.259121	0.0596884	0.354727	0.0909363	0.311447
C38:5 DAG	Lipids and lipid-like molecules	HMDB0007199	4099	467	0.0150481	0.0651557	0.817349	0.721956	0.102825	2.19918e-12	1.59213	0.244973	8.073e-11	0.0366876	0.0996066	0.712631	0.899863	-0.316141	0.257298	0.219186	0.632651	0.390745	0.656421
C36:1 DAG	Lipids and lipid-like molecules	HMDB0007216	3996	448	0.0691887	0.0687217	0.314033	0.728861	0.10334	1.75084e-12	1.76571	0.265968	3.16206e-11	-0.110073	0.104993	0.294461	0.694674	-0.93703	0.302896	0.00197766	0.0350459	0.0030822	0.0355962
C36:2 DAG	Lipids and lipid-like molecules	HMDB0007218	4099	467	0.0515745	0.0686094	0.452225	0.739734	0.102049	4.20367e-13	1.67249	0.248886	1.8185e-11	-0.0380194	0.105317	0.7181	0.90147	-0.804472	0.264879	0.00238841	0.0404438	0.00748411	0.0568793
C36:3 DAG	Lipids and lipid-like molecules	HMDB0007219	4099	467	-0.0425343	0.0670623	0.525917	0.718336	0.102555	2.48026e-12	1.56216	0.245062	1.83479e-10	0.0895914	0.102802	0.383484	0.77855	-0.00111816	0.213601	0.995823	0.998796	0.675352	0.834029
C36:4 DAG	Lipids and lipid-like molecules	HMDB0007248	4099	467	-0.0900206	0.0657145	0.170726	0.726208	0.101913	1.03506e-12	1.52022	0.25213	1.64473e-09	0.0849727	0.102482	0.407019	0.795252	0.334066	0.22703	0.141167	0.533556	0.256812	0.519089
C30:0 PC	Lipids and lipid-like molecules	HMDB0007869	4099	467	0.0964969	0.0652965	0.139454	0.736942	0.101815	4.55295e-13	1.62114	0.249617	8.33082e-11	-0.0320388	0.103618	0.757168	0.90928	-0.642872	0.227904	0.00479041	0.0651838	0.0264332	0.137598
C30:1 PC	Lipids and lipid-like molecules	HMDB0007870	4099	467	0.0968332	0.0659584	0.142078	0.73561	0.101863	5.13927e-13	1.62056	0.251039	1.07932e-10	0.00186413	0.105158	0.985857	0.995713	-0.727529	0.228682	0.00146568	0.0315072	0.00978832	0.0701804
C32:0 PC	Lipids and lipid-like molecules	HMDB0007871	4099	467	0.127845	0.0661271	0.0531963	0.73613	0.102752	7.82696e-13	1.68412	0.244966	6.20338e-12	-0.0256397	0.103174	0.803741	0.930234	-0.407286	0.24133	0.0914748	0.446819	0.217936	0.489571
C32:1 PC	Lipids and lipid-like molecules	HMDB0007873	4099	467	0.138215	0.0680225	0.0421633	0.746541	0.102653	3.52869e-13	1.64996	0.257294	1.42933e-10	-0.034947	0.107346	0.744761	0.909026	-0.96434	0.238065	5.10553e-05	0.00936855	0.000262036	0.0148546
C32:2 PC	Lipids and lipid-like molecules	HMDB0007874	4099	467	0.0664269	0.064834	0.305566	0.7233	0.102802	1.98054e-12	1.61916	0.244264	3.38543e-11	0.0330355	0.10451	0.751927	0.909026	-0.395535	0.308221	0.199394	0.600546	0.399509	0.656421
C34:4 PC	Lipids and lipid-like molecules	HMDB0007883	4099	467	0.0467141	0.0643113	0.467609	0.723458	0.102559	1.73783e-12	1.60305	0.24445	5.46235e-11	0.0325917	0.102763	0.751127	0.909026	-0.313221	0.33508	0.349908	0.757531	0.576404	0.768538
C34:1 PC	Lipids and lipid-like molecules	HMDB0007972	4099	467	0.119066	0.0675124	0.0777964	0.744628	0.102265	3.30563e-13	1.64829	0.257567	1.55951e-10	-0.0542564	0.106895	0.611757	0.89277	-0.962233	0.256785	0.0001788	0.0122059	0.000410236	0.0148546
C34:2 PC	Lipids and lipid-like molecules	HMDB0007973	4099	467	0.0291605	0.0642565	0.649963	0.731148	0.101663	6.38982e-13	1.75182	0.245577	9.78596e-13	0.00314641	0.103891	0.975839	0.995713	-0.580753	0.286473	0.0426365	0.288044	0.139833	0.386116
C36:4 PC-A	Lipids and lipid-like molecules	HMDB0007983	4099	467
C38:6 PC	Lipids and lipid-like molecules	HMDB0007991	4099	467	-0.012898	0.06511	0.84297	0.719862	0.102514	2.18594e-12	1.53799	0.251727	9.97933e-10	0.041188	0.103877	0.691731	0.899863	-0.516358	0.357775	0.148951	0.543064	0.321392	0.595624
C34:3 PC	Lipids and lipid-like molecules	HMDB0008006	3498	392	0.0596885	0.0696878	0.391714	0.641076	0.114683	2.27111e-08	1.82138	0.249956	3.17453e-13	-0.0444465	0.114858	0.698778	0.899863	-0.489776	0.322764	0.129155	0.520643	0.301171	0.578005
C36:1 PC	Lipids and lipid-like molecules	HMDB0008038	4099	467	0.0585942	0.0647084	0.365194	0.740026	0.101558	3.17552e-13	1.69052	0.247398	8.30282e-12	-0.120761	0.10479	0.249153	0.644714	-0.75311	0.251671	0.00276763	0.0439362	0.00687405	0.0568793
C36:2 PC	Lipids and lipid-like molecules	HMDB0008039	4099	467	-0.0221294	0.0636909	0.728254	0.739595	0.101122	2.59457e-13	1.66546	0.253381	4.93329e-11	-0.0801139	0.102336	0.433716	0.818049	-0.266499	0.308836	0.388185	0.77855	0.544246	0.749324
C38:3 PC	Lipids and lipid-like molecules	HMDB0008047	4099	467	0.0702542	0.067325	0.296713	0.751324	0.102042	1.79981e-13	1.74705	0.247026	1.52366e-12	-0.170838	0.104618	0.102477	0.478052	-0.996273	0.287966	0.000540789	0.0179166	0.00132673	0.0219199
C38:4 PC	Lipids and lipid-like molecules	HMDB0008048	4099	467	-0.014969	0.0648756	0.817521	0.73667	0.101457	3.84495e-13	1.54902	0.248964	4.91302e-10	-0.0488531	0.101163	0.629157	0.89277	0.332004	0.278061	0.232479	0.635645	0.402205	0.656421
C40:6 PC	Lipids and lipid-like molecules	HMDB0008057	4099	467	-0.0215102	0.0655063	0.742633	0.736185	0.102308	6.21116e-13	1.59437	0.245432	8.23891e-11	-0.0466177	0.104417	0.655266	0.899863	-0.556605	0.314451	0.0767125	0.405937	0.224686	0.489817
C36:3 PC	Lipids and lipid-like molecules	HMDB0008105	4099	467	0.0255817	0.0641379	0.69	0.738707	0.101302	3.05181e-13	1.65157	0.249895	3.86761e-11	-0.0891502	0.101629	0.38037	0.77855	-0.322636	0.332904	0.332469	0.747319	0.465428	0.699567
C36:4 PC-B	Lipids and lipid-like molecules	HMDB0008138	4099	467	0.0465806	0.0642533	0.468481	0.732274	0.10164	5.82064e-13	1.59604	0.244189	6.315e-11	-0.0258206	0.102017	0.800191	0.930234	-0.306159	0.345805	0.375968	0.77855	0.656105	0.83046
C38:2 PC	Lipids and lipid-like molecules	HMDB0008270	4099	467	-0.00770145	0.0631531	0.90294	0.738658	0.101898	4.19808e-13	1.73217	0.245039	1.56098e-12	-0.0626204	0.102858	0.542653	0.861056	-0.636726	0.271574	0.0190487	0.16516	0.064143	0.254492
C40:9 PC	Lipids and lipid-like molecules	HMDB0008731	4099	467	-0.0246413	0.0651771	0.705381	0.722385	0.102314	1.65942e-12	1.51399	0.25815	4.49763e-09	0.0343092	0.103679	0.740707	0.908887	-0.367679	0.380918	0.334422	0.749498	0.575089	0.768538
C32:0 PE	Lipids and lipid-like molecules	HMDB0008923	4099	467	0.0586882	0.0650127	0.366675	0.733708	0.101165	4.08897e-13	1.57025	0.245616	1.62549e-10	-0.0395532	0.103334	0.701891	0.899863	-0.213827	0.262626	0.415537	0.800795	0.69471	0.843418
C32:1 PE	Lipids and lipid-like molecules	HMDB0008924	869	107	-0.044795	0.138758	0.746826	0.575597	0.234668	0.0141744	2.40214	0.507305	2.18937e-06	0.178474	0.252466	0.479613	0.842733	-0.930209	0.455292	0.0410422	0.287248	0.0582879	0.240754
C34:0 PE	Lipids and lipid-like molecules	HMDB0008925	4099	467	0.0621588	0.0648324	0.337679	0.734805	0.101291	4.03401e-13	1.5771	0.244632	1.14224e-10	-0.0953874	0.102473	0.35193	0.757545	-0.133016	0.255155	0.602148	0.89277	0.60112	0.7892
C34:2 PE	Lipids and lipid-like molecules	HMDB0008928	4099	467	-0.0207968	0.0647228	0.747968	0.729391	0.101212	5.73688e-13	1.76573	0.250958	1.97888e-12	-0.150291	0.104609	0.150803	0.545858	-0.862999	0.248157	0.000505853	0.0179166	0.00111304	0.0219199
C38:2 PE	Lipids and lipid-like molecules	HMDB0008942	4099	467	-0.0689221	0.0640034	0.281547	0.741111	0.101203	2.42463e-13	1.53435	0.251593	1.07033e-09	0.0323699	0.102757	0.75275	0.909026	0.52068	0.248869	0.0364215	0.261823	0.138527	0.386116
C36:0 PE	Lipids and lipid-like molecules	HMDB0008991	4099	467	0.0483101	0.0652752	0.45924	0.734893	0.101205	3.83107e-13	1.57638	0.24348	9.52e-11	-0.0654478	0.102806	0.524377	0.853558	-0.101349	0.236476	0.668229	0.899863	0.773911	0.888499
C36:1 PE	Lipids and lipid-like molecules	HMDB0008993	4099	467	0.0400719	0.0653954	0.540033	0.74187	0.101238	2.33654e-13	1.77245	0.24892	1.07485e-12	-0.207301	0.101994	0.0421055	0.288044	-0.869222	0.250827	0.000529391	0.0179166	0.000423726	0.0148546
C36:2 PE	Lipids and lipid-like molecules	HMDB0008994	4099	467	0.000842147	0.0652316	0.9897	0.740648	0.101166	2.45983e-13	1.78967	0.248477	5.90819e-13	-0.174511	0.104346	0.0944391	0.453928	-0.773979	0.235396	0.00100909	0.0240289	0.00211594	0.0287163
C38:4 PE	Lipids and lipid-like molecules	HMDB0009003	4099	467	0.0114155	0.0645502	0.859628	0.738225	0.101326	3.20213e-13	1.70971	0.24582	3.52217e-12	-0.152576	0.103084	0.138842	0.533556	-0.893589	0.340872	0.00875492	0.0974285	0.013679	0.0852135
C40:6 PE	Lipids and lipid-like molecules	HMDB0009012	4099	467	0.0125962	0.0660127	0.848671	0.733424	0.10213	6.90438e-13	1.58825	0.261031	1.1683e-09	-0.0860845	0.105872	0.416161	0.800795	-1.17883	0.285954	3.74852e-05	0.00936855	0.000500505	0.0158493
C36:1 PE plasmalogen	Lipids and lipid-like molecules	HMDB0009016	3934	439	-0.132371	0.0645662	0.0403488	0.726668	0.105161	4.84449e-12	1.62943	0.265327	8.19032e-10	0.12106	0.101921	0.234918	0.635645	0.574559	0.241046	0.0171438	0.155519	0.0455069	0.207291
C36:3 PE	Lipids and lipid-like molecules	HMDB0009060	4099	467	-0.0385639	0.0650736	0.553435	0.74045	0.10097	2.24408e-13	1.73852	0.246647	1.80674e-12	-0.161302	0.101299	0.11131	0.482465	-0.729503	0.27463	0.0079001	0.0912102	0.0141039	0.0860794
C38:5 PE	Lipids and lipid-like molecules	HMDB0009069	4056	465	0.0133639	0.0646546	0.836246	0.739144	0.101291	2.93681e-13	1.61248	0.251784	1.51146e-10	-0.176997	0.101467	0.0810943	0.414724	-0.481162	0.327428	0.141692	0.533556	0.0957453	0.321975
C36:2 PE plasmalogen	Lipids and lipid-like molecules	HMDB0009082	4099	467	0.0698834	0.0629435	0.266889	0.732354	0.101056	4.2602e-13	1.57865	0.246697	1.56244e-10	-0.0834875	0.105018	0.426624	0.810693	-0.0138487	0.282986	0.960969	0.995713	0.727957	0.869424
C38:6 PE	Lipids and lipid-like molecules	HMDB0009102	4099	467	-0.011069	0.0645362	0.863817	0.731376	0.101693	6.38411e-13	1.60315	0.256785	4.28843e-10	-0.0822591	0.104373	0.430622	0.816253	-1.03633	0.29804	0.000506796	0.0179166	0.00285047	0.0349412
C34:2 PI	Lipids and lipid-like molecules	HMDB0009784
C38:4 PI	Lipids and lipid-like molecules	HMDB0009815	2401	250	0.129914	0.0906315	0.151735	0.823439	0.143287	9.095e-09	0.826988	0.478019	0.0836243	-0.133218	0.138585	0.336414	0.7497	-0.168729	0.411049	0.681452	0.899863	0.602284	0.7892
C40:6 PS	Lipids and lipid-like molecules	HMDB0010167	788	83	0.206656	0.173024	0.232331	1.33528	0.274563	1.15449e-06	3.40579	0.722237	2.40977e-06	-0.110201	0.295213	0.70893	0.899863	-3.16415	0.97427	0.00116335	0.0268629	0.00148195	0.0225256
C16:0 SM	Lipids and lipid-like molecules	HMDB0010169	4099	467	-0.0194403	0.0630587	0.757863	0.72359	0.102388	1.58125e-12	1.32759	0.287446	3.86426e-06	0.0584071	0.100751	0.562104	0.881002	1.08457	0.304068	0.00036126	0.0153403	0.00141636	0.0224256
12-HEPE	Lipids and lipid-like molecules	HMDB0010202	389	49	0.107992	0.204455	0.597364	0.771687	0.397784	0.0523841	2.23384	1.11261	0.0446697	0.646653	0.390411	0.0976535	0.465075	2.18801	2.74927	0.426117	0.810693	0.193545	0.456376
4-acetamidophenylglucuronide	Organic oxygen compounds	HMDB0010316	776	75	0.0292628	0.175648	0.867685	0.877892	0.316441	0.00553267	3.46638	0.962806	0.000317859	0.2013	0.2779	0.468843	0.839311	-2.58955	1.30444	0.047124	0.301752	0.0114458	0.0737189
C18:0 CE	Lipids and lipid-like molecules	HMDB0010368	4099	467	-0.0095629	0.0649223	0.882897	0.731582	0.101157	4.75343e-13	1.47744	0.270605	4.767e-08	0.0019011	0.103494	0.985344	0.995713	0.842787	0.252064	0.000827157	0.0233442	0.00242587	0.0307276
C18:3 CE	Lipids and lipid-like molecules	HMDB0010370	2699	299	0.0116853	0.0828567	0.887846	0.704649	0.129366	5.12389e-08	1.50708	0.312692	1.43778e-06	0.110253	0.13171	0.402541	0.790724	0.378557	0.311145	0.223735	0.633276	0.385034	0.656421
C22:5 CE	Lipids and lipid-like molecules	HMDB0010375	3300	374	0.0106602	0.0735819	0.884809	0.803485	0.112578	9.53126e-13	1.38513	0.326738	2.24266e-05	0.0296757	0.114941	0.796267	0.930234	1.15519	0.325136	0.000380927	0.0153403	0.000737716	0.0186888
C14:0 LPC	Lipids and lipid-like molecules	HMDB0010379	4099	467	0.042292	0.0656306	0.51932	0.722202	0.10183	1.31993e-12	1.55433	0.252199	7.13286e-10	0.0761071	0.103593	0.462539	0.838444	-0.672333	0.256727	0.00882226	0.0974285	0.0239269	0.129889
C16:0 LPC	Lipids and lipid-like molecules	HMDB0010382	4099	467	-0.0114382	0.0636147	0.857307	0.709288	0.102514	4.55095e-12	1.61687	0.243168	2.94739e-11	0.151202	0.0991728	0.127351	0.517262	-0.219461	0.237536	0.355535	0.762194	0.151421	0.408084
C16:1 LPC	Lipids and lipid-like molecules	HMDB0010383	4099	467	-0.010161	0.0649198	0.875627	0.71736	0.101861	1.88808e-12	1.59679	0.244996	7.14317e-11	0.152062	0.100809	0.131449	0.520643	-0.334419	0.238857	0.161489	0.569105	0.0739079	0.27961
C18:0 LPC	Lipids and lipid-like molecules	HMDB0010384	4099	467	-0.0637522	0.0628182	0.310168	0.725783	0.101708	9.61297e-13	1.49994	0.25967	7.63447e-09	0.0785983	0.0972846	0.419136	0.802466	0.319289	0.252906	0.206776	0.613086	0.375625	0.651769
C18:2 LPC	Lipids and lipid-like molecules	HMDB0010386	4099	467	-0.0872937	0.0663598	0.188355	0.74182	0.101425	2.59405e-13	1.56044	0.250356	4.57946e-10	0.117374	0.100384	0.242307	0.64333	0.486569	0.283619	0.0862407	0.433549	0.151363	0.408084
C18:3 LPC	Lipids and lipid-like molecules	HMDB0010387	1874	197	-0.0373914	0.0991976	0.706219	0.596879	0.163464	0.000260769	1.50212	0.36464	3.79759e-05	0.229318	0.152191	0.131869	0.520643	-0.265088	0.343301	0.44001	0.823803	0.176971	0.429161
C20:0 LPC	Lipids and lipid-like molecules	HMDB0010390	1198	143	-0.199049	0.11622	0.0867706	0.520289	0.197805	0.00853064	0.984782	0.843003	0.242733	0.00713879	0.200824	0.971643	0.995713	1.64436	0.762051	0.030943	0.240598	0.106328	0.334412
C20:1 LPC	Lipids and lipid-like molecules	HMDB0010391	1198	143	-0.0158256	0.113032	0.888652	0.470655	0.196622	0.0166791	1.55527	0.676038	0.021416	0.079041	0.213594	0.711343	0.899863	0.996388	0.623234	0.109879	0.482465	0.220307	0.489571
C20:2 LPC	Lipids and lipid-like molecules	HMDB0010392	1198	143	0.160548	0.115445	0.164317	0.49495	0.195454	0.0113313	1.86009	0.504227	0.000225147	-0.182747	0.206935	0.377176	0.77855	0.71642	0.419719	0.0878398	0.434636	0.120808	0.350436
C20:3 LPC	Lipids and lipid-like molecules	HMDB0010393	1436	171	0.167446	0.105243	0.111599	0.613946	0.176246	0.000494987	2.08592	0.456919	4.99036e-06	-0.139832	0.200958	0.486539	0.846444	0.140444	0.511194	0.783518	0.925407	0.740323	0.873674
LPC(20:3)	Lipids and lipid-like molecules	HMDB0010394
C20:4 LPC	Lipids and lipid-like molecules	HMDB0010395	4099	467	-0.0264604	0.0635209	0.676999	0.730779	0.10108	4.84119e-13	1.57715	0.248283	2.1221e-10	0.0942167	0.09659	0.329348	0.744697	0.623659	0.296267	0.0352862	0.258539	0.0881949	0.311447
C20:5 LPC	Lipids and lipid-like molecules	HMDB0010397	4099	467	-0.114287	0.0632602	0.0708228	0.73567	0.10126	3.72677e-13	1.58257	0.244046	8.89082e-11	0.120876	0.0985875	0.22017	0.633093	0.0645456	0.322431	0.841336	0.94418	0.471287	0.699567
C22:4 LPC	Lipids and lipid-like molecules	HMDB0010401	881	122	0.00185323	0.132059	0.988803	0.891463	0.218157	4.38237e-05	2.01415	0.416788	1.34799e-06	-0.0181604	0.21323	0.932128	0.982409	-0.354151	0.423149	0.402626	0.790724	0.702266	0.849327
C22:5 LPC	Lipids and lipid-like molecules	HMDB0010403	3239	366	-0.0797676	0.0727628	0.272961	0.787002	0.113773	4.60275e-12	1.41081	0.29404	1.60258e-06	0.126392	0.111795	0.258235	0.651574	0.269517	0.297461	0.364904	0.770241	0.400423	0.656421
C22:6 LPC	Lipids and lipid-like molecules	HMDB0010404	4099	467	-0.0453808	0.0637495	0.476551	0.718308	0.101475	1.4551e-12	1.59573	0.247687	1.17498e-10	0.117195	0.10146	0.248054	0.644714	0.131878	0.2713	0.626899	0.89277	0.483328	0.711879
C24:0 LPC	Lipids and lipid-like molecules	HMDB0010405	1198	143	-0.26837	0.115899	0.0205833	0.529382	0.199625	0.00800457	1.67246	0.601597	0.00543522	0.0724879	0.188213	0.700136	0.899863	1.12437	0.557753	0.0438117	0.292846	0.109124	0.334412
C16:1 LPC plasmalogen	Lipids and lipid-like molecules	HMDB0010407	2795	341	-0.119613	0.0742867	0.107363	0.79364	0.118756	2.34217e-11	1.80007	0.302551	2.68743e-09	0.202901	0.124402	0.102888	0.478052	1.10374	0.405261	0.00645878	0.0820266	0.0100161	0.0704834
C46:0 TAG	Lipids and lipid-like molecules	HMDB0010411	4099	467	0.0936135	0.0663003	0.157961	0.735893	0.101456	4.0659e-13	1.58386	0.265475	2.4295e-09	-0.0880946	0.104892	0.400989	0.790724	-0.959408	0.260458	0.000230014	0.0134824	0.000296654	0.0148546
C46:1 TAG	Lipids and lipid-like molecules	HMDB0010412	4099	467	0.0852308	0.0660306	0.196781	0.7369	0.10134	3.55408e-13	1.6333	0.253563	1.18377e-10	-0.0381735	0.104013	0.713614	0.899863	-0.760776	0.21027	0.00029678	0.0153403	0.00191491	0.0279871
C46:2 TAG	Lipids and lipid-like molecules	HMDB0010419	4099	467	0.0549722	0.0667967	0.410521	0.733351	0.101487	4.97214e-13	1.61616	0.251085	1.22095e-10	-0.00995092	0.103353	0.923297	0.977418	-0.673232	0.224147	0.00266864	0.0432661	0.0136001	0.0852135
C50:5 TAG	Lipids and lipid-like molecules	HMDB0010471	4056	465	-0.0106352	0.065805	0.871607	0.725164	0.102922	1.84441e-12	1.56144	0.252401	6.1568e-10	0.0112512	0.100209	0.910604	0.973944	-0.161095	0.227051	0.478007	0.842733	0.759011	0.888499
C50:6 TAG	Lipids and lipid-like molecules	HMDB0010497	4099	467	-0.000110114	0.0650006	0.998648	0.732819	0.102614	9.22924e-13	1.6026	0.245216	6.34154e-11	-0.0140737	0.0997215	0.887767	0.964462	-0.19454	0.211475	0.357615	0.762194	0.660157	0.83046
C54:9 TAG	Lipids and lipid-like molecules	HMDB0010498	4099	467	-0.00214641	0.0652685	0.973766	0.73175	0.103115	1.2802e-12	1.58072	0.243847	9.02531e-11	-0.00812795	0.0987198	0.934381	0.983424	-0.0296983	0.270096	0.912445	0.973944	0.991846	0.997094
C56:10 TAG	Lipids and lipid-like molecules	HMDB0010513	4099	467	-0.0126977	0.0654393	0.846146	0.727139	0.103133	1.78289e-12	1.58018	0.244205	9.75463e-11	0.0139793	0.099066	0.887783	0.964462	0.00762354	0.293227	0.979258	0.995713	0.990074	0.997094
C52:7 TAG	Lipids and lipid-like molecules	HMDB0010517	4099	467	-0.0090901	0.0651885	0.8891	0.728803	0.10343	1.83673e-12	1.59204	0.24499	8.11775e-11	0.00561919	0.0984288	0.954474	0.995713	-0.109228	0.217851	0.616097	0.89277	0.874016	0.943539
C54:8 TAG	Lipids and lipid-like molecules	HMDB0010518	4056	465	-0.0405185	0.0655411	0.536433	0.720594	0.10354	3.41264e-12	1.51918	0.250795	1.38279e-09	0.0310276	0.0978611	0.7512	0.909026	0.0459063	0.239959	0.848284	0.946401	0.941457	0.977469
C58:11 TAG	Lipids and lipid-like molecules	HMDB0010531	4056	465	0.00247587	0.0659226	0.970041	0.726339	0.10294	1.71465e-12	1.55736	0.250403	4.99093e-10	0.0048394	0.101873	0.962111	0.995713	0.216622	0.354826	0.54153	0.861056	0.831387	0.915731
1,7-dimethyluric acid	Organoheterocyclic compounds	HMDB0011103	4100	468	-0.12872	0.0641713	0.0448687	0.73969	0.101419	3.02173e-13	1.62116	0.244707	3.47415e-11	0.0208118	0.100563	0.836046	0.942407	-0.133613	0.236496	0.572095	0.886572	0.811484	0.904851
C18:0 LPE	Lipids and lipid-like molecules	HMDB0011130	3300	374	-0.000371102	0.0710579	0.995833	0.806265	0.113129	1.02625e-12	1.41501	0.2904	1.10121e-06	-0.019719	0.109251	0.856765	0.950298	-0.312912	0.256006	0.221601	0.633276	0.469613	0.699567
5-HETE	Lipids and lipid-like molecules	HMDB0011134	525	55	-0.0116739	0.247814	0.962428	1.70031	0.377525	6.67391e-06	2.99175	0.656468	5.18052e-06	-0.174817	0.395033	0.658101	0.899863	-1.13939	0.631592	0.071232	0.390495	0.23352	0.49308
C34:1 PC plasmalogen	Lipids and lipid-like molecules	HMDB0011208	3868	441	-0.133566	0.0647616	0.0391667	0.705183	0.104326	1.38548e-11	1.44505	0.27632	1.69866e-07	0.168762	0.106374	0.112627	0.482465	0.381284	0.218278	0.0806759	0.414724	0.0917948	0.311447
C34:2 PC plasmalogen	Lipids and lipid-like molecules	HMDB0011210	4099	467	-0.12817	0.0633896	0.043182	0.739014	0.10139	3.12651e-13	1.59811	0.246638	9.19861e-11	0.10593	0.103828	0.307612	0.712462	0.168081	0.281396	0.5503	0.868174	0.530654	0.741241
C34:4 PC plasmalogen	Lipids and lipid-like molecules	HMDB0011212
C34:5 PC plasmalogen	Lipids and lipid-like molecules	HMDB0011214	4099	467	0.112673	0.0630316	0.0738473	0.736928	0.101286	3.44648e-13	1.59142	0.248104	1.41446e-10	-0.0494043	0.101895	0.627779	0.89277	0.32717	0.295043	0.267478	0.658023	0.432154	0.681008
C36:5 PC plasmalogen-B	Lipids and lipid-like molecules	HMDB0011220	3498	392	-0.00101429	0.0711445	0.988625	0.639202	0.112928	1.51146e-08	1.71019	0.258296	3.56659e-11	0.0344285	0.11479	0.764233	0.911339	0.525148	0.287824	0.0680691	0.378603	0.182133	0.43804
C36:5 PC plasmalogen-A	Lipids and lipid-like molecules	HMDB0011221	2343	251	-0.0869172	0.0872384	0.319096	0.757136	0.142286	1.03066e-07	1.68376	0.321613	1.64654e-07	0.198391	0.138205	0.15115	0.545858	0.180119	0.443119	0.68439	0.899863	0.347461	0.618873
C38:7 PC plasmalogen	Lipids and lipid-like molecules	HMDB0011229	3300	374	-0.0150289	0.0735023	0.837987	0.795719	0.113146	2.02644e-12	1.41295	0.291072	1.20816e-06	0.0763786	0.11545	0.508246	0.853558	0.566918	0.404132	0.160675	0.569105	0.332042	0.600837
C34:1 PC plasmalogen-B	Lipids and lipid-like molecules	HMDB0011239	3350	375	-0.113061	0.0715497	0.114067	0.61355	0.115752	1.15453e-07	1.61453	0.270744	2.47173e-09	0.0865379	0.113395	0.445371	0.829763	0.596474	0.292013	0.0410893	0.287248	0.106544	0.334412
C38:4 PC plasmalogen	Lipids and lipid-like molecules	HMDB0011252	4099	467	-0.0634682	0.0643896	0.324285	0.728747	0.102199	9.98772e-13	1.53535	0.252276	1.15755e-09	-0.00271785	0.1	0.978317	0.995713	0.505654	0.238725	0.0341626	0.254081	0.0980242	0.323906
C36:4 PC plasmalogen	Lipids and lipid-like molecules	HMDB0011310	3142	344	-0.166516	0.0750708	0.026547	0.686208	0.12152	1.63385e-08	1.82403	0.268505	1.09604e-11	0.258449	0.11877	0.0295525	0.235616	0.257513	0.274611	0.348379	0.757531	0.0775894	0.286252
C34:3 PE plasmalogen	Lipids and lipid-like molecules	HMDB0011343	4099	467	0.0547024	0.0636041	0.389764	0.731607	0.10109	4.58059e-13	1.43547	0.279859	2.90912e-07	-0.0603497	0.103456	0.559665	0.879309	0.382585	0.317069	0.227574	0.633276	0.365129	0.636463
C38:3 PE plasmalogen	Lipids and lipid-like molecules	HMDB0011384	2794	340	-0.11215	0.0758958	0.139494	0.813136	0.119319	9.43944e-12	1.86788	0.286213	6.74619e-11	-0.0207232	0.119938	0.862822	0.953602	0.517033	0.424119	0.222815	0.633276	0.400256	0.656421
C38:5 PE plasmalogen	Lipids and lipid-like molecules	HMDB0011386	4099	467	0.100615	0.063861	0.115133	0.738497	0.101205	2.94209e-13	1.55388	0.251529	6.50258e-10	-0.118672	0.101733	0.243411	0.64333	0.442185	0.356824	0.215262	0.627873	0.194561	0.456376
C38:6 PE plasmalogen	Lipids and lipid-like molecules	HMDB0011387	4099	467	0.0938103	0.0633033	0.138362	0.740541	0.101265	2.61509e-13	1.5675	0.252706	5.54454e-10	-0.0984761	0.104294	0.345057	0.75484	0.583321	0.313971	0.0631855	0.359309	0.0884465	0.311447
C40:7 PE plasmalogen	Lipids and lipid-like molecules	HMDB0011394	4099	467	0.00735874	0.0648664	0.909678	0.734039	0.101259	4.19442e-13	1.61664	0.243302	3.04047e-11	-0.0570454	0.104808	0.586244	0.889173	0.390151	0.308198	0.205545	0.611817	0.354028	0.622827
C36:5 PE plasmalogen	Lipids and lipid-like molecules	HMDB0011410	4099	467	0.126056	0.0631453	0.0459028	0.74129	0.101388	2.64334e-13	1.53223	0.260022	3.79946e-09	-0.143697	0.104434	0.168833	0.571781	0.127526	0.300121	0.670899	0.899863	0.322293	0.595624
C38:7 PE plasmalogen	Lipids and lipid-like molecules	HMDB0011420	4099	467	0.0354673	0.0647936	0.584111	0.73559	0.101522	4.30382e-13	1.58123	0.243464	8.31818e-11	-0.0493789	0.105009	0.638186	0.897229	-0.0153591	0.331327	0.963026	0.995713	0.895404	0.949586
C36:3 PE plasmalogen	Lipids and lipid-like molecules	HMDB0011441	4099	467	0.0260754	0.0637724	0.682627	0.733286	0.101005	3.87298e-13	1.42669	0.272509	1.64622e-07	-0.0400231	0.10399	0.700331	0.899863	0.620005	0.339694	0.0679729	0.378603	0.164719	0.412879
C36:4 PE plasmalogen	Lipids and lipid-like molecules	HMDB0011442	3300	374	0.0475337	0.0713632	0.505359	0.805932	0.112623	8.30748e-13	1.30373	0.304992	1.91444e-05	-0.0474578	0.115377	0.680833	0.899863	0.586949	0.503452	0.243675	0.64333	0.435562	0.681008
C18:3 LPE	Lipids and lipid-like molecules	HMDB0011478	3196	360	0.000651711	0.0714851	0.992726	0.781904	0.11441	8.24483e-12	1.37548	0.308208	8.08839e-06	0.0143646	0.113991	0.89972	0.968342	-0.69157	0.284686	0.0151305	0.144565	0.0317416	0.158708
C20:0 LPE	Lipids and lipid-like molecules	HMDB0011481	1302	163	-0.095275	0.107756	0.376601	0.492436	0.182516	0.00697502	2.15836	0.417777	2.38773e-07	0.0175376	0.182731	0.923541	0.977418	0.498771	0.383991	0.193974	0.599927	0.444315	0.683562
C16:0 LPE	Lipids and lipid-like molecules	HMDB0011503	4099	467	-0.00463402	0.0633749	0.94171	0.720012	0.101886	1.58499e-12	1.64623	0.244547	1.67615e-11	0.0767901	0.103471	0.458	0.837853	-0.338319	0.198695	0.0886227	0.435681	0.123126	0.353922
C16:1 LPE	Lipids and lipid-like molecules	HMDB0011504	587	74	0.17005	0.16539	0.303867	0.886957	0.279526	0.00150831	1.30258	0.941919	0.166695	-0.374572	0.269563	0.164665	0.571781	-2.18358	1.16854	0.0616731	0.354727	0.0641378	0.254492
C18:1 LPE	Lipids and lipid-like molecules	HMDB0011506	4099	467	0.000647703	0.0661569	0.992189	0.732197	0.101062	4.32334e-13	1.62271	0.244048	2.94819e-11	-0.0463792	0.100986	0.646046	0.899863	-0.231038	0.208824	0.268563	0.658023	0.520557	0.733758
C18:2 LPE	Lipids and lipid-like molecules	HMDB0011507	4099	467	-0.0270067	0.0659172	0.682022	0.732142	0.101159	4.56956e-13	1.61317	0.246318	5.78791e-11	0.0458835	0.103672	0.658066	0.899863	-0.0581319	0.22585	0.796877	0.930234	0.856924	0.931322
C20:1 LPE	Lipids and lipid-like molecules	HMDB0011512	3196	360	-0.0434756	0.0743279	0.558604	0.786694	0.114501	6.39254e-12	1.33869	0.296769	6.45564e-06	0.158832	0.115321	0.168421	0.571781	-0.104904	0.280126	0.708041	0.899863	0.318644	0.595624
C20:4 LPE	Lipids and lipid-like molecules	HMDB0011517	4099	467	0.0361817	0.0641767	0.572902	0.727871	0.101432	7.1811e-13	1.5478	0.250788	6.75385e-10	0.0316882	0.0980765	0.746622	0.909026	0.172885	0.266308	0.516214	0.853558	0.790093	0.896225
C22:0 LPE	Lipids and lipid-like molecules	HMDB0011520	3861	439	-0.142127	0.0659311	0.0311077	0.714456	0.105226	1.12367e-11	1.47794	0.267863	3.43772e-08	0.154741	0.100852	0.124949	0.51189	0.690429	0.255377	0.00686001	0.0843118	0.0162134	0.0962669
C22:6 LPE	Lipids and lipid-like molecules	HMDB0011526	4099	467	0.0262237	0.0641857	0.682863	0.706516	0.103617	9.19854e-12	1.54733	0.251087	7.16062e-10	0.104672	0.106651	0.326374	0.744697	-0.303263	0.269676	0.260781	0.655825	0.283233	0.549126
C14:1 MAG	Lipids and lipid-like molecules	HMDB0011562	511	65	0.0891875	0.201098	0.657402	1.09297	0.333057	0.00103211	3.1351	0.663169	2.2736e-06	-0.386593	0.330163	0.241633	0.64333	-0.989673	0.719065	0.168718	0.571781	0.213423	0.482742
Cinnamoylglycine	Organic acids and derivatives	HMDB0011621	2795	341	-0.0848885	0.0735462	0.24841	0.82181	0.118486	4.03524e-12	1.86281	0.293623	2.23563e-10	-0.0622908	0.11336	0.582665	0.889173	0.981671	0.344598	0.00438925	0.0619372	0.00742376	0.0568793
C51:3 TAG	Lipids and lipid-like molecules	HMDB0011701	3923	448	-0.0275298	0.0685764	0.688091	0.726496	0.103422	2.14751e-12	1.58196	0.24777	1.71649e-10	0.057113	0.108529	0.598719	0.89277	-0.214489	0.192811	0.265954	0.657977	0.411344	0.667995
C49:1 TAG	Lipids and lipid-like molecules	HMDB0011705	2891	324	0.123977	0.0820827	0.130944	0.86566	0.122414	1.53182e-12	1.23364	0.34579	0.00036025	-0.0855864	0.130074	0.510549	0.853558	-0.809355	0.257527	0.00167345	0.0315072	0.00783093	0.057226
C49:2 TAG	Lipids and lipid-like molecules	HMDB0011706	4099	467	0.0790839	0.0662052	0.232271	0.734942	0.10129	3.99331e-13	1.54406	0.253831	1.17934e-09	-0.045872	0.104162	0.659653	0.899863	-0.681209	0.237781	0.00417197	0.0611355	0.0172413	0.0989437
N-acetylmethionine	Organic acids and derivatives	HMDB0011745	1521	188	-0.154073	0.100532	0.125381	0.596536	0.169012	0.000416285	1.88883	0.399842	2.31327e-06	0.249974	0.170298	0.142142	0.533556	0.606078	0.413733	0.142947	0.533951	0.141399	0.386557
N-acetylleucine	Organic acids and derivatives	HMDB0011756	1176	137	-0.0829838	0.119713	0.488189	0.646184	0.199204	0.00117932	2.37283	0.463621	3.08738e-07	0.127844	0.206919	0.536677	0.861056	-0.0510005	0.384382	0.894445	0.965393	0.798623	0.900524
C14:0 SM	Lipids and lipid-like molecules	HMDB0012097	4099	467	-0.0168651	0.0650775	0.795517	0.729203	0.101767	7.75307e-13	1.53947	0.2501	7.48802e-10	0.00184811	0.105805	0.986064	0.995713	0.410003	0.257816	0.111768	0.482465	0.276891	0.542757
C18:1 SM	Lipids and lipid-like molecules	HMDB0012101	4099	467	0.00506658	0.0656407	0.938475	0.723024	0.101614	1.11606e-12	1.58535	0.247642	1.53563e-10	0.0772682	0.105229	0.462776	0.838444	0.581617	0.261973	0.0264093	0.216386	0.0755881	0.281603
C20:0 SM	Lipids and lipid-like molecules	HMDB0012102	4099	467	-0.00473969	0.0648605	0.941746	0.723654	0.102819	1.94801e-12	1.47533	0.261827	1.75298e-08	0.050423	0.104236	0.628571	0.89277	0.718865	0.295446	0.0149679	0.144565	0.0470041	0.207635
C22:1 SM	Lipids and lipid-like molecules	HMDB0012104	3142	344	-0.0809184	0.0782783	0.301264	0.61907	0.124708	6.89957e-07	1.75479	0.269458	7.40148e-11	0.253353	0.121075	0.0363909	0.261823	0.909449	0.311877	0.00354492	0.0540245	0.00355098	0.0364695
C24:1 SM	Lipids and lipid-like molecules	HMDB0012107	4099	467	-0.0118853	0.0647825	0.854433	0.694433	0.10396	2.39256e-11	1.57972	0.244142	9.76762e-11	0.173831	0.101586	0.0870512	0.433549	0.1924	0.267413	0.471841	0.842021	0.202712	0.469116
C34:0 PS	Lipids and lipid-like molecules	HMDB0012356	4099	467	-0.0149812	0.0642528	0.815637	0.725984	0.102146	1.1831e-12	1.5767	0.243713	9.83396e-11	0.0246857	0.102854	0.810325	0.930234	0.0121963	0.354189	0.972531	0.995713	0.971576	0.994871
C38:6 PS	Lipids and lipid-like molecules	HMDB0012362	1501	176	-0.00444255	0.109057	0.967506	0.58636	0.173972	0.000750497	2.30812	0.36038	1.50686e-10	-0.00281349	0.185104	0.987873	0.995713	-0.273241	0.434222	0.529175	0.856118	0.814646	0.904851
C4-OH carnitine	Lipids and lipid-like molecules	HMDB0013127	4215	485	0.114278	0.0645778	0.0767917	0.737076	0.0995349	1.3095e-13	1.60386	0.248636	1.11372e-10	-0.0639814	0.0990089	0.518138	0.853558	-0.619323	0.243333	0.0109225	0.115596	0.034567	0.168403
C5-DC carnitine	Lipids and lipid-like molecules	HMDB0013130	4215	485	-0.0458227	0.0624992	0.463453	0.72724	0.0995617	2.78471e-13	1.54117	0.242491	2.07659e-10	0.0965894	0.103336	0.349936	0.757531	-0.120332	0.26244	0.646584	0.899863	0.536932	0.744651
C7 carnitine	Lipids and lipid-like molecules	HMDB0013238	4215	485	0.000334884	0.0621444	0.9957	0.737792	0.0989741	9.02781e-14	1.57647	0.24308	8.84914e-11	0.0478921	0.0983296	0.626218	0.89277	0.045328	0.214443	0.832595	0.941245	0.879907	0.943985
N-lauroylglycine	Organic acids and derivatives	HMDB0013272	4038	459	0.055173	0.0643756	0.391418	0.720172	0.102003	1.66184e-12	1.65827	0.246025	1.58118e-11	-0.0852898	0.102379	0.404799	0.792948	-0.760707	0.307237	0.0132877	0.138702	0.0258956	0.136671
N6,N6-dimethyllysine	Organic acids and derivatives	HMDB0013287	4100	468	-0.025482	0.0634799	0.688112	0.732356	0.101013	4.16331e-13	1.6179	0.252449	1.46655e-10	-0.154447	0.103733	0.136516	0.53074	0.0869878	0.247097	0.724809	0.903894	0.27852	0.542757
C9 carnitine	Lipids and lipid-like molecules	HMDB0013288	3984	459	-0.0650691	0.0643387	0.311848	0.692568	0.102469	1.39118e-11	1.61727	0.262688	7.43073e-10	-0.0320413	0.102457	0.754486	0.90928	0.590757	0.231501	0.0107151	0.114999	0.0245633	0.131466
C10:2 carnitine	Lipids and lipid-like molecules	HMDB0013325	3755	417	-0.119233	0.0660664	0.0711137	0.753422	0.10691	1.82509e-12	1.60364	0.269494	2.67229e-09	0.042803	0.107555	0.690657	0.899863	0.443651	0.235339	0.0594087	0.354727	0.162122	0.412879
C12:1 carnitine	Lipids and lipid-like molecules	HMDB0013326	4215	485	0.0315304	0.0641761	0.623206	0.737767	0.0990575	9.48592e-14	1.57466	0.247645	2.03711e-10	-0.00296853	0.100474	0.97643	0.995713	0.381913	0.20151	0.0580585	0.353924	0.153354	0.408472
C14:2 carnitine	Lipids and lipid-like molecules	HMDB0013331	4215	485	0.00463993	0.0638948	0.94211	0.732097	0.0992645	1.64085e-13	1.55403	0.24866	4.11397e-10	0.0419576	0.100975	0.677758	0.899863	0.434493	0.204938	0.0339965	0.254081	0.099918	0.327318
C16-OH carnitine	Lipids and lipid-like molecules	HMDB0013337
C18:1-OH carnitine	Organic acids and derivatives	HMDB0013339
10-nonadecenoate	Lipids and lipid-like molecules	HMDB0013622	510	64	0.398186	0.234289	0.0892148	1.3668	0.343829	7.03148e-05	2.29546	0.65926	0.000497934	-0.389173	0.322621	0.227709	0.633276	-0.918853	0.649548	0.157185	0.559695	0.247568	0.508528
Oleoyl glycine	Organic acids and derivatives	HMDB0013631	3133	351	0.0608315	0.0748314	0.416267	0.718992	0.118393	1.25594e-09	1.37982	0.306806	6.87932e-06	0.136274	0.118614	0.250604	0.644714	0.472028	0.332391	0.155579	0.556578	0.227827	0.489817
4-hydroxyhippurate	Benzenoids	HMDB0013678	3701	418	-0.117988	0.0669751	0.0781255	0.744646	0.107785	4.89402e-12	1.58539	0.257939	7.9278e-10	-0.0944338	0.108985	0.386226	0.77855	-0.0139416	0.319075	0.965149	0.995713	0.684695	0.836605
N-acetyltryptophan	Organic acids and derivatives	HMDB0013713	4215	485	-0.165095	0.0632487	0.00904737	0.735118	0.0990085	1.12952e-13	1.55672	0.247078	2.96632e-10	0.120006	0.100502	0.232453	0.635645	0.0863978	0.295305	0.769849	0.915812	0.485335	0.712074
Trimethylbenzene	Benzenoids	HMDB0013733	2576	320	-0.0159677	0.0765034	0.834668	0.782811	0.123697	2.47647e-10	1.74294	0.309429	1.77331e-08	-0.0592187	0.120306	0.622553	0.89277	0.655072	0.368891	0.0757685	0.405937	0.177311	0.429161
Valsartan	Organic acids and derivatives	HMDB0014323	1438	150	0.0439176	0.11418	0.700509	0.534311	0.192563	0.00552472	1.44312	0.578797	0.0126556	0.0693749	0.19404	0.720697	0.901758	-0.888028	0.714336	0.213812	0.626632	0.454261	0.687725
Quinine	Alkaloids and derivatives	HMDB0014611	865	99	-0.11608	0.155823	0.456303	0.86621	0.239271	0.00029437	3.57536	1.03315	0.000538871	-0.00572423	0.242798	0.981191	0.995713	-0.379027	1.12101	0.735279	0.907085	0.945621	0.979117
Metronidazole	Organoheterocyclic compounds	HMDB0015052	2053	224	-0.0244272	0.0913588	0.789179	0.759186	0.147083	2.44829e-07	1.32312	0.425613	0.00187894	-0.0276079	0.140878	0.844634	0.944522	-0.392115	0.73477	0.593579	0.89199	0.85765	0.931322
Sulfamethoxazole	Benzenoids	HMDB0015150	3403	369	0.078866	0.0697814	0.258398	0.711928	0.114061	4.33014e-10	1.43259	0.292344	9.56669e-07	-0.129388	0.116241	0.265665	0.657977	0.402435	0.452559	0.373872	0.778389	0.320181	0.595624
Cerulenin	Organoheterocyclic compounds	HMDB0015168	1949	204	-0.0327033	0.0984214	0.739679	0.779779	0.154446	4.44439e-07	0.938056	0.484782	0.0529894	0.0206094	0.155255	0.894394	0.965393	0.203277	0.514435	0.692735	0.899863	0.92136	0.965507
Piperine	Alkaloids and derivatives	HMDB0029377	4100	468	-0.213204	0.0655969	0.00115319	0.746598	0.101175	1.5918e-13	1.679	0.245055	7.30627e-12	0.151411	0.100745	0.132861	0.521858	-0.556418	0.294992	0.0592657	0.354727	0.0313823	0.158708
NMMA	Organic acids and derivatives	HMDB0029416	4215	485	-0.10084	0.0620225	0.103979	0.734056	0.0990653	1.26472e-13	1.54412	0.243663	2.34145e-10	0.0768541	0.100035	0.442325	0.826107	0.30051	0.271416	0.268209	0.658023	0.439478	0.681008
Saccharin	Organoheterocyclic compounds	HMDB0029723	610	68	0.126282	0.189184	0.504448	1.42619	0.311749	4.76674e-06	3.19393	0.641604	6.42327e-07	-0.0256792	0.290848	0.929646	0.98115	0.358081	0.601942	0.551927	0.868943	0.8122	0.904851
C51:0 TAG	Lipids and lipid-like molecules	HMDB0031106	3923	448	0.0744334	0.068965	0.280457	0.735478	0.103467	1.17448e-12	1.6547	0.259894	1.92993e-10	-0.0928785	0.105547	0.378875	0.77855	-0.883696	0.248797	0.000382501	0.0153403	0.000631006	0.0171273
Nor-psi-tropine	Alkaloids and derivatives	HMDB0031667
N-acetylhistidine	Organic acids and derivatives	HMDB0032055	3482	397	-0.00657958	0.0690233	0.924057	0.7348	0.110296	2.70017e-11	1.32511	0.292207	5.76498e-06	-0.0313358	0.109344	0.774435	0.91776	1.12941	0.426391	0.00807879	0.0918812	0.0310834	0.158708
2-methyl-4,5-benzoxazole	Organoheterocyclic compounds	HMDB0032390	2125	223	0.0926256	0.0915976	0.31191	0.811318	0.14769	3.94318e-08	0.967889	0.487171	0.0469499	-0.151345	0.142926	0.289642	0.687561	-0.994444	0.737385	0.177462	0.581403	0.2451	0.508528
Methyl N-methylanthranilate	Benzenoids	HMDB0034169	2675	278	0.140935	0.0815545	0.083968	0.855035	0.130966	6.63511e-11	1.34472	0.365243	0.000231667	-0.186798	0.123505	0.130415	0.520643	-0.626532	0.48123	0.192938	0.599927	0.161197	0.412879
3-Dehydroxycarnitine	Lipids and lipid-like molecules	HMDB0039059
C47:2 TAG	Lipids and lipid-like molecules	HMDB0042076	4099	467	0.0866701	0.0671096	0.19654	0.73684	0.101326	3.54233e-13	1.59095	0.25126	2.42209e-10	-0.0506871	0.105393	0.630564	0.893103	-0.675737	0.226802	0.00288806	0.0449123	0.0142711	0.0860794
C45:0 TAG	Lipids and lipid-like molecules	HMDB0042093	2944	326	0.0424646	0.0776335	0.584387	0.840274	0.123333	9.5546e-12	0.974496	0.408681	0.0171027	-0.143428	0.123153	0.244167	0.64333	-1.08376	0.316333	0.000612496	0.0194468	0.000929426	0.0207754
C47:0 TAG	Lipids and lipid-like molecules	HMDB0042094	879	112	-0.0672624	0.141993	0.635711	1.10008	0.237674	3.68286e-06	1.95988	0.516596	0.000148338	0.0638056	0.249009	0.797767	0.930234	-0.882089	0.360657	0.0144539	0.144565	0.0357542	0.171982
C49:0 TAG	Lipids and lipid-like molecules	HMDB0042095	891	114	-0.0643378	0.151323	0.670715	1.05286	0.235174	7.57191e-06	1.8792	0.539558	0.000496123	0.0418294	0.235994	0.859314	0.95174	-0.864581	0.365247	0.0179274	0.158845	0.0475375	0.207635
C43:1 TAG	Lipids and lipid-like molecules	HMDB0042098	4099	467	0.0482421	0.0662591	0.466562	0.733138	0.1012	4.34274e-13	1.66681	0.251008	3.12652e-11	-0.0647811	0.102275	0.526473	0.853558	-0.879251	0.274988	0.00138664	0.0310771	0.00446381	0.0424062
C45:1 TAG	Lipids and lipid-like molecules	HMDB0042099	4099	467	0.0655494	0.0656733	0.318224	0.73268	0.1013	4.73186e-13	1.57882	0.256572	7.57784e-10	-0.0752933	0.103059	0.465034	0.838444	-0.879778	0.279153	0.00162384	0.0315072	0.00517874	0.0479981
C47:1 TAG	Lipids and lipid-like molecules	HMDB0042100	4099	467	0.0707971	0.0652561	0.277961	0.732685	0.101486	5.21493e-13	1.54797	0.255915	1.45952e-09	-0.0488294	0.102322	0.633211	0.893531	-0.686238	0.217997	0.00164435	0.0315072	0.00769594	0.057226
C49:3 TAG	Lipids and lipid-like molecules	HMDB0042103	4099	467	0.040083	0.0672106	0.550922	0.728369	0.101388	6.77016e-13	1.6005	0.245856	7.52039e-11	0.0300462	0.106315	0.777472	0.919928	-0.420484	0.229781	0.0672597	0.378603	0.16464	0.412879
C51:1 TAG	Lipids and lipid-like molecules	HMDB0042104	3923	448	0.0934299	0.0691436	0.176617	0.73746	0.103635	1.11181e-12	1.6104	0.2565	3.42121e-10	-0.104585	0.107214	0.329323	0.744697	-0.774722	0.207754	0.000192218	0.0122059	0.0011708	0.0219199
C55:2 TAG	Lipids and lipid-like molecules	HMDB0042226	4099	467	0.0306549	0.0673413	0.648954	0.74075	0.101488	2.90232e-13	1.59491	0.250359	1.884e-10	-0.0894676	0.103556	0.387613	0.77855	-0.577814	0.21444	0.00704891	0.0852582	0.0211438	0.116444
C44:2 TAG	Lipids and lipid-like molecules	HMDB0042279	1302	163	0.0782034	0.113018	0.488965	0.47588	0.182022	0.00893807	2.65367	0.390164	1.03599e-11	-0.0988297	0.173448	0.568817	0.886378	-0.82321	0.360642	0.0224526	0.192234	0.0717534	0.275417
C44:1 TAG	Lipids and lipid-like molecules	HMDB0042301	1302	163	0.0631886	0.112165	0.573192	0.474875	0.182138	0.00912778	2.58258	0.383116	1.57316e-11	-0.0846868	0.174607	0.627667	0.89277	-0.780496	0.363134	0.0316079	0.243285	0.103186	0.334412
C46:4 TAG	Lipids and lipid-like molecules	HMDB0042548	1302	163	0.0626758	0.112587	0.57774	0.479911	0.182189	0.00843502	2.74404	0.406867	1.53765e-11	-0.1005	0.176109	0.568226	0.886378	-0.863932	0.394429	0.0284999	0.231031	0.0798959	0.289147
C46:3 TAG	Lipids and lipid-like molecules	HMDB0042751	1302	163	0.0588968	0.111835	0.598444	0.478204	0.182058	0.0086229	2.735	0.397351	5.8573e-12	-0.0829235	0.177883	0.641096	0.899295	-0.840494	0.358559	0.0190736	0.16516	0.0649625	0.254492
C48:5 TAG	Lipids and lipid-like molecules	HMDB0042789	1302	163	0.0192973	0.110782	0.861715	0.48345	0.182463	0.00805929	2.78402	0.405208	6.3933e-12	-0.0947338	0.179808	0.598291	0.89277	-0.837307	0.369973	0.0236259	0.195684	0.0743175	0.27961
C48:4 TAG	Lipids and lipid-like molecules	HMDB0042811	1302	163	0.0236285	0.110731	0.831025	0.478501	0.182266	0.00865768	2.81216	0.402569	2.8376e-12	-0.0550767	0.181919	0.762077	0.911282	-0.824373	0.342327	0.0160338	0.148997	0.0581256	0.240754
C53:3 TAG	Lipids and lipid-like molecules	HMDB0043058	3081	353	-0.179003	0.0768827	0.0198983	0.800939	0.116048	5.13524e-12	1.34129	0.301397	8.5776e-06	0.114316	0.119118	0.33721	0.7497	0.167927	0.236189	0.477094	0.842733	0.542754	0.749324
4-hydroxy-3-methylacetophenone	Organic oxygen compounds	HMDB0059824	3597	398	-0.111605	0.0675426	0.0984608	0.785645	0.109337	6.69462e-13	1.49365	0.281256	1.09244e-07	0.0526505	0.108853	0.62861	0.89277	0.501561	0.250217	0.0450158	0.298279	0.123873	0.353922
10-HDoHE	Lipids and lipid-like molecules	HMDB0060037	510	64	0.297212	0.200344	0.137938	1.25998	0.336272	0.000179033	2.3124	0.656168	0.000424916	0.0759452	0.319913	0.812352	0.930234	-0.750026	0.684447	0.273161	0.665012	0.525772	0.737245
10-heptadecenoate	Lipids and lipid-like molecules	HMDB0060038	786	87	0.389542	0.17737	0.0280767	1.1532	0.2693	1.85027e-05	2.57454	0.554892	3.48903e-06	-0.268473	0.253295	0.289181	0.687561	-0.892312	0.569834	0.117368	0.488836	0.229308	0.489817
C41:0 TAG	Lipids and lipid-like molecules	HMDB0072022	1014	116	0.100121	0.133096	0.451904	0.359005	0.223139	0.107641	2.6326	0.480514	4.284e-08	-0.263287	0.226677	0.245435	0.64333	-0.761911	0.531854	0.151984	0.546284	0.21297	0.482742
DMGV	Organic acids and derivatives	HMDB0240212	2143	247	0.0955648	0.0961422	0.320226	0.698805	0.146009	1.70104e-06	1.52546	0.329395	3.6377e-06	-0.155856	0.145914	0.285459	0.685873	0.0558666	0.500091	0.911051	0.973944	0.549889	0.751647
C16:1 SM	Lipids and lipid-like molecules	HMDB0240613	1198	143	-0.152846	0.115871	0.187131	0.476285	0.19665	0.0154356	2.17538	0.420777	2.34208e-07	0.144261	0.204214	0.479927	0.842733	0.0484519	0.510661	0.92441	0.977418	0.778606	0.888499

## Sheet: Table S7
Supplementary Table 7. Associations between metabolites and dementia risk, overall and by APOE4 genotype in NHS
Metabolite	Superclass	HMDB ID	Group	N	N event	Beta	SE	P
Alpha-hydroxybutyrate	Organic acids and derivatives	HMDB0000008	All	1051	130	0.119145	0.103508	0.249705
Beta-hydroxybutyrate	Organic acids and derivatives	HMDB0000011	All
2-deoxyuridine	Nucleosides, nucleotides, and analogues	HMDB0000012	All	482	68	0.043159	0.136888	0.752544
4-pyridoxate	Organoheterocyclic compounds	HMDB0000017	All	1051	130	-0.0381419	0.0968118	0.693596
Hydroxyphenylacetate	Benzenoids	HMDB0000020	All
N-carbamoyl-beta-alanine	Organic acids and derivatives	HMDB0000026	All	4215	485	-0.120322	0.0509739	0.0182519
Carnosine	Organic acids and derivatives	HMDB0000033	All	2481	275	0.012991	0.0636242	0.838211
Taurocholate	Lipids and lipid-like molecules	HMDB0000036	All	786	87	0.0917445	0.124	0.459375
Betaine	Organic acids and derivatives	HMDB0000043	All	4153	476	-0.0511659	0.0501852	0.307946
Bilirubin	Organoheterocyclic compounds	HMDB0000054	All	4153	476	0.00752303	0.049193	0.878454
Beta-alanine	Organic acids and derivatives	HMDB0000056	All
Carnitine	Organic nitrogen compounds	HMDB0000062	All	4215	485	0.0177511	0.0485658	0.714734
Cortisol	Lipids and lipid-like molecules	HMDB0000063	All	4215	485	-0.131487	0.0494715	0.0078646
Creatine	Organic acids and derivatives	HMDB0000064	All	4215	485	-0.026101	0.0480686	0.587134
Cholesterol	Lipids and lipid-like molecules	HMDB0000067	All	3585	416	0.0442698	0.0558512	0.427989
Deoxyguanosine	Nucleosides, nucleotides, and analogues	HMDB0000085	All
Dimethylglycine	Organic acids and derivatives	HMDB0000092	All	4215	485	-0.0227371	0.049393	0.645279
GABA	Organic acids and derivatives	HMDB0000112	All	4111	465	0.0657102	0.0498864	0.187773
Glycine	Organic acids and derivatives	HMDB0000123	All	3859	437	0.0450218	0.0506399	0.373972
Gentisate	Benzenoids	HMDB0000152	All	962	116	0.00602108	0.102568	0.953189
Tyrosine	Organic acids and derivatives	HMDB0000158	All	4215	485	0.0725566	0.0496245	0.14371
Phenylalanine	Organic acids and derivatives	HMDB0000159	All	4215	485	0.0158808	0.0491505	0.746615
Proline	Organic acids and derivatives	HMDB0000162	All	4153	476	0.0855952	0.0494334	0.0833576
Asparagine	Organic acids and derivatives	HMDB0000168	All	4215	485	-0.0452267	0.0508064	0.373371
Isoleucine	Organic acids and derivatives	HMDB0000172	All	4215	485	-0.0130991	0.0497161	0.792183
Lysine	Organic acids and derivatives	HMDB0000182	All	4111	465	0.0168832	0.0481268	0.725733
Serine	Organic acids and derivatives	HMDB0000187	All	3859	437	0.0303626	0.0519483	0.558899
Cystine	Organic acids and derivatives	HMDB0000192	All	1752	226	0.108717	0.0725526	0.134015
Indoleacetic acid	Organoheterocyclic compounds	HMDB0000197	All
C2 carnitine	Lipids and lipid-like molecules	HMDB0000201	All	4215	485	0.0570721	0.0489776	0.24391
Methylmalonate	Organic acids and derivatives	HMDB0000202	All
N6-acetyllysine	Organic acids and derivatives	HMDB0000206	All	4215	485	-0.0244949	0.0488057	0.615748
Oleate	Lipids and lipid-like molecules	HMDB0000207	All	786	87	0.216171	0.136186	0.112439
Pantothenate	Organic acids and derivatives	HMDB0000210	All	3924	449	0.0257393	0.052737	0.625501
Acetyl-galactosamine	Organic oxygen compounds	HMDB0000212	All	2581	275	0.0263847	0.065128	0.685388
Palmitate	Lipids and lipid-like molecules	HMDB0000220	All	786	87	0.16887	0.138437	0.22253
Thyroxine	Organic acids and derivatives	HMDB0000248	All	4153	476	0.0575635	0.047985	0.230289
Uric acid	Organoheterocyclic compounds	HMDB0000289	All	4215	485	-0.063084	0.0510891	0.216911
Uracil	Organoheterocyclic compounds	HMDB0000300	All	1051	130	-0.0440086	0.101748	0.665358
Urocanic acid	Organoheterocyclic compounds	HMDB0000301	All	4215	485	0.00785779	0.0484818	0.871245
Vitamin A	Lipids and lipid-like molecules	HMDB0000305	All	1302	163	0.0439099	0.0864078	0.611334
Adipate	Lipids and lipid-like molecules	HMDB0000448	All	1033	128	0.251007	0.0969995	0.0096615
Allantoin	Organoheterocyclic compounds	HMDB0000462	All	4111	465	-0.172506	0.0538522	0.00135847
2-aminoadipate	Organic acids and derivatives	HMDB0000510	All	1051	130	-0.0276583	0.0953453	0.771751
Chenodeoxycholate	Lipids and lipid-like molecules	HMDB0000518	All	786	87	-0.299098	0.122522	0.0146394
5-dodecenoate	Lipids and lipid-like molecules	HMDB0000529	All	786	87	0.222513	0.133824	0.0963658
Acetylglycine	Organic acids and derivatives	HMDB0000532	All	1460	186	-0.00188144	0.0819927	0.981693
5-hydroxymethyl-4-methyluracil	Organoheterocyclic compounds	HMDB0000544	All	2503	275	0.0239018	0.066691	0.720046
Alloisoleucine	Organic acids and derivatives	HMDB0000557	All
Creatinine	Organic acids and derivatives	HMDB0000562	All	4153	476	-0.0792907	0.0490229	0.105787
C18:2 CE	Lipids and lipid-like molecules	HMDB0000610	All	3257	372	0.0158891	0.0598311	0.790573
Cholate	Lipids and lipid-like molecules	HMDB0000619	All	786	87	-0.247653	0.125125	0.0477881
Dodecanedioate	Lipids and lipid-like molecules	HMDB0000623	All	786	87	0.00223089	0.125813	0.985853
Cytosine	Organoheterocyclic compounds	HMDB0000630	All	4111	465	0.00839507	0.0485241	0.862645
Glycodeoxycholate	Lipids and lipid-like molecules	HMDB0000631	All	829	89	0.0303719	0.119918	0.800058
Dodecanoate	Lipids and lipid-like molecules	HMDB0000638	All	786	87	0.0906119	0.120882	0.4535
Glutamine	Organic acids and derivatives	HMDB0000641	All	4215	485	0.0279624	0.0483328	0.5629
C10 carnitine	Lipids and lipid-like molecules	HMDB0000651	All	4215	485	0.00800883	0.0495605	0.871623
C16:1 CE	Lipids and lipid-like molecules	HMDB0000658	All	4056	465	0.118502	0.0501586	0.0181499
Homoarginine	Organic acids and derivatives	HMDB0000670	All	3869	442	-0.0140189	0.0521502	0.78807
Hexadecanedioate	Lipids and lipid-like molecules	HMDB0000672	All	786	87	0.160358	0.122123	0.189153
Indoxylsulfate	Organic acids and derivatives	HMDB0000682	All	1051	130	0.0254215	0.0930252	0.784642
Kynurenine	Organic oxygen compounds	HMDB0000684	All	1008	128	-0.00645914	0.102376	0.949693
Leucine	Organic acids and derivatives	HMDB0000687	All	4215	485	0.00204411	0.0491786	0.966846
C5 carnitine	Lipids and lipid-like molecules	HMDB0000688	All	4215	485	-0.0548576	0.048681	0.259794
Methionine	Organic acids and derivatives	HMDB0000696	All	4215	485	0.00480176	0.0465163	0.917782
Glycolithocholate	Lipids and lipid-like molecules	HMDB0000698	All	786	87	0.0619993	0.125611	0.6216
1-methylnicotinamide	Organoheterocyclic compounds	HMDB0000699	All	4215	485	0.0412717	0.0474552	0.384465
Mandelate	Benzenoids	HMDB0000703	All	610	68	-0.11367	0.148678	0.444545
C6 carnitine	Lipids and lipid-like molecules	HMDB0000705	All	3859	437	0.0505536	0.0509181	0.320787
Glycoursodeoxycholate	Lipids and lipid-like molecules	HMDB0000708	All	786	87	-0.0520079	0.130992	0.691344
Hippurate	Benzenoids	HMDB0000714	All	1051	130	-0.21368	0.0912408	0.0191843
Kynurenic acid	Organoheterocyclic compounds	HMDB0000715	All	4215	485	-0.0119462	0.0495142	0.809347
Pipecolic acid	Organic acids and derivatives	HMDB0000716	All	3816	435	-0.0519364	0.0525413	0.322914
Levulinate	Organic acids and derivatives	HMDB0000720	All	610	68	0.164949	0.143409	0.250062
Hydroxyproline	Organic acids and derivatives	HMDB0000725	All	4215	485	0.0283067	0.0481516	0.556623
Hyodeoxycholate	Lipids and lipid-like molecules	HMDB0000733	All	510	64	-0.0197665	0.144478	0.891178
Malate	Organic acids and derivatives	HMDB0000744	All	946	119	-0.0173521	0.102322	0.865338
Lithocholate	Organic compounds	HMDB0000761	All	610	68	0.178224	0.138731	0.198907
Hydrocinnamate	Phenylpropanoids and polyketides	HMDB0000764	All	510	64	0.0117822	0.153362	0.938762
N-acetyalanine	Organic acids and derivatives	HMDB0000766	All	2453	293	-0.0115426	0.0638497	0.856542
Pseudouridine	Nucleosides, nucleotides, and analogues	HMDB0000767	All	4215	485	-0.102068	0.0523404	0.0511659
Pregnenolone sulfate	Lipids and lipid-like molecules	HMDB0000774	All	786	87	-0.134873	0.134064	0.314398
Phenyllactate	Phenylpropanoids and polyketides	HMDB0000779	All	786	87	-0.19473	0.121801	0.109875
Azelate	Lipids and lipid-like molecules	HMDB0000784	All	510	64	-0.304325	0.162539	0.0611622
C8 carnitine	Lipids and lipid-like molecules	HMDB0000791	All	4215	485	-0.00103744	0.0497948	0.983378
Sebacate	Lipids and lipid-like molecules	HMDB0000792	All	683	68	-0.181656	0.151475	0.230431
Phytanate	Lipids and lipid-like molecules	HMDB0000801	All	786	87	0.167383	0.13224	0.205601
Pterin	Organoheterocyclic compounds	HMDB0000802	All
Myristate	Lipids and lipid-like molecules	HMDB0000806	All	786	87	0.145517	0.129143	0.25983
Pentadecanoate	Lipids and lipid-like molecules	HMDB0000826	All	786	87	0.256127	0.125674	0.0415481
Stearate	Lipids and lipid-like molecules	HMDB0000827	All	786	87	0.192107	0.131977	0.1455
Salicylurate	Benzenoids	HMDB0000840	All	947	110	-0.320134	0.10943	0.00343953
Taurohyodeoxycholate	Lipids and lipid-like molecules	HMDB0000874	All	712	83	-0.0100977	0.142779	0.943618
Trigonelline	Alkaloids and derivatives	HMDB0000875	All	4100	468	-0.108204	0.0531713	0.0418506
Valine	Organic acids and derivatives	HMDB0000883	All	4215	485	0.0281174	0.050359	0.576612
Ribothymidine	Nucleosides, nucleotides, and analogues	HMDB0000884	All	4100	468	0.00892327	0.0485261	0.854103
C16:0 CE	Lipids and lipid-like molecules	HMDB0000885	All	4099	467	0.0595621	0.0511365	0.244113
Suberate	Lipids and lipid-like molecules	HMDB0000893	All	774	95	-0.0510567	0.109723	0.6417
Acetylcholine	Organic nitrogen compounds	HMDB0000895	All	2872	311	-0.13188	0.0629208	0.0360854
Taurodeoxycholate	Lipids and lipid-like molecules	HMDB0000896	All	829	89	0.120602	0.123852	0.330177
7-methylguanine	Organoheterocyclic compounds	HMDB0000897	All	4057	466	-0.018902	0.0477832	0.692417
1-methylhistamine	Organic nitrogen compounds	HMDB0000898	All	3708	436	-0.0140206	0.051153	0.784014
Citrulline	Organic acids and derivatives	HMDB0000904	All	4215	485	-0.000993074	0.049416	0.983967
C18:1 CE	Lipids and lipid-like molecules	HMDB0000918	All	4099	467	0.0502915	0.0507073	0.321295
Trimethylamine-N-oxide	Organic nitrogen compounds	HMDB0000925	All	4215	485	0.0233631	0.0498665	0.639417
Taurochenodeoxycholate	Lipids and lipid-like molecules	HMDB0000951	All	786	87	0.083182	0.121543	0.493732
5-methylcytidine	Nucleosides, nucleotides, and analogues	HMDB0000982	All	1091	155	-0.0663254	0.0859955	0.440549
Biliverdin	Organoheterocyclic compounds	HMDB0001008	All	4100	468	-0.0401988	0.0511659	0.432069
Cotinine	Organoheterocyclic compounds	HMDB0001046	All	4173	479	-0.0449271	0.0574887	0.434512
Coenzyme Q10	Lipids and lipid-like molecules	HMDB0001072	All	2262	250	-0.0491334	0.0668733	0.462508
5-aminolevulinic acid	Organic acids and derivatives	HMDB0001149	All
Butyrobetaine	Lipids and lipid-like molecules	HMDB0001161	All	597	89	0.0688196	0.123736	0.578088
Methylthioadenosine	Nucleosides, nucleotides, and analogues	HMDB0001173	All	903	113	-0.133423	0.10623	0.209121
DCMP	Nucleosides, nucleotides, and analogues	HMDB0001202	All
N1-acetylspermidine	Organic acids and derivatives	HMDB0001276	All	4100	468	0.0427086	0.0491139	0.384529
N6,N6,N6-trimethyllysine	Organic acids and derivatives	HMDB0001325	All	4100	468	-0.0583267	0.0497687	0.241215
C18:0 SM	Lipids and lipid-like molecules	HMDB0001348	All	4099	467	0.121191	0.0518151	0.0193398
Alpha-linolenate	Lipids and lipid-like molecules	HMDB0001388	All	786	87	0.183644	0.1317	0.163191
Hydroxycotinine	Organoheterocyclic compounds	HMDB0001390	All	2880	327	-0.0479122	0.0756783	0.526666
DUMP	Nucleosides, nucleotides, and analogues	HMDB0001409	All
Putrescine	Organic nitrogen compounds	HMDB0001414	All	1337	155	0.0329271	0.0897219	0.713626
Pyridoxamine	Organoheterocyclic compounds	HMDB0001431	All	2566	284	-0.0204595	0.0629962	0.745352
3-hydroxyanthranilic acid	Benzenoids	HMDB0001476	All
ADMA	Organic acids and derivatives	HMDB0001539	All	4111	465	-0.00560725	0.0489403	0.908783
1-methylguanosine	Nucleosides, nucleotides, and analogues	HMDB0001563	All	4215	485	-0.023684	0.0505894	0.63967
Phosphocholine	Organic nitrogen compounds	HMDB0001565	All	2578	276	-0.0585838	0.0620203	0.344868
Caffeine	Organoheterocyclic compounds	HMDB0001847	All	4100	468	-0.105144	0.050567	0.0375895
Dimethylurate	Organoheterocyclic compounds	HMDB0001857	All	511	58	-0.141934	0.161367	0.379091
Acetaminophen	Benzenoids	HMDB0001859	All	4100	468	0.0404847	0.0498228	0.416463
3-methylxanthine	Organoheterocyclic compounds	HMDB0001886	All	3924	449	-0.067928	0.0501368	0.175464
Theophylline	Organoheterocyclic compounds	HMDB0001889	All	610	68	-0.0747221	0.144423	0.604889
Salicylate	Benzenoids	HMDB0001895	All	510	64	-0.00637007	0.146458	0.965308
Aminocaproic acid	Organoheterocyclic compounds	HMDB0001901	All
Metformin	Organic nitrogen compounds	HMDB0001921	All	2365	264	0.125672	0.0653243	0.0543775
Hydrochlorothiazide	Organoheterocyclic compounds	HMDB0001928	All	414	51	0.18142	0.195907	0.35442
3-hydroxyoctanoate	Organic acids and derivatives	HMDB0001954	All	786	87	0.325148	0.133394	0.0147894
7-methylxanthine	Organoheterocyclic compounds	HMDB0001991	All	3722	416	-0.0561775	0.0518655	0.278747
Eicosapentaenoate	Lipids and lipid-like molecules	HMDB0001999	All	786	87	0.152426	0.130756	0.243725
Myristoleate	Lipids and lipid-like molecules	HMDB0002000	All	786	87	0.287693	0.130543	0.0275376
Methionine sulfoxide	Organic acids and derivatives	HMDB0002005	All	2910	358	-0.0019048	0.0581332	0.973861
N-acetylputrescine	Organic acids and derivatives	HMDB0002064	All	3038	334	-0.0700028	0.0591892	0.23693
13-docosenoate	Lipids and lipid-like molecules	HMDB0002068	All	786	87	0.0624788	0.13644	0.647009
Palmitoylethanolamide	Organic acids and derivatives	HMDB0002100	All	3585	416	0.093366	0.0509107	0.0666664
N1,N12-diacetylspermine	Organic acids and derivatives	HMDB0002172	All	2260	239	-0.0308887	0.0701183	0.659559
Docosahexaenoate	Lipids and lipid-like molecules	HMDB0002183	All	786	87	0.250137	0.131404	0.0569668
Eicosenoate	Lipids and lipid-like molecules	HMDB0002231	All	786	87	0.137902	0.129464	0.286797
Heptadecanoate	Lipids and lipid-like molecules	HMDB0002259	All	786	87	0.280362	0.135694	0.0388155
Imidazole propionate	Organoheterocyclic compounds	HMDB0002271	All	1703	213	-0.0675885	0.0769068	0.37949
Indole-3-propionate	Organoheterocyclic compounds	HMDB0002302	All	829	105	0.0832855	0.115817	0.472071
C5:1 carnitine	Lipids and lipid-like molecules	HMDB0002366	All	3859	437	0.0517315	0.0519347	0.319208
Nervonic acid	Lipids and lipid-like molecules	HMDB0002368	All	786	87	0.128348	0.135543	0.343683
Cortisone	Lipids and lipid-like molecules	HMDB0002802	All	4215	485	-0.0361352	0.0488003	0.459014
C18:1 LPC	Lipids and lipid-like molecules	HMDB0002815	All	4099	467	-0.0145516	0.0497328	0.769831
Eicosatrienoate	Lipids and lipid-like molecules	HMDB0002925	All	786	87	0.302989	0.140072	0.0305336
Palmitoleate	Lipids and lipid-like molecules	HMDB0003229	All	786	87	0.24292	0.130696	0.0630752
1-methylguanine	Organoheterocyclic compounds	HMDB0003282	All	3744	420	-0.102423	0.0513706	0.0461722
SDMA	Organic acids and derivatives	HMDB0003334	All	2696	318	-0.116195	0.0618444	0.0602673
N-acetylornithine	Organic acids and derivatives	HMDB0003357	All	4215	485	-0.0845346	0.0474403	0.0747634
4-guanidinobutanoic acid	Organic acids and derivatives	HMDB0003464	All	1862	212	-0.0618074	0.0758321	0.415041
4-acetamidobutanoate	Organic acids and derivatives	HMDB0003681	All	4100	468	-0.107843	0.0512322	0.0352919
21-deoxycortisol	Lipids and lipid-like molecules	HMDB0004030	All	3880	439	-0.0868076	0.0519585	0.094779
D-urobilinogen	Lipids and lipid-like molecules	HMDB0004158	All	2891	307	0.101707	0.0660155	0.123402
N1-methyl-2-pyridone-5-carboxamide	Organoheterocyclic compounds	HMDB0004193	All	4100	468	-0.0718666	0.0500323	0.150887
L-alpha-glutamyl-L-Lysine	Organic acids and derivatives	HMDB0004207	All	378	52	0.150299	0.174735	0.389703
N-alpha-acetylarginine	Organic acids and derivatives	HMDB0004620	All	4153	476	0.0236814	0.048854	0.627862
13-HODE	Lipids and lipid-like molecules	HMDB0004667	All	610	68	0.000504703	0.165109	0.997561
N2,N2-dimethylguanosine	Nucleosides, nucleotides, and analogues	HMDB0004824	All	4100	468	-0.114621	0.0526647	0.0295237
Proline betaine	Organic acids and derivatives	HMDB0004827	All	4100	468	-0.0518098	0.0508035	0.30782
C16:0 Ceramide (d18:1)	Lipids and lipid-like molecules	HMDB0004949	All	4099	467	0.0932953	0.052104	0.0733642
C22:0 Ceramide (d18:1)	Lipids and lipid-like molecules	HMDB0004952	All	4099	467	0.0203166	0.0513197	0.692191
C24:1 Ceramide (d18:1)	Lipids and lipid-like molecules	HMDB0004953	All	4099	467	0.125041	0.0522719	0.016751
C24:0 Ceramide (d18:1)	Lipids and lipid-like molecules	HMDB0004956	All	4099	467	-0.00863549	0.0498845	0.862565
C14 carnitine	Lipids and lipid-like molecules	HMDB0005066	All	4215	485	0.11215	0.0479055	0.0192293
C48:0 TAG	Lipids and lipid-like molecules	HMDB0005356	All	4099	467	0.00138665	0.052637	0.978983
C50:0 TAG	Lipids and lipid-like molecules	HMDB0005357	All	4099	467	-0.0062232	0.0530273	0.906576
C48:1 TAG	Lipids and lipid-like molecules	HMDB0005359	All	4056	465	0.0342807	0.0531249	0.518743
C50:1 TAG	Lipids and lipid-like molecules	HMDB0005360	All	4099	467	0.00305415	0.0545911	0.955385
C51:2 TAG	Lipids and lipid-like molecules	HMDB0005362	All	3716	409	0.0572809	0.0556486	0.303323
C52:4 TAG	Lipids and lipid-like molecules	HMDB0005363	All	4056	465	-0.0784279	0.0513889	0.126969
C52:0 TAG	Lipids and lipid-like molecules	HMDB0005365	All	4099	467	-0.0159354	0.0527411	0.762543
C52:1 TAG	Lipids and lipid-like molecules	HMDB0005367	All	4099	467	-0.0193916	0.0539754	0.719395
C54:4 TAG	Lipids and lipid-like molecules	HMDB0005370	All	4099	467	-0.0937839	0.0504546	0.0630584
C48:2 TAG	Lipids and lipid-like molecules	HMDB0005376	All	4099	467	0.0370932	0.0529849	0.483882
C50:2 TAG	Lipids and lipid-like molecules	HMDB0005377	All	4099	467	0.0343466	0.054953	0.531959
C52:5 TAG	Lipids and lipid-like molecules	HMDB0005380	All	1933	238	-0.0594944	0.0742164	0.422764
C52:3 TAG	Lipids and lipid-like molecules	HMDB0005384	All	3257	372	-0.0386412	0.0602085	0.52101
C54:5 TAG	Lipids and lipid-like molecules	HMDB0005385	All	4056	465	-0.0628898	0.0487421	0.196962
C54:6 TAG	Lipids and lipid-like molecules	HMDB0005391	All	4099	467	-0.0616085	0.0486333	0.205228
C54:1 TAG	Lipids and lipid-like molecules	HMDB0005395	All	4099	467	-0.0399502	0.0526714	0.448164
C56:1 TAG	Lipids and lipid-like molecules	HMDB0005396	All	3806	432	-0.0617374	0.0531567	0.245471
C56:4 TAG	Lipids and lipid-like molecules	HMDB0005398	All	4037	458	-0.0219791	0.0507411	0.664897
C56:2 TAG	Lipids and lipid-like molecules	HMDB0005404	All	4099	467	-0.0707579	0.0511673	0.166704
C54:3 TAG	Lipids and lipid-like molecules	HMDB0005405	All	4099	467	-0.0526952	0.0510893	0.302338
C56:3 TAG	Lipids and lipid-like molecules	HMDB0005410	All	4099	467	-0.0660878	0.0524312	0.207501
C58:8 TAG	Lipids and lipid-like molecules	HMDB0005413	All	2554	276	0.0788818	0.0673714	0.241659
C50:3 TAG	Lipids and lipid-like molecules	HMDB0005433	All	4099	467	0.0466462	0.0545156	0.392192
C50:4 TAG	Lipids and lipid-like molecules	HMDB0005435	All	2732	331	0.0197596	0.0634882	0.755624
C52:6 TAG	Lipids and lipid-like molecules	HMDB0005436	All	3300	374	-0.0311065	0.0561727	0.57974
C56:9 TAG	Lipids and lipid-like molecules	HMDB0005448	All	4099	467	-0.00123944	0.0515254	0.980809
C56:6 TAG	Lipids and lipid-like molecules	HMDB0005456	All	4056	465	0.052292	0.051005	0.305253
C58:6 TAG	Lipids and lipid-like molecules	HMDB0005458	All	3257	372	0.0293047	0.0583884	0.615743
C58:9 TAG	Lipids and lipid-like molecules	HMDB0005463	All	3257	372	0.054205	0.0586131	0.355074
C58:7 TAG	Lipids and lipid-like molecules	HMDB0005471	All	3257	372	0.0255652	0.0567861	0.652564
C58:10 TAG	Lipids and lipid-like molecules	HMDB0005476	All	3455	390	0.00562761	0.0571226	0.921521
C60:12 TAG	Lipids and lipid-like molecules	HMDB0005478	All	3300	374	0.10284	0.0589428	0.0810286
2-methylguanosine	Nucleosides, nucleotides, and analogues	HMDB0005862	All	2409	276	-0.00411291	0.0668596	0.950949
N4-acetylcytidine	Nucleosides, nucleotides, and analogues	HMDB0005923	All	4100	468	-0.0388845	0.053405	0.466549
Phenylacetylglutamine	Organic acids and derivatives	HMDB0006344	All	4100	468	0.00195031	0.0480996	0.967657
C20:4 carnitine	Lipids and lipid-like molecules	HMDB0006455	All	777	102	-0.103917	0.111706	0.35223
C20 carnitine	Lipids and lipid-like molecules	HMDB0006460	All	1372	163	-0.0934851	0.0859899	0.276965
C14:0 CE	Lipids and lipid-like molecules	HMDB0006725	All	4099	467	0.0215201	0.0505296	0.670187
C20:4 CE	Lipids and lipid-like molecules	HMDB0006726	All	4099	467	0.0876612	0.0509832	0.0855392
C22:4 CE	Lipids and lipid-like molecules	HMDB0006729	All	1019	121	0.144023	0.107357	0.179748
C20:5 CE	Lipids and lipid-like molecules	HMDB0006731	All	4099	467	0.0107409	0.0504677	0.831462
C22:6 CE	Lipids and lipid-like molecules	HMDB0006733	All	4099	467	0.0310378	0.0518474	0.549414
C20:3 CE	Lipids and lipid-like molecules	HMDB0006736	All	4099	467	0.0807181	0.0477365	0.0908538
3-dehydroxycarnitine	Lipids and lipid-like molecules	HMDB0006831	All	2420	253	-0.00162731	0.0656292	0.980218
C30:0 DAG	Lipids and lipid-like molecules	HMDB0007011	All	2741	317	0.0635649	0.0623184	0.307727
C32:0 DAG	Lipids and lipid-like molecules	HMDB0007098	All	3996	448	0.0196201	0.0548035	0.720337
C32:1 DAG	Lipids and lipid-like molecules	HMDB0007099	All	4099	467	0.0493338	0.0538698	0.359773
C34:0 DAG	Lipids and lipid-like molecules	HMDB0007100	All	3996	448	0.0235049	0.0524031	0.653763
C34:1 DAG	Lipids and lipid-like molecules	HMDB0007102	All	4099	467	0.00954875	0.0544778	0.860861
C34:2 DAG	Lipids and lipid-like molecules	HMDB0007103	All	4099	467	0.0328371	0.0542253	0.544801
C34:3 DAG	Lipids and lipid-like molecules	HMDB0007132	All	4099	467	0.0120842	0.0525335	0.81807
C38:5 DAG	Lipids and lipid-like molecules	HMDB0007199	All	4099	467	0.0108179	0.0498856	0.828322
C36:1 DAG	Lipids and lipid-like molecules	HMDB0007216	All	3996	448	-0.0137112	0.0540765	0.799841
C36:2 DAG	Lipids and lipid-like molecules	HMDB0007218	All	4099	467	-0.00668242	0.0537951	0.901141
C36:3 DAG	Lipids and lipid-like molecules	HMDB0007219	All	4099	467	-0.0229792	0.0514816	0.655339
C36:4 DAG	Lipids and lipid-like molecules	HMDB0007248	All	4099	467	-0.0517533	0.0505585	0.30601
C30:0 PC	Lipids and lipid-like molecules	HMDB0007869	All	4099	467	0.0500144	0.0510524	0.32725
C30:1 PC	Lipids and lipid-like molecules	HMDB0007870	All	4099	467	0.0677741	0.0517883	0.190644
C32:0 PC	Lipids and lipid-like molecules	HMDB0007871	All	4099	467	0.0821799	0.0509841	0.106989
C32:1 PC	Lipids and lipid-like molecules	HMDB0007873	All	4099	467	0.0772943	0.0535689	0.14905
C32:2 PC	Lipids and lipid-like molecules	HMDB0007874	All	4099	467	0.0643598	0.0512717	0.209381
C34:4 PC	Lipids and lipid-like molecules	HMDB0007883	All	4099	467	0.0499195	0.050897	0.326695
C34:1 PC	Lipids and lipid-like molecules	HMDB0007972	All	4099	467	0.0451017	0.0525408	0.390664
C34:2 PC	Lipids and lipid-like molecules	HMDB0007973	All	4099	467	-0.00821514	0.0511202	0.872328
C36:4 PC-A	Lipids and lipid-like molecules	HMDB0007983	All	4099	467	-0.062382	0.049576	0.20828
C38:6 PC	Lipids and lipid-like molecules	HMDB0007991	All	4099	467	-0.0171942	0.053876	0.749618
C34:3 PC	Lipids and lipid-like molecules	HMDB0008006	All	3498	392	0.0165959	0.0556013	0.765337
C36:1 PC	Lipids and lipid-like molecules	HMDB0008038	All	4099	467	-0.0208827	0.0505345	0.679434
C36:2 PC	Lipids and lipid-like molecules	HMDB0008039	All	4099	467	-0.0641929	0.049763	0.19706
C38:3 PC	Lipids and lipid-like molecules	HMDB0008047	All	4099	467	-0.0229131	0.0533114	0.667343
C38:4 PC	Lipids and lipid-like molecules	HMDB0008048	All	4099	467	-0.0177233	0.0502573	0.724351
C40:6 PC	Lipids and lipid-like molecules	HMDB0008057	All	4099	467	-0.0527801	0.0531498	0.320689
C36:3 PC	Lipids and lipid-like molecules	HMDB0008105	All	4099	467	-0.0181442	0.0505089	0.719424
C36:4 PC-B	Lipids and lipid-like molecules	HMDB0008138	All	4099	467	0.0275496	0.0505368	0.585658
C38:2 PC	Lipids and lipid-like molecules	HMDB0008270	All	4099	467	-0.0480816	0.0502663	0.338801
C40:9 PC	Lipids and lipid-like molecules	HMDB0008731	All	4099	467	-0.0245318	0.0535719	0.647007
C32:0 PE	Lipids and lipid-like molecules	HMDB0008923	All	4099	467	0.0284949	0.0501779	0.570119
C32:1 PE	Lipids and lipid-like molecules	HMDB0008924	All	869	107	-0.0818531	0.116481	0.482232
C34:0 PE	Lipids and lipid-like molecules	HMDB0008925	All	4099	467	0.0107751	0.050057	0.829567
C34:2 PE	Lipids and lipid-like molecules	HMDB0008928	All	4099	467	-0.117162	0.0512455	0.0222374
C38:2 PE	Lipids and lipid-like molecules	HMDB0008942	All	4099	467	-0.0579993	0.0503105	0.248982
C36:0 PE	Lipids and lipid-like molecules	HMDB0008991	All	4099	467	0.00958314	0.0502163	0.848653
C36:1 PE	Lipids and lipid-like molecules	HMDB0008993	All	4099	467	-0.0888073	0.0510593	0.0819826
C36:2 PE	Lipids and lipid-like molecules	HMDB0008994	All	4099	467	-0.111107	0.051482	0.0309151
C38:4 PE	Lipids and lipid-like molecules	HMDB0009003	All	4099	467	-0.0693312	0.0514027	0.177406
C40:6 PE	Lipids and lipid-like molecules	HMDB0009012	All	4099	467	-0.0565239	0.0538445	0.293827
C36:1 PE plasmalogen	Lipids and lipid-like molecules	HMDB0009016	All	3934	439	-0.071149	0.0503198	0.157381
C36:3 PE	Lipids and lipid-like molecules	HMDB0009060	All	4099	467	-0.135076	0.0507255	0.00774756
C38:5 PE	Lipids and lipid-like molecules	HMDB0009069	All	4056	465	-0.0704548	0.0509431	0.166662
C36:2 PE plasmalogen	Lipids and lipid-like molecules	HMDB0009082	All	4099	467	0.0348742	0.050037	0.485823
C38:6 PE	Lipids and lipid-like molecules	HMDB0009102	All	4099	467	-0.0718781	0.0528316	0.173667
C34:2 PI	Lipids and lipid-like molecules	HMDB0009784	All
C38:4 PI	Lipids and lipid-like molecules	HMDB0009815	All	2401	250	0.0694804	0.0701289	0.321807
C40:6 PS	Lipids and lipid-like molecules	HMDB0010167	All	788	83	0.00734051	0.130312	0.955079
C16:0 SM	Lipids and lipid-like molecules	HMDB0010169	All	4099	467	0.0333245	0.0498387	0.503721
12-HEPE	Lipids and lipid-like molecules	HMDB0010202	All	389	49	0.226172	0.180997	0.211448
4-acetamidophenylglucuronide	Organic oxygen compounds	HMDB0010316	All	776	75	0.0536797	0.135441	0.69186
C18:0 CE	Lipids and lipid-like molecules	HMDB0010368	All	4099	467	0.0306691	0.0510484	0.547983
C18:3 CE	Lipids and lipid-like molecules	HMDB0010370	All	2699	299	0.0757767	0.0645222	0.240223
C22:5 CE	Lipids and lipid-like molecules	HMDB0010375	All	3300	374	0.0747174	0.0582	0.19921
C14:0 LPC	Lipids and lipid-like molecules	HMDB0010379	All	4099	467	0.0438165	0.0510457	0.390683
C16:0 LPC	Lipids and lipid-like molecules	HMDB0010382	All	4099	467	0.0255363	0.0487813	0.600636
C16:1 LPC	Lipids and lipid-like molecules	HMDB0010383	All	4099	467	0.0269446	0.0495056	0.586252
C18:0 LPC	Lipids and lipid-like molecules	HMDB0010384	All	4099	467	-0.030065	0.0491903	0.541069
C18:2 LPC	Lipids and lipid-like molecules	HMDB0010386	All	4099	467	-0.0422228	0.0513339	0.410785
C18:3 LPC	Lipids and lipid-like molecules	HMDB0010387	All	1874	197	0.0199302	0.0751736	0.790915
C20:0 LPC	Lipids and lipid-like molecules	HMDB0010390	All	1198	143	-0.177074	0.0994263	0.0749194
C20:1 LPC	Lipids and lipid-like molecules	HMDB0010391	All	1198	143	0.025665	0.0979777	0.793362
C20:2 LPC	Lipids and lipid-like molecules	HMDB0010392	All	1198	143	0.144365	0.0980524	0.140934
C20:3 LPC	Lipids and lipid-like molecules	HMDB0010393	All	1436	171	0.0912427	0.0877341	0.298344
LPC(20:3)	Lipids and lipid-like molecules	HMDB0010394	All
C20:4 LPC	Lipids and lipid-like molecules	HMDB0010395	All	4099	467	0.0206625	0.0481237	0.66766
C20:5 LPC	Lipids and lipid-like molecules	HMDB0010397	All	4099	467	-0.0712428	0.0497178	0.151874
C22:4 LPC	Lipids and lipid-like molecules	HMDB0010401	All	881	122	-0.0178259	0.102461	0.861883
C22:5 LPC	Lipids and lipid-like molecules	HMDB0010403	All	3239	366	-0.0229252	0.0557648	0.680995
C22:6 LPC	Lipids and lipid-like molecules	HMDB0010404	All	4099	467	-0.0125659	0.0507529	0.804452
C24:0 LPC	Lipids and lipid-like molecules	HMDB0010405	All	1198	143	-0.21968	0.096655	0.0230366
C16:1 LPC plasmalogen	Lipids and lipid-like molecules	HMDB0010407	All	2795	341	-0.0256004	0.0595073	0.667045
C46:0 TAG	Lipids and lipid-like molecules	HMDB0010411	All	4099	467	0.0116312	0.0522628	0.823884
C46:1 TAG	Lipids and lipid-like molecules	HMDB0010412	All	4099	467	0.0275227	0.0523946	0.599377
C46:2 TAG	Lipids and lipid-like molecules	HMDB0010419	All	4099	467	0.0138128	0.0524297	0.792201
C50:5 TAG	Lipids and lipid-like molecules	HMDB0010471	All	4056	465	-0.0170462	0.050917	0.737789
C50:6 TAG	Lipids and lipid-like molecules	HMDB0010497	All	4099	467	-0.013451	0.0500607	0.788166
C54:9 TAG	Lipids and lipid-like molecules	HMDB0010498	All	4099	467	-0.00420176	0.0502499	0.933361
C56:10 TAG	Lipids and lipid-like molecules	HMDB0010513	All	4099	467	-0.00412763	0.0506595	0.935062
C52:7 TAG	Lipids and lipid-like molecules	HMDB0010517	All	4099	467	-0.00992584	0.0499472	0.842476
C54:8 TAG	Lipids and lipid-like molecules	HMDB0010518	All	4056	465	-0.0278595	0.0499629	0.577115
C58:11 TAG	Lipids and lipid-like molecules	HMDB0010531	All	4056	465	0.00996133	0.0525257	0.849586
1,7-dimethyluric acid	Organoheterocyclic compounds	HMDB0011103	All	4100	468	-0.141131	0.0491173	0.00406157
C18:0 LPE	Lipids and lipid-like molecules	HMDB0011130	All	3300	374	-0.033492	0.0547293	0.540566
5-HETE	Lipids and lipid-like molecules	HMDB0011134	All	525	55	-0.119547	0.182993	0.513571
C34:1 PC plasmalogen	Lipids and lipid-like molecules	HMDB0011208	All	3868	441	-0.0620223	0.0497315	0.212345
C34:2 PC plasmalogen	Lipids and lipid-like molecules	HMDB0011210	All	4099	467	-0.0948618	0.0507964	0.061833
C34:4 PC plasmalogen	Lipids and lipid-like molecules	HMDB0011212	All
C34:5 PC plasmalogen	Lipids and lipid-like molecules	HMDB0011214	All	4099	467	0.107367	0.0489568	0.028301
C36:5 PC plasmalogen-B	Lipids and lipid-like molecules	HMDB0011220	All	3498	392	0.022055	0.0547746	0.687206
C36:5 PC plasmalogen-A	Lipids and lipid-like molecules	HMDB0011221	All	2343	251	0.0110307	0.067906	0.870959
C38:7 PC plasmalogen	Lipids and lipid-like molecules	HMDB0011229	All	3300	374	0.0129993	0.05874	0.824857
C34:1 PC plasmalogen-B	Lipids and lipid-like molecules	HMDB0011239	All	3350	375	-0.061726	0.0552302	0.263732
C38:4 PC plasmalogen	Lipids and lipid-like molecules	HMDB0011252	All	4099	467	-0.0363517	0.049548	0.463152
C36:4 PC plasmalogen	Lipids and lipid-like molecules	HMDB0011310	All	3142	344	-0.0684471	0.0568924	0.228939
C34:3 PE plasmalogen	Lipids and lipid-like molecules	HMDB0011343	All	4099	467	0.0452312	0.0498905	0.364613
C38:3 PE plasmalogen	Lipids and lipid-like molecules	HMDB0011384	All	2794	340	-0.113524	0.0591355	0.0548933
C38:5 PE plasmalogen	Lipids and lipid-like molecules	HMDB0011386	All	4099	467	0.0670646	0.0496724	0.176972
C38:6 PE plasmalogen	Lipids and lipid-like molecules	HMDB0011387	All	4099	467	0.0836769	0.0502159	0.0956453
C40:7 PE plasmalogen	Lipids and lipid-like molecules	HMDB0011394	All	4099	467	-0.00470286	0.0515009	0.927241
C36:5 PE plasmalogen	Lipids and lipid-like molecules	HMDB0011410	All	4099	467	0.0853888	0.0496599	0.0855284
C38:7 PE plasmalogen	Lipids and lipid-like molecules	HMDB0011420	All	4099	467	0.0201204	0.0528932	0.703651
C36:3 PE plasmalogen	Lipids and lipid-like molecules	HMDB0011441	All	4099	467	0.0247208	0.0502353	0.622649
C36:4 PE plasmalogen	Lipids and lipid-like molecules	HMDB0011442	All	3300	374	0.0443224	0.056012	0.428769
C18:3 LPE	Lipids and lipid-like molecules	HMDB0011478	All	3196	360	-0.038038	0.0555591	0.493571
C20:0 LPE	Lipids and lipid-like molecules	HMDB0011481	All	1302	163	-0.0661035	0.0877152	0.451081
C16:0 LPE	Lipids and lipid-like molecules	HMDB0011503	All	4099	467	-0.0122139	0.0493364	0.804472
C16:1 LPE	Lipids and lipid-like molecules	HMDB0011504	All	587	74	0.00955251	0.132999	0.942742
C18:1 LPE	Lipids and lipid-like molecules	HMDB0011506	All	4099	467	-0.0438945	0.050312	0.382965
C18:2 LPE	Lipids and lipid-like molecules	HMDB0011507	All	4099	467	-0.0294268	0.0512985	0.566212
C20:1 LPE	Lipids and lipid-like molecules	HMDB0011512	All	3196	360	0.00325389	0.0574355	0.954822
C20:4 LPE	Lipids and lipid-like molecules	HMDB0011517	All	4099	467	0.0457762	0.0493525	0.353649
C22:0 LPE	Lipids and lipid-like molecules	HMDB0011520	All	3861	439	-0.063124	0.0520158	0.224918
C22:6 LPE	Lipids and lipid-like molecules	HMDB0011526	All	4099	467	0.0440743	0.0520843	0.397436
C14:1 MAG	Lipids and lipid-like molecules	HMDB0011562	All	511	65	-0.0602913	0.151701	0.691046
Cinnamoylglycine	Organic acids and derivatives	HMDB0011621	All	2795	341	-0.0931993	0.0555739	0.0935361
C51:3 TAG	Lipids and lipid-like molecules	HMDB0011701	All	3923	448	-0.0297758	0.0515988	0.563897
C49:1 TAG	Lipids and lipid-like molecules	HMDB0011705	All	2891	324	0.0268964	0.0641708	0.675115
C49:2 TAG	Lipids and lipid-like molecules	HMDB0011706	All	4099	467	0.0264144	0.0511996	0.605917
N-acetylmethionine	Organic acids and derivatives	HMDB0011745	All	1521	188	-0.0496028	0.0796174	0.533275
N-acetylleucine	Organic acids and derivatives	HMDB0011756	All	1176	137	-0.0310833	0.0945935	0.742459
C14:0 SM	Lipids and lipid-like molecules	HMDB0012097	All	4099	467	-0.0025336	0.0515171	0.960776
C18:1 SM	Lipids and lipid-like molecules	HMDB0012101	All	4099	467	0.0447799	0.0525088	0.393767
C20:0 SM	Lipids and lipid-like molecules	HMDB0012102	All	4099	467	0.0258355	0.0511665	0.613608
C22:1 SM	Lipids and lipid-like molecules	HMDB0012104	All	3142	344	0.0332881	0.0607482	0.583714
C24:1 SM	Lipids and lipid-like molecules	HMDB0012107	All	4099	467	0.0564071	0.0503958	0.26302
C34:0 PS	Lipids and lipid-like molecules	HMDB0012356	All	4099	467	-0.00466782	0.0515088	0.927793
C38:6 PS	Lipids and lipid-like molecules	HMDB0012362	All	1501	176	-0.0155967	0.0893389	0.861411
C4-OH carnitine	Lipids and lipid-like molecules	HMDB0013127	All	4215	485	0.0517723	0.0496054	0.296632
C5-DC carnitine	Lipids and lipid-like molecules	HMDB0013130	All	4215	485	-0.0109435	0.0486469	0.822012
C7 carnitine	Lipids and lipid-like molecules	HMDB0013238	All	4215	485	0.029204	0.0483497	0.545834
N-lauroylglycine	Organic acids and derivatives	HMDB0013272	All	4038	459	-0.00495937	0.0489064	0.919229
N6,N6-dimethyllysine	Organic acids and derivatives	HMDB0013287	All	4100	468	-0.0673093	0.048925	0.168894
C9 carnitine	Lipids and lipid-like molecules	HMDB0013288	All	3984	459	-0.0535734	0.0489389	0.273648
C10:2 carnitine	Lipids and lipid-like molecules	HMDB0013325	All	3755	417	-0.0937224	0.0515624	0.0691177
C12:1 carnitine	Lipids and lipid-like molecules	HMDB0013326	All	4215	485	0.0600679	0.04893	0.219586
C14:2 carnitine	Lipids and lipid-like molecules	HMDB0013331	All	4215	485	0.0469068	0.0489578	0.338009
C16-OH carnitine	Lipids and lipid-like molecules	HMDB0013337	All
C18:1-OH carnitine	Organic acids and derivatives	HMDB0013339	All
10-nonadecenoate	Lipids and lipid-like molecules	HMDB0013622	All	510	64	0.170928	0.160079	0.285625
Oleoyl glycine	Organic acids and derivatives	HMDB0013631	All	3133	351	0.123421	0.0573508	0.0313952
4-hydroxyhippurate	Benzenoids	HMDB0013678	All	3701	418	-0.146812	0.0522342	0.00494403
N-acetyltryptophan	Organic acids and derivatives	HMDB0013713	All	4215	485	-0.115948	0.0487537	0.0173958
Trimethylbenzene	Benzenoids	HMDB0013733	All	2576	320	-0.0332065	0.0592366	0.575088
Valsartan	Organic acids and derivatives	HMDB0014323	All	1438	150	0.0472272	0.0922227	0.608581
Quinine	Alkaloids and derivatives	HMDB0014611	All	865	99	-0.117249	0.120767	0.331614
Metronidazole	Organoheterocyclic compounds	HMDB0015052	All	2053	224	-0.0439009	0.0718718	0.541317
Sulfamethoxazole	Benzenoids	HMDB0015150	All	3403	369	0.0369127	0.0546805	0.499637
Cerulenin	Organoheterocyclic compounds	HMDB0015168	All	1949	204	-0.0282826	0.0764183	0.711306
Piperine	Alkaloids and derivatives	HMDB0029377	All	4100	468	-0.169481	0.050749	0.00083899
NMMA	Organic acids and derivatives	HMDB0029416	All	4215	485	-0.0586273	0.0477715	0.219731
Saccharin	Organoheterocyclic compounds	HMDB0029723	All	610	68	0.116943	0.141906	0.409891
C51:0 TAG	Lipids and lipid-like molecules	HMDB0031106	All	3923	448	-0.0264549	0.0527209	0.615814
Nor-psi-tropine	Alkaloids and derivatives	HMDB0031667	All
N-acetylhistidine	Organic acids and derivatives	HMDB0032055	All	3482	397	0.0141649	0.0543962	0.794553
2-methyl-4,5-benzoxazole	Organoheterocyclic compounds	HMDB0032390	All	2125	223	0.00944167	0.0698409	0.892463
Methyl N-methylanthranilate	Benzenoids	HMDB0034169	All	2675	278	0.0732707	0.0612472	0.231576
3-Dehydroxycarnitine	Lipids and lipid-like molecules	HMDB0039059	All
C47:2 TAG	Lipids and lipid-like molecules	HMDB0042076	All	4099	467	0.0326808	0.0520728	0.530267
C45:0 TAG	Lipids and lipid-like molecules	HMDB0042093	All	2944	326	-0.0558739	0.0604491	0.355324
C47:0 TAG	Lipids and lipid-like molecules	HMDB0042094	All	879	112	-0.123678	0.112466	0.271467
C49:0 TAG	Lipids and lipid-like molecules	HMDB0042095	All	891	114	-0.163018	0.116127	0.160383
C43:1 TAG	Lipids and lipid-like molecules	HMDB0042098	All	4099	467	-0.0128295	0.0518679	0.804638
C45:1 TAG	Lipids and lipid-like molecules	HMDB0042099	All	4099	467	0.00415475	0.0514358	0.935621
C47:1 TAG	Lipids and lipid-like molecules	HMDB0042100	All	4099	467	0.0166143	0.0506086	0.742692
C49:3 TAG	Lipids and lipid-like molecules	HMDB0042103	All	4099	467	0.0312396	0.051469	0.543878
C51:1 TAG	Lipids and lipid-like molecules	HMDB0042104	All	3923	448	-0.00652135	0.0539514	0.90379
C55:2 TAG	Lipids and lipid-like molecules	HMDB0042226	All	4099	467	-0.0493219	0.0513327	0.336638
C44:2 TAG	Lipids and lipid-like molecules	HMDB0042279	All	1302	163	-0.022749	0.0874238	0.794698
C44:1 TAG	Lipids and lipid-like molecules	HMDB0042301	All	1302	163	-0.0210368	0.0883476	0.811793
C46:4 TAG	Lipids and lipid-like molecules	HMDB0042548	All	1302	163	-0.0385543	0.0876762	0.660129
C46:3 TAG	Lipids and lipid-like molecules	HMDB0042751	All	1302	163	-0.0392498	0.0880378	0.65572
C48:5 TAG	Lipids and lipid-like molecules	HMDB0042789	All	1302	163	-0.0819979	0.0865508	0.343437
C48:4 TAG	Lipids and lipid-like molecules	HMDB0042811	All	1302	163	-0.0708847	0.0871816	0.416178
C53:3 TAG	Lipids and lipid-like molecules	HMDB0043058	All	3081	353	-0.116311	0.0569922	0.041268
4-hydroxy-3-methylacetophenone	Organic oxygen compounds	HMDB0059824	All	3597	398	-0.0658989	0.0516065	0.20162
10-HDoHE	Lipids and lipid-like molecules	HMDB0060037	All	510	64	0.256739	0.1591	0.106594
10-heptadecenoate	Lipids and lipid-like molecules	HMDB0060038	All	786	87	0.221985	0.128338	0.0836868
C41:0 TAG	Lipids and lipid-like molecules	HMDB0072022	All	1014	116	0.0206948	0.107632	0.847527
DMGV	Organic acids and derivatives	HMDB0240212	All	2143	247	0.0587606	0.0774501	0.448038
C16:1 SM	Lipids and lipid-like molecules	HMDB0240613	All	1198	143	-0.1237	0.0978211	0.20603
Alpha-hydroxybutyrate	Organic acids and derivatives	HMDB0000008	APOE4 heterozygote	233	41	0.300275	0.249053	0.227946
Beta-hydroxybutyrate	Organic acids and derivatives	HMDB0000011	APOE4 heterozygote
2-deoxyuridine	Nucleosides, nucleotides, and analogues	HMDB0000012	APOE4 heterozygote
4-pyridoxate	Organoheterocyclic compounds	HMDB0000017	APOE4 heterozygote	233	41	-0.18604	0.195975	0.342466
Hydroxyphenylacetate	Benzenoids	HMDB0000020	APOE4 heterozygote
N-carbamoyl-beta-alanine	Organic acids and derivatives	HMDB0000026	APOE4 heterozygote	968	172	-0.0577345	0.0888874	0.516
Carnosine	Organic acids and derivatives	HMDB0000033	APOE4 heterozygote
Taurocholate	Lipids and lipid-like molecules	HMDB0000036	APOE4 heterozygote	166	32	1.19059	0.431928	0.00584311
Betaine	Organic acids and derivatives	HMDB0000043	APOE4 heterozygote	954	168	-0.0144002	0.0883172	0.870479
Bilirubin	Organoheterocyclic compounds	HMDB0000054	APOE4 heterozygote	954	168	0.117731	0.0855118	0.16858
Beta-alanine	Organic acids and derivatives	HMDB0000056	APOE4 heterozygote
Carnitine	Organic nitrogen compounds	HMDB0000062	APOE4 heterozygote	968	172	0.148353	0.0923163	0.108052
Cortisol	Lipids and lipid-like molecules	HMDB0000063	APOE4 heterozygote	968	172	-0.0863456	0.0941831	0.359255
Creatine	Organic acids and derivatives	HMDB0000064	APOE4 heterozygote	968	172	0.103471	0.089952	0.250023
Cholesterol	Lipids and lipid-like molecules	HMDB0000067	APOE4 heterozygote	824	147	0.04502	0.0977432	0.64509
Deoxyguanosine	Nucleosides, nucleotides, and analogues	HMDB0000085	APOE4 heterozygote
Dimethylglycine	Organic acids and derivatives	HMDB0000092	APOE4 heterozygote	968	172	-0.00516883	0.085643	0.951874
GABA	Organic acids and derivatives	HMDB0000112	APOE4 heterozygote	941	166	0.182053	0.0898516	0.0427494
Glycine	Organic acids and derivatives	HMDB0000123	APOE4 heterozygote	900	159	0.14507	0.0863859	0.0930887
Gentisate	Benzenoids	HMDB0000152	APOE4 heterozygote
Tyrosine	Organic acids and derivatives	HMDB0000158	APOE4 heterozygote	968	172	0.0358031	0.0864354	0.678714
Phenylalanine	Organic acids and derivatives	HMDB0000159	APOE4 heterozygote	968	172	-0.0428811	0.0875682	0.624355
Proline	Organic acids and derivatives	HMDB0000162	APOE4 heterozygote	954	168	0.0752035	0.087636	0.390818
Asparagine	Organic acids and derivatives	HMDB0000168	APOE4 heterozygote	968	172	-0.10662	0.090017	0.236238
Isoleucine	Organic acids and derivatives	HMDB0000172	APOE4 heterozygote	968	172	-0.0419126	0.0870021	0.629989
Lysine	Organic acids and derivatives	HMDB0000182	APOE4 heterozygote	951	166	0.0213084	0.0817682	0.794405
Serine	Organic acids and derivatives	HMDB0000187	APOE4 heterozygote	900	159	0.104188	0.0869577	0.23086
Cystine	Organic acids and derivatives	HMDB0000192	APOE4 heterozygote	374	72	0.214451	0.134409	0.110597
Indoleacetic acid	Organoheterocyclic compounds	HMDB0000197	APOE4 heterozygote
C2 carnitine	Lipids and lipid-like molecules	HMDB0000201	APOE4 heterozygote	968	172	0.0436295	0.0853299	0.609139
Methylmalonate	Organic acids and derivatives	HMDB0000202	APOE4 heterozygote
N6-acetyllysine	Organic acids and derivatives	HMDB0000206	APOE4 heterozygote	968	172	0.111465	0.0852374	0.190976
Oleate	Lipids and lipid-like molecules	HMDB0000207	APOE4 heterozygote	166	32	0.14656	0.296555	0.62116
Pantothenate	Organic acids and derivatives	HMDB0000210	APOE4 heterozygote	904	160	0.154287	0.0883987	0.0809235
Acetyl-galactosamine	Organic oxygen compounds	HMDB0000212	APOE4 heterozygote	612	102	-0.222422	0.108679	0.0406987
Palmitate	Lipids and lipid-like molecules	HMDB0000220	APOE4 heterozygote	166	32	0.164873	0.327205	0.614343
Thyroxine	Organic acids and derivatives	HMDB0000248	APOE4 heterozygote	954	168	-0.0186274	0.085329	0.827195
Uric acid	Organoheterocyclic compounds	HMDB0000289	APOE4 heterozygote	968	172	-0.00073889	0.0913054	0.993543
Uracil	Organoheterocyclic compounds	HMDB0000300	APOE4 heterozygote	233	41	0.697493	0.25521	0.00627571
Urocanic acid	Organoheterocyclic compounds	HMDB0000301	APOE4 heterozygote	968	172	0.107486	0.0816939	0.18827
Vitamin A	Lipids and lipid-like molecules	HMDB0000305	APOE4 heterozygote	280	49	0.0359568	0.173757	0.836059
Adipate	Lipids and lipid-like molecules	HMDB0000448	APOE4 heterozygote	230	40	0.571675	0.246333	0.0203011
Allantoin	Organoheterocyclic compounds	HMDB0000462	APOE4 heterozygote	951	166	-0.121038	0.0957413	0.206152
2-aminoadipate	Organic acids and derivatives	HMDB0000510	APOE4 heterozygote	233	41	0.135092	0.214216	0.528279
Chenodeoxycholate	Lipids and lipid-like molecules	HMDB0000518	APOE4 heterozygote	166	32	-0.405415	0.274589	0.139825
5-dodecenoate	Lipids and lipid-like molecules	HMDB0000529	APOE4 heterozygote	166	32	-0.0665146	0.283663	0.814609
Acetylglycine	Organic acids and derivatives	HMDB0000532	APOE4 heterozygote
5-hydroxymethyl-4-methyluracil	Organoheterocyclic compounds	HMDB0000544	APOE4 heterozygote	588	107	0.0111267	0.108815	0.918556
Alloisoleucine	Organic acids and derivatives	HMDB0000557	APOE4 heterozygote
Creatinine	Organic acids and derivatives	HMDB0000562	APOE4 heterozygote	954	168	-0.0700514	0.0881244	0.426663
C18:2 CE	Lipids and lipid-like molecules	HMDB0000610	APOE4 heterozygote	749	136	-0.0592439	0.103197	0.565909
Cholate	Lipids and lipid-like molecules	HMDB0000619	APOE4 heterozygote	166	32	-0.262539	0.323789	0.417461
Dodecanedioate	Lipids and lipid-like molecules	HMDB0000623	APOE4 heterozygote	166	32	-0.192215	0.282777	0.496668
Cytosine	Organoheterocyclic compounds	HMDB0000630	APOE4 heterozygote	941	166	-0.00869303	0.0844475	0.918011
Glycodeoxycholate	Lipids and lipid-like molecules	HMDB0000631	APOE4 heterozygote	178	33	0.218863	0.29215	0.453771
Dodecanoate	Lipids and lipid-like molecules	HMDB0000638	APOE4 heterozygote	166	32	0.027669	0.295294	0.925348
Glutamine	Organic acids and derivatives	HMDB0000641	APOE4 heterozygote	968	172	0.0778799	0.0830797	0.348547
C10 carnitine	Lipids and lipid-like molecules	HMDB0000651	APOE4 heterozygote	968	172	-0.0463909	0.0921194	0.614546
C16:1 CE	Lipids and lipid-like molecules	HMDB0000658	APOE4 heterozygote	932	165	0.0957407	0.0858357	0.264681
Homoarginine	Organic acids and derivatives	HMDB0000670	APOE4 heterozygote	901	155	-0.034476	0.0937378	0.713029
Hexadecanedioate	Lipids and lipid-like molecules	HMDB0000672	APOE4 heterozygote	166	32	-0.19661	0.288628	0.495753
Indoxylsulfate	Organic acids and derivatives	HMDB0000682	APOE4 heterozygote	233	41	0.0414984	0.187139	0.824508
Kynurenine	Organic oxygen compounds	HMDB0000684	APOE4 heterozygote
Leucine	Organic acids and derivatives	HMDB0000687	APOE4 heterozygote	968	172	-0.0267901	0.0865844	0.757009
C5 carnitine	Lipids and lipid-like molecules	HMDB0000688	APOE4 heterozygote	968	172	-0.124701	0.0899041	0.16543
Methionine	Organic acids and derivatives	HMDB0000696	APOE4 heterozygote	968	172	-0.0713964	0.0786884	0.364232
Glycolithocholate	Lipids and lipid-like molecules	HMDB0000698	APOE4 heterozygote	166	32	0.62235	0.382196	0.103449
1-methylnicotinamide	Organoheterocyclic compounds	HMDB0000699	APOE4 heterozygote	968	172	-0.0381827	0.0797398	0.632051
Mandelate	Benzenoids	HMDB0000703	APOE4 heterozygote	125	25	0.14035	0.397634	0.724116
C6 carnitine	Lipids and lipid-like molecules	HMDB0000705	APOE4 heterozygote	900	159	0.0673702	0.092121	0.464582
Glycoursodeoxycholate	Lipids and lipid-like molecules	HMDB0000708	APOE4 heterozygote	166	32	-0.265364	0.29723	0.37197
Hippurate	Benzenoids	HMDB0000714	APOE4 heterozygote	233	41	-0.622147	0.246565	0.0116274
Kynurenic acid	Organoheterocyclic compounds	HMDB0000715	APOE4 heterozygote	968	172	-0.0701172	0.0870223	0.420393
Pipecolic acid	Organic acids and derivatives	HMDB0000716	APOE4 heterozygote	888	158	-0.110269	0.0921845	0.231627
Levulinate	Organic acids and derivatives	HMDB0000720	APOE4 heterozygote	125	25	1.01141	0.505252	0.0453078
Hydroxyproline	Organic acids and derivatives	HMDB0000725	APOE4 heterozygote	968	172	0.0228528	0.0835025	0.784332
Hyodeoxycholate	Lipids and lipid-like molecules	HMDB0000733	APOE4 heterozygote
Malate	Organic acids and derivatives	HMDB0000744	APOE4 heterozygote
Lithocholate	Organic compounds	HMDB0000761	APOE4 heterozygote	125	25	0.474571	0.46986	0.312483
Hydrocinnamate	Phenylpropanoids and polyketides	HMDB0000764	APOE4 heterozygote
N-acetyalanine	Organic acids and derivatives	HMDB0000766	APOE4 heterozygote	556	105	0.118585	0.118348	0.316342
Pseudouridine	Nucleosides, nucleotides, and analogues	HMDB0000767	APOE4 heterozygote	968	172	-0.00322658	0.0923432	0.972127
Pregnenolone sulfate	Lipids and lipid-like molecules	HMDB0000774	APOE4 heterozygote	166	32	-0.676738	0.332725	0.0419593
Phenyllactate	Phenylpropanoids and polyketides	HMDB0000779	APOE4 heterozygote	166	32	-0.96631	0.38973	0.0131592
Azelate	Lipids and lipid-like molecules	HMDB0000784	APOE4 heterozygote
C8 carnitine	Lipids and lipid-like molecules	HMDB0000791	APOE4 heterozygote	968	172	-0.060147	0.0938795	0.521729
Sebacate	Lipids and lipid-like molecules	HMDB0000792	APOE4 heterozygote	150	27	-0.819276	0.488257	0.093355
Phytanate	Lipids and lipid-like molecules	HMDB0000801	APOE4 heterozygote	166	32	-0.287444	0.30858	0.351593
Pterin	Organoheterocyclic compounds	HMDB0000802	APOE4 heterozygote
Myristate	Lipids and lipid-like molecules	HMDB0000806	APOE4 heterozygote	166	32	0.39311	0.332749	0.237443
Pentadecanoate	Lipids and lipid-like molecules	HMDB0000826	APOE4 heterozygote	166	32	0.414671	0.286986	0.148481
Stearate	Lipids and lipid-like molecules	HMDB0000827	APOE4 heterozygote	166	32	0.433387	0.343053	0.206474
Salicylurate	Benzenoids	HMDB0000840	APOE4 heterozygote	216	35	-0.0245201	0.261835	0.925389
Taurohyodeoxycholate	Lipids and lipid-like molecules	HMDB0000874	APOE4 heterozygote	147	31	-0.161009	0.379851	0.671658
Trigonelline	Alkaloids and derivatives	HMDB0000875	APOE4 heterozygote	945	167	-0.177537	0.0889733	0.0460001
Valine	Organic acids and derivatives	HMDB0000883	APOE4 heterozygote	968	172	0.0553077	0.0881158	0.53022
Ribothymidine	Nucleosides, nucleotides, and analogues	HMDB0000884	APOE4 heterozygote	945	167	0.00802006	0.0852362	0.925036
C16:0 CE	Lipids and lipid-like molecules	HMDB0000885	APOE4 heterozygote	944	166	0.0198271	0.0908615	0.827264
Suberate	Lipids and lipid-like molecules	HMDB0000893	APOE4 heterozygote
Acetylcholine	Organic nitrogen compounds	HMDB0000895	APOE4 heterozygote	676	114	-0.325823	0.115242	0.0046944
Taurodeoxycholate	Lipids and lipid-like molecules	HMDB0000896	APOE4 heterozygote	178	33	0.401366	0.352919	0.255424
7-methylguanine	Organoheterocyclic compounds	HMDB0000897	APOE4 heterozygote	933	166	0.0044415	0.0825269	0.95708
1-methylhistamine	Organic nitrogen compounds	HMDB0000898	APOE4 heterozygote	859	152	0.0758952	0.0912825	0.40573
Citrulline	Organic acids and derivatives	HMDB0000904	APOE4 heterozygote	968	172	0.00683093	0.0851499	0.93606
C18:1 CE	Lipids and lipid-like molecules	HMDB0000918	APOE4 heterozygote	944	166	-0.00976751	0.0890293	0.912638
Trimethylamine-N-oxide	Organic nitrogen compounds	HMDB0000925	APOE4 heterozygote	968	172	-0.172131	0.087423	0.0489598
Taurochenodeoxycholate	Lipids and lipid-like molecules	HMDB0000951	APOE4 heterozygote	166	32	0.300394	0.330264	0.363056
5-methylcytidine	Nucleosides, nucleotides, and analogues	HMDB0000982	APOE4 heterozygote
Biliverdin	Organoheterocyclic compounds	HMDB0001008	APOE4 heterozygote	945	167	0.0596072	0.0910673	0.512764
Cotinine	Organoheterocyclic compounds	HMDB0001046	APOE4 heterozygote	962	171	-0.047956	0.103937	0.644514
Coenzyme Q10	Lipids and lipid-like molecules	HMDB0001072	APOE4 heterozygote
5-aminolevulinic acid	Organic acids and derivatives	HMDB0001149	APOE4 heterozygote
Butyrobetaine	Lipids and lipid-like molecules	HMDB0001161	APOE4 heterozygote	118	30	0.326583	0.323042	0.312034
Methylthioadenosine	Nucleosides, nucleotides, and analogues	HMDB0001173	APOE4 heterozygote
DCMP	Nucleosides, nucleotides, and analogues	HMDB0001202	APOE4 heterozygote
N1-acetylspermidine	Organic acids and derivatives	HMDB0001276	APOE4 heterozygote	945	167	0.0595558	0.0880124	0.498612
N6,N6,N6-trimethyllysine	Organic acids and derivatives	HMDB0001325	APOE4 heterozygote	945	167	-0.167045	0.0881107	0.0579796
C18:0 SM	Lipids and lipid-like molecules	HMDB0001348	APOE4 heterozygote	944	166	0.136831	0.095097	0.150191
Alpha-linolenate	Lipids and lipid-like molecules	HMDB0001388	APOE4 heterozygote	166	32	0.0860372	0.321682	0.789115
Hydroxycotinine	Organoheterocyclic compounds	HMDB0001390	APOE4 heterozygote	646	111	-0.0547834	0.139283	0.69408
DUMP	Nucleosides, nucleotides, and analogues	HMDB0001409	APOE4 heterozygote
Putrescine	Organic nitrogen compounds	HMDB0001414	APOE4 heterozygote	310	49	-0.0784602	0.195645	0.688395
Pyridoxamine	Organoheterocyclic compounds	HMDB0001431	APOE4 heterozygote
3-hydroxyanthranilic acid	Benzenoids	HMDB0001476	APOE4 heterozygote
ADMA	Organic acids and derivatives	HMDB0001539	APOE4 heterozygote	951	166	-0.0208566	0.0838482	0.80356
1-methylguanosine	Nucleosides, nucleotides, and analogues	HMDB0001563	APOE4 heterozygote	968	172	-0.166642	0.0865081	0.0540645
Phosphocholine	Organic nitrogen compounds	HMDB0001565	APOE4 heterozygote
Caffeine	Organoheterocyclic compounds	HMDB0001847	APOE4 heterozygote	945	167	-0.135266	0.0880582	0.124515
Dimethylurate	Organoheterocyclic compounds	HMDB0001857	APOE4 heterozygote
Acetaminophen	Benzenoids	HMDB0001859	APOE4 heterozygote	945	167	0.0547929	0.0871098	0.529342
3-methylxanthine	Organoheterocyclic compounds	HMDB0001886	APOE4 heterozygote	904	160	0.033159	0.0857636	0.699028
Theophylline	Organoheterocyclic compounds	HMDB0001889	APOE4 heterozygote	125	25	-0.278943	0.40118	0.486864
Salicylate	Benzenoids	HMDB0001895	APOE4 heterozygote
Aminocaproic acid	Organoheterocyclic compounds	HMDB0001901	APOE4 heterozygote
Metformin	Organic nitrogen compounds	HMDB0001921	APOE4 heterozygote
Hydrochlorothiazide	Organoheterocyclic compounds	HMDB0001928	APOE4 heterozygote
3-hydroxyoctanoate	Organic acids and derivatives	HMDB0001954	APOE4 heterozygote	166	32	-0.415157	0.348581	0.233656
7-methylxanthine	Organoheterocyclic compounds	HMDB0001991	APOE4 heterozygote	867	148	0.0136376	0.0893268	0.878658
Eicosapentaenoate	Lipids and lipid-like molecules	HMDB0001999	APOE4 heterozygote	166	32	0.351925	0.299035	0.239248
Myristoleate	Lipids and lipid-like molecules	HMDB0002000	APOE4 heterozygote	166	32	0.413647	0.29841	0.165694
Methionine sulfoxide	Organic acids and derivatives	HMDB0002005	APOE4 heterozygote	661	127	-0.0891904	0.103592	0.389251
N-acetylputrescine	Organic acids and derivatives	HMDB0002064	APOE4 heterozygote	691	114	0.0351444	0.108587	0.746201
13-docosenoate	Lipids and lipid-like molecules	HMDB0002068	APOE4 heterozygote	166	32	-0.419812	0.338504	0.214902
Palmitoylethanolamide	Organic acids and derivatives	HMDB0002100	APOE4 heterozygote	824	147	0.0808101	0.0933008	0.386422
N1,N12-diacetylspermine	Organic acids and derivatives	HMDB0002172	APOE4 heterozygote	520	80	-0.153858	0.129222	0.233791
Docosahexaenoate	Lipids and lipid-like molecules	HMDB0002183	APOE4 heterozygote	166	32	0.400426	0.298906	0.180363
Eicosenoate	Lipids and lipid-like molecules	HMDB0002231	APOE4 heterozygote	166	32	0.0469599	0.291455	0.871997
Heptadecanoate	Lipids and lipid-like molecules	HMDB0002259	APOE4 heterozygote	166	32	0.169736	0.30241	0.574609
Imidazole propionate	Organoheterocyclic compounds	HMDB0002271	APOE4 heterozygote
Indole-3-propionate	Organoheterocyclic compounds	HMDB0002302	APOE4 heterozygote	183	35	0.152914	0.268175	0.568541
C5:1 carnitine	Lipids and lipid-like molecules	HMDB0002366	APOE4 heterozygote	900	159	-0.0164664	0.0914801	0.857153
Nervonic acid	Lipids and lipid-like molecules	HMDB0002368	APOE4 heterozygote	166	32	-0.0742137	0.333326	0.823811
Cortisone	Lipids and lipid-like molecules	HMDB0002802	APOE4 heterozygote	968	172	-0.0230386	0.0889739	0.795684
C18:1 LPC	Lipids and lipid-like molecules	HMDB0002815	APOE4 heterozygote	944	166	0.0700252	0.0872242	0.422079
Eicosatrienoate	Lipids and lipid-like molecules	HMDB0002925	APOE4 heterozygote	166	32	0.116787	0.323285	0.717911
Palmitoleate	Lipids and lipid-like molecules	HMDB0003229	APOE4 heterozygote	166	32	0.351315	0.280662	0.210667
1-methylguanine	Organoheterocyclic compounds	HMDB0003282	APOE4 heterozygote	877	154	-0.0457518	0.0856215	0.5931
SDMA	Organic acids and derivatives	HMDB0003334	APOE4 heterozygote	616	115	-0.0868203	0.107583	0.419663
N-acetylornithine	Organic acids and derivatives	HMDB0003357	APOE4 heterozygote	968	172	-0.132019	0.0860384	0.124928
4-guanidinobutanoic acid	Organic acids and derivatives	HMDB0003464	APOE4 heterozygote
4-acetamidobutanoate	Organic acids and derivatives	HMDB0003681	APOE4 heterozygote	945	167	-0.0291282	0.0932759	0.754828
21-deoxycortisol	Lipids and lipid-like molecules	HMDB0004030	APOE4 heterozygote	897	154	0.0520918	0.100152	0.602977
D-urobilinogen	Lipids and lipid-like molecules	HMDB0004158	APOE4 heterozygote
N1-methyl-2-pyridone-5-carboxamide	Organoheterocyclic compounds	HMDB0004193	APOE4 heterozygote	945	167	-0.0483413	0.0833574	0.561963
L-alpha-glutamyl-L-Lysine	Organic acids and derivatives	HMDB0004207	APOE4 heterozygote
N-alpha-acetylarginine	Organic acids and derivatives	HMDB0004620	APOE4 heterozygote	954	168	0.1467	0.0859607	0.087898
13-HODE	Lipids and lipid-like molecules	HMDB0004667	APOE4 heterozygote	125	25	-0.819034	0.430348	0.0570158
N2,N2-dimethylguanosine	Nucleosides, nucleotides, and analogues	HMDB0004824	APOE4 heterozygote	945	167	-0.150926	0.0874537	0.084387
Proline betaine	Organic acids and derivatives	HMDB0004827	APOE4 heterozygote	945	167	-0.12606	0.0886623	0.155085
C16:0 Ceramide (d18:1)	Lipids and lipid-like molecules	HMDB0004949	APOE4 heterozygote	944	166	0.120809	0.0925277	0.191672
C22:0 Ceramide (d18:1)	Lipids and lipid-like molecules	HMDB0004952	APOE4 heterozygote	944	166	0.0386395	0.0912589	0.672
C24:1 Ceramide (d18:1)	Lipids and lipid-like molecules	HMDB0004953	APOE4 heterozygote	944	166	0.237173	0.0902405	0.00858296
C24:0 Ceramide (d18:1)	Lipids and lipid-like molecules	HMDB0004956	APOE4 heterozygote	944	166	0.0298124	0.0870049	0.73186
C14 carnitine	Lipids and lipid-like molecules	HMDB0005066	APOE4 heterozygote	968	172	0.048151	0.0834257	0.563823
C48:0 TAG	Lipids and lipid-like molecules	HMDB0005356	APOE4 heterozygote	944	166	0.0250951	0.0948437	0.791322
C50:0 TAG	Lipids and lipid-like molecules	HMDB0005357	APOE4 heterozygote	944	166	0.0132572	0.0956566	0.889773
C48:1 TAG	Lipids and lipid-like molecules	HMDB0005359	APOE4 heterozygote	932	165	0.0790022	0.0947013	0.404154
C50:1 TAG	Lipids and lipid-like molecules	HMDB0005360	APOE4 heterozygote	944	166	0.0403999	0.0988188	0.682666
C51:2 TAG	Lipids and lipid-like molecules	HMDB0005362	APOE4 heterozygote	860	148	0.0745911	0.0980696	0.4469
C52:4 TAG	Lipids and lipid-like molecules	HMDB0005363	APOE4 heterozygote	932	165	-0.00506944	0.093064	0.956559
C52:0 TAG	Lipids and lipid-like molecules	HMDB0005365	APOE4 heterozygote	944	166	-0.0444365	0.0932077	0.633542
C52:1 TAG	Lipids and lipid-like molecules	HMDB0005367	APOE4 heterozygote	944	166	-0.0157055	0.0980006	0.872677
C54:4 TAG	Lipids and lipid-like molecules	HMDB0005370	APOE4 heterozygote	944	166	-0.0429648	0.0876473	0.623992
C48:2 TAG	Lipids and lipid-like molecules	HMDB0005376	APOE4 heterozygote	944	166	0.0642912	0.0942878	0.495326
C50:2 TAG	Lipids and lipid-like molecules	HMDB0005377	APOE4 heterozygote	944	166	0.0984016	0.0980658	0.315657
C52:5 TAG	Lipids and lipid-like molecules	HMDB0005380	APOE4 heterozygote	440	88	0.0893968	0.13787	0.516718
C52:3 TAG	Lipids and lipid-like molecules	HMDB0005384	APOE4 heterozygote	749	136	0.0147202	0.107769	0.891354
C54:5 TAG	Lipids and lipid-like molecules	HMDB0005385	APOE4 heterozygote	932	165	-0.0526231	0.0867945	0.544319
C54:6 TAG	Lipids and lipid-like molecules	HMDB0005391	APOE4 heterozygote	944	166	-0.0405838	0.0864304	0.638673
C54:1 TAG	Lipids and lipid-like molecules	HMDB0005395	APOE4 heterozygote	944	166	-0.0688979	0.0925449	0.456586
C56:1 TAG	Lipids and lipid-like molecules	HMDB0005396	APOE4 heterozygote	886	150	-0.0488997	0.0935311	0.601102
C56:4 TAG	Lipids and lipid-like molecules	HMDB0005398	APOE4 heterozygote	930	162	0.0398054	0.0905383	0.660189
C56:2 TAG	Lipids and lipid-like molecules	HMDB0005404	APOE4 heterozygote	944	166	-0.0510194	0.0887819	0.565521
C54:3 TAG	Lipids and lipid-like molecules	HMDB0005405	APOE4 heterozygote	944	166	0.0272845	0.0900004	0.761768
C56:3 TAG	Lipids and lipid-like molecules	HMDB0005410	APOE4 heterozygote	944	166	0.00194661	0.090933	0.982921
C58:8 TAG	Lipids and lipid-like molecules	HMDB0005413	APOE4 heterozygote
C50:3 TAG	Lipids and lipid-like molecules	HMDB0005433	APOE4 heterozygote	944	166	0.114366	0.0976422	0.241488
C50:4 TAG	Lipids and lipid-like molecules	HMDB0005435	APOE4 heterozygote	623	117	0.156123	0.115561	0.176696
C52:6 TAG	Lipids and lipid-like molecules	HMDB0005436	APOE4 heterozygote	761	137	0.0364038	0.0978029	0.709732
C56:9 TAG	Lipids and lipid-like molecules	HMDB0005448	APOE4 heterozygote	944	166	0.084595	0.090464	0.349724
C56:6 TAG	Lipids and lipid-like molecules	HMDB0005456	APOE4 heterozygote	932	165	0.130894	0.0865858	0.130602
C58:6 TAG	Lipids and lipid-like molecules	HMDB0005458	APOE4 heterozygote	749	136	0.0292644	0.0978657	0.76492
C58:9 TAG	Lipids and lipid-like molecules	HMDB0005463	APOE4 heterozygote	749	136	0.115611	0.103331	0.263206
C58:7 TAG	Lipids and lipid-like molecules	HMDB0005471	APOE4 heterozygote	749	136	0.0779053	0.0984179	0.428607
C58:10 TAG	Lipids and lipid-like molecules	HMDB0005476	APOE4 heterozygote	772	130	-0.00634806	0.105768	0.952141
C60:12 TAG	Lipids and lipid-like molecules	HMDB0005478	APOE4 heterozygote	761	137	0.160185	0.10412	0.123933
2-methylguanosine	Nucleosides, nucleotides, and analogues	HMDB0005862	APOE4 heterozygote
N4-acetylcytidine	Nucleosides, nucleotides, and analogues	HMDB0005923	APOE4 heterozygote	945	167	0.00355269	0.0917998	0.969129
Phenylacetylglutamine	Organic acids and derivatives	HMDB0006344	APOE4 heterozygote	945	167	-0.017209	0.0814441	0.832654
C20:4 carnitine	Lipids and lipid-like molecules	HMDB0006455	APOE4 heterozygote	158	33	0.102255	0.31783	0.747658
C20 carnitine	Lipids and lipid-like molecules	HMDB0006460	APOE4 heterozygote	324	55	-0.450101	0.193005	0.019697
C14:0 CE	Lipids and lipid-like molecules	HMDB0006725	APOE4 heterozygote	944	166	-0.0384968	0.0889312	0.6651
C20:4 CE	Lipids and lipid-like molecules	HMDB0006726	APOE4 heterozygote	944	166	0.0386404	0.0873028	0.658053
C22:4 CE	Lipids and lipid-like molecules	HMDB0006729	APOE4 heterozygote	225	44	-0.0852619	0.236219	0.718141
C20:5 CE	Lipids and lipid-like molecules	HMDB0006731	APOE4 heterozygote	944	166	0.00982935	0.0898663	0.912903
C22:6 CE	Lipids and lipid-like molecules	HMDB0006733	APOE4 heterozygote	944	166	0.0270979	0.0931525	0.771129
C20:3 CE	Lipids and lipid-like molecules	HMDB0006736	APOE4 heterozygote	944	166	-0.00709344	0.0814619	0.930611
3-dehydroxycarnitine	Lipids and lipid-like molecules	HMDB0006831	APOE4 heterozygote
C30:0 DAG	Lipids and lipid-like molecules	HMDB0007011	APOE4 heterozygote	643	114	0.139221	0.115923	0.229762
C32:0 DAG	Lipids and lipid-like molecules	HMDB0007098	APOE4 heterozygote	928	161	0.0985324	0.0971745	0.310596
C32:1 DAG	Lipids and lipid-like molecules	HMDB0007099	APOE4 heterozygote	944	166	0.11718	0.0948695	0.216766
C34:0 DAG	Lipids and lipid-like molecules	HMDB0007100	APOE4 heterozygote	928	161	0.0439802	0.0919742	0.632522
C34:1 DAG	Lipids and lipid-like molecules	HMDB0007102	APOE4 heterozygote	944	166	0.0825713	0.0965723	0.39254
C34:2 DAG	Lipids and lipid-like molecules	HMDB0007103	APOE4 heterozygote	944	166	0.15149	0.0945137	0.108971
C34:3 DAG	Lipids and lipid-like molecules	HMDB0007132	APOE4 heterozygote	944	166	0.121058	0.0938622	0.197142
C38:5 DAG	Lipids and lipid-like molecules	HMDB0007199	APOE4 heterozygote	944	166	0.103239	0.0829646	0.213361
C36:1 DAG	Lipids and lipid-like molecules	HMDB0007216	APOE4 heterozygote	928	161	-0.00831755	0.0940195	0.929506
C36:2 DAG	Lipids and lipid-like molecules	HMDB0007218	APOE4 heterozygote	944	166	0.0405284	0.0938543	0.665871
C36:3 DAG	Lipids and lipid-like molecules	HMDB0007219	APOE4 heterozygote	944	166	0.0812466	0.0912264	0.373142
C36:4 DAG	Lipids and lipid-like molecules	HMDB0007248	APOE4 heterozygote	944	166	0.0212052	0.0920855	0.817876
C30:0 PC	Lipids and lipid-like molecules	HMDB0007869	APOE4 heterozygote	944	166	0.0796126	0.0893097	0.372702
C30:1 PC	Lipids and lipid-like molecules	HMDB0007870	APOE4 heterozygote	944	166	0.107287	0.0908387	0.237572
C32:0 PC	Lipids and lipid-like molecules	HMDB0007871	APOE4 heterozygote	944	166	0.1234	0.0884849	0.163141
C32:1 PC	Lipids and lipid-like molecules	HMDB0007873	APOE4 heterozygote	944	166	0.118425	0.0937534	0.206533
C32:2 PC	Lipids and lipid-like molecules	HMDB0007874	APOE4 heterozygote	944	166	0.090073	0.0902777	0.318409
C34:4 PC	Lipids and lipid-like molecules	HMDB0007883	APOE4 heterozygote	944	166	0.101966	0.0894396	0.254263
C34:1 PC	Lipids and lipid-like molecules	HMDB0007972	APOE4 heterozygote	944	166	0.0671656	0.0919559	0.465139
C34:2 PC	Lipids and lipid-like molecules	HMDB0007973	APOE4 heterozygote	944	166	-0.00812479	0.0929638	0.930356
C36:4 PC-A	Lipids and lipid-like molecules	HMDB0007983	APOE4 heterozygote	944	166	-0.0979084	0.0881748	0.266831
C38:6 PC	Lipids and lipid-like molecules	HMDB0007991	APOE4 heterozygote	944	166	0.0984213	0.0975591	0.313052
C34:3 PC	Lipids and lipid-like molecules	HMDB0008006	APOE4 heterozygote	784	131	-0.0191885	0.101256	0.849697
C36:1 PC	Lipids and lipid-like molecules	HMDB0008038	APOE4 heterozygote	944	166	-0.0611505	0.0928314	0.510072
C36:2 PC	Lipids and lipid-like molecules	HMDB0008039	APOE4 heterozygote	944	166	-0.124428	0.0909551	0.171306
C38:3 PC	Lipids and lipid-like molecules	HMDB0008047	APOE4 heterozygote	944	166	-0.0982781	0.0949431	0.30061
C38:4 PC	Lipids and lipid-like molecules	HMDB0008048	APOE4 heterozygote	944	166	-0.00651517	0.0842818	0.938383
C40:6 PC	Lipids and lipid-like molecules	HMDB0008057	APOE4 heterozygote	944	166	0.00551975	0.0970453	0.954642
C36:3 PC	Lipids and lipid-like molecules	HMDB0008105	APOE4 heterozygote	944	166	-0.0770212	0.0885575	0.384447
C36:4 PC-B	Lipids and lipid-like molecules	HMDB0008138	APOE4 heterozygote	944	166	0.0579369	0.0849851	0.49541
C38:2 PC	Lipids and lipid-like molecules	HMDB0008270	APOE4 heterozygote	944	166	-0.0697616	0.0937661	0.456879
C40:9 PC	Lipids and lipid-like molecules	HMDB0008731	APOE4 heterozygote	944	166	0.095657	0.0974068	0.326082
C32:0 PE	Lipids and lipid-like molecules	HMDB0008923	APOE4 heterozygote	944	166	0.0345973	0.0880821	0.694479
C32:1 PE	Lipids and lipid-like molecules	HMDB0008924	APOE4 heterozygote
C34:0 PE	Lipids and lipid-like molecules	HMDB0008925	APOE4 heterozygote	944	166	-0.0177263	0.087348	0.839183
C34:2 PE	Lipids and lipid-like molecules	HMDB0008928	APOE4 heterozygote	944	166	-0.167871	0.0895063	0.0607209
C38:2 PE	Lipids and lipid-like molecules	HMDB0008942	APOE4 heterozygote	944	166	-0.0488685	0.0887445	0.581863
C36:0 PE	Lipids and lipid-like molecules	HMDB0008991	APOE4 heterozygote	944	166	0.00382208	0.087934	0.965331
C36:1 PE	Lipids and lipid-like molecules	HMDB0008993	APOE4 heterozygote	944	166	-0.180532	0.0908688	0.0469516
C36:2 PE	Lipids and lipid-like molecules	HMDB0008994	APOE4 heterozygote	944	166	-0.183222	0.0925731	0.0477923
C38:4 PE	Lipids and lipid-like molecules	HMDB0009003	APOE4 heterozygote	944	166	-0.118852	0.0876808	0.175255
C40:6 PE	Lipids and lipid-like molecules	HMDB0009012	APOE4 heterozygote	944	166	-0.0393408	0.0944213	0.676933
C36:1 PE plasmalogen	Lipids and lipid-like molecules	HMDB0009016	APOE4 heterozygote	914	157	-0.00744502	0.0883327	0.932831
C36:3 PE	Lipids and lipid-like molecules	HMDB0009060	APOE4 heterozygote	944	166	-0.203726	0.0881049	0.0207605
C38:5 PE	Lipids and lipid-like molecules	HMDB0009069	APOE4 heterozygote	932	165	-0.138391	0.0858463	0.106944
C36:2 PE plasmalogen	Lipids and lipid-like molecules	HMDB0009082	APOE4 heterozygote	944	166	-0.0245866	0.0905758	0.786047
C38:6 PE	Lipids and lipid-like molecules	HMDB0009102	APOE4 heterozygote	944	166	-0.058371	0.0926516	0.528691
C34:2 PI	Lipids and lipid-like molecules	HMDB0009784	APOE4 heterozygote
C38:4 PI	Lipids and lipid-like molecules	HMDB0009815	APOE4 heterozygote
C40:6 PS	Lipids and lipid-like molecules	HMDB0010167	APOE4 heterozygote	171	32	0.476135	0.403417	0.237899
C16:0 SM	Lipids and lipid-like molecules	HMDB0010169	APOE4 heterozygote	944	166	0.0432481	0.0894082	0.628588
12-HEPE	Lipids and lipid-like molecules	HMDB0010202	APOE4 heterozygote
4-acetamidophenylglucuronide	Organic oxygen compounds	HMDB0010316	APOE4 heterozygote
C18:0 CE	Lipids and lipid-like molecules	HMDB0010368	APOE4 heterozygote	944	166	-0.028746	0.090839	0.751661
C18:3 CE	Lipids and lipid-like molecules	HMDB0010370	APOE4 heterozygote	601	102	0.0597919	0.118962	0.615236
C22:5 CE	Lipids and lipid-like molecules	HMDB0010375	APOE4 heterozygote	761	137	0.0173699	0.106049	0.869895
C14:0 LPC	Lipids and lipid-like molecules	HMDB0010379	APOE4 heterozygote	944	166	0.138646	0.0899722	0.123319
C16:0 LPC	Lipids and lipid-like molecules	HMDB0010382	APOE4 heterozygote	944	166	0.181729	0.0880568	0.0390398
C16:1 LPC	Lipids and lipid-like molecules	HMDB0010383	APOE4 heterozygote	944	166	0.172711	0.0884766	0.0509326
C18:0 LPC	Lipids and lipid-like molecules	HMDB0010384	APOE4 heterozygote	944	166	0.0318999	0.0875416	0.715561
C18:2 LPC	Lipids and lipid-like molecules	HMDB0010386	APOE4 heterozygote	944	166	0.0315823	0.0884463	0.721033
C18:3 LPC	Lipids and lipid-like molecules	HMDB0010387	APOE4 heterozygote	434	66	0.210382	0.136736	0.123902
C20:0 LPC	Lipids and lipid-like molecules	HMDB0010390	APOE4 heterozygote
C20:1 LPC	Lipids and lipid-like molecules	HMDB0010391	APOE4 heterozygote
C20:2 LPC	Lipids and lipid-like molecules	HMDB0010392	APOE4 heterozygote
C20:3 LPC	Lipids and lipid-like molecules	HMDB0010393	APOE4 heterozygote	318	54	-0.0929033	0.211184	0.659997
LPC(20:3)	Lipids and lipid-like molecules	HMDB0010394	APOE4 heterozygote
C20:4 LPC	Lipids and lipid-like molecules	HMDB0010395	APOE4 heterozygote	944	166	0.100512	0.081194	0.215743
C20:5 LPC	Lipids and lipid-like molecules	HMDB0010397	APOE4 heterozygote	944	166	0.0451329	0.0869466	0.6037
C22:4 LPC	Lipids and lipid-like molecules	HMDB0010401	APOE4 heterozygote	175	39	-0.103306	0.234637	0.659734
C22:5 LPC	Lipids and lipid-like molecules	HMDB0010403	APOE4 heterozygote	748	134	0.0640622	0.0969686	0.508838
C22:6 LPC	Lipids and lipid-like molecules	HMDB0010404	APOE4 heterozygote	944	166	0.131596	0.0935163	0.15937
C24:0 LPC	Lipids and lipid-like molecules	HMDB0010405	APOE4 heterozygote
C16:1 LPC plasmalogen	Lipids and lipid-like molecules	HMDB0010407	APOE4 heterozygote	638	122	0.132421	0.10888	0.223906
C46:0 TAG	Lipids and lipid-like molecules	HMDB0010411	APOE4 heterozygote	944	166	0.0239559	0.0928378	0.796376
C46:1 TAG	Lipids and lipid-like molecules	HMDB0010412	APOE4 heterozygote	944	166	0.0601644	0.0919314	0.512822
C46:2 TAG	Lipids and lipid-like molecules	HMDB0010419	APOE4 heterozygote	944	166	0.0654854	0.0899742	0.466722
C50:5 TAG	Lipids and lipid-like molecules	HMDB0010471	APOE4 heterozygote	932	165	0.0397472	0.0879842	0.651446
C50:6 TAG	Lipids and lipid-like molecules	HMDB0010497	APOE4 heterozygote	944	166	0.0360035	0.0864765	0.677162
C54:9 TAG	Lipids and lipid-like molecules	HMDB0010498	APOE4 heterozygote	944	166	0.0412027	0.0861175	0.632332
C56:10 TAG	Lipids and lipid-like molecules	HMDB0010513	APOE4 heterozygote	944	166	0.0606151	0.0867051	0.484493
C52:7 TAG	Lipids and lipid-like molecules	HMDB0010517	APOE4 heterozygote	944	166	0.0529827	0.085995	0.53782
C54:8 TAG	Lipids and lipid-like molecules	HMDB0010518	APOE4 heterozygote	932	165	0.0323092	0.0859653	0.707035
C58:11 TAG	Lipids and lipid-like molecules	HMDB0010531	APOE4 heterozygote	932	165	0.0673711	0.0911876	0.460017
1,7-dimethyluric acid	Organoheterocyclic compounds	HMDB0011103	APOE4 heterozygote	945	167	-0.107952	0.084496	0.201391
C18:0 LPE	Lipids and lipid-like molecules	HMDB0011130	APOE4 heterozygote	761	137	-0.0107139	0.0978215	0.912786
5-HETE	Lipids and lipid-like molecules	HMDB0011134	APOE4 heterozygote
C34:1 PC plasmalogen	Lipids and lipid-like molecules	HMDB0011208	APOE4 heterozygote	900	154	0.0108952	0.0911986	0.904906
C34:2 PC plasmalogen	Lipids and lipid-like molecules	HMDB0011210	APOE4 heterozygote	944	166	-0.029287	0.0919103	0.749994
C34:4 PC plasmalogen	Lipids and lipid-like molecules	HMDB0011212	APOE4 heterozygote
C34:5 PC plasmalogen	Lipids and lipid-like molecules	HMDB0011214	APOE4 heterozygote	944	166	0.0857291	0.0855024	0.316029
C36:5 PC plasmalogen-B	Lipids and lipid-like molecules	HMDB0011220	APOE4 heterozygote	784	131	0.0528677	0.0992736	0.594348
C36:5 PC plasmalogen-A	Lipids and lipid-like molecules	HMDB0011221	APOE4 heterozygote	533	89	0.114217	0.120741	0.344167
C38:7 PC plasmalogen	Lipids and lipid-like molecules	HMDB0011229	APOE4 heterozygote	761	137	0.0937441	0.105262	0.373154
C34:1 PC plasmalogen-B	Lipids and lipid-like molecules	HMDB0011239	APOE4 heterozygote	751	125	-0.0157935	0.0982061	0.872235
C38:4 PC plasmalogen	Lipids and lipid-like molecules	HMDB0011252	APOE4 heterozygote	944	166	-0.0620183	0.0871382	0.476636
C36:4 PC plasmalogen	Lipids and lipid-like molecules	HMDB0011310	APOE4 heterozygote	716	118	0.0773923	0.0998687	0.438375
C34:3 PE plasmalogen	Lipids and lipid-like molecules	HMDB0011343	APOE4 heterozygote	944	166	-0.00441483	0.0874063	0.959717
C38:3 PE plasmalogen	Lipids and lipid-like molecules	HMDB0011384	APOE4 heterozygote	637	121	-0.174986	0.104848	0.0951266
C38:5 PE plasmalogen	Lipids and lipid-like molecules	HMDB0011386	APOE4 heterozygote	944	166	0.0105291	0.0859949	0.902552
C38:6 PE plasmalogen	Lipids and lipid-like molecules	HMDB0011387	APOE4 heterozygote	944	166	0.0331712	0.0886159	0.708162
C40:7 PE plasmalogen	Lipids and lipid-like molecules	HMDB0011394	APOE4 heterozygote	944	166	-0.00401658	0.0925401	0.96538
C36:5 PE plasmalogen	Lipids and lipid-like molecules	HMDB0011410	APOE4 heterozygote	944	166	0.0281227	0.0886026	0.750938
C38:7 PE plasmalogen	Lipids and lipid-like molecules	HMDB0011420	APOE4 heterozygote	944	166	0.0285595	0.0971526	0.768784
C36:3 PE plasmalogen	Lipids and lipid-like molecules	HMDB0011441	APOE4 heterozygote	944	166	-0.0262949	0.0876106	0.764075
C36:4 PE plasmalogen	Lipids and lipid-like molecules	HMDB0011442	APOE4 heterozygote	761	137	-0.00969908	0.0966669	0.920078
C18:3 LPE	Lipids and lipid-like molecules	HMDB0011478	APOE4 heterozygote	741	133	0.0326468	0.102107	0.749171
C20:0 LPE	Lipids and lipid-like molecules	HMDB0011481	APOE4 heterozygote
C16:0 LPE	Lipids and lipid-like molecules	HMDB0011503	APOE4 heterozygote	944	166	0.118208	0.092012	0.198897
C16:1 LPE	Lipids and lipid-like molecules	HMDB0011504	APOE4 heterozygote	112	25	-3.21277	1.41589	0.0232638
C18:1 LPE	Lipids and lipid-like molecules	HMDB0011506	APOE4 heterozygote	944	166	-0.0457579	0.0889062	0.606779
C18:2 LPE	Lipids and lipid-like molecules	HMDB0011507	APOE4 heterozygote	944	166	0.0152985	0.0927704	0.869017
C20:1 LPE	Lipids and lipid-like molecules	HMDB0011512	APOE4 heterozygote	741	133	0.135104	0.102607	0.187932
C20:4 LPE	Lipids and lipid-like molecules	HMDB0011517	APOE4 heterozygote	944	166	0.0951199	0.0840683	0.257861
C22:0 LPE	Lipids and lipid-like molecules	HMDB0011520	APOE4 heterozygote	889	155	0.056644	0.0917306	0.536902
C22:6 LPE	Lipids and lipid-like molecules	HMDB0011526	APOE4 heterozygote	944	166	0.196047	0.0949348	0.038916
C14:1 MAG	Lipids and lipid-like molecules	HMDB0011562	APOE4 heterozygote
Cinnamoylglycine	Organic acids and derivatives	HMDB0011621	APOE4 heterozygote	638	122	-0.183683	0.0995029	0.0648919
C51:3 TAG	Lipids and lipid-like molecules	HMDB0011701	APOE4 heterozygote	903	159	0.054141	0.0947242	0.567617
C49:1 TAG	Lipids and lipid-like molecules	HMDB0011705	APOE4 heterozygote	678	123	0.128691	0.114091	0.259333
C49:2 TAG	Lipids and lipid-like molecules	HMDB0011706	APOE4 heterozygote	944	166	0.0365594	0.0909528	0.687713
N-acetylmethionine	Organic acids and derivatives	HMDB0011745	APOE4 heterozygote	328	57	0.182764	0.161915	0.258997
N-acetylleucine	Organic acids and derivatives	HMDB0011756	APOE4 heterozygote	266	43	0.168629	0.222186	0.447879
C14:0 SM	Lipids and lipid-like molecules	HMDB0012097	APOE4 heterozygote	944	166	-0.0249661	0.0928396	0.787994
C18:1 SM	Lipids and lipid-like molecules	HMDB0012101	APOE4 heterozygote	944	166	0.0761553	0.0949531	0.422535
C20:0 SM	Lipids and lipid-like molecules	HMDB0012102	APOE4 heterozygote	944	166	0.0303118	0.0912753	0.73982
C22:1 SM	Lipids and lipid-like molecules	HMDB0012104	APOE4 heterozygote	716	118	0.138329	0.104083	0.18384
C24:1 SM	Lipids and lipid-like molecules	HMDB0012107	APOE4 heterozygote	944	166	0.184211	0.0875974	0.0354715
C34:0 PS	Lipids and lipid-like molecules	HMDB0012356	APOE4 heterozygote	944	166	0.0652948	0.0899197	0.46775
C38:6 PS	Lipids and lipid-like molecules	HMDB0012362	APOE4 heterozygote	344	56	-0.0543818	0.18946	0.774084
C4-OH carnitine	Lipids and lipid-like molecules	HMDB0013127	APOE4 heterozygote	968	172	0.0288788	0.0857	0.736136
C5-DC carnitine	Lipids and lipid-like molecules	HMDB0013130	APOE4 heterozygote	968	172	0.044732	0.0882375	0.61219
C7 carnitine	Lipids and lipid-like molecules	HMDB0013238	APOE4 heterozygote	968	172	0.0449332	0.0866326	0.603995
N-lauroylglycine	Organic acids and derivatives	HMDB0013272	APOE4 heterozygote	931	163	-0.0269973	0.0837175	0.747088
N6,N6-dimethyllysine	Organic acids and derivatives	HMDB0013287	APOE4 heterozygote	945	167	-0.168353	0.0865889	0.0518624
C9 carnitine	Lipids and lipid-like molecules	HMDB0013288	APOE4 heterozygote	924	160	-0.116724	0.0867109	0.17826
C10:2 carnitine	Lipids and lipid-like molecules	HMDB0013325	APOE4 heterozygote	883	153	-0.112368	0.0949831	0.236797
C12:1 carnitine	Lipids and lipid-like molecules	HMDB0013326	APOE4 heterozygote	968	172	0.00725723	0.0877029	0.934052
C14:2 carnitine	Lipids and lipid-like molecules	HMDB0013331	APOE4 heterozygote	968	172	0.0151901	0.0890326	0.864528
C16-OH carnitine	Lipids and lipid-like molecules	HMDB0013337	APOE4 heterozygote
C18:1-OH carnitine	Organic acids and derivatives	HMDB0013339	APOE4 heterozygote
10-nonadecenoate	Lipids and lipid-like molecules	HMDB0013622	APOE4 heterozygote
Oleoyl glycine	Organic acids and derivatives	HMDB0013631	APOE4 heterozygote	741	128	0.187983	0.0998377	0.059716
4-hydroxyhippurate	Benzenoids	HMDB0013678	APOE4 heterozygote	865	153	-0.255477	0.0928034	0.0059072
N-acetyltryptophan	Organic acids and derivatives	HMDB0013713	APOE4 heterozygote	968	172	-0.0284076	0.0855127	0.739736
Trimethylbenzene	Benzenoids	HMDB0013733	APOE4 heterozygote	585	114	-0.159185	0.110189	0.148556
Valsartan	Organic acids and derivatives	HMDB0014323	APOE4 heterozygote
Quinine	Alkaloids and derivatives	HMDB0014611	APOE4 heterozygote
Metronidazole	Organoheterocyclic compounds	HMDB0015052	APOE4 heterozygote	506	87	-0.0118766	0.118156	0.919934
Sulfamethoxazole	Benzenoids	HMDB0015150	APOE4 heterozygote	803	132	-0.0724759	0.0970252	0.455075
Cerulenin	Organoheterocyclic compounds	HMDB0015168	APOE4 heterozygote	479	81	-0.0927003	0.128298	0.469965
Piperine	Alkaloids and derivatives	HMDB0029377	APOE4 heterozygote	945	167	-0.0218807	0.0872118	0.801898
NMMA	Organic acids and derivatives	HMDB0029416	APOE4 heterozygote	968	172	-0.00371109	0.0836903	0.964631
Saccharin	Organoheterocyclic compounds	HMDB0029723	APOE4 heterozygote	125	25	0.0279819	0.354374	0.937063
C51:0 TAG	Lipids and lipid-like molecules	HMDB0031106	APOE4 heterozygote	903	159	-0.0120217	0.0917607	0.895767
Nor-psi-tropine	Alkaloids and derivatives	HMDB0031667	APOE4 heterozygote
N-acetylhistidine	Organic acids and derivatives	HMDB0032055	APOE4 heterozygote	798	142	0.0158135	0.0918962	0.863374
2-methyl-4,5-benzoxazole	Organoheterocyclic compounds	HMDB0032390	APOE4 heterozygote	520	88	-0.11201	0.118318	0.343796
Methyl N-methylanthranilate	Benzenoids	HMDB0034169	APOE4 heterozygote	636	109	-0.0178519	0.0999695	0.858273
3-Dehydroxycarnitine	Lipids and lipid-like molecules	HMDB0039059	APOE4 heterozygote
C47:2 TAG	Lipids and lipid-like molecules	HMDB0042076	APOE4 heterozygote	944	166	0.0501046	0.0910351	0.582054
C45:0 TAG	Lipids and lipid-like molecules	HMDB0042093	APOE4 heterozygote	693	124	-0.0770865	0.110785	0.48654
C47:0 TAG	Lipids and lipid-like molecules	HMDB0042094	APOE4 heterozygote	182	40	-0.0500532	0.338347	0.882394
C49:0 TAG	Lipids and lipid-like molecules	HMDB0042095	APOE4 heterozygote	186	41	0.0694033	0.321646	0.829163
C43:1 TAG	Lipids and lipid-like molecules	HMDB0042098	APOE4 heterozygote	944	166	-0.00281605	0.0900949	0.975065
C45:1 TAG	Lipids and lipid-like molecules	HMDB0042099	APOE4 heterozygote	944	166	0.0064764	0.0903511	0.942856
C47:1 TAG	Lipids and lipid-like molecules	HMDB0042100	APOE4 heterozygote	944	166	0.0292092	0.0896068	0.744447
C49:3 TAG	Lipids and lipid-like molecules	HMDB0042103	APOE4 heterozygote	944	166	0.0852759	0.0909697	0.348548
C51:1 TAG	Lipids and lipid-like molecules	HMDB0042104	APOE4 heterozygote	903	159	0.0125408	0.0943608	0.894271
C55:2 TAG	Lipids and lipid-like molecules	HMDB0042226	APOE4 heterozygote	944	166	-0.034873	0.0905098	0.700019
C44:2 TAG	Lipids and lipid-like molecules	HMDB0042279	APOE4 heterozygote
C44:1 TAG	Lipids and lipid-like molecules	HMDB0042301	APOE4 heterozygote
C46:4 TAG	Lipids and lipid-like molecules	HMDB0042548	APOE4 heterozygote
C46:3 TAG	Lipids and lipid-like molecules	HMDB0042751	APOE4 heterozygote
C48:5 TAG	Lipids and lipid-like molecules	HMDB0042789	APOE4 heterozygote
C48:4 TAG	Lipids and lipid-like molecules	HMDB0042811	APOE4 heterozygote
C53:3 TAG	Lipids and lipid-like molecules	HMDB0043058	APOE4 heterozygote	708	129	-0.0513496	0.104692	0.623791
4-hydroxy-3-methylacetophenone	Organic oxygen compounds	HMDB0059824	APOE4 heterozygote	838	147	-0.0296451	0.0904035	0.742972
10-HDoHE	Lipids and lipid-like molecules	HMDB0060037	APOE4 heterozygote
10-heptadecenoate	Lipids and lipid-like molecules	HMDB0060038	APOE4 heterozygote	166	32	0.216829	0.272794	0.426702
C41:0 TAG	Lipids and lipid-like molecules	HMDB0072022	APOE4 heterozygote
DMGV	Organic acids and derivatives	HMDB0240212	APOE4 heterozygote	470	83	-0.0128332	0.146084	0.929997
C16:1 SM	Lipids and lipid-like molecules	HMDB0240613	APOE4 heterozygote
Alpha-hydroxybutyrate	Organic acids and derivatives	HMDB0000008	APOE4 homozygote
Beta-hydroxybutyrate	Organic acids and derivatives	HMDB0000011	APOE4 homozygote
2-deoxyuridine	Nucleosides, nucleotides, and analogues	HMDB0000012	APOE4 homozygote
4-pyridoxate	Organoheterocyclic compounds	HMDB0000017	APOE4 homozygote
Hydroxyphenylacetate	Benzenoids	HMDB0000020	APOE4 homozygote
N-carbamoyl-beta-alanine	Organic acids and derivatives	HMDB0000026	APOE4 homozygote	61	20	-0.0920382	0.328179	0.779131
Carnosine	Organic acids and derivatives	HMDB0000033	APOE4 homozygote
Taurocholate	Lipids and lipid-like molecules	HMDB0000036	APOE4 homozygote
Betaine	Organic acids and derivatives	HMDB0000043	APOE4 homozygote	60	20	0.844689	0.351202	0.0161662
Bilirubin	Organoheterocyclic compounds	HMDB0000054	APOE4 homozygote	60	20	0.228998	0.327496	0.484403
Beta-alanine	Organic acids and derivatives	HMDB0000056	APOE4 homozygote
Carnitine	Organic nitrogen compounds	HMDB0000062	APOE4 homozygote	61	20	0.534535	0.332443	0.107857
Cortisol	Lipids and lipid-like molecules	HMDB0000063	APOE4 homozygote	61	20	-0.175296	0.331932	0.597423
Creatine	Organic acids and derivatives	HMDB0000064	APOE4 homozygote	61	20	-0.534429	0.342468	0.118637
Cholesterol	Lipids and lipid-like molecules	HMDB0000067	APOE4 homozygote	50	19	0.355049	0.353921	0.31577
Deoxyguanosine	Nucleosides, nucleotides, and analogues	HMDB0000085	APOE4 homozygote
Dimethylglycine	Organic acids and derivatives	HMDB0000092	APOE4 homozygote	61	20	-0.287704	0.390126	0.46084
GABA	Organic acids and derivatives	HMDB0000112	APOE4 homozygote	58	18	-0.679064	0.356674	0.0569262
Glycine	Organic acids and derivatives	HMDB0000123	APOE4 homozygote	57	19	0.139493	0.354969	0.694341
Gentisate	Benzenoids	HMDB0000152	APOE4 homozygote
Tyrosine	Organic acids and derivatives	HMDB0000158	APOE4 homozygote	61	20	-0.304846	0.376486	0.418104
Phenylalanine	Organic acids and derivatives	HMDB0000159	APOE4 homozygote	61	20	0.113431	0.314521	0.718364
Proline	Organic acids and derivatives	HMDB0000162	APOE4 homozygote	60	20	-0.154722	0.278945	0.579122
Asparagine	Organic acids and derivatives	HMDB0000168	APOE4 homozygote	61	20	-0.0379453	0.34839	0.913269
Isoleucine	Organic acids and derivatives	HMDB0000172	APOE4 homozygote	61	20	-0.968903	0.405455	0.0168636
Lysine	Organic acids and derivatives	HMDB0000182	APOE4 homozygote	57	18	0.0793028	0.335367	0.813071
Serine	Organic acids and derivatives	HMDB0000187	APOE4 homozygote	57	19	0.493279	0.369272	0.181609
Cystine	Organic acids and derivatives	HMDB0000192	APOE4 homozygote
Indoleacetic acid	Organoheterocyclic compounds	HMDB0000197	APOE4 homozygote
C2 carnitine	Lipids and lipid-like molecules	HMDB0000201	APOE4 homozygote	61	20	0.263935	0.325869	0.417972
Methylmalonate	Organic acids and derivatives	HMDB0000202	APOE4 homozygote
N6-acetyllysine	Organic acids and derivatives	HMDB0000206	APOE4 homozygote	61	20	-0.137779	0.315709	0.662539
Oleate	Lipids and lipid-like molecules	HMDB0000207	APOE4 homozygote
Pantothenate	Organic acids and derivatives	HMDB0000210	APOE4 homozygote	56	20	0.102324	0.322735	0.751202
Acetyl-galactosamine	Organic oxygen compounds	HMDB0000212	APOE4 homozygote
Palmitate	Lipids and lipid-like molecules	HMDB0000220	APOE4 homozygote
Thyroxine	Organic acids and derivatives	HMDB0000248	APOE4 homozygote	60	20	0.0334944	0.285531	0.906618
Uric acid	Organoheterocyclic compounds	HMDB0000289	APOE4 homozygote	61	20	-0.223611	0.352257	0.525562
Uracil	Organoheterocyclic compounds	HMDB0000300	APOE4 homozygote
Urocanic acid	Organoheterocyclic compounds	HMDB0000301	APOE4 homozygote	61	20	-0.178483	0.318935	0.575737
Vitamin A	Lipids and lipid-like molecules	HMDB0000305	APOE4 homozygote
Adipate	Lipids and lipid-like molecules	HMDB0000448	APOE4 homozygote
Allantoin	Organoheterocyclic compounds	HMDB0000462	APOE4 homozygote	57	18	-0.682852	0.458723	0.136594
2-aminoadipate	Organic acids and derivatives	HMDB0000510	APOE4 homozygote
Chenodeoxycholate	Lipids and lipid-like molecules	HMDB0000518	APOE4 homozygote
5-dodecenoate	Lipids and lipid-like molecules	HMDB0000529	APOE4 homozygote
Acetylglycine	Organic acids and derivatives	HMDB0000532	APOE4 homozygote
5-hydroxymethyl-4-methyluracil	Organoheterocyclic compounds	HMDB0000544	APOE4 homozygote	34	10	2.35179	1.11562	0.0350265
Alloisoleucine	Organic acids and derivatives	HMDB0000557	APOE4 homozygote
Creatinine	Organic acids and derivatives	HMDB0000562	APOE4 homozygote	60	20	0.171024	0.337812	0.612668
C18:2 CE	Lipids and lipid-like molecules	HMDB0000610	APOE4 homozygote	46	13	0.634106	0.600274	0.290803
Cholate	Lipids and lipid-like molecules	HMDB0000619	APOE4 homozygote
Dodecanedioate	Lipids and lipid-like molecules	HMDB0000623	APOE4 homozygote
Cytosine	Organoheterocyclic compounds	HMDB0000630	APOE4 homozygote	58	18	0.23682	0.362425	0.513478
Glycodeoxycholate	Lipids and lipid-like molecules	HMDB0000631	APOE4 homozygote
Dodecanoate	Lipids and lipid-like molecules	HMDB0000638	APOE4 homozygote
Glutamine	Organic acids and derivatives	HMDB0000641	APOE4 homozygote	61	20	0.0745757	0.313622	0.812045
C10 carnitine	Lipids and lipid-like molecules	HMDB0000651	APOE4 homozygote	61	20	0.471644	0.332286	0.155785
C16:1 CE	Lipids and lipid-like molecules	HMDB0000658	APOE4 homozygote	57	19	0.0302917	0.338748	0.928746
Homoarginine	Organic acids and derivatives	HMDB0000670	APOE4 homozygote	54	17	-0.744667	0.417149	0.0742394
Hexadecanedioate	Lipids and lipid-like molecules	HMDB0000672	APOE4 homozygote
Indoxylsulfate	Organic acids and derivatives	HMDB0000682	APOE4 homozygote
Kynurenine	Organic oxygen compounds	HMDB0000684	APOE4 homozygote
Leucine	Organic acids and derivatives	HMDB0000687	APOE4 homozygote	61	20	-0.872244	0.404119	0.0308979
C5 carnitine	Lipids and lipid-like molecules	HMDB0000688	APOE4 homozygote	61	20	-0.462318	0.310658	0.136701
Methionine	Organic acids and derivatives	HMDB0000696	APOE4 homozygote	61	20	-0.0316124	0.358893	0.929811
Glycolithocholate	Lipids and lipid-like molecules	HMDB0000698	APOE4 homozygote
1-methylnicotinamide	Organoheterocyclic compounds	HMDB0000699	APOE4 homozygote	61	20	0.165128	0.298221	0.579776
Mandelate	Benzenoids	HMDB0000703	APOE4 homozygote
C6 carnitine	Lipids and lipid-like molecules	HMDB0000705	APOE4 homozygote	57	19	0.28053	0.312427	0.369236
Glycoursodeoxycholate	Lipids and lipid-like molecules	HMDB0000708	APOE4 homozygote
Hippurate	Benzenoids	HMDB0000714	APOE4 homozygote
Kynurenic acid	Organoheterocyclic compounds	HMDB0000715	APOE4 homozygote	61	20	0.48974	0.257272	0.0569638
Pipecolic acid	Organic acids and derivatives	HMDB0000716	APOE4 homozygote	56	18	-0.594788	0.383457	0.120872
Levulinate	Organic acids and derivatives	HMDB0000720	APOE4 homozygote
Hydroxyproline	Organic acids and derivatives	HMDB0000725	APOE4 homozygote	61	20	-0.291438	0.350455	0.405635
Hyodeoxycholate	Lipids and lipid-like molecules	HMDB0000733	APOE4 homozygote
Malate	Organic acids and derivatives	HMDB0000744	APOE4 homozygote
Lithocholate	Organic compounds	HMDB0000761	APOE4 homozygote
Hydrocinnamate	Phenylpropanoids and polyketides	HMDB0000764	APOE4 homozygote
N-acetyalanine	Organic acids and derivatives	HMDB0000766	APOE4 homozygote	34	14	-2.25528	1.06489	0.0341879
Pseudouridine	Nucleosides, nucleotides, and analogues	HMDB0000767	APOE4 homozygote	61	20	0.800002	0.445037	0.072239
Pregnenolone sulfate	Lipids and lipid-like molecules	HMDB0000774	APOE4 homozygote
Phenyllactate	Phenylpropanoids and polyketides	HMDB0000779	APOE4 homozygote
Azelate	Lipids and lipid-like molecules	HMDB0000784	APOE4 homozygote
C8 carnitine	Lipids and lipid-like molecules	HMDB0000791	APOE4 homozygote	61	20	0.407026	0.337276	0.227508
Sebacate	Lipids and lipid-like molecules	HMDB0000792	APOE4 homozygote
Phytanate	Lipids and lipid-like molecules	HMDB0000801	APOE4 homozygote
Pterin	Organoheterocyclic compounds	HMDB0000802	APOE4 homozygote
Myristate	Lipids and lipid-like molecules	HMDB0000806	APOE4 homozygote
Pentadecanoate	Lipids and lipid-like molecules	HMDB0000826	APOE4 homozygote
Stearate	Lipids and lipid-like molecules	HMDB0000827	APOE4 homozygote
Salicylurate	Benzenoids	HMDB0000840	APOE4 homozygote
Taurohyodeoxycholate	Lipids and lipid-like molecules	HMDB0000874	APOE4 homozygote
Trigonelline	Alkaloids and derivatives	HMDB0000875	APOE4 homozygote	58	20	0.287506	0.323836	0.374642
Valine	Organic acids and derivatives	HMDB0000883	APOE4 homozygote	61	20	-0.726445	0.358081	0.0424868
Ribothymidine	Nucleosides, nucleotides, and analogues	HMDB0000884	APOE4 homozygote	58	20	0.545538	0.308922	0.0774053
C16:0 CE	Lipids and lipid-like molecules	HMDB0000885	APOE4 homozygote	58	20	0.604905	0.266201	0.0230645
Suberate	Lipids and lipid-like molecules	HMDB0000893	APOE4 homozygote
Acetylcholine	Organic nitrogen compounds	HMDB0000895	APOE4 homozygote
Taurodeoxycholate	Lipids and lipid-like molecules	HMDB0000896	APOE4 homozygote
7-methylguanine	Organoheterocyclic compounds	HMDB0000897	APOE4 homozygote	57	19	0.400572	0.34387	0.244063
1-methylhistamine	Organic nitrogen compounds	HMDB0000898	APOE4 homozygote	52	16	0.05715	0.335156	0.864603
Citrulline	Organic acids and derivatives	HMDB0000904	APOE4 homozygote	61	20	0.313595	0.379688	0.408844
C18:1 CE	Lipids and lipid-like molecules	HMDB0000918	APOE4 homozygote	58	20	0.936154	0.361011	0.00951019
Trimethylamine-N-oxide	Organic nitrogen compounds	HMDB0000925	APOE4 homozygote	61	20	-0.275252	0.404912	0.496642
Taurochenodeoxycholate	Lipids and lipid-like molecules	HMDB0000951	APOE4 homozygote
5-methylcytidine	Nucleosides, nucleotides, and analogues	HMDB0000982	APOE4 homozygote
Biliverdin	Organoheterocyclic compounds	HMDB0001008	APOE4 homozygote	58	20	0.505553	0.332368	0.128244
Cotinine	Organoheterocyclic compounds	HMDB0001046	APOE4 homozygote	60	20	0.243551	0.34944	0.485819
Coenzyme Q10	Lipids and lipid-like molecules	HMDB0001072	APOE4 homozygote
5-aminolevulinic acid	Organic acids and derivatives	HMDB0001149	APOE4 homozygote
Butyrobetaine	Lipids and lipid-like molecules	HMDB0001161	APOE4 homozygote
Methylthioadenosine	Nucleosides, nucleotides, and analogues	HMDB0001173	APOE4 homozygote
DCMP	Nucleosides, nucleotides, and analogues	HMDB0001202	APOE4 homozygote
N1-acetylspermidine	Organic acids and derivatives	HMDB0001276	APOE4 homozygote	58	20	0.614793	0.277847	0.0269179
N6,N6,N6-trimethyllysine	Organic acids and derivatives	HMDB0001325	APOE4 homozygote	58	20	0.257019	0.411312	0.532051
C18:0 SM	Lipids and lipid-like molecules	HMDB0001348	APOE4 homozygote	58	20	-0.0232899	0.280357	0.933794
Alpha-linolenate	Lipids and lipid-like molecules	HMDB0001388	APOE4 homozygote
Hydroxycotinine	Organoheterocyclic compounds	HMDB0001390	APOE4 homozygote	39	12	-1.49917	1.11173	0.177496
DUMP	Nucleosides, nucleotides, and analogues	HMDB0001409	APOE4 homozygote
Putrescine	Organic nitrogen compounds	HMDB0001414	APOE4 homozygote
Pyridoxamine	Organoheterocyclic compounds	HMDB0001431	APOE4 homozygote
3-hydroxyanthranilic acid	Benzenoids	HMDB0001476	APOE4 homozygote
ADMA	Organic acids and derivatives	HMDB0001539	APOE4 homozygote	57	18	0.205516	0.307812	0.504347
1-methylguanosine	Nucleosides, nucleotides, and analogues	HMDB0001563	APOE4 homozygote	61	20	0.366277	0.367244	0.318587
Phosphocholine	Organic nitrogen compounds	HMDB0001565	APOE4 homozygote
Caffeine	Organoheterocyclic compounds	HMDB0001847	APOE4 homozygote	58	20	-0.026042	0.272928	0.923984
Dimethylurate	Organoheterocyclic compounds	HMDB0001857	APOE4 homozygote
Acetaminophen	Benzenoids	HMDB0001859	APOE4 homozygote	58	20	0.0254442	0.363336	0.94417
3-methylxanthine	Organoheterocyclic compounds	HMDB0001886	APOE4 homozygote	56	20	-0.453673	0.321871	0.158691
Theophylline	Organoheterocyclic compounds	HMDB0001889	APOE4 homozygote
Salicylate	Benzenoids	HMDB0001895	APOE4 homozygote
Aminocaproic acid	Organoheterocyclic compounds	HMDB0001901	APOE4 homozygote
Metformin	Organic nitrogen compounds	HMDB0001921	APOE4 homozygote
Hydrochlorothiazide	Organoheterocyclic compounds	HMDB0001928	APOE4 homozygote
3-hydroxyoctanoate	Organic acids and derivatives	HMDB0001954	APOE4 homozygote
7-methylxanthine	Organoheterocyclic compounds	HMDB0001991	APOE4 homozygote	51	15	-0.549785	0.571287	0.335868
Eicosapentaenoate	Lipids and lipid-like molecules	HMDB0001999	APOE4 homozygote
Myristoleate	Lipids and lipid-like molecules	HMDB0002000	APOE4 homozygote
Methionine sulfoxide	Organic acids and derivatives	HMDB0002005	APOE4 homozygote	43	16	0.796264	0.521309	0.126654
N-acetylputrescine	Organic acids and derivatives	HMDB0002064	APOE4 homozygote	47	18	-0.847809	0.439609	0.0537863
13-docosenoate	Lipids and lipid-like molecules	HMDB0002068	APOE4 homozygote
Palmitoylethanolamide	Organic acids and derivatives	HMDB0002100	APOE4 homozygote	50	19	-0.156999	0.253037	0.534957
N1,N12-diacetylspermine	Organic acids and derivatives	HMDB0002172	APOE4 homozygote
Docosahexaenoate	Lipids and lipid-like molecules	HMDB0002183	APOE4 homozygote
Eicosenoate	Lipids and lipid-like molecules	HMDB0002231	APOE4 homozygote
Heptadecanoate	Lipids and lipid-like molecules	HMDB0002259	APOE4 homozygote
Imidazole propionate	Organoheterocyclic compounds	HMDB0002271	APOE4 homozygote
Indole-3-propionate	Organoheterocyclic compounds	HMDB0002302	APOE4 homozygote
C5:1 carnitine	Lipids and lipid-like molecules	HMDB0002366	APOE4 homozygote	57	19	0.440812	0.371322	0.235171
Nervonic acid	Lipids and lipid-like molecules	HMDB0002368	APOE4 homozygote
Cortisone	Lipids and lipid-like molecules	HMDB0002802	APOE4 homozygote	61	20	0.119233	0.295203	0.686284
C18:1 LPC	Lipids and lipid-like molecules	HMDB0002815	APOE4 homozygote	58	20	0.259259	0.281025	0.356243
Eicosatrienoate	Lipids and lipid-like molecules	HMDB0002925	APOE4 homozygote
Palmitoleate	Lipids and lipid-like molecules	HMDB0003229	APOE4 homozygote
1-methylguanine	Organoheterocyclic compounds	HMDB0003282	APOE4 homozygote	54	19	0.350034	0.372377	0.347217
SDMA	Organic acids and derivatives	HMDB0003334	APOE4 homozygote	36	12	0.0812402	0.557834	0.884209
N-acetylornithine	Organic acids and derivatives	HMDB0003357	APOE4 homozygote	61	20	0.00412793	0.268054	0.987713
4-guanidinobutanoic acid	Organic acids and derivatives	HMDB0003464	APOE4 homozygote
4-acetamidobutanoate	Organic acids and derivatives	HMDB0003681	APOE4 homozygote	58	20	-0.20232	0.335044	0.545937
21-deoxycortisol	Lipids and lipid-like molecules	HMDB0004030	APOE4 homozygote	54	15	0.496002	0.494206	0.315555
D-urobilinogen	Lipids and lipid-like molecules	HMDB0004158	APOE4 homozygote
N1-methyl-2-pyridone-5-carboxamide	Organoheterocyclic compounds	HMDB0004193	APOE4 homozygote	58	20	-0.021026	0.324895	0.9484
L-alpha-glutamyl-L-Lysine	Organic acids and derivatives	HMDB0004207	APOE4 homozygote
N-alpha-acetylarginine	Organic acids and derivatives	HMDB0004620	APOE4 homozygote	60	20	0.197238	0.342845	0.565091
13-HODE	Lipids and lipid-like molecules	HMDB0004667	APOE4 homozygote
N2,N2-dimethylguanosine	Nucleosides, nucleotides, and analogues	HMDB0004824	APOE4 homozygote	58	20	0.72839	0.367148	0.0472653
Proline betaine	Organic acids and derivatives	HMDB0004827	APOE4 homozygote	58	20	0.157431	0.268998	0.558381
C16:0 Ceramide (d18:1)	Lipids and lipid-like molecules	HMDB0004949	APOE4 homozygote	58	20	0.0956526	0.317123	0.762937
C22:0 Ceramide (d18:1)	Lipids and lipid-like molecules	HMDB0004952	APOE4 homozygote	58	20	-0.106855	0.347542	0.758494
C24:1 Ceramide (d18:1)	Lipids and lipid-like molecules	HMDB0004953	APOE4 homozygote	58	20	-0.106573	0.372436	0.774762
C24:0 Ceramide (d18:1)	Lipids and lipid-like molecules	HMDB0004956	APOE4 homozygote	58	20	0.258649	0.383165	0.499655
C14 carnitine	Lipids and lipid-like molecules	HMDB0005066	APOE4 homozygote	61	20	0.321049	0.266827	0.228896
C48:0 TAG	Lipids and lipid-like molecules	HMDB0005356	APOE4 homozygote	58	20	-0.834479	0.31043	0.0071851
C50:0 TAG	Lipids and lipid-like molecules	HMDB0005357	APOE4 homozygote	58	20	-0.842714	0.311707	0.00686037
C48:1 TAG	Lipids and lipid-like molecules	HMDB0005359	APOE4 homozygote	57	19	-0.745317	0.311234	0.0166332
C50:1 TAG	Lipids and lipid-like molecules	HMDB0005360	APOE4 homozygote	58	20	-0.934938	0.315734	0.00306487
C51:2 TAG	Lipids and lipid-like molecules	HMDB0005362	APOE4 homozygote	49	16	-0.683925	0.335166	0.0412951
C52:4 TAG	Lipids and lipid-like molecules	HMDB0005363	APOE4 homozygote	57	19	-0.0114171	0.314047	0.971
C52:0 TAG	Lipids and lipid-like molecules	HMDB0005365	APOE4 homozygote	58	20	-0.744194	0.312789	0.0173494
C52:1 TAG	Lipids and lipid-like molecules	HMDB0005367	APOE4 homozygote	58	20	-0.89773	0.32321	0.00547713
C54:4 TAG	Lipids and lipid-like molecules	HMDB0005370	APOE4 homozygote	58	20	0.401604	0.334852	0.230392
C48:2 TAG	Lipids and lipid-like molecules	HMDB0005376	APOE4 homozygote	58	20	-0.556851	0.271456	0.0402331
C50:2 TAG	Lipids and lipid-like molecules	HMDB0005377	APOE4 homozygote	58	20	-0.755345	0.284685	0.00797175
C52:5 TAG	Lipids and lipid-like molecules	HMDB0005380	APOE4 homozygote
C52:3 TAG	Lipids and lipid-like molecules	HMDB0005384	APOE4 homozygote	46	13	0.832772	0.68913	0.226878
C54:5 TAG	Lipids and lipid-like molecules	HMDB0005385	APOE4 homozygote	57	19	0.400722	0.363018	0.269653
C54:6 TAG	Lipids and lipid-like molecules	HMDB0005391	APOE4 homozygote	58	20	0.322158	0.334279	0.335178
C54:1 TAG	Lipids and lipid-like molecules	HMDB0005395	APOE4 homozygote	58	20	-0.713144	0.302761	0.0184994
C56:1 TAG	Lipids and lipid-like molecules	HMDB0005396	APOE4 homozygote	53	17	-0.685627	0.352596	0.051834
C56:4 TAG	Lipids and lipid-like molecules	HMDB0005398	APOE4 homozygote	57	20	0.208737	0.337732	0.536539
C56:2 TAG	Lipids and lipid-like molecules	HMDB0005404	APOE4 homozygote	58	20	-0.573618	0.295148	0.0519562
C54:3 TAG	Lipids and lipid-like molecules	HMDB0005405	APOE4 homozygote	58	20	-0.233233	0.308133	0.449096
C56:3 TAG	Lipids and lipid-like molecules	HMDB0005410	APOE4 homozygote	58	20	-0.524346	0.343128	0.126479
C58:8 TAG	Lipids and lipid-like molecules	HMDB0005413	APOE4 homozygote
C50:3 TAG	Lipids and lipid-like molecules	HMDB0005433	APOE4 homozygote	58	20	-0.583663	0.300252	0.0519062
C50:4 TAG	Lipids and lipid-like molecules	HMDB0005435	APOE4 homozygote	39	16	-1.89895	0.703902	0.00698093
C52:6 TAG	Lipids and lipid-like molecules	HMDB0005436	APOE4 homozygote	47	14	0.463558	0.389291	0.233742
C56:9 TAG	Lipids and lipid-like molecules	HMDB0005448	APOE4 homozygote	58	20	0.126916	0.381237	0.739205
C56:6 TAG	Lipids and lipid-like molecules	HMDB0005456	APOE4 homozygote	57	19	0.335777	0.308587	0.276547
C58:6 TAG	Lipids and lipid-like molecules	HMDB0005458	APOE4 homozygote	46	13	1.98346	0.997746	0.046818
C58:9 TAG	Lipids and lipid-like molecules	HMDB0005463	APOE4 homozygote	46	13	18.7337	10.8531	0.0843257
C58:7 TAG	Lipids and lipid-like molecules	HMDB0005471	APOE4 homozygote	46	13	4.10331	1.54462	0.00789539
C58:10 TAG	Lipids and lipid-like molecules	HMDB0005476	APOE4 homozygote	52	19	0.476178	0.429246	0.267285
C60:12 TAG	Lipids and lipid-like molecules	HMDB0005478	APOE4 homozygote	47	14	0.793266	0.709703	0.263677
2-methylguanosine	Nucleosides, nucleotides, and analogues	HMDB0005862	APOE4 homozygote
N4-acetylcytidine	Nucleosides, nucleotides, and analogues	HMDB0005923	APOE4 homozygote	58	20	0.621237	0.359659	0.0841143
Phenylacetylglutamine	Organic acids and derivatives	HMDB0006344	APOE4 homozygote	58	20	0.16223	0.299506	0.588054
C20:4 carnitine	Lipids and lipid-like molecules	HMDB0006455	APOE4 homozygote
C20 carnitine	Lipids and lipid-like molecules	HMDB0006460	APOE4 homozygote
C14:0 CE	Lipids and lipid-like molecules	HMDB0006725	APOE4 homozygote	58	20	0.26421	0.305125	0.386541
C20:4 CE	Lipids and lipid-like molecules	HMDB0006726	APOE4 homozygote	58	20	0.61459	0.347249	0.0767466
C22:4 CE	Lipids and lipid-like molecules	HMDB0006729	APOE4 homozygote
C20:5 CE	Lipids and lipid-like molecules	HMDB0006731	APOE4 homozygote	58	20	0.47552	0.308186	0.122839
C22:6 CE	Lipids and lipid-like molecules	HMDB0006733	APOE4 homozygote	58	20	0.250238	0.348219	0.472374
C20:3 CE	Lipids and lipid-like molecules	HMDB0006736	APOE4 homozygote	58	20	0.600594	0.317718	0.0587132
3-dehydroxycarnitine	Lipids and lipid-like molecules	HMDB0006831	APOE4 homozygote
C30:0 DAG	Lipids and lipid-like molecules	HMDB0007011	APOE4 homozygote	41	11	-6.31999	4.16936	0.129566
C32:0 DAG	Lipids and lipid-like molecules	HMDB0007098	APOE4 homozygote	54	18	-1.08674	0.364393	0.00286054
C32:1 DAG	Lipids and lipid-like molecules	HMDB0007099	APOE4 homozygote	58	20	-0.616126	0.307628	0.045196
C34:0 DAG	Lipids and lipid-like molecules	HMDB0007100	APOE4 homozygote	54	18	-0.884047	0.326838	0.00683354
C34:1 DAG	Lipids and lipid-like molecules	HMDB0007102	APOE4 homozygote	58	20	-1.21125	0.435185	0.00538081
C34:2 DAG	Lipids and lipid-like molecules	HMDB0007103	APOE4 homozygote	58	20	-0.966577	0.413328	0.0193601
C34:3 DAG	Lipids and lipid-like molecules	HMDB0007132	APOE4 homozygote	58	20	-0.440319	0.323636	0.17366
C38:5 DAG	Lipids and lipid-like molecules	HMDB0007199	APOE4 homozygote	58	20	-0.63793	0.313858	0.0420985
C36:1 DAG	Lipids and lipid-like molecules	HMDB0007216	APOE4 homozygote	54	18	-0.89215	0.345448	0.00980622
C36:2 DAG	Lipids and lipid-like molecules	HMDB0007218	APOE4 homozygote	58	20	-0.833346	0.365733	0.022693
C36:3 DAG	Lipids and lipid-like molecules	HMDB0007219	APOE4 homozygote	58	20	-0.214864	0.325912	0.509722
C36:4 DAG	Lipids and lipid-like molecules	HMDB0007248	APOE4 homozygote	58	20	0.330361	0.346725	0.340689
C30:0 PC	Lipids and lipid-like molecules	HMDB0007869	APOE4 homozygote	58	20	-0.35334	0.273655	0.196638
C30:1 PC	Lipids and lipid-like molecules	HMDB0007870	APOE4 homozygote	58	20	-0.316047	0.276149	0.252425
C32:0 PC	Lipids and lipid-like molecules	HMDB0007871	APOE4 homozygote	58	20	-0.198984	0.290784	0.493785
C32:1 PC	Lipids and lipid-like molecules	HMDB0007873	APOE4 homozygote	58	20	-0.619402	0.289208	0.0322162
C32:2 PC	Lipids and lipid-like molecules	HMDB0007874	APOE4 homozygote	58	20	0.149769	0.311577	0.630743
C34:4 PC	Lipids and lipid-like molecules	HMDB0007883	APOE4 homozygote	58	20	-0.0472215	0.312785	0.879999
C34:1 PC	Lipids and lipid-like molecules	HMDB0007972	APOE4 homozygote	58	20	-0.912896	0.339888	0.00723405
C34:2 PC	Lipids and lipid-like molecules	HMDB0007973	APOE4 homozygote	58	20	-0.0350401	0.34241	0.918492
C36:4 PC-A	Lipids and lipid-like molecules	HMDB0007983	APOE4 homozygote	58	20	0.881207	0.395199	0.0257621
C38:6 PC	Lipids and lipid-like molecules	HMDB0007991	APOE4 homozygote	58	20	-0.523255	0.415787	0.208222
C34:3 PC	Lipids and lipid-like molecules	HMDB0008006	APOE4 homozygote	53	20	-0.16704	0.346337	0.629588
C36:1 PC	Lipids and lipid-like molecules	HMDB0008038	APOE4 homozygote	58	20	-0.368805	0.271423	0.174217
C36:2 PC	Lipids and lipid-like molecules	HMDB0008039	APOE4 homozygote	58	20	0.274234	0.311673	0.378925
C38:3 PC	Lipids and lipid-like molecules	HMDB0008047	APOE4 homozygote	58	20	-0.485677	0.328214	0.138938
C38:4 PC	Lipids and lipid-like molecules	HMDB0008048	APOE4 homozygote	58	20	-0.0976594	0.358854	0.785512
C40:6 PC	Lipids and lipid-like molecules	HMDB0008057	APOE4 homozygote	58	20	-0.540661	0.374127	0.148422
C36:3 PC	Lipids and lipid-like molecules	HMDB0008105	APOE4 homozygote	58	20	0.319402	0.371732	0.390215
C36:4 PC-B	Lipids and lipid-like molecules	HMDB0008138	APOE4 homozygote	58	20	-0.635889	0.344297	0.0647585
C38:2 PC	Lipids and lipid-like molecules	HMDB0008270	APOE4 homozygote	58	20	0.00383396	0.290899	0.989484
C40:9 PC	Lipids and lipid-like molecules	HMDB0008731	APOE4 homozygote	58	20	-0.507183	0.395883	0.200143
C32:0 PE	Lipids and lipid-like molecules	HMDB0008923	APOE4 homozygote	58	20	-0.124821	0.287531	0.664207
C32:1 PE	Lipids and lipid-like molecules	HMDB0008924	APOE4 homozygote
C34:0 PE	Lipids and lipid-like molecules	HMDB0008925	APOE4 homozygote	58	20	-0.21433	0.292855	0.464251
C34:2 PE	Lipids and lipid-like molecules	HMDB0008928	APOE4 homozygote	58	20	-0.904591	0.340506	0.00789322
C38:2 PE	Lipids and lipid-like molecules	HMDB0008942	APOE4 homozygote	58	20	0.210546	0.271292	0.437698
C36:0 PE	Lipids and lipid-like molecules	HMDB0008991	APOE4 homozygote	58	20	-0.221918	0.301008	0.46097
C36:1 PE	Lipids and lipid-like molecules	HMDB0008993	APOE4 homozygote	58	20	-0.618432	0.283456	0.0291277
C36:2 PE	Lipids and lipid-like molecules	HMDB0008994	APOE4 homozygote	58	20	-0.74103	0.322206	0.0214561
C38:4 PE	Lipids and lipid-like molecules	HMDB0009003	APOE4 homozygote	58	20	-1.07623	0.404656	0.007823
C40:6 PE	Lipids and lipid-like molecules	HMDB0009012	APOE4 homozygote	58	20	-1.04488	0.359393	0.003645
C36:1 PE plasmalogen	Lipids and lipid-like molecules	HMDB0009016	APOE4 homozygote	53	18	0.649638	0.395288	0.100289
C36:3 PE	Lipids and lipid-like molecules	HMDB0009060	APOE4 homozygote	58	20	-0.563614	0.314613	0.0732211
C38:5 PE	Lipids and lipid-like molecules	HMDB0009069	APOE4 homozygote	57	19	-0.697555	0.358507	0.0516883
C36:2 PE plasmalogen	Lipids and lipid-like molecules	HMDB0009082	APOE4 homozygote	58	20	0.247017	0.351871	0.482673
C38:6 PE	Lipids and lipid-like molecules	HMDB0009102	APOE4 homozygote	58	20	-1.05746	0.360595	0.00336191
C34:2 PI	Lipids and lipid-like molecules	HMDB0009784	APOE4 homozygote
C38:4 PI	Lipids and lipid-like molecules	HMDB0009815	APOE4 homozygote
C40:6 PS	Lipids and lipid-like molecules	HMDB0010167	APOE4 homozygote
C16:0 SM	Lipids and lipid-like molecules	HMDB0010169	APOE4 homozygote	58	20	0.713891	0.32878	0.0299058
12-HEPE	Lipids and lipid-like molecules	HMDB0010202	APOE4 homozygote
4-acetamidophenylglucuronide	Organic oxygen compounds	HMDB0010316	APOE4 homozygote
C18:0 CE	Lipids and lipid-like molecules	HMDB0010368	APOE4 homozygote	58	20	0.738566	0.28248	0.0089338
C18:3 CE	Lipids and lipid-like molecules	HMDB0010370	APOE4 homozygote
C22:5 CE	Lipids and lipid-like molecules	HMDB0010375	APOE4 homozygote	47	14	0.574358	0.448606	0.200434
C14:0 LPC	Lipids and lipid-like molecules	HMDB0010379	APOE4 homozygote	58	20	-0.293215	0.302522	0.332427
C16:0 LPC	Lipids and lipid-like molecules	HMDB0010382	APOE4 homozygote	58	20	-0.119198	0.316683	0.706624
C16:1 LPC	Lipids and lipid-like molecules	HMDB0010383	APOE4 homozygote	58	20	-0.150975	0.293285	0.606711
C18:0 LPC	Lipids and lipid-like molecules	HMDB0010384	APOE4 homozygote	58	20	0.399034	0.28361	0.159433
C18:2 LPC	Lipids and lipid-like molecules	HMDB0010386	APOE4 homozygote	58	20	0.510982	0.322464	0.113053
C18:3 LPC	Lipids and lipid-like molecules	HMDB0010387	APOE4 homozygote
C20:0 LPC	Lipids and lipid-like molecules	HMDB0010390	APOE4 homozygote
C20:1 LPC	Lipids and lipid-like molecules	HMDB0010391	APOE4 homozygote
C20:2 LPC	Lipids and lipid-like molecules	HMDB0010392	APOE4 homozygote
C20:3 LPC	Lipids and lipid-like molecules	HMDB0010393	APOE4 homozygote
LPC(20:3)	Lipids and lipid-like molecules	HMDB0010394	APOE4 homozygote
C20:4 LPC	Lipids and lipid-like molecules	HMDB0010395	APOE4 homozygote	58	20	0.3288	0.395921	0.406274
C20:5 LPC	Lipids and lipid-like molecules	HMDB0010397	APOE4 homozygote	58	20	0.165666	0.362815	0.647949
C22:4 LPC	Lipids and lipid-like molecules	HMDB0010401	APOE4 homozygote
C22:5 LPC	Lipids and lipid-like molecules	HMDB0010403	APOE4 homozygote	46	14	-0.169405	0.346959	0.625369
C22:6 LPC	Lipids and lipid-like molecules	HMDB0010404	APOE4 homozygote	58	20	-0.0312748	0.3387	0.92643
C24:0 LPC	Lipids and lipid-like molecules	HMDB0010405	APOE4 homozygote
C16:1 LPC plasmalogen	Lipids and lipid-like molecules	HMDB0010407	APOE4 homozygote	40	16	2.24903	1.16127	0.0527832
C46:0 TAG	Lipids and lipid-like molecules	HMDB0010411	APOE4 homozygote	58	20	-0.673677	0.29901	0.0242575
C46:1 TAG	Lipids and lipid-like molecules	HMDB0010412	APOE4 homozygote	58	20	-0.555057	0.268716	0.0388669
C46:2 TAG	Lipids and lipid-like molecules	HMDB0010419	APOE4 homozygote	58	20	-0.420796	0.265974	0.113629
C50:5 TAG	Lipids and lipid-like molecules	HMDB0010471	APOE4 homozygote	57	19	-0.0532004	0.297045	0.85786
C50:6 TAG	Lipids and lipid-like molecules	HMDB0010497	APOE4 homozygote	58	20	-0.106024	0.25351	0.675782
C54:9 TAG	Lipids and lipid-like molecules	HMDB0010498	APOE4 homozygote	58	20	0.148983	0.321589	0.64317
C56:10 TAG	Lipids and lipid-like molecules	HMDB0010513	APOE4 homozygote	58	20	0.120514	0.341885	0.724466
C52:7 TAG	Lipids and lipid-like molecules	HMDB0010517	APOE4 homozygote	58	20	-0.0149716	0.283842	0.957934
C54:8 TAG	Lipids and lipid-like molecules	HMDB0010518	APOE4 homozygote	57	19	0.267521	0.352834	0.448328
C58:11 TAG	Lipids and lipid-like molecules	HMDB0010531	APOE4 homozygote	57	19	0.316662	0.418126	0.448848
1,7-dimethyluric acid	Organoheterocyclic compounds	HMDB0011103	APOE4 homozygote	58	20	-0.137261	0.261234	0.599282
C18:0 LPE	Lipids and lipid-like molecules	HMDB0011130	APOE4 homozygote
5-HETE	Lipids and lipid-like molecules	HMDB0011134	APOE4 homozygote
C34:1 PC plasmalogen	Lipids and lipid-like molecules	HMDB0011208	APOE4 homozygote	54	17	0.669708	0.321613	0.0373112
C34:2 PC plasmalogen	Lipids and lipid-like molecules	HMDB0011210	APOE4 homozygote	58	20	0.0525153	0.336016	0.875806
C34:4 PC plasmalogen	Lipids and lipid-like molecules	HMDB0011212	APOE4 homozygote
C34:5 PC plasmalogen	Lipids and lipid-like molecules	HMDB0011214	APOE4 homozygote	58	20	0.216581	0.371131	0.559509
C36:5 PC plasmalogen-B	Lipids and lipid-like molecules	HMDB0011220	APOE4 homozygote	53	20	0.408157	0.371915	0.272446
C36:5 PC plasmalogen-A	Lipids and lipid-like molecules	HMDB0011221	APOE4 homozygote	38	13	0.820147	0.688589	0.233632
C38:7 PC plasmalogen	Lipids and lipid-like molecules	HMDB0011229	APOE4 homozygote	47	14	0.591426	0.552539	0.284448
C34:1 PC plasmalogen-B	Lipids and lipid-like molecules	HMDB0011239	APOE4 homozygote	51	19	0.0405726	0.336683	0.904082
C38:4 PC plasmalogen	Lipids and lipid-like molecules	HMDB0011252	APOE4 homozygote	58	20	0.432805	0.307218	0.158898
C36:4 PC plasmalogen	Lipids and lipid-like molecules	HMDB0011310	APOE4 homozygote	49	19	-0.0830422	0.403862	0.837087
C34:3 PE plasmalogen	Lipids and lipid-like molecules	HMDB0011343	APOE4 homozygote	58	20	0.841093	0.408361	0.0394294
C38:3 PE plasmalogen	Lipids and lipid-like molecules	HMDB0011384	APOE4 homozygote	40	16	3.35095	1.48565	0.024099
C38:5 PE plasmalogen	Lipids and lipid-like molecules	HMDB0011386	APOE4 homozygote	58	20	0.409705	0.452696	0.365448
C38:6 PE plasmalogen	Lipids and lipid-like molecules	HMDB0011387	APOE4 homozygote	58	20	0.559532	0.48226	0.245956
C40:7 PE plasmalogen	Lipids and lipid-like molecules	HMDB0011394	APOE4 homozygote	58	20	0.194291	0.327368	0.552852
C36:5 PE plasmalogen	Lipids and lipid-like molecules	HMDB0011410	APOE4 homozygote	58	20	0.237544	0.395007	0.547596
C38:7 PE plasmalogen	Lipids and lipid-like molecules	HMDB0011420	APOE4 homozygote	58	20	0.0448279	0.341293	0.895501
C36:3 PE plasmalogen	Lipids and lipid-like molecules	HMDB0011441	APOE4 homozygote	58	20	0.802221	0.368963	0.0296856
C36:4 PE plasmalogen	Lipids and lipid-like molecules	HMDB0011442	APOE4 homozygote	47	14	0.339163	0.697461	0.626767
C18:3 LPE	Lipids and lipid-like molecules	HMDB0011478	APOE4 homozygote	46	14	-0.770916	0.399	0.0533444
C20:0 LPE	Lipids and lipid-like molecules	HMDB0011481	APOE4 homozygote
C16:0 LPE	Lipids and lipid-like molecules	HMDB0011503	APOE4 homozygote	58	20	-0.348253	0.244395	0.154169
C16:1 LPE	Lipids and lipid-like molecules	HMDB0011504	APOE4 homozygote
C18:1 LPE	Lipids and lipid-like molecules	HMDB0011506	APOE4 homozygote	58	20	-0.227053	0.250425	0.36458
C18:2 LPE	Lipids and lipid-like molecules	HMDB0011507	APOE4 homozygote	58	20	0.00461181	0.259559	0.985824
C20:1 LPE	Lipids and lipid-like molecules	HMDB0011512	APOE4 homozygote	46	14	-0.149643	0.492341	0.761172
C20:4 LPE	Lipids and lipid-like molecules	HMDB0011517	APOE4 homozygote	58	20	-0.100158	0.323893	0.757145
C22:0 LPE	Lipids and lipid-like molecules	HMDB0011520	APOE4 homozygote	55	20	0.979343	0.40294	0.0150782
C22:6 LPE	Lipids and lipid-like molecules	HMDB0011526	APOE4 homozygote	58	20	-0.26233	0.283441	0.354696
C14:1 MAG	Lipids and lipid-like molecules	HMDB0011562	APOE4 homozygote
Cinnamoylglycine	Organic acids and derivatives	HMDB0011621	APOE4 homozygote	40	16	0.804386	0.687992	0.242332
C51:3 TAG	Lipids and lipid-like molecules	HMDB0011701	APOE4 homozygote	56	20	-0.405105	0.271782	0.136079
C49:1 TAG	Lipids and lipid-like molecules	HMDB0011705	APOE4 homozygote	42	12	-1.68418	0.657562	0.0104299
C49:2 TAG	Lipids and lipid-like molecules	HMDB0011706	APOE4 homozygote	58	20	-0.567476	0.307272	0.0647733
N-acetylmethionine	Organic acids and derivatives	HMDB0011745	APOE4 homozygote
N-acetylleucine	Organic acids and derivatives	HMDB0011756	APOE4 homozygote
C14:0 SM	Lipids and lipid-like molecules	HMDB0012097	APOE4 homozygote	58	20	0.105695	0.2575	0.681464
C18:1 SM	Lipids and lipid-like molecules	HMDB0012101	APOE4 homozygote	58	20	-0.0248226	0.292277	0.932318
C20:0 SM	Lipids and lipid-like molecules	HMDB0012102	APOE4 homozygote	58	20	0.351399	0.316297	0.266577
C22:1 SM	Lipids and lipid-like molecules	HMDB0012104	APOE4 homozygote	49	19	0.400914	0.420354	0.340209
C24:1 SM	Lipids and lipid-like molecules	HMDB0012107	APOE4 homozygote	58	20	0.218678	0.307331	0.476751
C34:0 PS	Lipids and lipid-like molecules	HMDB0012356	APOE4 homozygote	58	20	0.073641	0.406064	0.85609
C38:6 PS	Lipids and lipid-like molecules	HMDB0012362	APOE4 homozygote
C4-OH carnitine	Lipids and lipid-like molecules	HMDB0013127	APOE4 homozygote	61	20	-0.441481	0.350795	0.208205
C5-DC carnitine	Lipids and lipid-like molecules	HMDB0013130	APOE4 homozygote	61	20	-0.427431	0.36975	0.247682
C7 carnitine	Lipids and lipid-like molecules	HMDB0013238	APOE4 homozygote	61	20	0.144503	0.301605	0.631858
N-lauroylglycine	Organic acids and derivatives	HMDB0013272	APOE4 homozygote	57	20	-0.514883	0.35899	0.1515
N6,N6-dimethyllysine	Organic acids and derivatives	HMDB0013287	APOE4 homozygote	58	20	0.0411234	0.316121	0.896497
C9 carnitine	Lipids and lipid-like molecules	HMDB0013288	APOE4 homozygote	57	17	0.735877	0.365969	0.0443504
C10:2 carnitine	Lipids and lipid-like molecules	HMDB0013325	APOE4 homozygote	53	17	0.838373	0.387166	0.0303562
C12:1 carnitine	Lipids and lipid-like molecules	HMDB0013326	APOE4 homozygote	61	20	0.679299	0.307488	0.0271614
C14:2 carnitine	Lipids and lipid-like molecules	HMDB0013331	APOE4 homozygote	61	20	0.769938	0.319829	0.0160692
C16-OH carnitine	Lipids and lipid-like molecules	HMDB0013337	APOE4 homozygote
C18:1-OH carnitine	Organic acids and derivatives	HMDB0013339	APOE4 homozygote
10-nonadecenoate	Lipids and lipid-like molecules	HMDB0013622	APOE4 homozygote
Oleoyl glycine	Organic acids and derivatives	HMDB0013631	APOE4 homozygote	42	13	-0.12785	0.479667	0.789824
4-hydroxyhippurate	Benzenoids	HMDB0013678	APOE4 homozygote	53	18	0.0377445	0.391593	0.923213
N-acetyltryptophan	Organic acids and derivatives	HMDB0013713	APOE4 homozygote	61	20	-0.144842	0.30144	0.630871
Trimethylbenzene	Benzenoids	HMDB0013733	APOE4 homozygote	37	15	69.9461	45.8959	0.127505
Valsartan	Organic acids and derivatives	HMDB0014323	APOE4 homozygote
Quinine	Alkaloids and derivatives	HMDB0014611	APOE4 homozygote
Metronidazole	Organoheterocyclic compounds	HMDB0015052	APOE4 homozygote
Sulfamethoxazole	Benzenoids	HMDB0015150	APOE4 homozygote	46	14	0.998564	0.574709	0.0822968
Cerulenin	Organoheterocyclic compounds	HMDB0015168	APOE4 homozygote
Piperine	Alkaloids and derivatives	HMDB0029377	APOE4 homozygote	58	20	-0.542634	0.386482	0.160308
NMMA	Organic acids and derivatives	HMDB0029416	APOE4 homozygote	61	20	0.573612	0.337536	0.0892418
Saccharin	Organoheterocyclic compounds	HMDB0029723	APOE4 homozygote
C51:0 TAG	Lipids and lipid-like molecules	HMDB0031106	APOE4 homozygote	56	20	-0.760241	0.301642	0.0117242
Nor-psi-tropine	Alkaloids and derivatives	HMDB0031667	APOE4 homozygote
N-acetylhistidine	Organic acids and derivatives	HMDB0032055	APOE4 homozygote	47	17	0.438144	0.528921	0.407459
2-methyl-4,5-benzoxazole	Organoheterocyclic compounds	HMDB0032390	APOE4 homozygote
Methyl N-methylanthranilate	Benzenoids	HMDB0034169	APOE4 homozygote	35	9	-2.4165	1.77495	0.173373
3-Dehydroxycarnitine	Lipids and lipid-like molecules	HMDB0039059	APOE4 homozygote
C47:2 TAG	Lipids and lipid-like molecules	HMDB0042076	APOE4 homozygote	58	20	-0.49162	0.268587	0.067191
C45:0 TAG	Lipids and lipid-like molecules	HMDB0042093	APOE4 homozygote
C47:0 TAG	Lipids and lipid-like molecules	HMDB0042094	APOE4 homozygote
C49:0 TAG	Lipids and lipid-like molecules	HMDB0042095	APOE4 homozygote
C43:1 TAG	Lipids and lipid-like molecules	HMDB0042098	APOE4 homozygote	58	20	-0.7025	0.335968	0.0365304
C45:1 TAG	Lipids and lipid-like molecules	HMDB0042099	APOE4 homozygote	58	20	-0.741807	0.33563	0.0270915
C47:1 TAG	Lipids and lipid-like molecules	HMDB0042100	APOE4 homozygote	58	20	-0.616154	0.291519	0.0345497
C49:3 TAG	Lipids and lipid-like molecules	HMDB0042103	APOE4 homozygote	58	20	-0.320883	0.275178	0.243576
C51:1 TAG	Lipids and lipid-like molecules	HMDB0042104	APOE4 homozygote	56	20	-0.692053	0.266106	0.00930438
C55:2 TAG	Lipids and lipid-like molecules	HMDB0042226	APOE4 homozygote	58	20	-0.668136	0.294082	0.0230903
C44:2 TAG	Lipids and lipid-like molecules	HMDB0042279	APOE4 homozygote
C44:1 TAG	Lipids and lipid-like molecules	HMDB0042301	APOE4 homozygote
C46:4 TAG	Lipids and lipid-like molecules	HMDB0042548	APOE4 homozygote
C46:3 TAG	Lipids and lipid-like molecules	HMDB0042751	APOE4 homozygote
C48:5 TAG	Lipids and lipid-like molecules	HMDB0042789	APOE4 homozygote
C48:4 TAG	Lipids and lipid-like molecules	HMDB0042811	APOE4 homozygote
C53:3 TAG	Lipids and lipid-like molecules	HMDB0043058	APOE4 homozygote	44	13	0.646213	0.489132	0.186453
4-hydroxy-3-methylacetophenone	Organic oxygen compounds	HMDB0059824	APOE4 homozygote	50	16	1.16366	0.47664	0.0146313
10-HDoHE	Lipids and lipid-like molecules	HMDB0060037	APOE4 homozygote
10-heptadecenoate	Lipids and lipid-like molecules	HMDB0060038	APOE4 homozygote
C41:0 TAG	Lipids and lipid-like molecules	HMDB0072022	APOE4 homozygote
DMGV	Organic acids and derivatives	HMDB0240212	APOE4 homozygote	33	12	-0.441692	0.740313	0.550755
C16:1 SM	Lipids and lipid-like molecules	HMDB0240613	APOE4 homozygote
Alpha-hydroxybutyrate	Organic acids and derivatives	HMDB0000008	APOE4 noncarrier	801	80	0.203543	0.137584	0.139031
Beta-hydroxybutyrate	Organic acids and derivatives	HMDB0000011	APOE4 noncarrier
2-deoxyuridine	Nucleosides, nucleotides, and analogues	HMDB0000012	APOE4 noncarrier	370	35	-0.0145007	0.200252	0.942274
4-pyridoxate	Organoheterocyclic compounds	HMDB0000017	APOE4 noncarrier	801	80	0.0959104	0.131705	0.466478
Hydroxyphenylacetate	Benzenoids	HMDB0000020	APOE4 noncarrier
N-carbamoyl-beta-alanine	Organic acids and derivatives	HMDB0000026	APOE4 noncarrier	3186	293	-0.16506	0.0655369	0.0117828
Carnosine	Organic acids and derivatives	HMDB0000033	APOE4 noncarrier	1869	169	0.0328733	0.0845809	0.697527
Taurocholate	Lipids and lipid-like molecules	HMDB0000036	APOE4 noncarrier	605	49	0.00643861	0.158826	0.967664
Betaine	Organic acids and derivatives	HMDB0000043	APOE4 noncarrier	3139	288	-0.102988	0.0651962	0.114185
Bilirubin	Organoheterocyclic compounds	HMDB0000054	APOE4 noncarrier	3139	288	-0.0853079	0.0650122	0.189458
Beta-alanine	Organic acids and derivatives	HMDB0000056	APOE4 noncarrier
Carnitine	Organic nitrogen compounds	HMDB0000062	APOE4 noncarrier	3186	293	-0.0601876	0.0616927	0.329261
Cortisol	Lipids and lipid-like molecules	HMDB0000063	APOE4 noncarrier	3186	293	-0.12935	0.0621254	0.0373353
Creatine	Organic acids and derivatives	HMDB0000064	APOE4 noncarrier	3186	293	-0.0521299	0.061414	0.395977
Cholesterol	Lipids and lipid-like molecules	HMDB0000067	APOE4 noncarrier	2711	250	0.004784	0.0724616	0.947361
Deoxyguanosine	Nucleosides, nucleotides, and analogues	HMDB0000085	APOE4 noncarrier
Dimethylglycine	Organic acids and derivatives	HMDB0000092	APOE4 noncarrier	3186	293	-0.0590772	0.0629306	0.34785
GABA	Organic acids and derivatives	HMDB0000112	APOE4 noncarrier	3112	281	0.012525	0.0634871	0.843605
Glycine	Organic acids and derivatives	HMDB0000123	APOE4 noncarrier	2902	259	-0.0318409	0.0671034	0.635139
Gentisate	Benzenoids	HMDB0000152	APOE4 noncarrier	730	71	0.156778	0.136029	0.249102
Tyrosine	Organic acids and derivatives	HMDB0000158	APOE4 noncarrier	3186	293	0.081041	0.0637071	0.203342
Phenylalanine	Organic acids and derivatives	HMDB0000159	APOE4 noncarrier	3186	293	0.0099188	0.063217	0.875323
Proline	Organic acids and derivatives	HMDB0000162	APOE4 noncarrier	3139	288	0.0790229	0.0632833	0.211768
Asparagine	Organic acids and derivatives	HMDB0000168	APOE4 noncarrier	3186	293	-0.0325558	0.064998	0.61646
Isoleucine	Organic acids and derivatives	HMDB0000172	APOE4 noncarrier	3186	293	0.0528229	0.0651926	0.417792
Lysine	Organic acids and derivatives	HMDB0000182	APOE4 noncarrier	3103	281	0.0185958	0.0636571	0.770191
Serine	Organic acids and derivatives	HMDB0000187	APOE4 noncarrier	2902	259	-0.064817	0.0699431	0.354077
Cystine	Organic acids and derivatives	HMDB0000192	APOE4 noncarrier	1348	139	0.0843955	0.0970218	0.384376
Indoleacetic acid	Organoheterocyclic compounds	HMDB0000197	APOE4 noncarrier
C2 carnitine	Lipids and lipid-like molecules	HMDB0000201	APOE4 noncarrier	3186	293	0.0346372	0.0647568	0.592732
Methylmalonate	Organic acids and derivatives	HMDB0000202	APOE4 noncarrier
N6-acetyllysine	Organic acids and derivatives	HMDB0000206	APOE4 noncarrier	3186	293	-0.107318	0.0637011	0.092045
Oleate	Lipids and lipid-like molecules	HMDB0000207	APOE4 noncarrier	605	49	0.300067	0.189796	0.113879
Pantothenate	Organic acids and derivatives	HMDB0000210	APOE4 noncarrier	2964	269	-0.0370586	0.0708274	0.600818
Acetyl-galactosamine	Organic oxygen compounds	HMDB0000212	APOE4 noncarrier	1936	166	0.142988	0.0853685	0.0939435
Palmitate	Lipids and lipid-like molecules	HMDB0000220	APOE4 noncarrier	605	49	0.222182	0.189191	0.240242
Thyroxine	Organic acids and derivatives	HMDB0000248	APOE4 noncarrier	3139	288	0.0819287	0.061146	0.180282
Uric acid	Organoheterocyclic compounds	HMDB0000289	APOE4 noncarrier	3186	293	-0.119508	0.0656462	0.0686842
Uracil	Organoheterocyclic compounds	HMDB0000300	APOE4 noncarrier	801	80	-0.206578	0.132575	0.119187
Urocanic acid	Organoheterocyclic compounds	HMDB0000301	APOE4 noncarrier	3186	293	-0.0189105	0.0634841	0.765797
Vitamin A	Lipids and lipid-like molecules	HMDB0000305	APOE4 noncarrier	1002	104	0.109276	0.112887	0.333039
Adipate	Lipids and lipid-like molecules	HMDB0000448	APOE4 noncarrier	786	79	0.27123	0.133063	0.0415136
Allantoin	Organoheterocyclic compounds	HMDB0000462	APOE4 noncarrier	3103	281	-0.231775	0.0704127	0.000995975
2-aminoadipate	Organic acids and derivatives	HMDB0000510	APOE4 noncarrier	801	80	-0.00172402	0.122504	0.988772
Chenodeoxycholate	Lipids and lipid-like molecules	HMDB0000518	APOE4 noncarrier	605	49	-0.385884	0.174012	0.0265844
5-dodecenoate	Lipids and lipid-like molecules	HMDB0000529	APOE4 noncarrier	605	49	0.39446	0.190158	0.0380443
Acetylglycine	Organic acids and derivatives	HMDB0000532	APOE4 noncarrier
5-hydroxymethyl-4-methyluracil	Organoheterocyclic compounds	HMDB0000544	APOE4 noncarrier	1881	158	0.00758644	0.0896439	0.932557
Alloisoleucine	Organic acids and derivatives	HMDB0000557	APOE4 noncarrier
Creatinine	Organic acids and derivatives	HMDB0000562	APOE4 noncarrier	3139	288	-0.12514	0.0616678	0.0424325
C18:2 CE	Lipids and lipid-like molecules	HMDB0000610	APOE4 noncarrier	2462	223	-0.00776979	0.0792765	0.921925
Cholate	Lipids and lipid-like molecules	HMDB0000619	APOE4 noncarrier	605	49	-0.263913	0.159614	0.0982404
Dodecanedioate	Lipids and lipid-like molecules	HMDB0000623	APOE4 noncarrier	605	49	-0.00256871	0.172311	0.988106
Cytosine	Organoheterocyclic compounds	HMDB0000630	APOE4 noncarrier	3112	281	-0.00444304	0.0635354	0.944249
Glycodeoxycholate	Lipids and lipid-like molecules	HMDB0000631	APOE4 noncarrier	635	49	-0.079773	0.175678	0.649767
Dodecanoate	Lipids and lipid-like molecules	HMDB0000638	APOE4 noncarrier	605	49	0.0896726	0.170455	0.598835
Glutamine	Organic acids and derivatives	HMDB0000641	APOE4 noncarrier	3186	293	-0.00605152	0.0634685	0.924039
C10 carnitine	Lipids and lipid-like molecules	HMDB0000651	APOE4 noncarrier	3186	293	-0.0135026	0.0643501	0.8338
C16:1 CE	Lipids and lipid-like molecules	HMDB0000658	APOE4 noncarrier	3067	281	0.136708	0.0662534	0.0390729
Homoarginine	Organic acids and derivatives	HMDB0000670	APOE4 noncarrier	2914	270	0.0249154	0.066514	0.707966
Hexadecanedioate	Lipids and lipid-like molecules	HMDB0000672	APOE4 noncarrier	605	49	0.121684	0.161872	0.452212
Indoxylsulfate	Organic acids and derivatives	HMDB0000682	APOE4 noncarrier	801	80	0.0325087	0.135711	0.810684
Kynurenine	Organic oxygen compounds	HMDB0000684	APOE4 noncarrier	771	80	-0.125391	0.129672	0.333553
Leucine	Organic acids and derivatives	HMDB0000687	APOE4 noncarrier	3186	293	0.0498362	0.0642694	0.438087
C5 carnitine	Lipids and lipid-like molecules	HMDB0000688	APOE4 noncarrier	3186	293	-0.0283455	0.0623519	0.649393
Methionine	Organic acids and derivatives	HMDB0000696	APOE4 noncarrier	3186	293	0.0433782	0.0607057	0.474877
Glycolithocholate	Lipids and lipid-like molecules	HMDB0000698	APOE4 noncarrier	605	49	-0.105516	0.169188	0.532852
1-methylnicotinamide	Organoheterocyclic compounds	HMDB0000699	APOE4 noncarrier	3186	293	0.0914942	0.0635379	0.149869
Mandelate	Benzenoids	HMDB0000703	APOE4 noncarrier	472	37	-0.125817	0.206768	0.54286
C6 carnitine	Lipids and lipid-like molecules	HMDB0000705	APOE4 noncarrier	2902	259	0.00904184	0.0682186	0.894555
Glycoursodeoxycholate	Lipids and lipid-like molecules	HMDB0000708	APOE4 noncarrier	605	49	0.0547744	0.179454	0.760192
Hippurate	Benzenoids	HMDB0000714	APOE4 noncarrier	801	80	-0.193428	0.119788	0.106364
Kynurenic acid	Organoheterocyclic compounds	HMDB0000715	APOE4 noncarrier	3186	293	-0.0313227	0.0634934	0.621785
Pipecolic acid	Organic acids and derivatives	HMDB0000716	APOE4 noncarrier	2872	259	-0.0034832	0.0682924	0.959322
Levulinate	Organic acids and derivatives	HMDB0000720	APOE4 noncarrier	472	37	0.144655	0.212579	0.496201
Hydroxyproline	Organic acids and derivatives	HMDB0000725	APOE4 noncarrier	3186	293	0.070474	0.0628184	0.261918
Hyodeoxycholate	Lipids and lipid-like molecules	HMDB0000733	APOE4 noncarrier	399	35	0.0328815	0.193628	0.865153
Malate	Organic acids and derivatives	HMDB0000744	APOE4 noncarrier	724	75	-0.0251911	0.131812	0.848437
Lithocholate	Organic compounds	HMDB0000761	APOE4 noncarrier	472	37	0.199179	0.204239	0.329449
Hydrocinnamate	Phenylpropanoids and polyketides	HMDB0000764	APOE4 noncarrier	399	35	-0.0612553	0.208579	0.769004
N-acetyalanine	Organic acids and derivatives	HMDB0000766	APOE4 noncarrier	1863	174	-0.112022	0.0806051	0.164601
Pseudouridine	Nucleosides, nucleotides, and analogues	HMDB0000767	APOE4 noncarrier	3186	293	-0.201608	0.0664188	0.00240217
Pregnenolone sulfate	Lipids and lipid-like molecules	HMDB0000774	APOE4 noncarrier	605	49	0.0462576	0.18588	0.803471
Phenyllactate	Phenylpropanoids and polyketides	HMDB0000779	APOE4 noncarrier	605	49	-0.093155	0.161647	0.564421
Azelate	Lipids and lipid-like molecules	HMDB0000784	APOE4 noncarrier	399	35	-0.36716	0.244639	0.133401
C8 carnitine	Lipids and lipid-like molecules	HMDB0000791	APOE4 noncarrier	3186	293	-0.014783	0.0645471	0.818848
Sebacate	Lipids and lipid-like molecules	HMDB0000792	APOE4 noncarrier	522	37	-0.233676	0.207191	0.259392
Phytanate	Lipids and lipid-like molecules	HMDB0000801	APOE4 noncarrier	605	49	0.294968	0.17076	0.0840984
Pterin	Organoheterocyclic compounds	HMDB0000802	APOE4 noncarrier
Myristate	Lipids and lipid-like molecules	HMDB0000806	APOE4 noncarrier	605	49	0.13467	0.174397	0.439995
Pentadecanoate	Lipids and lipid-like molecules	HMDB0000826	APOE4 noncarrier	605	49	0.316969	0.177219	0.0736844
Stearate	Lipids and lipid-like molecules	HMDB0000827	APOE4 noncarrier	605	49	0.219941	0.188088	0.242261
Salicylurate	Benzenoids	HMDB0000840	APOE4 noncarrier
Taurohyodeoxycholate	Lipids and lipid-like molecules	HMDB0000874	APOE4 noncarrier	553	47	0.123371	0.180104	0.493344
Trigonelline	Alkaloids and derivatives	HMDB0000875	APOE4 noncarrier	3097	281	-0.106335	0.07067	0.13241
Valine	Organic acids and derivatives	HMDB0000883	APOE4 noncarrier	3186	293	0.0570076	0.0655452	0.38444
Ribothymidine	Nucleosides, nucleotides, and analogues	HMDB0000884	APOE4 noncarrier	3097	281	-0.00438122	0.0628641	0.944438
C16:0 CE	Lipids and lipid-like molecules	HMDB0000885	APOE4 noncarrier	3097	281	0.0350876	0.0679203	0.605435
Suberate	Lipids and lipid-like molecules	HMDB0000893	APOE4 noncarrier	592	57	-0.0671446	0.148561	0.651292
Acetylcholine	Organic nitrogen compounds	HMDB0000895	APOE4 noncarrier	2158	190	-0.0517182	0.0795493	0.515601
Taurodeoxycholate	Lipids and lipid-like molecules	HMDB0000896	APOE4 noncarrier	635	49	0.0903995	0.165978	0.585996
7-methylguanine	Organoheterocyclic compounds	HMDB0000897	APOE4 noncarrier	3067	281	-0.0482244	0.0618211	0.435353
1-methylhistamine	Organic nitrogen compounds	HMDB0000898	APOE4 noncarrier	2797	268	-0.0727214	0.0666424	0.275176
Citrulline	Organic acids and derivatives	HMDB0000904	APOE4 noncarrier	3186	293	-0.0102225	0.0639963	0.873089
C18:1 CE	Lipids and lipid-like molecules	HMDB0000918	APOE4 noncarrier	3097	281	0.0320541	0.0666813	0.630725
Trimethylamine-N-oxide	Organic nitrogen compounds	HMDB0000925	APOE4 noncarrier	3186	293	0.126183	0.0643434	0.0498684
Taurochenodeoxycholate	Lipids and lipid-like molecules	HMDB0000951	APOE4 noncarrier	605	49	0.0849386	0.160952	0.597689
5-methylcytidine	Nucleosides, nucleotides, and analogues	HMDB0000982	APOE4 noncarrier	833	97	-0.121146	0.109072	0.266697
Biliverdin	Organoheterocyclic compounds	HMDB0001008	APOE4 noncarrier	3097	281	-0.13273	0.0675569	0.0494468
Cotinine	Organoheterocyclic compounds	HMDB0001046	APOE4 noncarrier	3151	288	-0.106494	0.0751108	0.156243
Coenzyme Q10	Lipids and lipid-like molecules	HMDB0001072	APOE4 noncarrier	1700	152	-0.100993	0.0864911	0.242939
5-aminolevulinic acid	Organic acids and derivatives	HMDB0001149	APOE4 noncarrier
Butyrobetaine	Lipids and lipid-like molecules	HMDB0001161	APOE4 noncarrier	465	52	-0.0625169	0.168319	0.710325
Methylthioadenosine	Nucleosides, nucleotides, and analogues	HMDB0001173	APOE4 noncarrier	688	70	-0.233585	0.137565	0.0895076
DCMP	Nucleosides, nucleotides, and analogues	HMDB0001202	APOE4 noncarrier
N1-acetylspermidine	Organic acids and derivatives	HMDB0001276	APOE4 noncarrier	3097	281	0.00730605	0.0650374	0.910557
N6,N6,N6-trimethyllysine	Organic acids and derivatives	HMDB0001325	APOE4 noncarrier	3097	281	-0.0039693	0.064651	0.951044
C18:0 SM	Lipids and lipid-like molecules	HMDB0001348	APOE4 noncarrier	3097	281	0.0865472	0.0669562	0.196152
Alpha-linolenate	Lipids and lipid-like molecules	HMDB0001388	APOE4 noncarrier	605	49	0.240009	0.179255	0.180596
Hydroxycotinine	Organoheterocyclic compounds	HMDB0001390	APOE4 noncarrier	2195	204	0.0203559	0.0973005	0.834287
DUMP	Nucleosides, nucleotides, and analogues	HMDB0001409	APOE4 noncarrier
Putrescine	Organic nitrogen compounds	HMDB0001414	APOE4 noncarrier
Pyridoxamine	Organoheterocyclic compounds	HMDB0001431	APOE4 noncarrier	1912	168	-0.0925167	0.0850877	0.2769
3-hydroxyanthranilic acid	Benzenoids	HMDB0001476	APOE4 noncarrier
ADMA	Organic acids and derivatives	HMDB0001539	APOE4 noncarrier	3103	281	-0.00470659	0.0640168	0.941391
1-methylguanosine	Nucleosides, nucleotides, and analogues	HMDB0001563	APOE4 noncarrier	3186	293	0.0308685	0.0651487	0.635631
Phosphocholine	Organic nitrogen compounds	HMDB0001565	APOE4 noncarrier	1927	166	0.0790408	0.0843169	0.34854
Caffeine	Organoheterocyclic compounds	HMDB0001847	APOE4 noncarrier	3097	281	-0.0698724	0.0666704	0.294626
Dimethylurate	Organoheterocyclic compounds	HMDB0001857	APOE4 noncarrier	398	33	-0.484515	0.241175	0.0445398
Acetaminophen	Benzenoids	HMDB0001859	APOE4 noncarrier	3097	281	0.0240231	0.0624702	0.700568
3-methylxanthine	Organoheterocyclic compounds	HMDB0001886	APOE4 noncarrier	2964	269	-0.0981163	0.0660849	0.137623
Theophylline	Organoheterocyclic compounds	HMDB0001889	APOE4 noncarrier	472	37	-0.205561	0.215561	0.340281
Salicylate	Benzenoids	HMDB0001895	APOE4 noncarrier	399	35	-0.020244	0.21422	0.924711
Aminocaproic acid	Organoheterocyclic compounds	HMDB0001901	APOE4 noncarrier
Metformin	Organic nitrogen compounds	HMDB0001921	APOE4 noncarrier	1756	156	0.0775495	0.0836749	0.354033
Hydrochlorothiazide	Organoheterocyclic compounds	HMDB0001928	APOE4 noncarrier	328	26	0.17853	0.284292	0.530017
3-hydroxyoctanoate	Organic acids and derivatives	HMDB0001954	APOE4 noncarrier	605	49	0.489289	0.193484	0.0114442
7-methylxanthine	Organoheterocyclic compounds	HMDB0001991	APOE4 noncarrier	2804	253	-0.08132	0.0672063	0.226277
Eicosapentaenoate	Lipids and lipid-like molecules	HMDB0001999	APOE4 noncarrier	605	49	0.138752	0.176816	0.432615
Myristoleate	Lipids and lipid-like molecules	HMDB0002000	APOE4 noncarrier	605	49	0.32929	0.180376	0.0679141
Methionine sulfoxide	Organic acids and derivatives	HMDB0002005	APOE4 noncarrier	2206	215	0.0239693	0.0746657	0.748194
N-acetylputrescine	Organic acids and derivatives	HMDB0002064	APOE4 noncarrier	2300	202	-0.0966189	0.0785636	0.218765
13-docosenoate	Lipids and lipid-like molecules	HMDB0002068	APOE4 noncarrier	605	49	0.0940762	0.18943	0.619451
Palmitoylethanolamide	Organic acids and derivatives	HMDB0002100	APOE4 noncarrier	2711	250	0.109387	0.0686844	0.111249
N1,N12-diacetylspermine	Organic acids and derivatives	HMDB0002172	APOE4 noncarrier	1707	150	-0.0141167	0.0904934	0.876035
Docosahexaenoate	Lipids and lipid-like molecules	HMDB0002183	APOE4 noncarrier	605	49	0.192312	0.178314	0.280811
Eicosenoate	Lipids and lipid-like molecules	HMDB0002231	APOE4 noncarrier	605	49	0.241991	0.182017	0.183685
Heptadecanoate	Lipids and lipid-like molecules	HMDB0002259	APOE4 noncarrier	605	49	0.454507	0.193467	0.0188102
Imidazole propionate	Organoheterocyclic compounds	HMDB0002271	APOE4 noncarrier	1282	129	0.0416566	0.0985822	0.672618
Indole-3-propionate	Organoheterocyclic compounds	HMDB0002302	APOE4 noncarrier	631	63	0.090783	0.155155	0.558473
C5:1 carnitine	Lipids and lipid-like molecules	HMDB0002366	APOE4 noncarrier	2902	259	0.067136	0.0669088	0.31567
Nervonic acid	Lipids and lipid-like molecules	HMDB0002368	APOE4 noncarrier	605	49	0.0597325	0.196363	0.76098
Cortisone	Lipids and lipid-like molecules	HMDB0002802	APOE4 noncarrier	3186	293	-0.0734429	0.0620935	0.236896
C18:1 LPC	Lipids and lipid-like molecules	HMDB0002815	APOE4 noncarrier	3097	281	-0.0634814	0.0660481	0.336482
Eicosatrienoate	Lipids and lipid-like molecules	HMDB0002925	APOE4 noncarrier	605	49	0.428221	0.183203	0.0194175
Palmitoleate	Lipids and lipid-like molecules	HMDB0003229	APOE4 noncarrier	605	49	0.331221	0.181125	0.0674464
1-methylguanine	Organoheterocyclic compounds	HMDB0003282	APOE4 noncarrier	2813	247	-0.181454	0.067343	0.00705006
SDMA	Organic acids and derivatives	HMDB0003334	APOE4 noncarrier	2044	191	-0.199637	0.0835458	0.0168688
N-acetylornithine	Organic acids and derivatives	HMDB0003357	APOE4 noncarrier	3186	293	-0.051886	0.0604184	0.390463
4-guanidinobutanoic acid	Organic acids and derivatives	HMDB0003464	APOE4 noncarrier	1401	125	-0.104644	0.0988776	0.28991
4-acetamidobutanoate	Organic acids and derivatives	HMDB0003681	APOE4 noncarrier	3097	281	-0.169804	0.0640751	0.00804735
21-deoxycortisol	Lipids and lipid-like molecules	HMDB0004030	APOE4 noncarrier	2929	270	-0.121624	0.0649396	0.0610863
D-urobilinogen	Lipids and lipid-like molecules	HMDB0004158	APOE4 noncarrier	2179	187	0.0381154	0.0846086	0.652357
N1-methyl-2-pyridone-5-carboxamide	Organoheterocyclic compounds	HMDB0004193	APOE4 noncarrier	3097	281	-0.07441	0.0667755	0.265137
L-alpha-glutamyl-L-Lysine	Organic acids and derivatives	HMDB0004207	APOE4 noncarrier	293	28	0.642213	0.321346	0.0456615
N-alpha-acetylarginine	Organic acids and derivatives	HMDB0004620	APOE4 noncarrier	3139	288	-0.0563534	0.0639868	0.378479
13-HODE	Lipids and lipid-like molecules	HMDB0004667	APOE4 noncarrier	472	37	0.151186	0.249691	0.544853
N2,N2-dimethylguanosine	Nucleosides, nucleotides, and analogues	HMDB0004824	APOE4 noncarrier	3097	281	-0.137081	0.0690523	0.0471249
Proline betaine	Organic acids and derivatives	HMDB0004827	APOE4 noncarrier	3097	281	-0.0160921	0.0671776	0.810682
C16:0 Ceramide (d18:1)	Lipids and lipid-like molecules	HMDB0004949	APOE4 noncarrier	3097	281	0.0694947	0.0675324	0.303453
C22:0 Ceramide (d18:1)	Lipids and lipid-like molecules	HMDB0004952	APOE4 noncarrier	3097	281	0.00073484	0.0661688	0.991139
C24:1 Ceramide (d18:1)	Lipids and lipid-like molecules	HMDB0004953	APOE4 noncarrier	3097	281	0.0540199	0.068195	0.428279
C24:0 Ceramide (d18:1)	Lipids and lipid-like molecules	HMDB0004956	APOE4 noncarrier	3097	281	-0.0562343	0.0642641	0.381547
C14 carnitine	Lipids and lipid-like molecules	HMDB0005066	APOE4 noncarrier	3186	293	0.113811	0.0651747	0.0807695
C48:0 TAG	Lipids and lipid-like molecules	HMDB0005356	APOE4 noncarrier	3097	281	0.0743178	0.0683748	0.277073
C50:0 TAG	Lipids and lipid-like molecules	HMDB0005357	APOE4 noncarrier	3097	281	0.0632409	0.0694439	0.362466
C48:1 TAG	Lipids and lipid-like molecules	HMDB0005359	APOE4 noncarrier	3067	281	0.0740923	0.0688376	0.281777
C50:1 TAG	Lipids and lipid-like molecules	HMDB0005360	APOE4 noncarrier	3097	281	0.06357	0.070518	0.367337
C51:2 TAG	Lipids and lipid-like molecules	HMDB0005362	APOE4 noncarrier	2807	245	0.0656984	0.0748361	0.379999
C52:4 TAG	Lipids and lipid-like molecules	HMDB0005363	APOE4 noncarrier	3067	281	-0.142091	0.0680029	0.0366644
C52:0 TAG	Lipids and lipid-like molecules	HMDB0005365	APOE4 noncarrier	3097	281	0.0615901	0.0695715	0.376007
C52:1 TAG	Lipids and lipid-like molecules	HMDB0005367	APOE4 noncarrier	3097	281	0.0556849	0.0711074	0.433562
C54:4 TAG	Lipids and lipid-like molecules	HMDB0005370	APOE4 noncarrier	3097	281	-0.156438	0.0672234	0.0199582
C48:2 TAG	Lipids and lipid-like molecules	HMDB0005376	APOE4 noncarrier	3097	281	0.0732387	0.068744	0.286703
C50:2 TAG	Lipids and lipid-like molecules	HMDB0005377	APOE4 noncarrier	3097	281	0.077668	0.0721274	0.281562
C52:5 TAG	Lipids and lipid-like molecules	HMDB0005380	APOE4 noncarrier	1465	140	-0.0918897	0.0980518	0.348679
C52:3 TAG	Lipids and lipid-like molecules	HMDB0005384	APOE4 noncarrier	2462	223	-0.0488227	0.0805776	0.544575
C54:5 TAG	Lipids and lipid-like molecules	HMDB0005385	APOE4 noncarrier	3067	281	-0.0942089	0.0651754	0.148327
C54:6 TAG	Lipids and lipid-like molecules	HMDB0005391	APOE4 noncarrier	3097	281	-0.101903	0.0645358	0.114331
C54:1 TAG	Lipids and lipid-like molecules	HMDB0005395	APOE4 noncarrier	3097	281	0.0328714	0.0709701	0.643241
C56:1 TAG	Lipids and lipid-like molecules	HMDB0005396	APOE4 noncarrier	2867	265	-0.0127253	0.0714476	0.858639
C56:4 TAG	Lipids and lipid-like molecules	HMDB0005398	APOE4 noncarrier	3050	276	-0.0752718	0.0670999	0.261953
C56:2 TAG	Lipids and lipid-like molecules	HMDB0005404	APOE4 noncarrier	3097	281	-0.0441488	0.069751	0.526767
C54:3 TAG	Lipids and lipid-like molecules	HMDB0005405	APOE4 noncarrier	3097	281	-0.103585	0.0678186	0.126667
C56:3 TAG	Lipids and lipid-like molecules	HMDB0005410	APOE4 noncarrier	3097	281	-0.0844913	0.0699572	0.22714
C58:8 TAG	Lipids and lipid-like molecules	HMDB0005413	APOE4 noncarrier	1901	163	0.0580866	0.087785	0.508168
C50:3 TAG	Lipids and lipid-like molecules	HMDB0005433	APOE4 noncarrier	3097	281	0.0338326	0.0708843	0.633153
C50:4 TAG	Lipids and lipid-like molecules	HMDB0005435	APOE4 noncarrier	2070	198	0.00688079	0.0826702	0.933667
C52:6 TAG	Lipids and lipid-like molecules	HMDB0005436	APOE4 noncarrier	2492	223	-0.0838528	0.0768596	0.275279
C56:9 TAG	Lipids and lipid-like molecules	HMDB0005448	APOE4 noncarrier	3097	281	-0.0446376	0.0676545	0.509391
C56:6 TAG	Lipids and lipid-like molecules	HMDB0005456	APOE4 noncarrier	3067	281	0.0128423	0.0670081	0.848014
C58:6 TAG	Lipids and lipid-like molecules	HMDB0005458	APOE4 noncarrier	2462	223	0.0184788	0.0771108	0.810609
C58:9 TAG	Lipids and lipid-like molecules	HMDB0005463	APOE4 noncarrier	2462	223	0.0216748	0.0751938	0.773153
C58:7 TAG	Lipids and lipid-like molecules	HMDB0005471	APOE4 noncarrier	2462	223	-0.0123628	0.0741868	0.86765
C58:10 TAG	Lipids and lipid-like molecules	HMDB0005476	APOE4 noncarrier	2631	241	0.00959628	0.0727639	0.895077
C60:12 TAG	Lipids and lipid-like molecules	HMDB0005478	APOE4 noncarrier	2492	223	0.0816121	0.07554	0.279972
2-methylguanosine	Nucleosides, nucleotides, and analogues	HMDB0005862	APOE4 noncarrier	1819	169	0.130913	0.0864338	0.129872
N4-acetylcytidine	Nucleosides, nucleotides, and analogues	HMDB0005923	APOE4 noncarrier	3097	281	-0.0853868	0.0694851	0.219128
Phenylacetylglutamine	Organic acids and derivatives	HMDB0006344	APOE4 noncarrier	3097	281	-0.00125793	0.0640775	0.984337
C20:4 carnitine	Lipids and lipid-like molecules	HMDB0006455	APOE4 noncarrier	607	62	-0.284835	0.145093	0.0496329
C20 carnitine	Lipids and lipid-like molecules	HMDB0006460	APOE4 noncarrier
C14:0 CE	Lipids and lipid-like molecules	HMDB0006725	APOE4 noncarrier	3097	281	0.0359047	0.0666515	0.590098
C20:4 CE	Lipids and lipid-like molecules	HMDB0006726	APOE4 noncarrier	3097	281	0.0804657	0.0677227	0.234769
C22:4 CE	Lipids and lipid-like molecules	HMDB0006729	APOE4 noncarrier	774	68	0.131338	0.149321	0.379092
C20:5 CE	Lipids and lipid-like molecules	HMDB0006731	APOE4 noncarrier	3097	281	-0.0101871	0.0656404	0.876667
C22:6 CE	Lipids and lipid-like molecules	HMDB0006733	APOE4 noncarrier	3097	281	0.00977167	0.0680876	0.885883
C20:3 CE	Lipids and lipid-like molecules	HMDB0006736	APOE4 noncarrier	3097	281	0.106239	0.0635792	0.0947271
3-dehydroxycarnitine	Lipids and lipid-like molecules	HMDB0006831	APOE4 noncarrier	1802	149	0.0421501	0.0875862	0.630345
C30:0 DAG	Lipids and lipid-like molecules	HMDB0007011	APOE4 noncarrier	2057	192	0.0664028	0.079377	0.402845
C32:0 DAG	Lipids and lipid-like molecules	HMDB0007098	APOE4 noncarrier	3014	269	0.036184	0.0709414	0.610014
C32:1 DAG	Lipids and lipid-like molecules	HMDB0007099	APOE4 noncarrier	3097	281	0.0583493	0.0704881	0.40779
C34:0 DAG	Lipids and lipid-like molecules	HMDB0007100	APOE4 noncarrier	3014	269	0.0846816	0.0698751	0.225551
C34:1 DAG	Lipids and lipid-like molecules	HMDB0007102	APOE4 noncarrier	3097	281	0.029101	0.0716282	0.684538
C34:2 DAG	Lipids and lipid-like molecules	HMDB0007103	APOE4 noncarrier	3097	281	8.38827e-06	0.0723465	0.999907
C34:3 DAG	Lipids and lipid-like molecules	HMDB0007132	APOE4 noncarrier	3097	281	-0.0323643	0.0695938	0.641899
C38:5 DAG	Lipids and lipid-like molecules	HMDB0007199	APOE4 noncarrier	3097	281	-0.00866503	0.0671342	0.897302
C36:1 DAG	Lipids and lipid-like molecules	HMDB0007216	APOE4 noncarrier	3014	269	0.0327636	0.0722116	0.650033
C36:2 DAG	Lipids and lipid-like molecules	HMDB0007218	APOE4 noncarrier	3097	281	0.00920076	0.0720471	0.898383
C36:3 DAG	Lipids and lipid-like molecules	HMDB0007219	APOE4 noncarrier	3097	281	-0.0912371	0.069293	0.187944
C36:4 DAG	Lipids and lipid-like molecules	HMDB0007248	APOE4 noncarrier	3097	281	-0.124268	0.0669878	0.0635853
C30:0 PC	Lipids and lipid-like molecules	HMDB0007869	APOE4 noncarrier	3097	281	0.0715381	0.065928	0.27788
C30:1 PC	Lipids and lipid-like molecules	HMDB0007870	APOE4 noncarrier	3097	281	0.0803366	0.0665521	0.227385
C32:0 PC	Lipids and lipid-like molecules	HMDB0007871	APOE4 noncarrier	3097	281	0.09217	0.0676706	0.173186
C32:1 PC	Lipids and lipid-like molecules	HMDB0007873	APOE4 noncarrier	3097	281	0.118702	0.0700207	0.0900294
C32:2 PC	Lipids and lipid-like molecules	HMDB0007874	APOE4 noncarrier	3097	281	0.0420774	0.0656581	0.521616
C34:4 PC	Lipids and lipid-like molecules	HMDB0007883	APOE4 noncarrier	3097	281	0.0322431	0.0657494	0.623856
C34:1 PC	Lipids and lipid-like molecules	HMDB0007972	APOE4 noncarrier	3097	281	0.0993399	0.0696098	0.153552
C34:2 PC	Lipids and lipid-like molecules	HMDB0007973	APOE4 noncarrier	3097	281	-0.0119798	0.0650842	0.853962
C36:4 PC-A	Lipids and lipid-like molecules	HMDB0007983	APOE4 noncarrier	3097	281	-0.0561562	0.0645132	0.384049
C38:6 PC	Lipids and lipid-like molecules	HMDB0007991	APOE4 noncarrier	3097	281	-0.0492323	0.0689826	0.475418
C34:3 PC	Lipids and lipid-like molecules	HMDB0008006	APOE4 noncarrier	2661	241	0.0215552	0.0705753	0.760046
C36:1 PC	Lipids and lipid-like molecules	HMDB0008038	APOE4 noncarrier	3097	281	0.0393609	0.065413	0.547355
C36:2 PC	Lipids and lipid-like molecules	HMDB0008039	APOE4 noncarrier	3097	281	-0.0450311	0.0632124	0.476231
C38:3 PC	Lipids and lipid-like molecules	HMDB0008047	APOE4 noncarrier	3097	281	0.0489689	0.0693696	0.480242
C38:4 PC	Lipids and lipid-like molecules	HMDB0008048	APOE4 noncarrier	3097	281	-0.0156995	0.0670417	0.814849
C40:6 PC	Lipids and lipid-like molecules	HMDB0008057	APOE4 noncarrier	3097	281	-0.0563203	0.0685694	0.411441
C36:3 PC	Lipids and lipid-like molecules	HMDB0008105	APOE4 noncarrier	3097	281	0.00838268	0.0649657	0.897332
C36:4 PC-B	Lipids and lipid-like molecules	HMDB0008138	APOE4 noncarrier	3097	281	0.0427373	0.0661034	0.517942
C38:2 PC	Lipids and lipid-like molecules	HMDB0008270	APOE4 noncarrier	3097	281	-0.0261911	0.0638946	0.681871
C40:9 PC	Lipids and lipid-like molecules	HMDB0008731	APOE4 noncarrier	3097	281	-0.0556107	0.068397	0.416185
C32:0 PE	Lipids and lipid-like molecules	HMDB0008923	APOE4 noncarrier	3097	281	0.0423935	0.064996	0.514241
C32:1 PE	Lipids and lipid-like molecules	HMDB0008924	APOE4 noncarrier
C34:0 PE	Lipids and lipid-like molecules	HMDB0008925	APOE4 noncarrier	3097	281	0.0455739	0.0650217	0.483363
C34:2 PE	Lipids and lipid-like molecules	HMDB0008928	APOE4 noncarrier	3097	281	-0.0517282	0.0666535	0.437704
C38:2 PE	Lipids and lipid-like molecules	HMDB0008942	APOE4 noncarrier	3097	281	-0.0790355	0.0642778	0.21885
C36:0 PE	Lipids and lipid-like molecules	HMDB0008991	APOE4 noncarrier	3097	281	0.0352256	0.0658588	0.592743
C36:1 PE	Lipids and lipid-like molecules	HMDB0008993	APOE4 noncarrier	3097	281	0.00641863	0.0676376	0.924396
C36:2 PE	Lipids and lipid-like molecules	HMDB0008994	APOE4 noncarrier	3097	281	-0.0450785	0.0669714	0.500883
C38:4 PE	Lipids and lipid-like molecules	HMDB0009003	APOE4 noncarrier	3097	281	-0.0132849	0.0670809	0.843012
C40:6 PE	Lipids and lipid-like molecules	HMDB0009012	APOE4 noncarrier	3097	281	-0.0288517	0.0697749	0.679243
C36:1 PE plasmalogen	Lipids and lipid-like molecules	HMDB0009016	APOE4 noncarrier	2967	264	-0.137062	0.0661307	0.0382104
C36:3 PE	Lipids and lipid-like molecules	HMDB0009060	APOE4 noncarrier	3097	281	-0.0719422	0.0667223	0.28093
C38:5 PE	Lipids and lipid-like molecules	HMDB0009069	APOE4 noncarrier	3067	281	-0.00630042	0.0673811	0.925503
C36:2 PE plasmalogen	Lipids and lipid-like molecules	HMDB0009082	APOE4 noncarrier	3097	281	0.0725086	0.0627151	0.247616
C38:6 PE	Lipids and lipid-like molecules	HMDB0009102	APOE4 noncarrier	3097	281	-0.0418081	0.0678779	0.53794
C34:2 PI	Lipids and lipid-like molecules	HMDB0009784	APOE4 noncarrier
C38:4 PI	Lipids and lipid-like molecules	HMDB0009815	APOE4 noncarrier	1791	149	0.106403	0.0931606	0.253392
C40:6 PS	Lipids and lipid-like molecules	HMDB0010167	APOE4 noncarrier	605	47	0.18153	0.174795	0.299022
C16:0 SM	Lipids and lipid-like molecules	HMDB0010169	APOE4 noncarrier	3097	281	-0.022405	0.0648092	0.729563
12-HEPE	Lipids and lipid-like molecules	HMDB0010202	APOE4 noncarrier
4-acetamidophenylglucuronide	Organic oxygen compounds	HMDB0010316	APOE4 noncarrier
C18:0 CE	Lipids and lipid-like molecules	HMDB0010368	APOE4 noncarrier	3097	281	0.00509099	0.0663508	0.93884
C18:3 CE	Lipids and lipid-like molecules	HMDB0010370	APOE4 noncarrier	2056	183	0.0419711	0.0843647	0.618839
C22:5 CE	Lipids and lipid-like molecules	HMDB0010375	APOE4 noncarrier	2492	223	0.0590971	0.0748987	0.430096
C14:0 LPC	Lipids and lipid-like molecules	HMDB0010379	APOE4 noncarrier	3097	281	0.0255258	0.0663647	0.700512
C16:0 LPC	Lipids and lipid-like molecules	HMDB0010382	APOE4 noncarrier	3097	281	-0.0313805	0.0652622	0.630632
C16:1 LPC	Lipids and lipid-like molecules	HMDB0010383	APOE4 noncarrier	3097	281	-0.025575	0.0658881	0.697899
C18:0 LPC	Lipids and lipid-like molecules	HMDB0010384	APOE4 noncarrier	3097	281	-0.0831305	0.0645008	0.197458
C18:2 LPC	Lipids and lipid-like molecules	HMDB0010386	APOE4 noncarrier	3097	281	-0.100627	0.0680024	0.13894
C18:3 LPC	Lipids and lipid-like molecules	HMDB0010387	APOE4 noncarrier	1409	121	-0.0807553	0.101071	0.424292
C20:0 LPC	Lipids and lipid-like molecules	HMDB0010390	APOE4 noncarrier
C20:1 LPC	Lipids and lipid-like molecules	HMDB0010391	APOE4 noncarrier
C20:2 LPC	Lipids and lipid-like molecules	HMDB0010392	APOE4 noncarrier
C20:3 LPC	Lipids and lipid-like molecules	HMDB0010393	APOE4 noncarrier
LPC(20:3)	Lipids and lipid-like molecules	HMDB0010394	APOE4 noncarrier
C20:4 LPC	Lipids and lipid-like molecules	HMDB0010395	APOE4 noncarrier	3097	281	-0.0228466	0.0643056	0.722379
C20:5 LPC	Lipids and lipid-like molecules	HMDB0010397	APOE4 noncarrier	3097	281	-0.122437	0.0648242	0.0589253
C22:4 LPC	Lipids and lipid-like molecules	HMDB0010401	APOE4 noncarrier	690	74	-0.00542546	0.131583	0.967111
C22:5 LPC	Lipids and lipid-like molecules	HMDB0010403	APOE4 noncarrier	2445	218	-0.0983679	0.073882	0.183051
C22:6 LPC	Lipids and lipid-like molecules	HMDB0010404	APOE4 noncarrier	3097	281	-0.0827202	0.0659278	0.209584
C24:0 LPC	Lipids and lipid-like molecules	HMDB0010405	APOE4 noncarrier
C16:1 LPC plasmalogen	Lipids and lipid-like molecules	HMDB0010407	APOE4 noncarrier	2117	203	-0.135277	0.0765995	0.0773907
C46:0 TAG	Lipids and lipid-like molecules	HMDB0010411	APOE4 noncarrier	3097	281	0.0758269	0.0679414	0.264395
C46:1 TAG	Lipids and lipid-like molecules	HMDB0010412	APOE4 noncarrier	3097	281	0.0614224	0.0681895	0.367716
C46:2 TAG	Lipids and lipid-like molecules	HMDB0010419	APOE4 noncarrier	3097	281	0.0220585	0.069497	0.750938
C50:5 TAG	Lipids and lipid-like molecules	HMDB0010471	APOE4 noncarrier	3067	281	-0.0475168	0.0686235	0.488669
C50:6 TAG	Lipids and lipid-like molecules	HMDB0010497	APOE4 noncarrier	3097	281	-0.0333966	0.0672797	0.619623
C54:9 TAG	Lipids and lipid-like molecules	HMDB0010498	APOE4 noncarrier	3097	281	-0.0231681	0.0674215	0.731124
C56:10 TAG	Lipids and lipid-like molecules	HMDB0010513	APOE4 noncarrier	3097	281	-0.0322029	0.0676555	0.634086
C52:7 TAG	Lipids and lipid-like molecules	HMDB0010517	APOE4 noncarrier	3097	281	-0.0405063	0.0677503	0.549923
C54:8 TAG	Lipids and lipid-like molecules	HMDB0010518	APOE4 noncarrier	3067	281	-0.0708898	0.0679335	0.296708
C58:11 TAG	Lipids and lipid-like molecules	HMDB0010531	APOE4 noncarrier	3067	281	-0.0146697	0.0683966	0.830172
1,7-dimethyluric acid	Organoheterocyclic compounds	HMDB0011103	APOE4 noncarrier	3097	281	-0.150556	0.0647383	0.020039
C18:0 LPE	Lipids and lipid-like molecules	HMDB0011130	APOE4 noncarrier	2492	223	-0.0282746	0.0728545	0.697944
5-HETE	Lipids and lipid-like molecules	HMDB0011134	APOE4 noncarrier	409	27	0.0299835	0.253742	0.905937
C34:1 PC plasmalogen	Lipids and lipid-like molecules	HMDB0011208	APOE4 noncarrier	2914	270	-0.136673	0.0654614	0.0368125
C34:2 PC plasmalogen	Lipids and lipid-like molecules	HMDB0011210	APOE4 noncarrier	3097	281	-0.125232	0.0655915	0.0562279
C34:4 PC plasmalogen	Lipids and lipid-like molecules	HMDB0011212	APOE4 noncarrier
C34:5 PC plasmalogen	Lipids and lipid-like molecules	HMDB0011214	APOE4 noncarrier	3097	281	0.136055	0.0635322	0.0322328
C36:5 PC plasmalogen-B	Lipids and lipid-like molecules	HMDB0011220	APOE4 noncarrier	2661	241	0.00151194	0.0721906	0.983291
C36:5 PC plasmalogen-A	Lipids and lipid-like molecules	HMDB0011221	APOE4 noncarrier	1772	149	-0.0719992	0.0878757	0.412598
C38:7 PC plasmalogen	Lipids and lipid-like molecules	HMDB0011229	APOE4 noncarrier	2492	223	-0.0344287	0.0769522	0.654583
C34:1 PC plasmalogen-B	Lipids and lipid-like molecules	HMDB0011239	APOE4 noncarrier	2548	231	-0.117148	0.072548	0.106361
C38:4 PC plasmalogen	Lipids and lipid-like molecules	HMDB0011252	APOE4 noncarrier	3097	281	-0.0525087	0.065165	0.420369
C36:4 PC plasmalogen	Lipids and lipid-like molecules	HMDB0011310	APOE4 noncarrier	2377	207	-0.167109	0.0751917	0.0262536
C34:3 PE plasmalogen	Lipids and lipid-like molecules	HMDB0011343	APOE4 noncarrier	3097	281	0.065994	0.0634446	0.298255
C38:3 PE plasmalogen	Lipids and lipid-like molecules	HMDB0011384	APOE4 noncarrier	2117	203	-0.101924	0.0778219	0.190294
C38:5 PE plasmalogen	Lipids and lipid-like molecules	HMDB0011386	APOE4 noncarrier	3097	281	0.116473	0.0640333	0.0689199
C38:6 PE plasmalogen	Lipids and lipid-like molecules	HMDB0011387	APOE4 noncarrier	3097	281	0.119591	0.0636046	0.0600769
C40:7 PE plasmalogen	Lipids and lipid-like molecules	HMDB0011394	APOE4 noncarrier	3097	281	-0.00464716	0.0670225	0.944721
C36:5 PE plasmalogen	Lipids and lipid-like molecules	HMDB0011410	APOE4 noncarrier	3097	281	0.145855	0.0637658	0.022175
C38:7 PE plasmalogen	Lipids and lipid-like molecules	HMDB0011420	APOE4 noncarrier	3097	281	0.0322069	0.0679725	0.635627
C36:3 PE plasmalogen	Lipids and lipid-like molecules	HMDB0011441	APOE4 noncarrier	3097	281	0.0330049	0.0633968	0.60264
C36:4 PE plasmalogen	Lipids and lipid-like molecules	HMDB0011442	APOE4 noncarrier	2492	223	0.0675414	0.0704903	0.337979
C18:3 LPE	Lipids and lipid-like molecules	HMDB0011478	APOE4 noncarrier	2409	213	-0.0356174	0.0723147	0.622343
C20:0 LPE	Lipids and lipid-like molecules	HMDB0011481	APOE4 noncarrier
C16:0 LPE	Lipids and lipid-like molecules	HMDB0011503	APOE4 noncarrier	3097	281	-0.0234347	0.0643157	0.715582
C16:1 LPE	Lipids and lipid-like molecules	HMDB0011504	APOE4 noncarrier	467	45	0.136944	0.177963	0.44159
C18:1 LPE	Lipids and lipid-like molecules	HMDB0011506	APOE4 noncarrier	3097	281	-0.0163159	0.0676022	0.809283
C18:2 LPE	Lipids and lipid-like molecules	HMDB0011507	APOE4 noncarrier	3097	281	-0.0556594	0.0668634	0.405163
C20:1 LPE	Lipids and lipid-like molecules	HMDB0011512	APOE4 noncarrier	2409	213	-0.0634526	0.0767665	0.408483
C20:4 LPE	Lipids and lipid-like molecules	HMDB0011517	APOE4 noncarrier	3097	281	0.0222442	0.0646857	0.730935
C22:0 LPE	Lipids and lipid-like molecules	HMDB0011520	APOE4 noncarrier	2917	264	-0.135349	0.0683455	0.0476618
C22:6 LPE	Lipids and lipid-like molecules	HMDB0011526	APOE4 noncarrier	3097	281	-0.00785001	0.0658621	0.905126
C14:1 MAG	Lipids and lipid-like molecules	HMDB0011562	APOE4 noncarrier	390	35	0.0253549	0.222753	0.909376
Cinnamoylglycine	Organic acids and derivatives	HMDB0011621	APOE4 noncarrier	2117	203	-0.0954048	0.0737752	0.195948
C51:3 TAG	Lipids and lipid-like molecules	HMDB0011701	APOE4 noncarrier	2964	269	-0.0535832	0.0709483	0.450103
C49:1 TAG	Lipids and lipid-like molecules	HMDB0011705	APOE4 noncarrier	2171	189	0.0825619	0.0848772	0.330691
C49:2 TAG	Lipids and lipid-like molecules	HMDB0011706	APOE4 noncarrier	3097	281	0.0640445	0.067796	0.34483
N-acetylmethionine	Organic acids and derivatives	HMDB0011745	APOE4 noncarrier	1171	121	-0.120826	0.10181	0.235314
N-acetylleucine	Organic acids and derivatives	HMDB0011756	APOE4 noncarrier
C14:0 SM	Lipids and lipid-like molecules	HMDB0012097	APOE4 noncarrier	3097	281	-0.0261745	0.0659982	0.691667
C18:1 SM	Lipids and lipid-like molecules	HMDB0012101	APOE4 noncarrier	3097	281	-0.0198942	0.0674168	0.767923
C20:0 SM	Lipids and lipid-like molecules	HMDB0012102	APOE4 noncarrier	3097	281	-0.0187742	0.065739	0.775194
C22:1 SM	Lipids and lipid-like molecules	HMDB0012104	APOE4 noncarrier	2377	207	-0.10872	0.0797331	0.172708
C24:1 SM	Lipids and lipid-like molecules	HMDB0012107	APOE4 noncarrier	3097	281	-0.0349098	0.0671218	0.602996
C34:0 PS	Lipids and lipid-like molecules	HMDB0012356	APOE4 noncarrier	3097	281	-0.0341307	0.0667141	0.608934
C38:6 PS	Lipids and lipid-like molecules	HMDB0012362	APOE4 noncarrier	1131	108	-2.12154e-05	0.113031	0.99985
C4-OH carnitine	Lipids and lipid-like molecules	HMDB0013127	APOE4 noncarrier	3186	293	0.0804876	0.0661765	0.223887
C5-DC carnitine	Lipids and lipid-like molecules	HMDB0013130	APOE4 noncarrier	3186	293	-0.0547745	0.0626877	0.382244
C7 carnitine	Lipids and lipid-like molecules	HMDB0013238	APOE4 noncarrier	3186	293	-0.00173533	0.0632451	0.97811
N-lauroylglycine	Organic acids and derivatives	HMDB0013272	APOE4 noncarrier	3050	276	0.0498594	0.0634629	0.432075
N6,N6-dimethyllysine	Organic acids and derivatives	HMDB0013287	APOE4 noncarrier	3097	281	-0.0201455	0.0634966	0.75104
C9 carnitine	Lipids and lipid-like molecules	HMDB0013288	APOE4 noncarrier	3003	282	-0.0725035	0.0643994	0.260233
C10:2 carnitine	Lipids and lipid-like molecules	HMDB0013325	APOE4 noncarrier	2819	247	-0.15432	0.0663685	0.020061
C12:1 carnitine	Lipids and lipid-like molecules	HMDB0013326	APOE4 noncarrier	3186	293	0.0209388	0.0653145	0.748525
C14:2 carnitine	Lipids and lipid-like molecules	HMDB0013331	APOE4 noncarrier	3186	293	-0.0100399	0.064915	0.877088
C16-OH carnitine	Lipids and lipid-like molecules	HMDB0013337	APOE4 noncarrier
C18:1-OH carnitine	Organic acids and derivatives	HMDB0013339	APOE4 noncarrier
10-nonadecenoate	Lipids and lipid-like molecules	HMDB0013622	APOE4 noncarrier	399	35	0.289781	0.239502	0.226305
Oleoyl glycine	Organic acids and derivatives	HMDB0013631	APOE4 noncarrier	2350	210	0.0457038	0.07681	0.551827
4-hydroxyhippurate	Benzenoids	HMDB0013678	APOE4 noncarrier	2783	247	-0.117841	0.0669425	0.0783509
N-acetyltryptophan	Organic acids and derivatives	HMDB0013713	APOE4 noncarrier	3186	293	-0.17352	0.0631569	0.00600621
Trimethylbenzene	Benzenoids	HMDB0013733	APOE4 noncarrier	1954	191	-0.0053398	0.0772936	0.944922
Valsartan	Organic acids and derivatives	HMDB0014323	APOE4 noncarrier	1079	90	-0.000744887	0.117186	0.994928
Quinine	Alkaloids and derivatives	HMDB0014611	APOE4 noncarrier	665	55	-0.214358	0.164154	0.191608
Metronidazole	Organoheterocyclic compounds	HMDB0015052	APOE4 noncarrier	1520	130	-0.0920821	0.0939941	0.327255
Sulfamethoxazole	Benzenoids	HMDB0015150	APOE4 noncarrier	2554	223	0.0955101	0.0696758	0.170444
Cerulenin	Organoheterocyclic compounds	HMDB0015168	APOE4 noncarrier	1446	118	-0.0866138	0.101586	0.39387
Piperine	Alkaloids and derivatives	HMDB0029377	APOE4 noncarrier	3097	281	-0.220458	0.06629	0.000882109
NMMA	Organic acids and derivatives	HMDB0029416	APOE4 noncarrier	3186	293	-0.105256	0.0622989	0.0911185
Saccharin	Organoheterocyclic compounds	HMDB0029723	APOE4 noncarrier	472	37	0.0820095	0.205827	0.690306
C51:0 TAG	Lipids and lipid-like molecules	HMDB0031106	APOE4 noncarrier	2964	269	0.0297252	0.0707885	0.674547
Nor-psi-tropine	Alkaloids and derivatives	HMDB0031667	APOE4 noncarrier
N-acetylhistidine	Organic acids and derivatives	HMDB0032055	APOE4 noncarrier	2637	238	0.02369	0.0696382	0.733716
2-methyl-4,5-benzoxazole	Organoheterocyclic compounds	HMDB0032390	APOE4 noncarrier	1579	130	0.0790663	0.0912982	0.386478
Methyl N-methylanthranilate	Benzenoids	HMDB0034169	APOE4 noncarrier	2004	160	0.153122	0.0820613	0.0620495
3-Dehydroxycarnitine	Lipids and lipid-like molecules	HMDB0039059	APOE4 noncarrier
C47:2 TAG	Lipids and lipid-like molecules	HMDB0042076	APOE4 noncarrier	3097	281	0.0667222	0.069051	0.333907
C45:0 TAG	Lipids and lipid-like molecules	HMDB0042093	APOE4 noncarrier	2208	189	0.0472416	0.0794165	0.551938
C47:0 TAG	Lipids and lipid-like molecules	HMDB0042094	APOE4 noncarrier	680	64	-0.0627331	0.143792	0.662635
C49:0 TAG	Lipids and lipid-like molecules	HMDB0042095	APOE4 noncarrier	690	66	-0.107769	0.154298	0.484897
C43:1 TAG	Lipids and lipid-like molecules	HMDB0042098	APOE4 noncarrier	3097	281	0.0198697	0.0680913	0.770432
C45:1 TAG	Lipids and lipid-like molecules	HMDB0042099	APOE4 noncarrier	3097	281	0.0462929	0.0671774	0.490752
C47:1 TAG	Lipids and lipid-like molecules	HMDB0042100	APOE4 noncarrier	3097	281	0.0613165	0.0666614	0.357667
C49:3 TAG	Lipids and lipid-like molecules	HMDB0042103	APOE4 noncarrier	3097	281	0.0313189	0.0691107	0.650426
C51:1 TAG	Lipids and lipid-like molecules	HMDB0042104	APOE4 noncarrier	2964	269	0.0487897	0.07172	0.496327
C55:2 TAG	Lipids and lipid-like molecules	HMDB0042226	APOE4 noncarrier	3097	281	-0.00976081	0.069646	0.888542
C44:2 TAG	Lipids and lipid-like molecules	HMDB0042279	APOE4 noncarrier
C44:1 TAG	Lipids and lipid-like molecules	HMDB0042301	APOE4 noncarrier
C46:4 TAG	Lipids and lipid-like molecules	HMDB0042548	APOE4 noncarrier
C46:3 TAG	Lipids and lipid-like molecules	HMDB0042751	APOE4 noncarrier
C48:5 TAG	Lipids and lipid-like molecules	HMDB0042789	APOE4 noncarrier
C48:4 TAG	Lipids and lipid-like molecules	HMDB0042811	APOE4 noncarrier
C53:3 TAG	Lipids and lipid-like molecules	HMDB0043058	APOE4 noncarrier	2329	211	-0.165321	0.0781799	0.0344616
4-hydroxy-3-methylacetophenone	Organic oxygen compounds	HMDB0059824	APOE4 noncarrier	2709	235	-0.100774	0.0670321	0.132745
10-HDoHE	Lipids and lipid-like molecules	HMDB0060037	APOE4 noncarrier	399	35	0.213824	0.209276	0.306908
10-heptadecenoate	Lipids and lipid-like molecules	HMDB0060038	APOE4 noncarrier	605	49	0.377619	0.178887	0.0347782
C41:0 TAG	Lipids and lipid-like molecules	HMDB0072022	APOE4 noncarrier
DMGV	Organic acids and derivatives	HMDB0240212	APOE4 noncarrier	1640	152	0.0925754	0.101747	0.362896
C16:1 SM	Lipids and lipid-like molecules	HMDB0240613	APOE4 noncarrier

## Sheet: Table S8
Supplementary Table 8. Interaction of metabolites and APOE4 genotype (noncarrier, carrier) in relation to objective cognitive function in NHS
					Metabolite			APOE4 carrier			Interaction: APOE4 carrier and metabolite
Metabolite	Superclass	HMDB ID	Cognitive function score	N	Beta	SE	P	Beta	SE	P	Beta	SE	P	FDR
Alpha-hydroxybutyrate	Organic acids and derivatives	HMDB0000008	Verbal memory	250	-0.00895387	0.0502394	0.858718	0.0522219	0.0887272	0.556782	-0.0313055	0.0961568	0.745075	0.958651
Alpha-hydroxybutyrate	Organic acids and derivatives	HMDB0000008	Global cognition	250	-0.00974277	0.0468091	0.835322	0.0608947	0.0826692	0.46218	-0.0482422	0.0895915	0.590821	0.878939
Alpha-hydroxybutyrate	Organic acids and derivatives	HMDB0000008	TICS score	250	-0.0258576	0.0683897	0.705742	-0.0013135	0.120782	0.991333	-0.00568268	0.130896	0.965413	0.997777
Beta-hydroxybutyrate	Organic acids and derivatives	HMDB0000011	Verbal memory	211	-0.0116202	0.0522772	0.824358	0.0664511	0.0937644	0.479463	-0.00359369	0.0952134	0.969936	0.990038
Beta-hydroxybutyrate	Organic acids and derivatives	HMDB0000011	TICS score	211	0.0328067	0.0680935	0.630565	0.0155344	0.122133	0.898935	-0.0823772	0.12402	0.50743	0.928803
Beta-hydroxybutyrate	Organic acids and derivatives	HMDB0000011	Global cognition	211	0.00125871	0.0464756	0.978425	0.089027	0.0833587	0.287009	-0.0553296	0.0846469	0.514204	0.857789
2-deoxyuridine	Nucleosides, nucleotides, and analogues	HMDB0000012	Global cognition	128	-0.0385666	0.0629896	0.541904	0.0230708	0.134917	0.864608	0.105999	0.129057	0.413626	0.801174
2-deoxyuridine	Nucleosides, nucleotides, and analogues	HMDB0000012	TICS score	128	-0.0270536	0.0920405	0.769487	0.137496	0.197141	0.48732	0.197057	0.188578	0.298839	0.845382
2-deoxyuridine	Nucleosides, nucleotides, and analogues	HMDB0000012	Verbal memory	128	-0.0510893	0.0660937	0.441558	0.00221833	0.141566	0.987532	0.144015	0.135417	0.290403	0.856843
4-pyridoxate	Organoheterocyclic compounds	HMDB0000017	TICS score	250	0.120339	0.0605368	0.048119	0.0366386	0.119022	0.758514	-0.211782	0.118999	0.0765637	0.843533
4-pyridoxate	Organoheterocyclic compounds	HMDB0000017	Global cognition	250	0.039506	0.0417925	0.345592	0.0691247	0.0821684	0.401157	-0.0963975	0.0821526	0.24196	0.687955
4-pyridoxate	Organoheterocyclic compounds	HMDB0000017	Verbal memory	250	0.0674992	0.0446002	0.131667	0.0733206	0.0876886	0.404018	-0.15313	0.0876717	0.0821566	0.856843
Hydroxyphenylacetate	Benzenoids	HMDB0000020	Verbal memory	211	0.0161789	0.0483295	0.738209	0.0592122	0.0940608	0.529846	0.0298128	0.0944379	0.752621	0.958651
Hydroxyphenylacetate	Benzenoids	HMDB0000020	TICS score	211	-0.0330445	0.0630016	0.600601	0.023524	0.122616	0.848085	-0.0228724	0.123108	0.852826	0.967138
Hydroxyphenylacetate	Benzenoids	HMDB0000020	Global cognition	211	-0.0236569	0.0430348	0.583223	0.0896589	0.0837562	0.285897	0.0216695	0.084092	0.796954	0.935877
N-carbamoyl-beta-alanine	Organic acids and derivatives	HMDB0000026	Global cognition	1037	-0.00204983	0.0199258	0.918085	-0.128633	0.0395127	0.00117034	0.0084218	0.0401274	0.833807	0.946744
N-carbamoyl-beta-alanine	Organic acids and derivatives	HMDB0000026	TICS score	1037	0.0197923	0.0302728	0.513393	-0.147212	0.0600308	0.0143676	0.0176955	0.0609647	0.77168	0.960545
N-carbamoyl-beta-alanine	Organic acids and derivatives	HMDB0000026	Verbal memory	1037	0.00723016	0.0219536	0.74197	-0.127665	0.0435338	0.00343942	0.00885625	0.0442112	0.841274	0.959608
Carnosine	Organic acids and derivatives	HMDB0000033	Global cognition	616	-0.0145614	0.0250282	0.560931	-0.203803	0.050274	5.7307e-05	0.0121565	0.051856	0.814736	0.935877
Carnosine	Organic acids and derivatives	HMDB0000033	TICS score	616	-0.0199473	0.0388293	0.607647	-0.246991	0.077996	0.00162325	-0.00378449	0.0804505	0.962497	0.997777
Carnosine	Organic acids and derivatives	HMDB0000033	Verbal memory	616	-0.0136015	0.0276397	0.622836	-0.201356	0.0555195	0.000312456	0.0435113	0.0572667	0.447684	0.856843
Taurocholate	Lipids and lipid-like molecules	HMDB0000036	Global cognition	180	-0.028567	0.0506352	0.573533	-0.166529	0.117121	0.157279	0.220971	0.124381	0.0777972	0.525906
Taurocholate	Lipids and lipid-like molecules	HMDB0000036	Verbal memory	180	-0.0247624	0.053101	0.641702	-0.136733	0.122825	0.267503	0.26346	0.130438	0.0452977	0.770113
Taurocholate	Lipids and lipid-like molecules	HMDB0000036	TICS score	180	-0.0844179	0.0778954	0.280332	-0.0759313	0.180176	0.674083	0.294082	0.191344	0.126551	0.843533
Betaine	Organic acids and derivatives	HMDB0000043	TICS score	1015	0.0315363	0.0298986	0.291792	-0.134853	0.0590085	0.0225101	-0.0319607	0.0589748	0.587986	0.929962
Betaine	Organic acids and derivatives	HMDB0000043	Global cognition	1015	0.0254972	0.0194493	0.190182	-0.111062	0.0383855	0.0038971	-0.04307	0.0383636	0.261852	0.70294
Betaine	Organic acids and derivatives	HMDB0000043	Verbal memory	1015	0.0202349	0.0214471	0.345671	-0.108348	0.0423285	0.0106272	-0.031926	0.0423043	0.450627	0.856843
Bilirubin	Organoheterocyclic compounds	HMDB0000054	Verbal memory	1015	0.0165068	0.0226203	0.46573	-0.11171	0.0421587	0.00818611	-0.0514778	0.0440414	0.242752	0.856843
Bilirubin	Organoheterocyclic compounds	HMDB0000054	Global cognition	1015	0.0166252	0.020528	0.418208	-0.115226	0.0382592	0.00266501	-0.0377185	0.0399677	0.345546	0.746653
Bilirubin	Organoheterocyclic compounds	HMDB0000054	TICS score	1015	-0.00103678	0.031533	0.973778	-0.141185	0.0587699	0.0164782	-0.0648989	0.0613944	0.290738	0.845382
Beta-alanine	Organic acids and derivatives	HMDB0000056	Global cognition	321	-0.0389086	0.0336281	0.248244	0.0166225	0.0709718	0.814991	0.000941949	0.0700484	0.989281	0.994643
Beta-alanine	Organic acids and derivatives	HMDB0000056	Verbal memory	321	-0.0549222	0.0375401	0.144578	0.0232738	0.0792282	0.769161	0.0552273	0.0781973	0.480615	0.856843
Beta-alanine	Organic acids and derivatives	HMDB0000056	TICS score	321	-0.0423178	0.0520115	0.416549	-0.081795	0.10977	0.456804	-0.0428448	0.108342	0.692803	0.954841
Carnitine	Organic nitrogen compounds	HMDB0000062	Verbal memory	1037	0.000471398	0.0207662	0.981894	-0.12096	0.0428015	0.00480716	-0.0343344	0.0446479	0.442075	0.856843
Carnitine	Organic nitrogen compounds	HMDB0000062	TICS score	1037	-0.0234469	0.0286422	0.413204	-0.146499	0.0590348	0.0132453	-0.00265274	0.0615815	0.965649	0.997777
Carnitine	Organic nitrogen compounds	HMDB0000062	Global cognition	1037	0.000490348	0.0188502	0.979252	-0.123881	0.0388524	0.00147494	-0.0187629	0.0405285	0.643499	0.88941
Cortisol	Lipids and lipid-like molecules	HMDB0000063	TICS score	1037	-0.0760827	0.0297186	0.0106116	-0.151443	0.0586536	0.00996604	0.014542	0.0635077	0.818932	0.960545
Cortisol	Lipids and lipid-like molecules	HMDB0000063	Verbal memory	1037	-0.0603492	0.0215369	0.00517568	-0.134576	0.042506	0.00159249	0.0304109	0.0460237	0.508916	0.858689
Cortisol	Lipids and lipid-like molecules	HMDB0000063	Global cognition	1037	-0.0564069	0.0195292	0.0039572	-0.13164	0.0385435	0.000662829	0.0048915	0.0417333	0.906718	0.963188
Creatine	Organic acids and derivatives	HMDB0000064	Global cognition	1037	-0.00256211	0.0189283	0.892356	-0.126299	0.0382528	0.000995401	-0.0138452	0.0385114	0.719291	0.908335
Creatine	Organic acids and derivatives	HMDB0000064	TICS score	1037	0.00486593	0.0287721	0.865737	-0.142571	0.0581463	0.0143808	-0.0177174	0.0585394	0.762215	0.960545
Creatine	Organic acids and derivatives	HMDB0000064	Verbal memory	1037	-0.0148575	0.0208497	0.476262	-0.126527	0.0421358	0.0027419	-0.0103646	0.0424207	0.807027	0.959608
Cholesterol	Lipids and lipid-like molecules	HMDB0000067	Verbal memory	882	0.030398	0.0242704	0.210748	-0.0983056	0.0454082	0.0306744	-0.0519017	0.0460276	0.259803	0.856843
Cholesterol	Lipids and lipid-like molecules	HMDB0000067	Global cognition	882	0.0348482	0.0221423	0.115904	-0.104835	0.0414267	0.0115681	-0.0355302	0.0419918	0.397726	0.790951
Cholesterol	Lipids and lipid-like molecules	HMDB0000067	TICS score	882	0.0437897	0.033985	0.197927	-0.126067	0.0635835	0.047727	-0.0146757	0.0644509	0.819932	0.960545
Deoxyguanosine	Nucleosides, nucleotides, and analogues	HMDB0000085	Verbal memory
Deoxyguanosine	Nucleosides, nucleotides, and analogues	HMDB0000085	TICS score
Deoxyguanosine	Nucleosides, nucleotides, and analogues	HMDB0000085	Global cognition
Dimethylglycine	Organic acids and derivatives	HMDB0000092	TICS score	1037	0.0232009	0.0303501	0.444785	-0.127846	0.0592641	0.0312284	-0.0814039	0.0616262	0.18683	0.843533
Dimethylglycine	Organic acids and derivatives	HMDB0000092	Verbal memory	1037	0.0145997	0.0219903	0.5069	-0.110734	0.0429401	0.0100575	-0.0756667	0.0446516	0.0904653	0.856843
Dimethylglycine	Organic acids and derivatives	HMDB0000092	Global cognition	1037	0.00745189	0.0199505	0.708842	-0.111656	0.0389571	0.0042433	-0.0728513	0.0405098	0.0724241	0.525906
GABA	Organic acids and derivatives	HMDB0000112	Verbal memory	994	-0.00631242	0.0218456	0.772678	-0.133134	0.0436399	0.0023463	-0.0443944	0.0476121	0.351357	0.856843
GABA	Organic acids and derivatives	HMDB0000112	TICS score	994	0.0267001	0.0300839	0.375024	-0.142773	0.0600973	0.0177135	-0.112177	0.0655675	0.0874337	0.843533
GABA	Organic acids and derivatives	HMDB0000112	Global cognition	994	-0.0018305	0.0198495	0.926543	-0.134842	0.0396524	0.000700433	-0.055659	0.0432616	0.198559	0.657276
Glycine	Organic acids and derivatives	HMDB0000123	Global cognition	912	0.0245434	0.0204076	0.229436	-0.0943622	0.0407093	0.020684	-0.143305	0.041604	0.000599591	0.236239
Glycine	Organic acids and derivatives	HMDB0000123	TICS score	912	-0.0171003	0.0311892	0.583643	-0.0992237	0.0622165	0.111119	-0.0963156	0.063584	0.130194	0.843533
Glycine	Organic acids and derivatives	HMDB0000123	Verbal memory	912	0.0128567	0.0227696	0.572462	-0.0952096	0.045421	0.036358	-0.128601	0.0464194	0.00571824	0.641639
Gentisate	Benzenoids	HMDB0000152	TICS score	223	0.0160433	0.0669433	0.810863	0.0397922	0.124562	0.749741	0.042057	0.121418	0.72945	0.956303
Gentisate	Benzenoids	HMDB0000152	Verbal memory	223	0.0290563	0.0463996	0.531943	0.100318	0.0863363	0.246756	-0.077907	0.0841573	0.355792	0.856843
Gentisate	Benzenoids	HMDB0000152	Global cognition	223	0.00963318	0.0442264	0.827813	0.0986214	0.0822925	0.232285	-0.030183	0.0802156	0.707145	0.904595
Tyrosine	Organic acids and derivatives	HMDB0000158	Verbal memory	1037	0.00527497	0.022151	0.811824	-0.12444	0.0424079	0.00341946	-0.00892696	0.0425479	0.833859	0.959608
Tyrosine	Organic acids and derivatives	HMDB0000158	Global cognition	1037	-0.00208913	0.0201032	0.917254	-0.126779	0.0384874	0.00102262	0.0012543	0.0386144	0.974094	0.986614
Tyrosine	Organic acids and derivatives	HMDB0000158	TICS score	1037	0.026637	0.0305438	0.383369	-0.138869	0.058476	0.0177482	-0.027311	0.0586691	0.641668	0.950441
Phenylalanine	Organic acids and derivatives	HMDB0000159	Verbal memory	1037	-4.87088e-05	0.0217018	0.99821	-0.125734	0.042106	0.00289481	-0.00283336	0.0437992	0.948434	0.990038
Phenylalanine	Organic acids and derivatives	HMDB0000159	TICS score	1037	0.0213609	0.0299272	0.475543	-0.142185	0.0580651	0.0145092	-0.0154977	0.0604	0.797553	0.960545
Phenylalanine	Organic acids and derivatives	HMDB0000159	Global cognition	1037	-0.00374216	0.0196933	0.849331	-0.126836	0.0382091	0.000934616	-0.00934439	0.0397456	0.814176	0.935877
Proline	Organic acids and derivatives	HMDB0000162	Global cognition	1015	-0.00394877	0.0196614	0.840867	-0.116721	0.0382136	0.0023166	0.0301896	0.0366682	0.41053	0.801174
Proline	Organic acids and derivatives	HMDB0000162	Verbal memory	1015	-0.00404336	0.021661	0.851962	-0.113151	0.0421	0.00731832	0.0460949	0.0403974	0.254136	0.856843
Proline	Organic acids and derivatives	HMDB0000162	TICS score	1015	-0.000699956	0.0302172	0.981524	-0.139665	0.0587296	0.017595	0.0258136	0.0563544	0.647014	0.951206
Asparagine	Organic acids and derivatives	HMDB0000168	Verbal memory	1037	-0.0110557	0.0219589	0.614743	-0.123248	0.0421464	0.00353129	0.0406002	0.0421532	0.335703	0.856843
Asparagine	Organic acids and derivatives	HMDB0000168	TICS score	1037	0.00550262	0.0302814	0.855843	-0.139691	0.05812	0.0164227	0.0558517	0.0581294	0.336878	0.845382
Asparagine	Organic acids and derivatives	HMDB0000168	Global cognition	1037	-0.0126029	0.0199321	0.527343	-0.12512	0.0382562	0.00111028	0.024723	0.0382624	0.518336	0.857789
Isoleucine	Organic acids and derivatives	HMDB0000172	Verbal memory	1037	-0.000754592	0.0214952	0.972003	-0.125906	0.0420884	0.00284525	0.0285402	0.0427551	0.504591	0.858689
Isoleucine	Organic acids and derivatives	HMDB0000172	Global cognition	1037	0.000219379	0.0195104	0.991031	-0.126596	0.0382022	0.00095356	0.0165876	0.0388073	0.669156	0.891741
Isoleucine	Organic acids and derivatives	HMDB0000172	TICS score	1037	0.000151728	0.0296532	0.995918	-0.143621	0.0580622	0.0135436	0.0295642	0.0589819	0.616313	0.929962
Lysine	Organic acids and derivatives	HMDB0000182	Global cognition	998	0.016324	0.0205661	0.427548	-0.126363	0.0386033	0.00110096	-0.0273396	0.0379048	0.47092	0.839559
Lysine	Organic acids and derivatives	HMDB0000182	Verbal memory	998	0.00773692	0.0228543	0.735036	-0.129687	0.0428983	0.0025687	-0.00659131	0.042122	0.875687	0.970085
Lysine	Organic acids and derivatives	HMDB0000182	TICS score	998	0.0343875	0.0311936	0.270572	-0.147101	0.0585515	0.0121579	-0.0212413	0.0574921	0.711864	0.954841
Serine	Organic acids and derivatives	HMDB0000187	Verbal memory	912	-0.00662495	0.024032	0.782866	-0.105196	0.0459288	0.0222363	-0.0472234	0.046126	0.306219	0.856843
Serine	Organic acids and derivatives	HMDB0000187	Global cognition	912	-0.00514768	0.0215666	0.811404	-0.105898	0.041217	0.0103575	-0.0602042	0.0413939	0.146192	0.603762
Serine	Organic acids and derivatives	HMDB0000187	TICS score	912	-0.0113909	0.0328439	0.728812	-0.109166	0.0627696	0.0823626	-0.0592963	0.0630391	0.347158	0.849566
Cystine	Organic acids and derivatives	HMDB0000192	TICS score	466	-0.0391621	0.0431898	0.365055	-0.0979109	0.0878148	0.265493	-0.0301896	0.0822066	0.713622	0.954841
Cystine	Organic acids and derivatives	HMDB0000192	Global cognition	466	-0.0260226	0.0284264	0.36048	-0.0715961	0.0577973	0.216124	0.0333872	0.0541062	0.53752	0.863075
Cystine	Organic acids and derivatives	HMDB0000192	Verbal memory	466	-0.0325053	0.0302277	0.282829	-0.0945433	0.0614599	0.124721	0.0584137	0.0575348	0.310552	0.856843
Indoleacetic acid	Organoheterocyclic compounds	HMDB0000197	Verbal memory	269	-0.076608	0.0403663	0.0589723	0.00198663	0.0890802	0.982227	-0.0201877	0.0733284	0.783329	0.959608
Indoleacetic acid	Organoheterocyclic compounds	HMDB0000197	TICS score	269	-0.132222	0.053031	0.0133604	-0.0904323	0.117029	0.440471	0.0679517	0.0963348	0.481294	0.928803
Indoleacetic acid	Organoheterocyclic compounds	HMDB0000197	Global cognition	269	-0.082395	0.0362916	0.0241117	-0.00272242	0.0800881	0.972912	-0.0129568	0.0659264	0.844365	0.949436
C2 carnitine	Lipids and lipid-like molecules	HMDB0000201	Global cognition	1037	0.00240092	0.0203798	0.906243	-0.119113	0.038843	0.00222445	-0.0435233	0.0380019	0.252365	0.70294
C2 carnitine	Lipids and lipid-like molecules	HMDB0000201	TICS score	1037	0.0127978	0.0309622	0.679451	-0.127939	0.0590125	0.0303962	-0.0877197	0.0577348	0.128992	0.843533
C2 carnitine	Lipids and lipid-like molecules	HMDB0000201	Verbal memory	1037	0.000176953	0.0224633	0.993716	-0.119667	0.042814	0.00528964	-0.0363646	0.0418869	0.385516	0.856843
Methylmalonate	Organic acids and derivatives	HMDB0000202	Global cognition	184	0.0190013	0.0497947	0.703314	0.166894	0.0843222	0.0496573	-0.0288963	0.0832947	0.72915	0.914921
Methylmalonate	Organic acids and derivatives	HMDB0000202	TICS score	184	0.0720305	0.0768593	0.350206	0.0941485	0.130153	0.470605	-0.0270136	0.128567	0.833871	0.960658
Methylmalonate	Organic acids and derivatives	HMDB0000202	Verbal memory	184	0.0104816	0.0557016	0.851	0.148512	0.0943249	0.117529	-0.00885155	0.0931755	0.924445	0.981114
N6-acetyllysine	Organic acids and derivatives	HMDB0000206	Global cognition	1037	0.0290471	0.0197366	0.141409	-0.119631	0.0385646	0.00197596	-0.048283	0.0407507	0.236366	0.687955
N6-acetyllysine	Organic acids and derivatives	HMDB0000206	TICS score	1037	0.0131396	0.0300306	0.661815	-0.138588	0.0586788	0.0183785	-0.0346752	0.0620051	0.576131	0.928803
N6-acetyllysine	Organic acids and derivatives	HMDB0000206	Verbal memory	1037	0.0228292	0.0217621	0.294418	-0.121011	0.0425224	0.00452128	-0.0327627	0.0449328	0.466084	0.856843
Oleate	Lipids and lipid-like molecules	HMDB0000207	Verbal memory	180	0.0367161	0.0647417	0.571537	-0.12885	0.130282	0.324351	0.055573	0.144222	0.700574	0.939361
Oleate	Lipids and lipid-like molecules	HMDB0000207	Global cognition	180	0.0485921	0.0613117	0.429376	-0.176133	0.123379	0.155626	0.0865366	0.136581	0.527374	0.857789
Oleate	Lipids and lipid-like molecules	HMDB0000207	TICS score	180	0.031283	0.0943885	0.740813	-0.0986617	0.189941	0.604273	0.16113	0.210265	0.444768	0.903291
Pantothenate	Organic acids and derivatives	HMDB0000210	Verbal memory	963	-0.0192396	0.0239972	0.422909	-0.111661	0.0453283	0.0139455	0.0136083	0.0467706	0.771149	0.959608
Pantothenate	Organic acids and derivatives	HMDB0000210	TICS score	963	-0.00466962	0.0330666	0.887728	-0.131279	0.0624594	0.0358398	0.0149786	0.0644469	0.816265	0.960545
Pantothenate	Organic acids and derivatives	HMDB0000210	Global cognition	963	-0.0173483	0.0218319	0.427033	-0.123503	0.0412382	0.00281942	0.0343847	0.0425504	0.419246	0.801174
Acetyl-galactosamine	Organic oxygen compounds	HMDB0000212	Verbal memory	624	-0.0184805	0.0287423	0.520495	-0.161578	0.0571752	0.00487414	0.00760897	0.0586446	0.896811	0.971638
Acetyl-galactosamine	Organic oxygen compounds	HMDB0000212	Global cognition	624	-0.0275237	0.0258544	0.287511	-0.175379	0.0514304	0.000694338	0.0124247	0.0527522	0.813881	0.935877
Acetyl-galactosamine	Organic oxygen compounds	HMDB0000212	TICS score	624	-0.0172592	0.0396809	0.66376	-0.217314	0.0789347	0.00608689	-0.0268273	0.0809634	0.740498	0.959725
Palmitate	Lipids and lipid-like molecules	HMDB0000220	Verbal memory	180	-0.0408182	0.0588946	0.489405	-0.132156	0.124906	0.291846	0.174763	0.141852	0.219997	0.856843
Palmitate	Lipids and lipid-like molecules	HMDB0000220	Global cognition	180	-0.0459669	0.0559411	0.412634	-0.16665	0.118642	0.162327	0.169274	0.134739	0.211078	0.658486
Palmitate	Lipids and lipid-like molecules	HMDB0000220	TICS score	180	-0.069069	0.0858426	0.422405	-0.0865126	0.182059	0.635387	0.282993	0.206758	0.173266	0.843533
Thyroxine	Organic acids and derivatives	HMDB0000248	Global cognition	1015	-0.0268898	0.0191532	0.160659	-0.111279	0.0382301	0.00368796	0.0811593	0.0391884	0.0386228	0.510909
Thyroxine	Organic acids and derivatives	HMDB0000248	TICS score	1015	-0.0270485	0.0294654	0.35886	-0.133881	0.0588133	0.0230409	0.0861061	0.0602876	0.15354	0.843533
Thyroxine	Organic acids and derivatives	HMDB0000248	Verbal memory	1015	-0.0379927	0.0211103	0.0722147	-0.108231	0.0421364	0.0103599	0.0782448	0.0431926	0.0703682	0.856843
Uric acid	Organoheterocyclic compounds	HMDB0000289	TICS score	1037	0.0282005	0.0292664	0.335492	-0.130884	0.059289	0.0275033	-0.0561354	0.0580716	0.333951	0.845382
Uric acid	Organoheterocyclic compounds	HMDB0000289	Verbal memory	1037	-0.00102006	0.0212305	0.961689	-0.124626	0.0430095	0.00384272	-0.00577022	0.0421264	0.891079	0.971638
Uric acid	Organoheterocyclic compounds	HMDB0000289	Global cognition	1037	0.00948113	0.019265	0.622727	-0.123331	0.0390277	0.00162504	-0.0135446	0.0382264	0.72317	0.910316
Uracil	Organoheterocyclic compounds	HMDB0000300	Verbal memory	250	-0.013425	0.0484039	0.781779	0.0449768	0.0874022	0.607374	-0.0254546	0.0903801	0.778496	0.959608
Uracil	Organoheterocyclic compounds	HMDB0000300	Global cognition	250	-0.0187706	0.0451146	0.677786	0.0502245	0.0814629	0.538208	-0.0229566	0.0842384	0.785489	0.935877
Uracil	Organoheterocyclic compounds	HMDB0000300	TICS score	250	0.042486	0.0658496	0.519501	0.00266865	0.118904	0.982115	-0.00397612	0.122955	0.974233	0.997777
Urocanic acid	Organoheterocyclic compounds	HMDB0000301	Global cognition	1037	0.0143732	0.0195947	0.463411	-0.125241	0.038201	0.00108003	0.0222795	0.0395396	0.57324	0.877881
Urocanic acid	Organoheterocyclic compounds	HMDB0000301	TICS score	1037	0.0256835	0.0297963	0.388913	-0.144206	0.0580896	0.0132119	-0.024829	0.0601252	0.679729	0.954841
Urocanic acid	Organoheterocyclic compounds	HMDB0000301	Verbal memory	1037	0.0102857	0.0215898	0.633884	-0.123796	0.0420906	0.00334577	0.0374367	0.0435655	0.390372	0.856843
Vitamin A	Lipids and lipid-like molecules	HMDB0000305	Global cognition	341	0.015352	0.0347465	0.658928	-0.0394128	0.0680815	0.563082	-0.0326569	0.0617044	0.597021	0.878939
Vitamin A	Lipids and lipid-like molecules	HMDB0000305	TICS score	341	0.0427223	0.0525871	0.417194	-0.122153	0.103038	0.236742	-0.122707	0.0933864	0.189851	0.843533
Vitamin A	Lipids and lipid-like molecules	HMDB0000305	Verbal memory	341	0.0252063	0.0359669	0.483953	-0.0367012	0.0704727	0.602896	-0.0688461	0.0638716	0.281943	0.856843
Adipate	Lipids and lipid-like molecules	HMDB0000448	Global cognition	247	0.0185144	0.0443852	0.677014	0.0511466	0.0809966	0.528429	-0.152276	0.0805948	0.0602297	0.510909
Adipate	Lipids and lipid-like molecules	HMDB0000448	TICS score	247	0.0611572	0.065342	0.350382	-0.00530885	0.11924	0.964531	-0.150902	0.118648	0.204848	0.843533
Adipate	Lipids and lipid-like molecules	HMDB0000448	Verbal memory	247	-0.0126324	0.0477435	0.791588	0.0482544	0.0871251	0.580275	-0.114592	0.0866928	0.187681	0.856843
Allantoin	Organoheterocyclic compounds	HMDB0000462	Global cognition	998	0.0251816	0.021422	0.240088	-0.129453	0.0386439	0.000840167	0.0210749	0.0414637	0.611379	0.886405
Allantoin	Organoheterocyclic compounds	HMDB0000462	TICS score	998	0.0490442	0.0325027	0.13165	-0.149883	0.0586328	0.0107336	-0.00835047	0.0629112	0.894432	0.983304
Allantoin	Organoheterocyclic compounds	HMDB0000462	Verbal memory	998	0.0219767	0.0238148	0.356337	-0.131218	0.0429604	0.00231785	0.0106455	0.0460951	0.817407	0.959608
2-aminoadipate	Organic acids and derivatives	HMDB0000510	TICS score	250	0.0273968	0.060632	0.651839	0.00784578	0.120771	0.948264	-0.0810119	0.121991	0.507364	0.928803
2-aminoadipate	Organic acids and derivatives	HMDB0000510	Verbal memory	250	0.0195468	0.0443653	0.659963	0.0235935	0.0883699	0.789741	0.0898454	0.0892626	0.315314	0.856843
2-aminoadipate	Organic acids and derivatives	HMDB0000510	Global cognition	250	0.0284493	0.0414605	0.493354	0.038587	0.082584	0.640806	0.0353365	0.0834183	0.672284	0.891741
Chenodeoxycholate	Lipids and lipid-like molecules	HMDB0000518	Global cognition	180	0.0748789	0.0465793	0.110169	-0.139306	0.115342	0.229159	-0.257459	0.123775	0.0393306	0.510909
Chenodeoxycholate	Lipids and lipid-like molecules	HMDB0000518	Verbal memory	180	0.101149	0.0490194	0.0409031	-0.105696	0.121384	0.385368	-0.211419	0.130259	0.10681	0.856843
Chenodeoxycholate	Lipids and lipid-like molecules	HMDB0000518	TICS score	180	0.16126	0.0713297	0.0253047	-0.043743	0.17663	0.804763	-0.323983	0.189544	0.0896008	0.843533
5-dodecenoate	Lipids and lipid-like molecules	HMDB0000529	TICS score	180	-0.00879748	0.0969088	0.927795	-0.0676632	0.193216	0.726714	0.06857	0.189033	0.717342	0.954841
5-dodecenoate	Lipids and lipid-like molecules	HMDB0000529	Verbal memory	180	0.0322334	0.0662079	0.627119	-0.139466	0.132004	0.292536	0.0639603	0.129147	0.621194	0.910198
5-dodecenoate	Lipids and lipid-like molecules	HMDB0000529	Global cognition	180	0.0212812	0.0628619	0.73546	-0.182994	0.125333	0.146499	0.0909217	0.12262	0.45963	0.823852
Acetylglycine	Organic acids and derivatives	HMDB0000532	Global cognition	393	0.0359129	0.0319122	0.261198	-0.0413274	0.0591333	0.485084	-0.0137218	0.061314	0.823046	0.939942
Acetylglycine	Organic acids and derivatives	HMDB0000532	TICS score	393	-0.00289585	0.0493902	0.953278	-0.133323	0.0915202	0.146071	-0.0223764	0.0948952	0.813724	0.960545
Acetylglycine	Organic acids and derivatives	HMDB0000532	Verbal memory	393	0.00129084	0.0345043	0.970178	-0.0567983	0.0639365	0.374955	0.0542686	0.0662943	0.413566	0.856843
5-hydroxymethyl-4-methyluracil	Organoheterocyclic compounds	HMDB0000544	TICS score	576	-0.0122405	0.040296	0.761426	-0.130765	0.0823775	0.113015	0.0255543	0.0790955	0.74676	0.960545
5-hydroxymethyl-4-methyluracil	Organoheterocyclic compounds	HMDB0000544	Verbal memory	576	0.0154509	0.0286301	0.589647	-0.154767	0.0585288	0.00842673	0.0134484	0.056197	0.810959	0.959608
5-hydroxymethyl-4-methyluracil	Organoheterocyclic compounds	HMDB0000544	Global cognition	576	0.0110277	0.025762	0.668778	-0.157507	0.0526655	0.00291162	0.0251503	0.0505673	0.619138	0.887056
Alloisoleucine	Organic acids and derivatives	HMDB0000557	Global cognition	302	-0.0268801	0.0374918	0.474029	-0.0265113	0.0696111	0.703621	-0.0322331	0.0735405	0.661523	0.891741
Alloisoleucine	Organic acids and derivatives	HMDB0000557	TICS score	302	-0.0688566	0.0567339	0.225952	-0.128021	0.105338	0.22532	-0.0662755	0.111284	0.551983	0.928803
Alloisoleucine	Organic acids and derivatives	HMDB0000557	Verbal memory	302	-0.0510497	0.0397406	0.200063	-0.0469934	0.0737864	0.52475	0.0135809	0.0779515	0.861824	0.961922
Creatinine	Organic acids and derivatives	HMDB0000562	TICS score	1015	-0.00509687	0.028802	0.859575	-0.139632	0.058731	0.0176245	-0.0241901	0.0614549	0.693946	0.954841
Creatinine	Organic acids and derivatives	HMDB0000562	Verbal memory	1015	-0.0109017	0.0206536	0.597733	-0.112935	0.0421154	0.00745267	-0.019274	0.0440687	0.661946	0.918333
Creatinine	Organic acids and derivatives	HMDB0000562	Global cognition	1015	-0.00664816	0.0187297	0.722703	-0.116945	0.0381924	0.00225934	-0.0407303	0.0399637	0.308371	0.718924
C18:2 CE	Lipids and lipid-like molecules	HMDB0000610	Global cognition	823	0.0218589	0.0229084	0.340286	-0.175062	0.0441683	8.06494e-05	-0.0610024	0.0445834	0.171621	0.631949
C18:2 CE	Lipids and lipid-like molecules	HMDB0000610	TICS score	823	0.0489319	0.0350165	0.162694	-0.18388	0.0675132	0.006602	-0.0873598	0.0681477	0.200253	0.843533
C18:2 CE	Lipids and lipid-like molecules	HMDB0000610	Verbal memory	823	0.0099875	0.0252461	0.692504	-0.166537	0.0486754	0.000655547	-0.040933	0.0491329	0.40504	0.856843
Cholate	Lipids and lipid-like molecules	HMDB0000619	Verbal memory	180	0.0661604	0.0501406	0.189142	-0.108737	0.12268	0.376942	-0.141612	0.134494	0.294177	0.856843
Cholate	Lipids and lipid-like molecules	HMDB0000619	Global cognition	180	0.0483805	0.0476336	0.311521	-0.142987	0.116546	0.221915	-0.176564	0.127769	0.169188	0.631949
Cholate	Lipids and lipid-like molecules	HMDB0000619	TICS score	180	0.101579	0.0729961	0.166244	-0.0482972	0.178601	0.787233	-0.27191	0.1958	0.167109	0.843533
Dodecanedioate	Lipids and lipid-like molecules	HMDB0000623	TICS score	180	0.0248724	0.0746209	0.73939	-0.0365632	0.179117	0.838546	0.202724	0.170663	0.236886	0.845382
Dodecanedioate	Lipids and lipid-like molecules	HMDB0000623	Verbal memory	180	0.0497979	0.0510792	0.331272	-0.0980866	0.122608	0.425056	0.0852225	0.116822	0.466901	0.856843
Dodecanedioate	Lipids and lipid-like molecules	HMDB0000623	Global cognition	180	0.0218808	0.0484657	0.652345	-0.13564	0.116335	0.245604	0.146374	0.110845	0.188795	0.648994
Cytosine	Organoheterocyclic compounds	HMDB0000630	Global cognition	994	-0.0229826	0.0201229	0.253695	-0.145078	0.0392616	0.000232323	-0.0787488	0.0389937	0.0437132	0.510909
Cytosine	Organoheterocyclic compounds	HMDB0000630	TICS score	994	-0.0171963	0.0306307	0.574654	-0.157687	0.0597635	0.00846324	-0.0624478	0.0593555	0.293023	0.845382
Cytosine	Organoheterocyclic compounds	HMDB0000630	Verbal memory	994	-0.0312956	0.0221471	0.15796	-0.143214	0.0432111	0.000953609	-0.0712786	0.0429161	0.0970681	0.856843
Glycodeoxycholate	Lipids and lipid-like molecules	HMDB0000631	TICS score	180	-0.152684	0.0746362	0.0426438	-0.0944458	0.179209	0.599012	0.381746	0.205617	0.0654559	0.843533
Glycodeoxycholate	Lipids and lipid-like molecules	HMDB0000631	Global cognition	180	-0.0803011	0.0490923	0.10413	-0.146534	0.117876	0.215886	0.0534518	0.135245	0.693277	0.898524
Glycodeoxycholate	Lipids and lipid-like molecules	HMDB0000631	Verbal memory	180	-0.0734994	0.0517715	0.157905	-0.119047	0.124309	0.339865	0.107529	0.142626	0.452155	0.856843
Dodecanoate	Lipids and lipid-like molecules	HMDB0000638	TICS score	180	-0.0568935	0.080728	0.482125	-0.05412	0.185739	0.771192	0.0743984	0.169528	0.661437	0.953239
Dodecanoate	Lipids and lipid-like molecules	HMDB0000638	Verbal memory	180	-0.00592464	0.0553244	0.91487	-0.125161	0.12729	0.327157	0.0731397	0.11618	0.530017	0.864617
Dodecanoate	Lipids and lipid-like molecules	HMDB0000638	Global cognition	180	-0.00944724	0.0525817	0.857671	-0.158557	0.12098	0.192123	0.0689253	0.110421	0.533501	0.861472
Glutamine	Organic acids and derivatives	HMDB0000641	Verbal memory	1037	0.0193374	0.0213836	0.366052	-0.123643	0.042091	0.00338517	-0.046954	0.0410858	0.253386	0.856843
Glutamine	Organic acids and derivatives	HMDB0000641	Global cognition	1037	0.0212364	0.0193918	0.273729	-0.123954	0.0381703	0.00120376	-0.0628027	0.0372588	0.0921917	0.529646
Glutamine	Organic acids and derivatives	HMDB0000641	TICS score	1037	0.0276469	0.0294982	0.348863	-0.140717	0.0580635	0.0155499	-0.0588871	0.0566769	0.29906	0.845382
C10 carnitine	Lipids and lipid-like molecules	HMDB0000651	TICS score	1037	0.0203275	0.0303191	0.502726	-0.132027	0.0585398	0.0243298	-0.086412	0.0595018	0.146747	0.843533
C10 carnitine	Lipids and lipid-like molecules	HMDB0000651	Global cognition	1037	-0.00267551	0.0199673	0.893434	-0.125389	0.0385527	0.00118302	-0.0103136	0.0391863	0.792455	0.935877
C10 carnitine	Lipids and lipid-like molecules	HMDB0000651	Verbal memory	1037	-0.00930176	0.0220012	0.672545	-0.126285	0.0424798	0.00302218	0.00110669	0.0431778	0.979557	0.994582
C16:1 CE	Lipids and lipid-like molecules	HMDB0000658	Verbal memory	1000	0.0148461	0.0215964	0.491977	-0.117306	0.0428052	0.00624966	-0.0375368	0.0405305	0.354608	0.856843
C16:1 CE	Lipids and lipid-like molecules	HMDB0000658	TICS score	1000	-0.0100738	0.0297469	0.734949	-0.147628	0.0589599	0.0124505	-0.0831096	0.0558267	0.136895	0.843533
C16:1 CE	Lipids and lipid-like molecules	HMDB0000658	Global cognition	1000	0.00972561	0.0196412	0.620598	-0.123021	0.0389298	0.00162706	-0.0373106	0.0368611	0.311702	0.722414
Homoarginine	Organic acids and derivatives	HMDB0000670	Global cognition	955	-0.0422554	0.020516	0.0397184	-0.115893	0.0403904	0.00420877	0.0311967	0.0422074	0.460019	0.823852
Homoarginine	Organic acids and derivatives	HMDB0000670	TICS score	955	-0.0387905	0.0312471	0.214775	-0.142545	0.061517	0.0207158	0.0574601	0.0642843	0.371642	0.866482
Homoarginine	Organic acids and derivatives	HMDB0000670	Verbal memory	955	-0.0383755	0.022564	0.0893339	-0.108724	0.0444223	0.0145728	0.0342322	0.0464207	0.461048	0.856843
Hexadecanedioate	Lipids and lipid-like molecules	HMDB0000672	TICS score	180	0.0691902	0.0722588	0.339937	-0.054936	0.178906	0.759246	0.188005	0.20225	0.354185	0.850909
Hexadecanedioate	Lipids and lipid-like molecules	HMDB0000672	Verbal memory	180	0.0357407	0.0494807	0.471297	-0.112046	0.12251	0.361969	0.16482	0.138495	0.236016	0.856843
Hexadecanedioate	Lipids and lipid-like molecules	HMDB0000672	Global cognition	180	0.0220519	0.0472986	0.641772	-0.14442	0.117107	0.219543	0.107052	0.132387	0.420092	0.801174
Indoxylsulfate	Organic acids and derivatives	HMDB0000682	TICS score	250	-0.0317078	0.0550489	0.565234	0.00459937	0.118492	0.969074	0.133116	0.101129	0.189503	0.843533
Indoxylsulfate	Organic acids and derivatives	HMDB0000682	Verbal memory	250	-0.0284536	0.0405599	0.483751	0.0485426	0.0873045	0.57879	0.0396868	0.0745119	0.594855	0.891152
Indoxylsulfate	Organic acids and derivatives	HMDB0000682	Global cognition	250	-0.0351207	0.0377611	0.353395	0.0558485	0.08128	0.492766	0.0678179	0.0693702	0.32938	0.729078
Kynurenine	Organic oxygen compounds	HMDB0000684	Verbal memory	250	-0.0643721	0.0498837	0.198309	0.0204695	0.0890664	0.818452	0.115312	0.0910285	0.206634	0.856843
Kynurenine	Organic oxygen compounds	HMDB0000684	Global cognition	250	-0.0607781	0.0465461	0.193055	0.0282453	0.0831072	0.734296	0.0879564	0.084938	0.301604	0.718924
Kynurenine	Organic oxygen compounds	HMDB0000684	TICS score	250	-0.045716	0.0681229	0.502903	-0.018857	0.121632	0.876944	-0.023722	0.124312	0.848845	0.966814
Leucine	Organic acids and derivatives	HMDB0000687	Verbal memory	1037	0.00319224	0.0215192	0.882102	-0.12506	0.042106	0.00304869	0.0200169	0.0422158	0.635492	0.914584
Leucine	Organic acids and derivatives	HMDB0000687	TICS score	1037	0.00871052	0.0296837	0.769244	-0.142373	0.0580812	0.0144071	0.0190262	0.0582327	0.743943	0.960545
Leucine	Organic acids and derivatives	HMDB0000687	Global cognition	1037	0.00728484	0.0195308	0.709234	-0.125818	0.0382152	0.00102867	0.00471859	0.0383149	0.902011	0.963188
C5 carnitine	Lipids and lipid-like molecules	HMDB0000688	Verbal memory	1037	-0.0132397	0.0216149	0.54033	-0.12638	0.0421667	0.00279318	0.013604	0.043449	0.754268	0.958651
C5 carnitine	Lipids and lipid-like molecules	HMDB0000688	TICS score	1037	0.0118997	0.0298181	0.689924	-0.143402	0.0581697	0.0138614	-0.00392553	0.0599386	0.947795	0.997777
C5 carnitine	Lipids and lipid-like molecules	HMDB0000688	Global cognition	1037	-0.0187313	0.0196102	0.339721	-0.127879	0.038256	0.000860659	0.0255391	0.0394194	0.517211	0.857789
Methionine	Organic acids and derivatives	HMDB0000696	TICS score	1037	0.0157023	0.0290303	0.588702	-0.144948	0.0580649	0.0127108	-0.0589688	0.0568794	0.300114	0.845382
Methionine	Organic acids and derivatives	HMDB0000696	Global cognition	1037	-0.0129886	0.019095	0.496533	-0.128302	0.038193	0.000811204	-0.0211104	0.0374132	0.572712	0.877881
Methionine	Organic acids and derivatives	HMDB0000696	Verbal memory	1037	-0.0164499	0.0210491	0.434697	-0.126737	0.0421015	0.00267623	0.00188137	0.0412419	0.963624	0.990038
Glycolithocholate	Lipids and lipid-like molecules	HMDB0000698	TICS score	180	-0.0151974	0.070435	0.829483	-0.0443126	0.180922	0.806869	-0.0107145	0.195099	0.956281	0.997777
Glycolithocholate	Lipids and lipid-like molecules	HMDB0000698	Verbal memory	180	-0.0155699	0.0482392	0.747351	-0.107131	0.123909	0.38873	-0.0197316	0.133619	0.882813	0.970085
Glycolithocholate	Lipids and lipid-like molecules	HMDB0000698	Global cognition	180	-0.038419	0.0457335	0.402296	-0.146894	0.117473	0.213206	-0.0107686	0.126678	0.932376	0.974726
1-methylnicotinamide	Organoheterocyclic compounds	HMDB0000699	TICS score	1037	0.0520141	0.0293486	0.0766549	-0.137533	0.0581105	0.0181368	-0.0307697	0.0606069	0.611782	0.929962
1-methylnicotinamide	Organoheterocyclic compounds	HMDB0000699	Verbal memory	1037	-0.0134215	0.0213042	0.528845	-0.128211	0.0421824	0.00243231	0.0347046	0.0439945	0.430395	0.856843
1-methylnicotinamide	Organoheterocyclic compounds	HMDB0000699	Global cognition	1037	-0.00251283	0.0193362	0.896629	-0.127717	0.0382859	0.000881937	0.0267332	0.0399306	0.503337	0.857789
Mandelate	Benzenoids	HMDB0000703	Verbal memory	142	0.0705361	0.0671994	0.29631	-0.158696	0.147243	0.283627	-0.325034	0.157536	0.0415813	0.770113
Mandelate	Benzenoids	HMDB0000703	TICS score	142	0.186056	0.0969557	0.0577276	-0.0352466	0.212444	0.86855	-0.247167	0.227295	0.27936	0.845382
Mandelate	Benzenoids	HMDB0000703	Global cognition	142	0.0580648	0.0659284	0.380497	-0.177524	0.144458	0.221886	-0.200499	0.154557	0.197415	0.657276
C6 carnitine	Lipids and lipid-like molecules	HMDB0000705	Global cognition	912	-0.00536439	0.0213292	0.801484	-0.100695	0.0417962	0.0161963	-0.00595222	0.0413164	0.885483	0.961103
C6 carnitine	Lipids and lipid-like molecules	HMDB0000705	Verbal memory	912	-0.00265671	0.0237467	0.910947	-0.0995662	0.0465336	0.032661	-0.0141261	0.0459994	0.758846	0.959608
C6 carnitine	Lipids and lipid-like molecules	HMDB0000705	TICS score	912	0.0227102	0.0324212	0.483821	-0.0883865	0.063532	0.164519	-0.0851174	0.0628026	0.17567	0.843533
Glycoursodeoxycholate	Lipids and lipid-like molecules	HMDB0000708	Verbal memory	180	-0.0676183	0.0526346	0.201013	-0.10198	0.123862	0.411705	0.00582565	0.137282	0.966211	0.990038
Glycoursodeoxycholate	Lipids and lipid-like molecules	HMDB0000708	Global cognition	180	-0.0569381	0.0501035	0.257713	-0.135749	0.117905	0.251541	0.0210055	0.13068	0.872529	0.957594
Glycoursodeoxycholate	Lipids and lipid-like molecules	HMDB0000708	TICS score	180	-0.109765	0.0767645	0.15496	-0.02546	0.180645	0.888119	0.114692	0.200217	0.567668	0.928803
Hippurate	Benzenoids	HMDB0000714	Verbal memory	250	-0.0860958	0.0424426	0.0437632	0.0282973	0.0877303	0.747357	0.153581	0.0822876	0.0633746	0.839297
Hippurate	Benzenoids	HMDB0000714	Global cognition	250	-0.0432318	0.0394409	0.274278	0.0174406	0.0815257	0.83081	0.194256	0.076468	0.0117932	0.510909
Hippurate	Benzenoids	HMDB0000714	TICS score	250	0.00711464	0.0582884	0.902968	-0.0254253	0.120484	0.833071	0.0983734	0.11301	0.385023	0.88713
Kynurenic acid	Organoheterocyclic compounds	HMDB0000715	Verbal memory	1037	0.00842986	0.0211276	0.689981	-0.123283	0.0422234	0.00358229	-0.0302631	0.044588	0.497469	0.858689
Kynurenic acid	Organoheterocyclic compounds	HMDB0000715	TICS score	1037	0.0277836	0.0291357	0.340523	-0.139611	0.0582277	0.016684	-0.0380461	0.0614885	0.536223	0.928803
Kynurenic acid	Organoheterocyclic compounds	HMDB0000715	Global cognition	1037	0.0130372	0.0191729	0.496676	-0.124329	0.0383171	0.00121499	-0.0234547	0.0404629	0.562277	0.873296
Pipecolic acid	Organic acids and derivatives	HMDB0000716	Verbal memory	912	-0.0313324	0.0237353	0.187158	-0.109568	0.0454531	0.0161352	0.128025	0.045733	0.00523367	0.641639
Pipecolic acid	Organic acids and derivatives	HMDB0000716	TICS score	912	-0.0263637	0.0325374	0.418014	-0.111537	0.0623092	0.0737939	0.0975447	0.0626929	0.120094	0.843533
Pipecolic acid	Organic acids and derivatives	HMDB0000716	Global cognition	912	-0.0178559	0.0213487	0.403164	-0.106836	0.0408828	0.00912505	0.0944028	0.0411345	0.0219727	0.510909
Levulinate	Organic acids and derivatives	HMDB0000720	Verbal memory	142	0.0606027	0.0649656	0.353061	-0.102044	0.143882	0.479777	-0.19592	0.147261	0.186288	0.856843
Levulinate	Organic acids and derivatives	HMDB0000720	TICS score	142	0.140985	0.09333	0.133921	-0.0386526	0.206703	0.852028	-0.181086	0.211556	0.393981	0.896089
Levulinate	Organic acids and derivatives	HMDB0000720	Global cognition	142	0.100318	0.0625194	0.111618	-0.152617	0.138465	0.272914	-0.225917	0.141716	0.113936	0.568238
Hydroxyproline	Organic acids and derivatives	HMDB0000725	TICS score	1037	-0.0306132	0.0299816	0.307472	-0.145887	0.0579932	0.012041	0.0973445	0.0594414	0.101811	0.843533
Hydroxyproline	Organic acids and derivatives	HMDB0000725	Verbal memory	1037	-0.0235205	0.0217506	0.279795	-0.126604	0.042072	0.00268546	0.0400632	0.0431226	0.353088	0.856843
Hydroxyproline	Organic acids and derivatives	HMDB0000725	Global cognition	1037	-0.016009	0.0197418	0.417606	-0.127441	0.0381864	0.000877359	0.0387381	0.0391399	0.322546	0.724822
Hyodeoxycholate	Lipids and lipid-like molecules	HMDB0000733	TICS score	122	0.00414676	0.0888883	0.962902	0.0931532	0.226217	0.681544	-0.167559	0.252517	0.508793	0.928803
Hyodeoxycholate	Lipids and lipid-like molecules	HMDB0000733	Verbal memory	122	0.0439178	0.0581572	0.452268	-0.158877	0.148007	0.286147	-0.0841949	0.165215	0.611663	0.902603
Hyodeoxycholate	Lipids and lipid-like molecules	HMDB0000733	Global cognition	122	0.0549228	0.0573083	0.340625	-0.137968	0.145847	0.346874	-0.0900946	0.162804	0.581464	0.878939
Malate	Organic acids and derivatives	HMDB0000744	Global cognition	228	0.0237621	0.0415836	0.568384	0.0912816	0.0821406	0.26785	-0.0167601	0.0823602	0.838964	0.949436
Malate	Organic acids and derivatives	HMDB0000744	TICS score	228	0.0132411	0.0640313	0.836394	0.00762274	0.126482	0.952006	-0.0827793	0.12682	0.514718	0.928803
Malate	Organic acids and derivatives	HMDB0000744	Verbal memory	228	0.0363812	0.0438037	0.40727	0.104981	0.086526	0.226526	0.0528682	0.0867573	0.543001	0.864617
Lithocholate	Organic compounds	HMDB0000761	Verbal memory	142	0.0358014	0.0704639	0.612473	-0.0842997	0.150192	0.575815	-0.0569894	0.149233	0.703329	0.939361
Lithocholate	Organic compounds	HMDB0000761	TICS score	142	0.036663	0.101439	0.718512	-0.0419124	0.216215	0.846675	0.0229457	0.214835	0.915148	0.995596
Lithocholate	Organic compounds	HMDB0000761	Global cognition	142	-0.0151115	0.0683813	0.825535	-0.155536	0.145753	0.288391	0.0539252	0.144823	0.710387	0.905564
Hydrocinnamate	Phenylpropanoids and polyketides	HMDB0000764	Verbal memory	122	0.00176274	0.0586742	0.976104	-0.1642	0.157369	0.299755	-0.0463379	0.160198	0.7731	0.959608
Hydrocinnamate	Phenylpropanoids and polyketides	HMDB0000764	TICS score	122	0.0245905	0.0895985	0.784411	0.0960685	0.240311	0.690342	-0.0739551	0.244631	0.763161	0.960545
Hydrocinnamate	Phenylpropanoids and polyketides	HMDB0000764	Global cognition	122	0.00372667	0.0579311	0.948861	-0.112008	0.155376	0.472983	0.0411795	0.158169	0.79523	0.935877
N-acetyalanine	Organic acids and derivatives	HMDB0000766	Global cognition	632	-0.0328787	0.0241483	0.173866	-0.124633	0.0498517	0.0126868	0.01563	0.0515364	0.761782	0.926365
N-acetyalanine	Organic acids and derivatives	HMDB0000766	TICS score	632	-0.0660863	0.0366593	0.071943	-0.158793	0.0756793	0.0363085	-0.0139816	0.0782368	0.858228	0.967138
N-acetyalanine	Organic acids and derivatives	HMDB0000766	Verbal memory	632	-0.0319002	0.0262172	0.22418	-0.100827	0.0541226	0.0629676	0.0102657	0.0559517	0.854489	0.959608
Pseudouridine	Nucleosides, nucleotides, and analogues	HMDB0000767	Global cognition	1037	-0.0159807	0.0202033	0.429137	-0.138241	0.0405698	0.000682028	0.0339988	0.0406413	0.403043	0.793994
Pseudouridine	Nucleosides, nucleotides, and analogues	HMDB0000767	TICS score	1037	-0.0161064	0.0307111	0.600085	-0.160497	0.0616704	0.00939322	0.0500452	0.0617791	0.418096	0.903291
Pseudouridine	Nucleosides, nucleotides, and analogues	HMDB0000767	Verbal memory	1037	-0.0137344	0.0222653	0.537473	-0.136604	0.0447106	0.00230861	0.0316836	0.0447894	0.47949	0.856843
Pregnenolone sulfate	Lipids and lipid-like molecules	HMDB0000774	TICS score	180	-0.0950229	0.0814852	0.245528	0.0204161	0.180583	0.910147	0.393705	0.200635	0.0516973	0.843533
Pregnenolone sulfate	Lipids and lipid-like molecules	HMDB0000774	Verbal memory	180	0.00564158	0.0564785	0.920574	-0.0885016	0.125165	0.480683	0.103257	0.139063	0.45901	0.856843
Pregnenolone sulfate	Lipids and lipid-like molecules	HMDB0000774	Global cognition	180	-0.00532525	0.0535651	0.920949	-0.117491	0.118708	0.323994	0.142863	0.13189	0.280567	0.704395
Phenyllactate	Phenylpropanoids and polyketides	HMDB0000779	TICS score	180	-0.00053286	0.0745418	0.994306	-0.0237012	0.178087	0.894313	-0.319857	0.179567	0.0770212	0.843533
Phenyllactate	Phenylpropanoids and polyketides	HMDB0000779	Verbal memory	180	0.0114828	0.0514769	0.823806	-0.0963904	0.122983	0.434488	-0.155623	0.124005	0.211565	0.856843
Phenyllactate	Phenylpropanoids and polyketides	HMDB0000779	Global cognition	180	-0.00799442	0.0490461	0.870753	-0.133959	0.117175	0.254878	-0.0944236	0.118149	0.425525	0.802187
Azelate	Lipids and lipid-like molecules	HMDB0000784	Verbal memory	122	0.0133469	0.0699517	0.849141	-0.150039	0.147708	0.312651	0.00892911	0.148501	0.952196	0.990038
Azelate	Lipids and lipid-like molecules	HMDB0000784	Global cognition	122	0.047707	0.0688917	0.490538	-0.125269	0.14547	0.391615	-0.059574	0.146251	0.684793	0.896893
Azelate	Lipids and lipid-like molecules	HMDB0000784	TICS score	122	0.0432139	0.106666	0.686409	0.106536	0.225233	0.637438	0.0457527	0.226442	0.840366	0.962651
C8 carnitine	Lipids and lipid-like molecules	HMDB0000791	TICS score	1037	0.0242211	0.0306047	0.428892	-0.130973	0.0587531	0.0260234	-0.0787253	0.0595816	0.186706	0.843533
C8 carnitine	Lipids and lipid-like molecules	HMDB0000791	Verbal memory	1037	-0.00713522	0.0222061	0.748037	-0.126746	0.0426299	0.00301868	0.00546564	0.043231	0.899418	0.971638
C8 carnitine	Lipids and lipid-like molecules	HMDB0000791	Global cognition	1037	-0.00250117	0.0201533	0.901256	-0.126272	0.0386891	0.00113712	-0.0021303	0.0392347	0.95671	0.983479
Sebacate	Lipids and lipid-like molecules	HMDB0000792	Verbal memory	142	0.0339095	0.0642036	0.598517	-0.142627	0.141119	0.314512	0.225803	0.130514	0.0865772	0.856843
Sebacate	Lipids and lipid-like molecules	HMDB0000792	Global cognition	142	0.00123001	0.0571683	0.982876	-0.159353	0.125656	0.207568	0.236606	0.116212	0.0442946	0.510909
Sebacate	Lipids and lipid-like molecules	HMDB0000792	TICS score	142	-0.0212571	0.0885829	0.810827	-0.12593	0.194705	0.519204	0.41493	0.180072	0.0231967	0.843533
Phytanate	Lipids and lipid-like molecules	HMDB0000801	Global cognition	180	0.0443404	0.0540965	0.413796	-0.151326	0.117694	0.200635	0.0243446	0.125643	0.846642	0.949436
Phytanate	Lipids and lipid-like molecules	HMDB0000801	Verbal memory	180	0.011388	0.0570805	0.842153	-0.103195	0.124186	0.407394	-0.0527475	0.132573	0.691324	0.939361
Phytanate	Lipids and lipid-like molecules	HMDB0000801	TICS score	180	0.0750512	0.0831183	0.368095	-0.0531047	0.180834	0.769446	-0.0731358	0.193048	0.70537	0.954841
Pterin	Organoheterocyclic compounds	HMDB0000802	TICS score	221	0.154138	0.0618181	0.0135395	-0.267502	0.139833	0.057308	-0.292066	0.124848	0.0203951	0.843533
Pterin	Organoheterocyclic compounds	HMDB0000802	Global cognition	221	0.121788	0.0399989	0.00267196	-0.210026	0.0904776	0.0213722	-0.148871	0.0807819	0.066965	0.517338
Pterin	Organoheterocyclic compounds	HMDB0000802	Verbal memory	221	0.112016	0.0436748	0.0111263	-0.205111	0.0987925	0.0392751	-0.116133	0.0882058	0.189613	0.856843
Myristate	Lipids and lipid-like molecules	HMDB0000806	Verbal memory	180	0.00718418	0.0560275	0.898153	-0.121178	0.125878	0.337366	0.0879726	0.14379	0.541648	0.864617
Myristate	Lipids and lipid-like molecules	HMDB0000806	TICS score	180	-0.0189917	0.0817629	0.816659	-0.069427	0.183698	0.706043	0.158891	0.209838	0.450189	0.909612
Myristate	Lipids and lipid-like molecules	HMDB0000806	Global cognition	180	-0.00435254	0.0531541	0.934854	-0.163312	0.119423	0.173641	0.130034	0.136416	0.342111	0.746443
Pentadecanoate	Lipids and lipid-like molecules	HMDB0000826	TICS score	180	-0.0414258	0.0830069	0.618512	-0.0801141	0.180897	0.658537	0.288823	0.195851	0.14252	0.843533
Pentadecanoate	Lipids and lipid-like molecules	HMDB0000826	Global cognition	180	-0.0326376	0.053863	0.54553	-0.169704	0.117384	0.150476	0.22519	0.127087	0.0785654	0.525906
Pentadecanoate	Lipids and lipid-like molecules	HMDB0000826	Verbal memory	180	-0.0341612	0.0570678	0.550396	-0.12296	0.124368	0.324512	0.146983	0.134649	0.276872	0.856843
Stearate	Lipids and lipid-like molecules	HMDB0000827	Verbal memory	180	-0.0679236	0.0557881	0.225438	-0.104905	0.122787	0.39435	-0.0541291	0.135601	0.690365	0.939361
Stearate	Lipids and lipid-like molecules	HMDB0000827	TICS score	180	-0.0579848	0.0819648	0.480463	-0.0477974	0.1804	0.791433	0.0765058	0.199227	0.701548	0.954841
Stearate	Lipids and lipid-like molecules	HMDB0000827	Global cognition	180	-0.0502677	0.0532529	0.346814	-0.141498	0.117207	0.229358	-0.0089545	0.129439	0.944945	0.976301
Salicylurate	Benzenoids	HMDB0000840	Verbal memory	211	0.0144162	0.0500416	0.773628	0.0629694	0.093031	0.499396	0.125401	0.0889857	0.160563	0.856843
Salicylurate	Benzenoids	HMDB0000840	TICS score	211	-0.0163653	0.0656736	0.803508	0.00965863	0.122092	0.937037	0.112388	0.116783	0.337209	0.845382
Salicylurate	Benzenoids	HMDB0000840	Global cognition	211	-0.0507864	0.0444536	0.254843	0.0767156	0.0826425	0.354554	0.156997	0.0790489	0.0486045	0.510909
Taurohyodeoxycholate	Lipids and lipid-like molecules	HMDB0000874	TICS score	168	-0.0102289	0.0803869	0.898943	0.125332	0.187092	0.504123	0.0271364	0.20468	0.894733	0.983304
Taurohyodeoxycholate	Lipids and lipid-like molecules	HMDB0000874	Verbal memory	168	-0.000381644	0.0579763	0.994758	-0.063509	0.134934	0.638673	0.0907492	0.147619	0.5398	0.864617
Taurohyodeoxycholate	Lipids and lipid-like molecules	HMDB0000874	Global cognition	168	0.00748988	0.0545951	0.891095	-0.0772114	0.127064	0.544485	0.108232	0.139009	0.437645	0.809541
Trigonelline	Alkaloids and derivatives	HMDB0000875	Verbal memory	1001	0.00375188	0.0245208	0.878424	-0.114906	0.0425447	0.00703919	-0.00985313	0.0459232	0.830159	0.959608
Trigonelline	Alkaloids and derivatives	HMDB0000875	Global cognition	1001	0.00186881	0.0223033	0.93324	-0.1199	0.0386972	0.00200255	0.0174903	0.0417702	0.67551	0.891741
Trigonelline	Alkaloids and derivatives	HMDB0000875	TICS score	1001	-0.00464442	0.0338482	0.890891	-0.133688	0.0587281	0.0230437	0.0116285	0.0633918	0.854493	0.967138
Valine	Organic acids and derivatives	HMDB0000883	Global cognition	1037	0.0160031	0.0199568	0.422812	-0.125642	0.0381858	0.0010362	0.014347	0.0389223	0.7125	0.905564
Valine	Organic acids and derivatives	HMDB0000883	Verbal memory	1037	0.0132425	0.0219916	0.547206	-0.125012	0.0420793	0.00304119	0.0233426	0.0428909	0.586404	0.885223
Valine	Organic acids and derivatives	HMDB0000883	TICS score	1037	0.0342291	0.0303234	0.259255	-0.141564	0.0580215	0.014868	0.0125997	0.0591406	0.831334	0.960545
Ribothymidine	Nucleosides, nucleotides, and analogues	HMDB0000884	TICS score	1001	-0.0277011	0.0286023	0.333044	-0.124524	0.0589532	0.0349246	-0.068157	0.0590291	0.248529	0.845382
Ribothymidine	Nucleosides, nucleotides, and analogues	HMDB0000884	Verbal memory	1001	-0.0285509	0.0206105	0.166297	-0.101836	0.042481	0.016712	-0.104965	0.0425357	0.0137733	0.671145
Ribothymidine	Nucleosides, nucleotides, and analogues	HMDB0000884	Global cognition	1001	-0.0145466	0.0187771	0.438709	-0.107286	0.0387021	0.00567804	-0.0990728	0.0387519	0.010724	0.510909
C16:0 CE	Lipids and lipid-like molecules	HMDB0000885	TICS score	1000	0.033478	0.0308198	0.277643	-0.143336	0.058966	0.0152479	-0.0394306	0.0564985	0.485406	0.928803
C16:0 CE	Lipids and lipid-like molecules	HMDB0000885	Verbal memory	1000	0.00259295	0.0223456	0.907647	-0.116677	0.0427528	0.00646737	-0.0359407	0.0409637	0.380501	0.856843
C16:0 CE	Lipids and lipid-like molecules	HMDB0000885	Global cognition	1000	0.0234958	0.0203082	0.247577	-0.124339	0.0388547	0.00141918	-0.0539321	0.0372287	0.147759	0.603762
Suberate	Lipids and lipid-like molecules	HMDB0000893	Verbal memory	183	-0.0518638	0.048071	0.282412	0.0698878	0.0964622	0.469912	-0.125597	0.0923831	0.176077	0.856843
Suberate	Lipids and lipid-like molecules	HMDB0000893	Global cognition	183	-0.0222974	0.0453784	0.623905	0.0589652	0.091059	0.518293	-0.203757	0.0872084	0.0208282	0.510909
Suberate	Lipids and lipid-like molecules	HMDB0000893	TICS score	183	-0.000530728	0.0670901	0.993699	-0.0638557	0.134627	0.635983	-0.429179	0.128934	0.0011046	0.435212
Acetylcholine	Organic nitrogen compounds	HMDB0000895	Verbal memory	698	0.00656209	0.027258	0.809831	-0.186899	0.0532399	0.000477825	0.0393933	0.0553921	0.47723	0.856843
Acetylcholine	Organic nitrogen compounds	HMDB0000895	Global cognition	698	0.00994729	0.0244575	0.684348	-0.188413	0.0477701	8.86902e-05	0.0122102	0.0497012	0.806012	0.935877
Acetylcholine	Organic nitrogen compounds	HMDB0000895	TICS score	698	0.0327436	0.0376476	0.38476	-0.238147	0.0735327	0.00126143	0.000465817	0.0765053	0.995144	0.997777
Taurodeoxycholate	Lipids and lipid-like molecules	HMDB0000896	Global cognition	180	-0.0778463	0.0498943	0.120948	-0.160827	0.116721	0.170426	0.220327	0.151699	0.148613	0.603762
Taurodeoxycholate	Lipids and lipid-like molecules	HMDB0000896	TICS score	180	-0.126019	0.0763205	0.100927	-0.0810958	0.178542	0.650375	0.424891	0.232045	0.0692007	0.843533
Taurodeoxycholate	Lipids and lipid-like molecules	HMDB0000896	Verbal memory	180	-0.0854432	0.052397	0.105187	-0.129049	0.122576	0.294231	0.259816	0.159308	0.105142	0.856843
7-methylguanine	Organoheterocyclic compounds	HMDB0000897	TICS score	1001	-0.0467609	0.0286988	0.103565	-0.13964	0.0589792	0.0181012	-0.00947512	0.0570027	0.868017	0.974038
7-methylguanine	Organoheterocyclic compounds	HMDB0000897	Global cognition	1001	-0.02645	0.0189235	0.162519	-0.123086	0.0388899	0.0016	-0.00371465	0.0375867	0.921295	0.967974
7-methylguanine	Organoheterocyclic compounds	HMDB0000897	Verbal memory	1001	-0.0258502	0.0208117	0.214505	-0.119134	0.0427703	0.00545157	0.00369356	0.0413371	0.928821	0.981114
1-methylhistamine	Organic nitrogen compounds	HMDB0000898	Global cognition	933	-0.000717829	0.020226	0.971697	-0.130135	0.0402738	0.00127776	0.0179902	0.039268	0.646965	0.88941
1-methylhistamine	Organic nitrogen compounds	HMDB0000898	Verbal memory	933	-0.000915727	0.0221644	0.967054	-0.128391	0.0441335	0.00371451	0.058268	0.0430313	0.176054	0.856843
1-methylhistamine	Organic nitrogen compounds	HMDB0000898	TICS score	933	0.0212705	0.030856	0.490786	-0.16904	0.0614401	0.00605672	-0.0477332	0.0599057	0.425777	0.903291
Citrulline	Organic acids and derivatives	HMDB0000904	Global cognition	1037	-0.00382725	0.0197233	0.846179	-0.123187	0.0393617	0.00180165	-0.0156836	0.0390224	0.687835	0.897375
Citrulline	Organic acids and derivatives	HMDB0000904	TICS score	1037	0.00557585	0.0299738	0.852464	-0.132688	0.0598186	0.0267694	-0.0457848	0.0593029	0.440269	0.903291
Citrulline	Organic acids and derivatives	HMDB0000904	Verbal memory	1037	-0.00508949	0.0217359	0.814916	-0.125397	0.0433783	0.00392675	-0.00278766	0.0430044	0.948328	0.990038
C18:1 CE	Lipids and lipid-like molecules	HMDB0000918	Global cognition	1000	0.0349666	0.0202725	0.0848818	-0.128391	0.0387675	0.000961674	-0.087207	0.0383665	0.023248	0.510909
C18:1 CE	Lipids and lipid-like molecules	HMDB0000918	TICS score	1000	0.0350427	0.0307958	0.255446	-0.145538	0.0588915	0.0136364	-0.0915714	0.0582823	0.116475	0.843533
C18:1 CE	Lipids and lipid-like molecules	HMDB0000918	Verbal memory	1000	0.0170828	0.0223252	0.444353	-0.121633	0.0426929	0.00447965	-0.0681852	0.0422513	0.106902	0.856843
Trimethylamine-N-oxide	Organic nitrogen compounds	HMDB0000925	Verbal memory	1037	0.00721076	0.0225806	0.74954	-0.117855	0.0425935	0.00576361	-0.0535469	0.0443678	0.227764	0.856843
Trimethylamine-N-oxide	Organic nitrogen compounds	HMDB0000925	TICS score	1037	0.0230897	0.0311618	0.458894	-0.136972	0.0587801	0.0199936	-0.0394872	0.0612287	0.519133	0.928803
Trimethylamine-N-oxide	Organic nitrogen compounds	HMDB0000925	Global cognition	1037	0.00807042	0.0204964	0.693851	-0.120044	0.038662	0.0019572	-0.0435023	0.0402726	0.280318	0.704395
Taurochenodeoxycholate	Lipids and lipid-like molecules	HMDB0000951	TICS score	180	-0.000791536	0.0779943	0.991917	-0.0643896	0.179876	0.720904	0.270614	0.20547	0.189959	0.843533
Taurochenodeoxycholate	Lipids and lipid-like molecules	HMDB0000951	Verbal memory	180	-0.0206816	0.0534603	0.699444	-0.119451	0.123294	0.334288	0.190425	0.140837	0.17851	0.856843
Taurochenodeoxycholate	Lipids and lipid-like molecules	HMDB0000951	Global cognition	180	-0.0156871	0.0509113	0.758441	-0.151403	0.117415	0.199347	0.148505	0.134122	0.270077	0.704395
5-methylcytidine	Nucleosides, nucleotides, and analogues	HMDB0000982	TICS score	345	-0.0228602	0.0504443	0.650744	-0.28268	0.115021	0.0145432	-0.0424077	0.123036	0.730576	0.956303
5-methylcytidine	Nucleosides, nucleotides, and analogues	HMDB0000982	Global cognition	345	-0.0258008	0.0329343	0.434002	-0.290705	0.0750954	0.000132621	0.0094164	0.0803287	0.90676	0.963188
5-methylcytidine	Nucleosides, nucleotides, and analogues	HMDB0000982	Verbal memory	345	-0.0304258	0.035001	0.385378	-0.290386	0.0798077	0.000322018	0.0623358	0.0853694	0.465837	0.856843
Biliverdin	Organoheterocyclic compounds	HMDB0001008	Verbal memory	1001	0.0285211	0.0232991	0.221205	-0.107551	0.0426108	0.0117627	-0.0923951	0.0454662	0.0424126	0.770113
Biliverdin	Organoheterocyclic compounds	HMDB0001008	Global cognition	1001	0.0334878	0.0211835	0.114245	-0.111605	0.0387417	0.00405597	-0.0913382	0.0413378	0.0273724	0.510909
Biliverdin	Organoheterocyclic compounds	HMDB0001008	TICS score	1001	0.0345087	0.03217	0.283678	-0.123745	0.0588345	0.0357027	-0.12028	0.062777	0.0556642	0.843533
Cotinine	Organoheterocyclic compounds	HMDB0001046	Verbal memory	1023	0.000339521	0.0250979	0.989209	-0.127689	0.042488	0.00272092	0.0273798	0.0431466	0.525854	0.864617
Cotinine	Organoheterocyclic compounds	HMDB0001046	Global cognition	1023	0.000178097	0.0228061	0.993771	-0.13097	0.0386083	0.000720949	-0.00203984	0.0392068	0.958517	0.983479
Cotinine	Organoheterocyclic compounds	HMDB0001046	TICS score	1023	0.000704862	0.034562	0.983733	-0.149136	0.0585096	0.0109582	0.0266525	0.0594166	0.653842	0.953239
Coenzyme Q10	Lipids and lipid-like molecules	HMDB0001072	Global cognition	566	0.0066384	0.0262276	0.800284	-0.197449	0.0526537	0.000196412	-0.0280871	0.0533358	0.598687	0.878939
Coenzyme Q10	Lipids and lipid-like molecules	HMDB0001072	Verbal memory	566	0.00302427	0.0289652	0.916883	-0.197255	0.0581496	0.00074535	-0.0109972	0.058903	0.851968	0.959608
Coenzyme Q10	Lipids and lipid-like molecules	HMDB0001072	TICS score	566	0.0373453	0.0402364	0.353756	-0.235085	0.0807774	0.00376343	-0.106897	0.0818238	0.191977	0.843533
5-aminolevulinic acid	Organic acids and derivatives	HMDB0001149	Global cognition
5-aminolevulinic acid	Organic acids and derivatives	HMDB0001149	Verbal memory
5-aminolevulinic acid	Organic acids and derivatives	HMDB0001149	TICS score
Butyrobetaine	Lipids and lipid-like molecules	HMDB0001161	TICS score	176	0.015701	0.0760947	0.836838	0.0555882	0.186544	0.766165	0.0867133	0.201521	0.667663	0.954841
Butyrobetaine	Lipids and lipid-like molecules	HMDB0001161	Verbal memory	176	0.0033382	0.053158	0.95002	-0.0658014	0.130315	0.614418	0.110826	0.140778	0.432509	0.856843
Butyrobetaine	Lipids and lipid-like molecules	HMDB0001161	Global cognition	176	0.00202857	0.0497167	0.967513	-0.0389029	0.121879	0.75007	0.0773767	0.131664	0.557721	0.873296
Methylthioadenosine	Nucleosides, nucleotides, and analogues	HMDB0001173	TICS score	216	-0.068914	0.06617	0.299062	-0.00278767	0.126879	0.982496	0.0701069	0.132084	0.596233	0.929962
Methylthioadenosine	Nucleosides, nucleotides, and analogues	HMDB0001173	Verbal memory	216	0.0462536	0.0456756	0.312593	0.100615	0.087582	0.252166	0.0602798	0.0911746	0.509368	0.858689
Methylthioadenosine	Nucleosides, nucleotides, and analogues	HMDB0001173	Global cognition	216	0.0150744	0.0437409	0.730778	0.0927396	0.0838722	0.27033	0.0391225	0.0873126	0.654642	0.88941
DCMP	Nucleosides, nucleotides, and analogues	HMDB0001202	TICS score	211	-0.0253004	0.0690787	0.714623	0.0135471	0.123226	0.912586	0.0134929	0.122362	0.912323	0.995596
DCMP	Nucleosides, nucleotides, and analogues	HMDB0001202	Global cognition	211	-0.0202781	0.0471175	0.667461	0.089492	0.0840504	0.288476	-0.0157998	0.0834611	0.850074	0.949436
DCMP	Nucleosides, nucleotides, and analogues	HMDB0001202	Verbal memory	211	-0.0320078	0.0529405	0.546237	0.062049	0.0944376	0.51203	0.0294154	0.0937756	0.754143	0.958651
N1-acetylspermidine	Organic acids and derivatives	HMDB0001276	TICS score	1001	0.019739	0.0299914	0.510596	-0.112296	0.0594821	0.0593419	-0.116217	0.0564287	0.0397138	0.843533
N1-acetylspermidine	Organic acids and derivatives	HMDB0001276	Verbal memory	1001	-0.0100068	0.0217013	0.644822	-0.101003	0.0430403	0.0191438	-0.0796222	0.040831	0.0514634	0.779869
N1-acetylspermidine	Organic acids and derivatives	HMDB0001276	Global cognition	1001	-0.000764921	0.019729	0.969081	-0.103564	0.0391286	0.00826022	-0.08876	0.03712	0.0169879	0.510909
N6,N6,N6-trimethyllysine	Organic acids and derivatives	HMDB0001325	Verbal memory	1001	-0.0281568	0.0224126	0.209317	-0.115736	0.0425037	0.0065879	-0.0159806	0.0452742	0.724186	0.953776
N6,N6,N6-trimethyllysine	Organic acids and derivatives	HMDB0001325	Global cognition	1001	-0.00319089	0.0204143	0.875824	-0.119104	0.038714	0.00215416	-0.0186462	0.0412376	0.651252	0.88941
N6,N6,N6-trimethyllysine	Organic acids and derivatives	HMDB0001325	TICS score	1001	-0.0053822	0.0309811	0.862118	-0.133246	0.0587533	0.0235582	-0.0145954	0.062583	0.815643	0.960545
C18:0 SM	Lipids and lipid-like molecules	HMDB0001348	Verbal memory	1000	0.00118763	0.0223554	0.957644	-0.11231	0.0428301	0.00887486	-0.0541484	0.0438802	0.217506	0.856843
C18:0 SM	Lipids and lipid-like molecules	HMDB0001348	TICS score	1000	0.0220655	0.0308608	0.474784	-0.136056	0.0591254	0.0215986	-0.0230308	0.0605751	0.70388	0.954841
C18:0 SM	Lipids and lipid-like molecules	HMDB0001348	Global cognition	1000	0.0191015	0.0203388	0.347884	-0.117593	0.0389666	0.00261398	-0.0410272	0.0399221	0.30436	0.718924
Alpha-linolenate	Lipids and lipid-like molecules	HMDB0001388	TICS score	180	0.000153803	0.0863627	0.998582	-0.0552538	0.188636	0.77002	0.0491854	0.21063	0.815699	0.960545
Alpha-linolenate	Lipids and lipid-like molecules	HMDB0001388	Global cognition	180	0.00746678	0.0561307	0.894363	-0.164616	0.122602	0.181532	0.086386	0.136897	0.529042	0.857789
Alpha-linolenate	Lipids and lipid-like molecules	HMDB0001388	Verbal memory	180	0.0223136	0.0591478	0.706554	-0.107929	0.129192	0.404899	0.00281021	0.144255	0.984485	0.994582
Hydroxycotinine	Organoheterocyclic compounds	HMDB0001390	Verbal memory	698	-0.0151956	0.0297926	0.610192	-0.17574	0.0508071	0.000577587	0.0970639	0.0544968	0.0753628	0.856843
Hydroxycotinine	Organoheterocyclic compounds	HMDB0001390	Global cognition	698	-0.0184001	0.0274847	0.503434	-0.181278	0.0468713	0.000120957	0.0861323	0.0502752	0.0871482	0.528252
Hydroxycotinine	Organoheterocyclic compounds	HMDB0001390	TICS score	698	-0.00576124	0.042633	0.892546	-0.185477	0.0727046	0.0109653	0.0247204	0.0779846	0.751352	0.960545
DUMP	Nucleosides, nucleotides, and analogues	HMDB0001409	TICS score	204	0.0704129	0.0671982	0.296227	-0.0191939	0.124586	0.877747	0.0327985	0.126506	0.79575	0.960545
DUMP	Nucleosides, nucleotides, and analogues	HMDB0001409	Global cognition	204	0.02378	0.045524	0.60211	0.0629988	0.0844016	0.456465	0.108066	0.0857023	0.209087	0.658486
DUMP	Nucleosides, nucleotides, and analogues	HMDB0001409	Verbal memory	204	0.0411518	0.0510434	0.421267	0.0317781	0.0946347	0.737445	0.146553	0.096093	0.129122	0.856843
Putrescine	Organic nitrogen compounds	HMDB0001414	Verbal memory	314	-0.0138773	0.0417328	0.739744	0.0411987	0.0788336	0.601671	0.126837	0.0882613	0.151836	0.856843
Putrescine	Organic nitrogen compounds	HMDB0001414	TICS score	314	-0.0222579	0.0570432	0.696696	-0.0407695	0.107755	0.70546	0.0852064	0.120642	0.480614	0.928803
Putrescine	Organic nitrogen compounds	HMDB0001414	Global cognition	314	0.00245773	0.0373135	0.947532	0.053266	0.0704856	0.450475	0.0861609	0.0789149	0.275868	0.704395
Pyridoxamine	Organoheterocyclic compounds	HMDB0001431	TICS score	619	0.0061279	0.0416712	0.883141	-0.134796	0.0797752	0.0916258	-0.0232786	0.0817585	0.775957	0.960545
Pyridoxamine	Organoheterocyclic compounds	HMDB0001431	Global cognition	619	0.0180395	0.0266316	0.498441	-0.110718	0.0509835	0.030288	-0.0534892	0.052251	0.306406	0.718924
Pyridoxamine	Organoheterocyclic compounds	HMDB0001431	Verbal memory	619	0.0124631	0.0297907	0.675844	-0.102039	0.0570313	0.0741098	-0.0396762	0.0584491	0.497526	0.858689
3-hydroxyanthranilic acid	Benzenoids	HMDB0001476	Global cognition	350	-0.0429706	0.0313693	0.171735	0.0100337	0.0665812	0.880311	-0.0197628	0.0634801	0.755766	0.921894
3-hydroxyanthranilic acid	Benzenoids	HMDB0001476	TICS score	350	-0.0762295	0.0466331	0.103138	-0.0778177	0.0989786	0.432348	-0.00270858	0.0943684	0.977121	0.997777
3-hydroxyanthranilic acid	Benzenoids	HMDB0001476	Verbal memory	350	-0.0314138	0.035115	0.371699	-0.0048704	0.0745315	0.94794	-0.0718091	0.07106	0.313026	0.856843
[truncated: 831 more rows]

## Sheet: Table S9
Supplementary Table 9. Interaction of metabolites and APOE4 genotype (noncarrier, carrier) in relation to dementia risk in NHS
[truncated: 403 more rows]

[truncated: 19 more sheets: Table S10, Table S11, Table S12, Table S13, Table S14, Table S15, Table S16, Table S17, Table S18, Table S19, Table S20, Table S21, Table S22, Table S23, Table S24, Table S25, Table S26, Table S27, Table S28]
