# Supplementary material for: Interplay of genetic predisposition, plasma metabolome and Mediterranean diet in dementia risk and cognitive function
Source: Nat Med. 2025 Aug 25;31(11):3790–800. doi: 10.1038/s41591-025-03891-5 (PMC12618253; doi:10.1038/s41591-025-03891-5)
Supplement: Supplementary file 4 — Statistical source data for Supplementary Figs. 1–9. [file 41591_2025_3891_MOESM4_ESM.xlsx]

## Sheet: source_data_supp_fig1
time	n.risk	n.event	n.censor	surv	std.err	cumhaz	std.chaz	lower	upper
2	1405	0	1	1	0	0	0	1	1
12	1404	0	1	1	0	0	0	1	1
33	1403	0	1	1	0	0	0	1	1
35	1402	0	1	1	0	0	0	1	1
37	1401	0	1	1	0	0	0	1	1
44	1400	0	1	1	0	0	0	1	1
49	1399	0	1	1	0	0	0	1	1
50	1398	0	2	1	0	0	0	1	1
56	1396	0	2	1	0	0	0	1	1
64	1394	0	1	1	0	0	0	1	1
65	1393	0	1	1	0	0	0	1	1
67	1392	0	1	1	0	0	0	1	1
69	1391	0	1	1	0	0	0	1	1
73	1390	0	1	1	0	0	0	1	1
78	1389	0	1	1	0	0	0	1	1
80	1388	0	2	1	0	0	0	1	1
91	1386	0	1	1	0	0	0	1	1
98	1385	0	1	1	0	0	0	1	1
99	1384	0	1	1	0	0	0	1	1
100	1383	0	1	1	0	0	0	1	1
101	1382	0	1	1	0	0	0	1	1
103	1381	0	2	1	0	0	0	1	1
107	1379	0	1	1	0	0	0	1	1
114	1378	0	2	1	0	0	0	1	1
116	1376	0	2	1	0	0	0	1	1
117	1374	0	1	1	0	0	0	1	1
118	1373	1	0	0.999272	0.000728597	0.000728332	0.000728332	0.997846	1
120	1372	0	1	0.999272	0.000728597	0.000728332	0.000728332	0.997846	1
123	1371	1	1	0.998543	0.00103114	0.00145773	0.00103077	0.996527	1
124	1369	0	1	0.998543	0.00103114	0.00145773	0.00103077	0.996527	1
127	1368	0	1	0.998543	0.00103114	0.00145773	0.00103077	0.996527	1
128	1367	0	1	0.998543	0.00103114	0.00145773	0.00103077	0.996527	1
129	1366	0	1	0.998543	0.00103114	0.00145773	0.00103077	0.996527	1
132	1365	0	1	0.998543	0.00103114	0.00145773	0.00103077	0.996527	1
133	1364	0	3	0.998543	0.00103114	0.00145773	0.00103077	0.996527	1
134	1361	0	2	0.998543	0.00103114	0.00145773	0.00103077	0.996527	1
135	1359	0	3	0.998543	0.00103114	0.00145773	0.00103077	0.996527	1
136	1356	0	3	0.998543	0.00103114	0.00145773	0.00103077	0.996527	1
137	1353	0	1	0.998543	0.00103114	0.00145773	0.00103077	0.996527	1
138	1352	0	2	0.998543	0.00103114	0.00145773	0.00103077	0.996527	1
139	1350	0	1	0.998543	0.00103114	0.00145773	0.00103077	0.996527	1
141	1349	0	1	0.998543	0.00103114	0.00145773	0.00103077	0.996527	1
142	1348	0	1	0.998543	0.00103114	0.00145773	0.00103077	0.996527	1
143	1347	1	1	0.997801	0.00127075	0.00220012	0.00127029	0.995319	1
144	1345	0	1	0.997801	0.00127075	0.00220012	0.00127029	0.995319	1
146	1344	0	1	0.997801	0.00127075	0.00220012	0.00127029	0.995319	1
150	1343	0	1	0.997801	0.00127075	0.00220012	0.00127029	0.995319	1
151	1342	0	1	0.997801	0.00127075	0.00220012	0.00127029	0.995319	1
153	1341	0	1	0.997801	0.00127075	0.00220012	0.00127029	0.995319	1
155	1340	0	3	0.997801	0.00127075	0.00220012	0.00127029	0.995319	1
156	1337	1	2	0.997055	0.00147467	0.00294806	0.00147413	0.994178	0.999941
157	1334	0	3	0.997055	0.00147467	0.00294806	0.00147413	0.994178	0.999941
158	1331	0	1	0.997055	0.00147467	0.00294806	0.00147413	0.994178	0.999941
160	1330	0	1	0.997055	0.00147467	0.00294806	0.00147413	0.994178	0.999941
162	1329	0	1	0.997055	0.00147467	0.00294806	0.00147413	0.994178	0.999941
163	1328	0	1	0.997055	0.00147467	0.00294806	0.00147413	0.994178	0.999941
164	1327	1	0	0.996304	0.00165619	0.00370164	0.00165558	0.993075	0.999543
165	1326	0	2	0.996304	0.00165619	0.00370164	0.00165558	0.993075	0.999543
166	1324	1	0	0.995551	0.0018204	0.00445693	0.00181972	0.992006	0.99911
167	1323	0	1	0.995551	0.0018204	0.00445693	0.00181972	0.992006	0.99911
168	1322	0	1	0.995551	0.0018204	0.00445693	0.00181972	0.992006	0.99911
169	1321	0	1	0.995551	0.0018204	0.00445693	0.00181972	0.992006	0.99911
170	1320	0	3	0.995551	0.0018204	0.00445693	0.00181972	0.992006	0.99911
171	1317	0	2	0.995551	0.0018204	0.00445693	0.00181972	0.992006	0.99911
173	1315	0	1	0.995551	0.0018204	0.00445693	0.00181972	0.992006	0.99911
174	1314	0	1	0.995551	0.0018204	0.00445693	0.00181972	0.992006	0.99911
175	1313	0	1	0.995551	0.0018204	0.00445693	0.00181972	0.992006	0.99911
176	1312	0	1	0.995551	0.0018204	0.00445693	0.00181972	0.992006	0.99911
179	1311	0	2	0.995551	0.0018204	0.00445693	0.00181972	0.992006	0.99911
180	1309	1	1	0.994791	0.00197431	0.00522087	0.00197357	0.990949	0.998648
182	1307	0	2	0.994791	0.00197431	0.00522087	0.00197357	0.990949	0.998648
183	1305	0	1	0.994791	0.00197431	0.00522087	0.00197357	0.990949	0.998648
184	1304	1	0	0.994028	0.00211812	0.00598774	0.00211733	0.98991	0.998163
185	1303	1	0	0.993265	0.00225297	0.0067552	0.00225213	0.988889	0.997661
186	1302	0	2	0.993265	0.00225297	0.0067552	0.00225213	0.988889	0.997661
187	1300	0	1	0.993265	0.00225297	0.0067552	0.00225213	0.988889	0.997661
188	1299	0	1	0.993265	0.00225297	0.0067552	0.00225213	0.988889	0.997661
189	1298	1	0	0.9925	0.00238115	0.00752562	0.00238026	0.987879	0.997143
190	1297	0	3	0.9925	0.00238115	0.00752562	0.00238026	0.987879	0.997143
192	1294	1	0	0.991733	0.00250351	0.00829841	0.00250257	0.986879	0.996611
193	1293	0	1	0.991733	0.00250351	0.00829841	0.00250257	0.986879	0.996611
194	1292	0	4	0.991733	0.00250351	0.00829841	0.00250257	0.986879	0.996611
195	1288	0	1	0.991733	0.00250351	0.00829841	0.00250257	0.986879	0.996611
196	1287	0	1	0.991733	0.00250351	0.00829841	0.00250257	0.986879	0.996611
197	1286	0	3	0.991733	0.00250351	0.00829841	0.00250257	0.986879	0.996611
198	1283	1	2	0.99096	0.00262213	0.00907784	0.00262113	0.98588	0.996066
200	1280	0	3	0.99096	0.00262213	0.00907784	0.00262113	0.98588	0.996066
201	1277	0	6	0.99096	0.00262213	0.00907784	0.00262113	0.98588	0.996066
202	1271	1	1	0.99018	0.00273771	0.00986462	0.00273667	0.984881	0.995508
203	1269	0	2	0.99018	0.00273771	0.00986462	0.00273667	0.984881	0.995508
204	1267	0	2	0.99018	0.00273771	0.00986462	0.00273667	0.984881	0.995508
205	1265	1	0	0.989397	0.00284964	0.0106551	0.00284856	0.983887	0.994939
206	1264	0	2	0.989397	0.00284964	0.0106551	0.00284856	0.983887	0.994939
207	1262	0	3	0.989397	0.00284964	0.0106551	0.00284856	0.983887	0.994939
208	1259	0	2	0.989397	0.00284964	0.0106551	0.00284856	0.983887	0.994939
209	1257	0	1	0.989397	0.00284964	0.0106551	0.00284856	0.983887	0.994939
210	1256	1	0	0.98861	0.00295886	0.0114513	0.00295773	0.982893	0.99436
211	1255	0	2	0.98861	0.00295886	0.0114513	0.00295773	0.982893	0.99436
212	1253	3	0	0.986243	0.00326654	0.0138456	0.00326481	0.979949	0.992577
213	1250	0	1	0.986243	0.00326654	0.0138456	0.00326481	0.979949	0.992577
214	1249	1	4	0.985453	0.0033633	0.0146462	0.00336155	0.978978	0.991971
215	1244	0	2	0.985453	0.0033633	0.0146462	0.00336155	0.978978	0.991971
216	1242	0	1	0.985453	0.0033633	0.0146462	0.00336155	0.978978	0.991971
217	1241	1	0	0.984659	0.00345856	0.015452	0.00345678	0.978007	0.991356
218	1240	0	2	0.984659	0.00345856	0.015452	0.00345678	0.978007	0.991356
219	1238	0	2	0.984659	0.00345856	0.015452	0.00345678	0.978007	0.991356
220	1236	0	4	0.984659	0.00345856	0.015452	0.00345678	0.978007	0.991356
221	1232	0	1	0.984659	0.00345856	0.015452	0.00345678	0.978007	0.991356
222	1231	0	3	0.984659	0.00345856	0.015452	0.00345678	0.978007	0.991356
223	1228	0	1	0.984659	0.00345856	0.015452	0.00345678	0.978007	0.991356
224	1227	0	1	0.984659	0.00345856	0.015452	0.00345678	0.978007	0.991356
225	1226	1	0	0.983856	0.00355352	0.0162677	0.00355171	0.977027	0.990732
226	1225	0	1	0.983856	0.00355352	0.0162677	0.00355171	0.977027	0.990732
227	1224	0	3	0.983856	0.00355352	0.0162677	0.00355171	0.977027	0.990732
228	1221	1	4	0.98305	0.00364675	0.0170867	0.00364491	0.976049	0.990102
229	1216	1	2	0.982242	0.0037384	0.017909	0.00373653	0.975071	0.989465
230	1213	0	2	0.982242	0.0037384	0.017909	0.00373653	0.975071	0.989465
231	1211	0	2	0.982242	0.0037384	0.017909	0.00373653	0.975071	0.989465
232	1209	0	1	0.982242	0.0037384	0.017909	0.00373653	0.975071	0.989465
233	1208	1	0	0.981429	0.00382903	0.0187369	0.00382714	0.974091	0.988822
234	1207	0	1	0.981429	0.00382903	0.0187369	0.00382714	0.974091	0.988822
235	1206	2	1	0.979801	0.00400486	0.0203952	0.00400276	0.97214	0.987522
236	1203	0	3	0.979801	0.00400486	0.0203952	0.00400276	0.97214	0.987522
237	1200	0	5	0.979801	0.00400486	0.0203952	0.00400276	0.97214	0.987522
238	1195	0	1	0.979801	0.00400486	0.0203952	0.00400276	0.97214	0.987522
239	1194	0	2	0.979801	0.00400486	0.0203952	0.00400276	0.97214	0.987522
240	1192	2	1	0.978157	0.00417718	0.0220731	0.00417488	0.970181	0.986198
241	1189	1	1	0.977334	0.00426108	0.0229141	0.00425876	0.969206	0.985531
242	1187	0	1	0.977334	0.00426108	0.0229141	0.00425876	0.969206	0.985531
243	1186	0	3	0.977334	0.00426108	0.0229141	0.00425876	0.969206	0.985531
244	1183	0	3	0.977334	0.00426108	0.0229141	0.00425876	0.969206	0.985531
245	1180	0	3	0.977334	0.00426108	0.0229141	0.00425876	0.969206	0.985531
246	1177	0	2	0.977334	0.00426108	0.0229141	0.00425876	0.969206	0.985531
247	1175	1	2	0.976503	0.00434531	0.0237652	0.00434296	0.968221	0.984855
248	1172	2	2	0.974836	0.00451002	0.0254717	0.00450748	0.966257	0.983491
249	1168	1	1	0.974002	0.00459063	0.0263278	0.00458807	0.965277	0.982805
250	1166	0	5	0.974002	0.00459063	0.0263278	0.00458807	0.965277	0.982805
251	1161	0	2	0.974002	0.00459063	0.0263278	0.00458807	0.965277	0.982805
252	1159	1	2	0.973161	0.00467108	0.0271906	0.00466849	0.964292	0.982111
253	1156	1	0	0.972319	0.00475057	0.0280557	0.00474796	0.963308	0.981415
254	1155	2	1	0.970636	0.0049061	0.0297873	0.0049033	0.961347	0.980014
255	1152	1	4	0.969793	0.00498236	0.0306554	0.00497955	0.960369	0.97931
256	1147	1	2	0.968948	0.00505813	0.0315272	0.00505529	0.959389	0.978601
257	1144	0	1	0.968948	0.00505813	0.0315272	0.00505529	0.959389	0.978601
258	1143	0	1	0.968948	0.00505813	0.0315272	0.00505529	0.959389	0.978601
259	1142	0	4	0.968948	0.00505813	0.0315272	0.00505529	0.959389	0.978601
260	1138	0	6	0.968948	0.00505813	0.0315272	0.00505529	0.959389	0.978601
261	1132	0	2	0.968948	0.00505813	0.0315272	0.00505529	0.959389	0.978601
263	1130	0	3	0.968948	0.00505813	0.0315272	0.00505529	0.959389	0.978601
264	1127	1	6	0.968088	0.00513544	0.0324145	0.00513257	0.958393	0.977881
265	1120	1	2	0.967223	0.00521255	0.0333074	0.00520966	0.957392	0.977156
266	1117	0	1	0.967223	0.00521255	0.0333074	0.00520966	0.957392	0.977156
267	1116	0	2	0.967223	0.00521255	0.0333074	0.00520966	0.957392	0.977156
268	1114	0	3	0.967223	0.00521255	0.0333074	0.00520966	0.957392	0.977156
269	1111	2	2	0.965482	0.00536599	0.0351075	0.00536291	0.955381	0.97569
270	1107	1	2	0.96461	0.00544157	0.0360109	0.00543846	0.954377	0.974953
271	1104	0	5	0.96461	0.00544157	0.0360109	0.00543846	0.954377	0.974953
272	1099	2	2	0.962855	0.00559192	0.0378307	0.00558863	0.952359	0.973466
273	1095	0	1	0.962855	0.00559192	0.0378307	0.00558863	0.952359	0.973466
274	1094	2	9	0.961094	0.00573966	0.0396589	0.00573619	0.950343	0.971967
275	1083	2	2	0.95932	0.0058866	0.0415056	0.00588294	0.948315	0.970452
276	1079	0	4	0.95932	0.0058866	0.0415056	0.00588294	0.948315	0.970452
277	1075	1	8	0.958427	0.00595971	0.0424358	0.00595604	0.947297	0.969688
278	1066	0	2	0.958427	0.00595971	0.0424358	0.00595604	0.947297	0.969688
279	1064	0	2	0.958427	0.00595971	0.0424358	0.00595604	0.947297	0.969688
280	1062	0	2	0.958427	0.00595971	0.0424358	0.00595604	0.947297	0.969688
281	1060	0	5	0.958427	0.00595971	0.0424358	0.00595604	0.947297	0.969688
282	1055	0	3	0.958427	0.00595971	0.0424358	0.00595604	0.947297	0.969688
283	1052	3	2	0.955694	0.00618358	0.0452875	0.00617941	0.944181	0.967347
285	1047	1	4	0.954781	0.00625698	0.0462427	0.00625279	0.943144	0.966562
286	1042	0	2	0.954781	0.00625698	0.0462427	0.00625279	0.943144	0.966562
287	1040	0	2	0.954781	0.00625698	0.0462427	0.00625279	0.943144	0.966562
288	1038	1	4	0.953861	0.00633078	0.047206	0.00632657	0.942099	0.965771
289	1033	0	4	0.953861	0.00633078	0.047206	0.00632657	0.942099	0.965771
290	1029	1	2	0.952934	0.00640501	0.0481779	0.00640077	0.941046	0.964973
291	1026	1	2	0.952006	0.00647882	0.0491525	0.00647455	0.939993	0.964172
292	1023	0	6	0.952006	0.00647882	0.0491525	0.00647455	0.939993	0.964172
293	1017	0	5	0.952006	0.00647882	0.0491525	0.00647455	0.939993	0.964172
295	1012	2	5	0.950124	0.00662811	0.0511288	0.00662365	0.937861	0.962548
296	1005	2	2	0.948233	0.00677613	0.0531189	0.00677147	0.935723	0.960911
297	1001	1	2	0.947286	0.00684944	0.0541179	0.00684477	0.934654	0.960089
298	998	0	4	0.947286	0.00684944	0.0541179	0.00684477	0.934654	0.960089
299	994	1	2	0.946333	0.00692301	0.0551239	0.00691831	0.933579	0.959261
300	991	0	1	0.946333	0.00692301	0.0551239	0.00691831	0.933579	0.959261
301	990	0	3	0.946333	0.00692301	0.0551239	0.00691831	0.933579	0.959261
302	987	0	6	0.946333	0.00692301	0.0551239	0.00691831	0.933579	0.959261
303	981	2	2	0.944404	0.00707181	0.0571626	0.00706691	0.931404	0.957585
304	977	1	0	0.943437	0.00714557	0.0581862	0.00714065	0.930316	0.956743
305	976	2	2	0.941504	0.0072913	0.0602353	0.00728618	0.928145	0.955055
306	972	1	1	0.940535	0.0073636	0.0612642	0.00735845	0.927059	0.954208
307	970	0	4	0.940535	0.0073636	0.0612642	0.00735845	0.927059	0.954208
308	966	0	4	0.940535	0.0073636	0.0612642	0.00735845	0.927059	0.954208
309	962	3	4	0.937602	0.00758119	0.0643827	0.00757552	0.923773	0.951638
310	955	0	3	0.937602	0.00758119	0.0643827	0.00757552	0.923773	0.951638
311	952	0	5	0.937602	0.00758119	0.0643827	0.00757552	0.923773	0.951638
312	947	0	2	0.937602	0.00758119	0.0643827	0.00757552	0.923773	0.951638
313	945	0	5	0.937602	0.00758119	0.0643827	0.00757552	0.923773	0.951638
314	940	0	1	0.937602	0.00758119	0.0643827	0.00757552	0.923773	0.951638
315	939	0	3	0.937602	0.00758119	0.0643827	0.00757552	0.923773	0.951638
316	936	0	1	0.937602	0.00758119	0.0643827	0.00757552	0.923773	0.951638
317	935	0	4	0.937602	0.00758119	0.0643827	0.00757552	0.923773	0.951638
318	931	0	4	0.937602	0.00758119	0.0643827	0.00757552	0.923773	0.951638
319	927	1	6	0.936591	0.00765764	0.0654614	0.00765194	0.922639	0.950754
320	920	0	2	0.936591	0.00765764	0.0654614	0.00765194	0.922639	0.950754
321	918	3	3	0.93353	0.00788739	0.0687294	0.00788112	0.91921	0.948074
322	912	0	1	0.93353	0.00788739	0.0687294	0.00788112	0.91921	0.948074
323	911	0	1	0.93353	0.00788739	0.0687294	0.00788112	0.91921	0.948074
324	910	1	0	0.932504	0.00796366	0.0698283	0.00795737	0.918062	0.947173
325	909	2	4	0.930452	0.00811453	0.0720285	0.00810803	0.915771	0.945369
326	903	0	6	0.930452	0.00811453	0.0720285	0.00810803	0.915771	0.945369
327	897	0	4	0.930452	0.00811453	0.0720285	0.00810803	0.915771	0.945369
328	893	1	3	0.92941	0.00819152	0.0731483	0.008185	0.914608	0.944453
329	889	0	3	0.92941	0.00819152	0.0731483	0.008185	0.914608	0.944453
330	886	0	2	0.92941	0.00819152	0.0731483	0.008185	0.914608	0.944453
331	884	3	4	0.926256	0.00842337	0.076542	0.00841624	0.91109	0.941675
332	877	0	6	0.926256	0.00842337	0.076542	0.00841624	0.91109	0.941675
333	871	0	4	0.926256	0.00842337	0.076542	0.00841624	0.91109	0.941675
334	867	0	3	0.926256	0.00842337	0.076542	0.00841624	0.91109	0.941675
335	864	1	6	0.925184	0.0085026	0.0776994	0.00849546	0.909894	0.940732
336	857	1	5	0.924105	0.00858239	0.0788663	0.00857522	0.90869	0.939781
337	851	2	1	0.921933	0.00874217	0.0812164	0.00873476	0.906271	0.937866
338	848	1	5	0.920846	0.00882144	0.0823957	0.008814	0.905061	0.936905
339	842	0	3	0.920846	0.00882144	0.0823957	0.008814	0.905061	0.936905
340	839	1	4	0.919748	0.00890169	0.0835876	0.00889422	0.903841	0.935936
341	834	0	4	0.919748	0.00890169	0.0835876	0.00889422	0.903841	0.935936
343	830	0	2	0.919748	0.00890169	0.0835876	0.00889422	0.903841	0.935936
344	828	0	5	0.919748	0.00890169	0.0835876	0.00889422	0.903841	0.935936
345	823	0	3	0.919748	0.00890169	0.0835876	0.00889422	0.903841	0.935936
346	820	1	2	0.918627	0.00898494	0.0848071	0.00897744	0.902591	0.934947
347	817	0	4	0.918627	0.00898494	0.0848071	0.00897744	0.902591	0.934947
348	813	1	2	0.917497	0.00906885	0.0860371	0.00906131	0.901333	0.933951
349	810	0	3	0.917497	0.00906885	0.0860371	0.00906131	0.901333	0.933951
350	807	1	2	0.91636	0.00915322	0.0872763	0.00914565	0.900067	0.932948
351	804	0	3	0.91636	0.00915322	0.0872763	0.00914565	0.900067	0.932948
352	801	0	5	0.91636	0.00915322	0.0872763	0.00914565	0.900067	0.932948
353	796	2	3	0.914057	0.00932448	0.0897888	0.00931662	0.897504	0.930916
354	791	0	2	0.914057	0.00932448	0.0897888	0.00931662	0.897504	0.930916
355	789	2	3	0.91174	0.00949562	0.0923237	0.00948747	0.894929	0.928868
356	784	0	1	0.91174	0.00949562	0.0923237	0.00948747	0.894929	0.928868
357	783	1	1	0.910576	0.00958123	0.0936008	0.00957304	0.893636	0.927837
358	781	1	2	0.90941	0.00966651	0.0948812	0.00965829	0.892342	0.926804
359	778	0	5	0.90941	0.00966651	0.0948812	0.00965829	0.892342	0.926804
360	773	0	1	0.90941	0.00966651	0.0948812	0.00965829	0.892342	0.926804
361	772	0	4	0.90941	0.00966651	0.0948812	0.00965829	0.892342	0.926804
362	768	0	1	0.90941	0.00966651	0.0948812	0.00965829	0.892342	0.926804
363	767	0	2	0.90941	0.00966651	0.0948812	0.00965829	0.892342	0.926804
364	765	0	7	0.90941	0.00966651	0.0948812	0.00965829	0.892342	0.926804
365	758	1	0	0.90821	0.00975624	0.0962005	0.00974798	0.891009	0.925744
367	757	0	3	0.90821	0.00975624	0.0962005	0.00974798	0.891009	0.925744
368	754	0	1	0.90821	0.00975624	0.0962005	0.00974798	0.891009	0.925744
369	753	0	1	0.90821	0.00975624	0.0962005	0.00974798	0.891009	0.925744
370	752	0	1	0.90821	0.00975624	0.0962005	0.00974798	0.891009	0.925744
371	751	0	1	0.90821	0.00975624	0.0962005	0.00974798	0.891009	0.925744
372	750	0	1	0.90821	0.00975624	0.0962005	0.00974798	0.891009	0.925744
373	749	0	1	0.90821	0.00975624	0.0962005	0.00974798	0.891009	0.925744
374	748	0	1	0.90821	0.00975624	0.0962005	0.00974798	0.891009	0.925744
375	747	0	2	0.90821	0.00975624	0.0962005	0.00974798	0.891009	0.925744
376	745	0	1	0.90821	0.00975624	0.0962005	0.00974798	0.891009	0.925744
377	744	0	3	0.90821	0.00975624	0.0962005	0.00974798	0.891009	0.925744
378	741	1	2	0.906985	0.00984926	0.09755	0.00984095	0.889644	0.924663
380	738	0	1	0.906985	0.00984926	0.09755	0.00984095	0.889644	0.924663
381	737	0	1	0.906985	0.00984926	0.09755	0.00984095	0.889644	0.924663
382	736	0	1	0.906985	0.00984926	0.09755	0.00984095	0.889644	0.924663
384	735	0	1	0.906985	0.00984926	0.09755	0.00984095	0.889644	0.924663
385	734	0	2	0.906985	0.00984926	0.09755	0.00984095	0.889644	0.924663
387	732	0	1	0.906985	0.00984926	0.09755	0.00984095	0.889644	0.924663
388	731	0	1	0.906985	0.00984926	0.09755	0.00984095	0.889644	0.924663
389	730	0	19	0.906985	0.00984926	0.09755	0.00984095	0.889644	0.924663
390	711	0	28	0.906985	0.00984926	0.09755	0.00984095	0.889644	0.924663
391	683	0	51	0.906985	0.00984926	0.09755	0.00984095	0.889644	0.924663
392	632	0	64	0.906985	0.00984926	0.09755	0.00984095	0.889644	0.924663
393	568	0	40	0.906985	0.00984926	0.09755	0.00984095	0.889644	0.924663
394	528	0	49	0.906985	0.00984926	0.09755	0.00984095	0.889644	0.924663
395	479	0	101	0.906985	0.00984926	0.09755	0.00984095	0.889644	0.924663
396	378	0	56	0.906985	0.00984926	0.09755	0.00984095	0.889644	0.924663
397	322	0	63	0.906985	0.00984926	0.09755	0.00984095	0.889644	0.924663
398	259	0	57	0.906985	0.00984926	0.09755	0.00984095	0.889644	0.924663
399	202	0	40	0.906985	0.00984926	0.09755	0.00984095	0.889644	0.924663
400	162	0	52	0.906985	0.00984926	0.09755	0.00984095	0.889644	0.924663
401	110	0	68	0.906985	0.00984926	0.09755	0.00984095	0.889644	0.924663
402	42	0	22	0.906985	0.00984926	0.09755	0.00984095	0.889644	0.924663
403	20	0	20	0.906985	0.00984926	0.09755	0.00984095	0.889644	0.924663
14	1405	0	1	1	0	0	0	1	1
32	1404	0	1	1	0	0	0	1	1
37	1403	0	1	1	0	0	0	1	1
43	1402	0	1	1	0	0	0	1	1
51	1401	0	1	1	0	0	0	1	1
54	1400	0	1	1	0	0	0	1	1
63	1399	0	1	1	0	0	0	1	1
69	1398	0	1	1	0	0	0	1	1
85	1397	0	1	1	0	0	0	1	1
88	1396	0	1	1	0	0	0	1	1
91	1395	0	1	1	0	0	0	1	1
93	1394	0	2	1	0	0	0	1	1
105	1392	0	1	1	0	0	0	1	1
106	1391	0	2	1	0	0	0	1	1
108	1389	0	1	1	0	0	0	1	1
110	1388	0	1	1	0	0	0	1	1
111	1387	0	1	1	0	0	0	1	1
112	1386	0	1	1	0	0	0	1	1
114	1385	0	1	1	0	0	0	1	1
117	1384	0	1	1	0	0	0	1	1
123	1383	0	1	1	0	0	0	1	1
125	1382	1	1	0.999276	0.000723851	0.000723589	0.000723589	0.99786	1
126	1380	0	1	0.999276	0.000723851	0.000723589	0.000723589	0.99786	1
127	1379	1	0	0.998552	0.00102479	0.00144875	0.00102442	0.996548	1
128	1378	1	1	0.997827	0.00125587	0.00217444	0.00125542	0.995374	1
130	1376	0	1	0.997827	0.00125587	0.00217444	0.00125542	0.995374	1
131	1375	0	1	0.997827	0.00125587	0.00217444	0.00125542	0.995374	1
132	1374	1	1	0.997101	0.00145165	0.00290224	0.00145112	0.994268	0.999942
133	1372	0	3	0.997101	0.00145165	0.00290224	0.00145112	0.994268	0.999942
134	1369	1	1	0.996373	0.00162519	0.0036327	0.0016246	0.993204	0.999551
135	1367	0	1	0.996373	0.00162519	0.0036327	0.0016246	0.993204	0.999551
136	1366	0	5	0.996373	0.00162519	0.0036327	0.0016246	0.993204	0.999551
137	1361	0	3	0.996373	0.00162519	0.0036327	0.0016246	0.993204	0.999551
138	1358	0	1	0.996373	0.00162519	0.0036327	0.0016246	0.993204	0.999551
139	1357	0	2	0.996373	0.00162519	0.0036327	0.0016246	0.993204	0.999551
140	1355	0	2	0.996373	0.00162519	0.0036327	0.0016246	0.993204	0.999551
142	1353	0	2	0.996373	0.00162519	0.0036327	0.0016246	0.993204	0.999551
143	1351	0	1	0.996373	0.00162519	0.0036327	0.0016246	0.993204	0.999551
144	1350	0	1	0.996373	0.00162519	0.0036327	0.0016246	0.993204	0.999551
148	1349	1	2	0.995634	0.00178639	0.00437399	0.00178573	0.992154	0.999126
151	1346	0	2	0.995634	0.00178639	0.00437399	0.00178573	0.992154	0.999126
153	1344	1	1	0.994893	0.00193525	0.00511804	0.00193454	0.991127	0.998674
154	1342	0	1	0.994893	0.00193525	0.00511804	0.00193454	0.991127	0.998674
156	1341	0	1	0.994893	0.00193525	0.00511804	0.00193454	0.991127	0.998674
158	1340	1	1	0.994151	0.00207425	0.00586431	0.00207349	0.990117	0.998201
159	1338	0	2	0.994151	0.00207425	0.00586431	0.00207349	0.990117	0.998201
160	1336	1	1	0.993407	0.00220527	0.00661281	0.00220446	0.989122	0.99771
161	1334	0	2	0.993407	0.00220527	0.00661281	0.00220446	0.989122	0.99771
163	1332	0	1	0.993407	0.00220527	0.00661281	0.00220446	0.989122	0.99771
165	1331	0	1	0.993407	0.00220527	0.00661281	0.00220446	0.989122	0.99771
167	1330	1	0	0.99266	0.00233001	0.00736469	0.00232915	0.988137	0.997203
168	1329	0	2	0.99266	0.00233001	0.00736469	0.00232915	0.988137	0.997203
169	1327	0	2	0.99266	0.00233001	0.00736469	0.00232915	0.988137	0.997203
170	1325	1	3	0.99191	0.00244928	0.00811941	0.00244838	0.98716	0.996684
171	1321	0	1	0.99191	0.00244928	0.00811941	0.00244838	0.98716	0.996684
173	1320	0	1	0.99191	0.00244928	0.00811941	0.00244838	0.98716	0.996684
175	1319	1	2	0.991158	0.00256402	0.00887756	0.00256307	0.98619	0.996152
176	1316	0	1	0.991158	0.00256402	0.00887756	0.00256307	0.98619	0.996152
178	1315	0	4	0.991158	0.00256402	0.00887756	0.00256307	0.98619	0.996152
179	1311	0	1	0.991158	0.00256402	0.00887756	0.00256307	0.98619	0.996152
180	1310	1	1	0.990402	0.00267533	0.00964092	0.00267433	0.985222	0.995609
181	1308	0	3	0.990402	0.00267533	0.00964092	0.00267433	0.985222	0.995609
182	1305	1	1	0.989643	0.00278299	0.0104072	0.00278195	0.98426	0.995056
183	1303	0	1	0.989643	0.00278299	0.0104072	0.00278195	0.98426	0.995056
184	1302	1	2	0.988883	0.0028871	0.0111753	0.00288603	0.983303	0.994494
188	1299	0	1	0.988883	0.0028871	0.0111753	0.00288603	0.983303	0.994494
189	1298	1	2	0.988121	0.0029882	0.0119457	0.00298709	0.982351	0.993925
191	1295	0	1	0.988121	0.0029882	0.0119457	0.00298709	0.982351	0.993925
192	1294	0	4	0.988121	0.0029882	0.0119457	0.00298709	0.982351	0.993925
196	1290	0	2	0.988121	0.0029882	0.0119457	0.00298709	0.982351	0.993925
197	1288	0	2	0.988121	0.0029882	0.0119457	0.00298709	0.982351	0.993925
198	1286	0	1	0.988121	0.0029882	0.0119457	0.00298709	0.982351	0.993925
199	1285	1	2	0.987352	0.00308795	0.0127239	0.00308679	0.981394	0.993346
200	1282	0	1	0.987352	0.00308795	0.0127239	0.00308679	0.981394	0.993346
201	1281	0	1	0.987352	0.00308795	0.0127239	0.00308679	0.981394	0.993346
202	1280	0	3	0.987352	0.00308795	0.0127239	0.00308679	0.981394	0.993346
203	1277	1	3	0.986579	0.00318577	0.013507	0.00318458	0.980438	0.992758
204	1273	1	2	0.985804	0.00328127	0.0142925	0.00328003	0.979484	0.992164
205	1270	0	2	0.985804	0.00328127	0.0142925	0.00328003	0.979484	0.992164
206	1268	0	4	0.985804	0.00328127	0.0142925	0.00328003	0.979484	0.992164
207	1264	0	2	0.985804	0.00328127	0.0142925	0.00328003	0.979484	0.992164
208	1262	0	1	0.985804	0.00328127	0.0142925	0.00328003	0.979484	0.992164
209	1261	0	3	0.985804	0.00328127	0.0142925	0.00328003	0.979484	0.992164
210	1258	1	0	0.98502	0.00337626	0.0150874	0.00337498	0.978524	0.99156
211	1257	0	3	0.98502	0.00337626	0.0150874	0.00337498	0.978524	0.99156
212	1254	2	3	0.983449	0.00355991	0.0166823	0.00355842	0.976611	0.990335
213	1249	1	2	0.982662	0.00364891	0.017483	0.00364738	0.975659	0.989715
214	1246	1	0	0.981873	0.00373619	0.0182855	0.00373463	0.974709	0.98909
215	1245	0	1	0.981873	0.00373619	0.0182855	0.00373463	0.974709	0.98909
216	1244	1	3	0.981084	0.00382176	0.0190894	0.00382017	0.973763	0.98846
217	1240	1	0	0.980293	0.00390599	0.0198958	0.00390436	0.972817	0.987826
218	1239	0	1	0.980293	0.00390599	0.0198958	0.00390436	0.972817	0.987826
219	1238	1	3	0.979501	0.0039887	0.0207036	0.00398704	0.971873	0.987188
220	1234	0	2	0.979501	0.0039887	0.0207036	0.00398704	0.971873	0.987188
221	1232	0	1	0.979501	0.0039887	0.0207036	0.00398704	0.971873	0.987188
222	1231	0	1	0.979501	0.0039887	0.0207036	0.00398704	0.971873	0.987188
224	1230	1	1	0.978705	0.00407078	0.0215166	0.00406909	0.970927	0.986544
225	1228	0	3	0.978705	0.00407078	0.0215166	0.00406909	0.970927	0.986544
226	1225	1	3	0.977906	0.00415189	0.0223329	0.00415016	0.96998	0.985896
227	1221	0	3	0.977906	0.00415189	0.0223329	0.00415016	0.96998	0.985896
228	1218	0	1	0.977906	0.00415189	0.0223329	0.00415016	0.96998	0.985896
229	1217	0	2	0.977906	0.00415189	0.0223329	0.00415016	0.96998	0.985896
230	1215	0	3	0.977906	0.00415189	0.0223329	0.00415016	0.96998	0.985896
231	1212	1	0	0.977099	0.00423315	0.023158	0.00423139	0.969025	0.985239
232	1211	2	1	0.975485	0.00439153	0.0248095	0.00438958	0.967125	0.983917
233	1208	0	2	0.975485	0.00439153	0.0248095	0.00438958	0.967125	0.983917
234	1206	0	2	0.975485	0.00439153	0.0248095	0.00438958	0.967125	0.983917
235	1204	1	3	0.974675	0.00446945	0.0256401	0.00446746	0.966174	0.98325
236	1200	0	1	0.974675	0.00446945	0.0256401	0.00446746	0.966174	0.98325
237	1199	1	5	0.973862	0.00454666	0.0264741	0.00454465	0.965222	0.982579
238	1193	0	4	0.973862	0.00454666	0.0264741	0.00454465	0.965222	0.982579
239	1189	2	2	0.972224	0.00469992	0.0281562	0.00469772	0.963309	0.981221
240	1185	1	0	0.971403	0.00477514	0.0290001	0.00477291	0.962354	0.980537
241	1184	0	2	0.971403	0.00477514	0.0290001	0.00477291	0.962354	0.980537
242	1182	1	1	0.970581	0.00484957	0.0298461	0.00484731	0.9614	0.979851
243	1180	0	7	0.970581	0.00484957	0.0298461	0.00484731	0.9614	0.979851
244	1173	0	3	0.970581	0.00484957	0.0298461	0.00484731	0.9614	0.979851
245	1170	1	1	0.969752	0.00492438	0.0307008	0.00492209	0.960437	0.979157
246	1168	0	1	0.969752	0.00492438	0.0307008	0.00492209	0.960437	0.979157
247	1167	0	3	0.969752	0.00492438	0.0307008	0.00492209	0.960437	0.979157
248	1164	0	3	0.969752	0.00492438	0.0307008	0.00492209	0.960437	0.979157
249	1161	2	4	0.968081	0.00507305	0.0324235	0.00507057	0.958503	0.977755
250	1155	1	3	0.967243	0.00514646	0.0332893	0.00514396	0.957536	0.977049
251	1151	1	2	0.966403	0.00521934	0.0341581	0.00521682	0.956567	0.97634
252	1148	2	3	0.964719	0.005363	0.0359002	0.00536029	0.954632	0.974913
253	1143	1	4	0.963875	0.00543395	0.0367751	0.00543122	0.953664	0.974196
254	1138	0	1	0.963875	0.00543395	0.0367751	0.00543122	0.953664	0.974196
255	1137	0	2	0.963875	0.00543395	0.0367751	0.00543122	0.953664	0.974196
256	1135	0	2	0.963875	0.00543395	0.0367751	0.00543122	0.953664	0.974196
257	1133	1	2	0.963024	0.00550523	0.0376577	0.00550247	0.952689	0.973472
258	1130	0	2	0.963024	0.00550523	0.0376577	0.00550247	0.952689	0.973472
259	1128	2	2	0.961317	0.00564643	0.0394308	0.00564349	0.950737	0.972015
260	1124	0	2	0.961317	0.00564643	0.0394308	0.00564349	0.950737	0.972015
262	1122	2	5	0.959603	0.00578565	0.0412133	0.00578254	0.948783	0.970547
263	1115	1	5	0.958743	0.00585481	0.0421102	0.00585167	0.947804	0.969808
264	1109	0	3	0.958743	0.00585481	0.0421102	0.00585167	0.947804	0.969808
265	1106	3	1	0.956142	0.00606119	0.0448227	0.00605761	0.944851	0.967569
266	1102	1	2	0.955275	0.0061288	0.0457301	0.0061252	0.943868	0.966819
267	1099	1	1	0.954405	0.00619604	0.04664	0.00619241	0.942885	0.966066
268	1097	1	2	0.953535	0.0062628	0.0475516	0.00625915	0.941902	0.965312
269	1094	2	6	0.951792	0.00639506	0.0493798	0.00639125	0.939937	0.963797
270	1086	0	2	0.951792	0.00639506	0.0493798	0.00639125	0.939937	0.963797
271	1084	1	1	0.950914	0.00646131	0.0503023	0.00645748	0.938948	0.963033
272	1082	0	1	0.950914	0.00646131	0.0503023	0.00645748	0.938948	0.963033
273	1081	0	1	0.950914	0.00646131	0.0503023	0.00645748	0.938948	0.963033
274	1080	2	4	0.949153	0.00659291	0.0521541	0.00658891	0.936967	0.961498
275	1074	0	3	0.949153	0.00659291	0.0521541	0.00658891	0.936967	0.961498
276	1071	2	2	0.947381	0.00672409	0.0540215	0.00671992	0.934977	0.959949
277	1067	0	3	0.947381	0.00672409	0.0540215	0.00671992	0.934977	0.959949
278	1064	1	1	0.94649	0.00678951	0.0549614	0.00678533	0.933979	0.95917
279	1062	0	4	0.94649	0.00678951	0.0549614	0.00678533	0.933979	0.95917
280	1058	2	3	0.944701	0.00692009	0.0568517	0.00691574	0.931975	0.957601
281	1053	1	3	0.943804	0.00698501	0.0578014	0.00698064	0.930971	0.956814
282	1049	1	2	0.942904	0.00704982	0.0587547	0.00704543	0.929965	0.956023
283	1046	2	1	0.941101	0.00717854	0.0606667	0.00717398	0.927953	0.954436
284	1043	1	2	0.940199	0.00724234	0.0616255	0.00723776	0.926947	0.95364
285	1040	2	1	0.938391	0.00736914	0.0635486	0.0073644	0.924935	0.952043
286	1037	2	0	0.936581	0.00749451	0.0654772	0.0074896	0.922924	0.95044
287	1035	0	3	0.936581	0.00749451	0.0654772	0.0074896	0.922924	0.95044
288	1032	2	2	0.934766	0.007619	0.0674152	0.00761394	0.920911	0.94883
289	1028	4	1	0.931129	0.00786441	0.0713063	0.00785857	0.916887	0.945592
290	1023	0	3	0.931129	0.00786441	0.0713063	0.00785857	0.916887	0.945592
291	1020	1	1	0.930216	0.00792535	0.0722867	0.00791949	0.915878	0.944778
292	1018	1	3	0.929302	0.00798605	0.073269	0.00798018	0.91487	0.943962
293	1014	0	5	0.929302	0.00798605	0.073269	0.00798018	0.91487	0.943962
294	1009	1	0	0.928381	0.00804737	0.0742601	0.00804149	0.913853	0.94314
295	1008	3	4	0.925618	0.00822931	0.0772362	0.00822302	0.910808	0.940669
296	1001	0	2	0.925618	0.00822931	0.0772362	0.00822302	0.910808	0.940669
297	999	2	5	0.923765	0.00835043	0.0792383	0.00834398	0.908769	0.939008
298	992	2	3	0.921903	0.00847149	0.0812544	0.0084649	0.906722	0.937338
299	987	2	4	0.920035	0.00859205	0.0832807	0.00858531	0.904671	0.935659
300	981	2	5	0.918159	0.00871239	0.0853195	0.0087055	0.902613	0.933972
301	974	1	1	0.917216	0.00877274	0.0863462	0.00876583	0.90158	0.933123
303	972	2	2	0.915329	0.00889282	0.0884038	0.00888576	0.899513	0.931423
304	968	2	2	0.913438	0.00901227	0.0904699	0.00900506	0.897445	0.929716
305	964	1	3	0.91249	0.00907184	0.0915072	0.00906461	0.896409	0.92886
306	960	0	3	0.91249	0.00907184	0.0915072	0.00906461	0.896409	0.92886
307	957	0	1	0.91249	0.00907184	0.0915072	0.00906461	0.896409	0.92886
308	956	1	1	0.911536	0.00913201	0.0925533	0.00912477	0.895366	0.927998
309	954	0	4	0.911536	0.00913201	0.0925533	0.00912477	0.895366	0.927998
310	950	0	9	0.911536	0.00913201	0.0925533	0.00912477	0.895366	0.927998
311	941	0	3	0.911536	0.00913201	0.0925533	0.00912477	0.895366	0.927998
312	938	0	3	0.911536	0.00913201	0.0925533	0.00912477	0.895366	0.927998
313	935	2	1	0.909586	0.00925669	0.0946923	0.00924928	0.893232	0.926239
314	932	0	5	0.909586	0.00925669	0.0946923	0.00924928	0.893232	0.926239
315	927	0	7	0.909586	0.00925669	0.0946923	0.00924928	0.893232	0.926239
316	920	0	5	0.909586	0.00925669	0.0946923	0.00924928	0.893232	0.926239
317	915	0	4	0.909586	0.00925669	0.0946923	0.00924928	0.893232	0.926239
318	911	1	3	0.908587	0.00932161	0.09579	0.00931419	0.892138	0.92534
319	907	0	4	0.908587	0.00932161	0.09579	0.00931419	0.892138	0.92534
320	903	0	1	0.908587	0.00932161	0.09579	0.00931419	0.892138	0.92534
321	902	0	2	0.908587	0.00932161	0.09579	0.00931419	0.892138	0.92534
322	900	0	2	0.908587	0.00932161	0.09579	0.00931419	0.892138	0.92534
323	898	0	2	0.908587	0.00932161	0.09579	0.00931419	0.892138	0.92534
324	896	1	4	0.907573	0.00938826	0.0969061	0.00938081	0.891026	0.924428
325	891	0	2	0.907573	0.00938826	0.0969061	0.00938081	0.891026	0.924428
326	889	0	5	0.907573	0.00938826	0.0969061	0.00938081	0.891026	0.924428
327	884	2	2	0.90552	0.0095239	0.0991685	0.00951625	0.888774	0.922582
328	880	0	4	0.90552	0.0095239	0.0991685	0.00951625	0.888774	0.922582
329	876	0	4	0.90552	0.0095239	0.0991685	0.00951625	0.888774	0.922582
330	872	2	3	0.903443	0.00966131	0.101462	0.00965346	0.886497	0.920714
331	867	1	1	0.902401	0.00972999	0.102615	0.00972212	0.885355	0.919775
332	865	0	2	0.902401	0.00972999	0.102615	0.00972212	0.885355	0.919775
333	863	3	2	0.899264	0.00993554	0.106092	0.00992712	0.881922	0.916947
334	858	0	1	0.899264	0.00993554	0.106092	0.00992712	0.881922	0.916947
335	857	2	2	0.897166	0.010072	0.108425	0.0100633	0.879629	0.915052
336	853	1	1	0.896114	0.01014	0.109598	0.0101314	0.87848	0.914101
337	851	1	5	0.895061	0.010208	0.110773	0.0101993	0.877331	0.913149
338	845	0	5	0.895061	0.010208	0.110773	0.0101993	0.877331	0.913149
339	840	1	1	0.893995	0.0102772	0.111963	0.0102686	0.876168	0.912186
340	838	1	4	0.892928	0.0103464	0.113157	0.0103377	0.875003	0.91122
341	833	2	1	0.890784	0.0104851	0.115558	0.0104761	0.872665	0.90928
342	830	2	3	0.888638	0.0106229	0.117967	0.0106138	0.870327	0.907334
343	825	1	2	0.887561	0.010692	0.119179	0.0106828	0.869155	0.906357
344	822	1	6	0.886481	0.010761	0.120396	0.0107518	0.86798	0.905377
345	815	0	3	0.886481	0.010761	0.120396	0.0107518	0.86798	0.905377
346	812	0	4	0.886481	0.010761	0.120396	0.0107518	0.86798	0.905377
347	808	1	4	0.885384	0.0108321	0.121634	0.0108228	0.866785	0.904382
348	803	1	7	0.884281	0.0109035	0.122879	0.0108942	0.865584	0.903382
349	795	1	4	0.883169	0.0109759	0.124137	0.0109666	0.864373	0.902374
350	790	1	2	0.882051	0.0110487	0.125403	0.0110394	0.863156	0.90136
351	787	0	6	0.882051	0.0110487	0.125403	0.0110394	0.863156	0.90136
352	781	0	3	0.882051	0.0110487	0.125403	0.0110394	0.863156	0.90136
353	778	0	2	0.882051	0.0110487	0.125403	0.0110394	0.863156	0.90136
354	776	1	0	0.880914	0.0111237	0.126691	0.0111144	0.861917	0.900331
356	775	0	4	0.880914	0.0111237	0.126691	0.0111144	0.861917	0.900331
357	771	1	0	0.879772	0.0111992	0.127988	0.0111898	0.860671	0.899296
358	770	1	3	0.878629	0.0112743	0.129287	0.0112649	0.859427	0.898261
359	766	0	4	0.878629	0.0112743	0.129287	0.0112649	0.859427	0.898261
360	762	0	2	0.878629	0.0112743	0.129287	0.0112649	0.859427	0.898261
361	760	1	2	0.877473	0.011351	0.130603	0.0113415	0.858167	0.897214
362	757	0	6	0.877473	0.011351	0.130603	0.0113415	0.858167	0.897214
363	751	0	5	0.877473	0.011351	0.130603	0.0113415	0.858167	0.897214
364	746	0	2	0.877473	0.011351	0.130603	0.0113415	0.858167	0.897214
366	744	0	3	0.877473	0.011351	0.130603	0.0113415	0.858167	0.897214
367	741	0	3	0.877473	0.011351	0.130603	0.0113415	0.858167	0.897214
368	738	0	2	0.877473	0.011351	0.130603	0.0113415	0.858167	0.897214
369	736	0	1	0.877473	0.011351	0.130603	0.0113415	0.858167	0.897214
370	735	1	0	0.876279	0.0114323	0.131963	0.0114228	0.856863	0.896136
374	734	1	2	0.875086	0.0115133	0.133326	0.0115038	0.85556	0.895057
375	731	1	0	0.873888	0.0115944	0.134694	0.0115848	0.854254	0.893975
376	730	1	1	0.872691	0.0116752	0.136064	0.0116655	0.852948	0.892891
377	728	0	2	0.872691	0.0116752	0.136064	0.0116655	0.852948	0.892891
378	726	0	3	0.872691	0.0116752	0.136064	0.0116655	0.852948	0.892891
379	723	0	2	0.872691	0.0116752	0.136064	0.0116655	0.852948	0.892891
380	721	0	4	0.872691	0.0116752	0.136064	0.0116655	0.852948	0.892891
381	717	0	3	0.872691	0.0116752	0.136064	0.0116655	0.852948	0.892891
382	714	0	1	0.872691	0.0116752	0.136064	0.0116655	0.852948	0.892891
383	713	0	3	0.872691	0.0116752	0.136064	0.0116655	0.852948	0.892891
385	710	0	2	0.872691	0.0116752	0.136064	0.0116655	0.852948	0.892891
387	708	0	4	0.872691	0.0116752	0.136064	0.0116655	0.852948	0.892891
388	704	0	1	0.872691	0.0116752	0.136064	0.0116655	0.852948	0.892891
389	703	0	15	0.872691	0.0116752	0.136064	0.0116655	0.852948	0.892891
390	688	0	28	0.872691	0.0116752	0.136064	0.0116655	0.852948	0.892891
391	660	0	50	0.872691	0.0116752	0.136064	0.0116655	0.852948	0.892891
392	610	0	71	0.872691	0.0116752	0.136064	0.0116655	0.852948	0.892891
393	539	0	41	0.872691	0.0116752	0.136064	0.0116655	0.852948	0.892891
394	498	0	46	0.872691	0.0116752	0.136064	0.0116655	0.852948	0.892891
395	452	0	89	0.872691	0.0116752	0.136064	0.0116655	0.852948	0.892891
396	363	0	56	0.872691	0.0116752	0.136064	0.0116655	0.852948	0.892891
397	307	0	42	0.872691	0.0116752	0.136064	0.0116655	0.852948	0.892891
398	265	0	54	0.872691	0.0116752	0.136064	0.0116655	0.852948	0.892891
399	211	0	47	0.872691	0.0116752	0.136064	0.0116655	0.852948	0.892891
400	164	0	52	0.872691	0.0116752	0.136064	0.0116655	0.852948	0.892891
401	112	0	72	0.872691	0.0116752	0.136064	0.0116655	0.852948	0.892891
402	40	0	20	0.872691	0.0116752	0.136064	0.0116655	0.852948	0.892891
403	20	0	20	0.872691	0.0116752	0.136064	0.0116655	0.852948	0.892891
9	1405	0	1	1	0	0	0	1	1
20	1404	0	1	1	0	0	0	1	1
25	1403	0	1	1	0	0	0	1	1
33	1402	0	1	1	0	0	0	1	1
35	1401	0	1	1	0	0	0	1	1
36	1400	0	1	1	0	0	0	1	1
41	1399	0	1	1	0	0	0	1	1
45	1398	0	1	1	0	0	0	1	1
48	1397	0	1	1	0	0	0	1	1
52	1396	0	1	1	0	0	0	1	1
55	1395	0	1	1	0	0	0	1	1
58	1394	0	2	1	0	0	0	1	1
60	1392	0	2	1	0	0	0	1	1
63	1390	0	1	1	0	0	0	1	1
65	1389	0	1	1	0	0	0	1	1
70	1388	0	1	1	0	0	0	1	1
71	1387	0	1	1	0	0	0	1	1
72	1386	1	0	0.999278	0.000721761	0.000721501	0.000721501	0.997866	1
74	1385	0	1	0.999278	0.000721761	0.000721501	0.000721501	0.997866	1
77	1384	0	1	0.999278	0.000721761	0.000721501	0.000721501	0.997866	1
79	1383	0	1	0.999278	0.000721761	0.000721501	0.000721501	0.997866	1
81	1382	1	1	0.998555	0.0010222	0.00144509	0.00102183	0.996557	1
83	1380	0	1	0.998555	0.0010222	0.00144509	0.00102183	0.996557	1
84	1379	0	2	0.998555	0.0010222	0.00144509	0.00102183	0.996557	1
89	1377	0	1	0.998555	0.0010222	0.00144509	0.00102183	0.996557	1
91	1376	0	1	0.998555	0.0010222	0.00144509	0.00102183	0.996557	1
92	1375	0	1	0.998555	0.0010222	0.00144509	0.00102183	0.996557	1
93	1374	0	1	0.998555	0.0010222	0.00144509	0.00102183	0.996557	1
96	1373	0	1	0.998555	0.0010222	0.00144509	0.00102183	0.996557	1
99	1372	0	1	0.998555	0.0010222	0.00144509	0.00102183	0.996557	1
101	1371	0	1	0.998555	0.0010222	0.00144509	0.00102183	0.996557	1
102	1370	0	1	0.998555	0.0010222	0.00144509	0.00102183	0.996557	1
103	1369	0	1	0.998555	0.0010222	0.00144509	0.00102183	0.996557	1
105	1368	0	2	0.998555	0.0010222	0.00144509	0.00102183	0.996557	1
106	1366	0	2	0.998555	0.0010222	0.00144509	0.00102183	0.996557	1
107	1364	0	1	0.998555	0.0010222	0.00144509	0.00102183	0.996557	1
110	1363	0	1	0.998555	0.0010222	0.00144509	0.00102183	0.996557	1
116	1362	0	1	0.998555	0.0010222	0.00144509	0.00102183	0.996557	1
119	1361	1	0	0.997822	0.00125903	0.00217984	0.00125857	0.995362	1
120	1360	0	1	0.997822	0.00125903	0.00217984	0.00125857	0.995362	1
121	1359	0	1	0.997822	0.00125903	0.00217984	0.00125857	0.995362	1
122	1358	1	1	0.997087	0.0014587	0.00291622	0.00145817	0.99424	0.999942
123	1356	1	0	0.996352	0.00163464	0.00365368	0.00163405	0.993165	0.999549
124	1355	1	0	0.995616	0.00179363	0.00439169	0.00179298	0.992122	0.999123
125	1354	0	2	0.995616	0.00179363	0.00439169	0.00179298	0.992122	0.999123
126	1352	1	1	0.99488	0.00194026	0.00513134	0.00193955	0.991104	0.998671
128	1350	0	2	0.99488	0.00194026	0.00513134	0.00193955	0.991104	0.998671
130	1348	0	1	0.99488	0.00194026	0.00513134	0.00193955	0.991104	0.998671
132	1347	0	1	0.99488	0.00194026	0.00513134	0.00193955	0.991104	0.998671
133	1346	1	1	0.994141	0.00207773	0.00587428	0.00207697	0.990101	0.998197
134	1344	0	2	0.994141	0.00207773	0.00587428	0.00207697	0.990101	0.998197
135	1342	0	4	0.994141	0.00207773	0.00587428	0.00207697	0.990101	0.998197
136	1338	0	5	0.994141	0.00207773	0.00587428	0.00207697	0.990101	0.998197
137	1333	0	2	0.994141	0.00207773	0.00587428	0.00207697	0.990101	0.998197
138	1331	0	2	0.994141	0.00207773	0.00587428	0.00207697	0.990101	0.998197
141	1329	1	0	0.993393	0.00220988	0.00662672	0.00220907	0.989099	0.997705
143	1328	1	0	0.992645	0.00233474	0.00737974	0.00233388	0.988113	0.997197
144	1327	1	2	0.991897	0.00245343	0.00813332	0.00245253	0.987138	0.996678
146	1324	1	0	0.991148	0.00256714	0.0088886	0.00256619	0.986173	0.996147
148	1323	0	1	0.991148	0.00256714	0.0088886	0.00256619	0.986173	0.996147
149	1322	0	1	0.991148	0.00256714	0.0088886	0.00256619	0.986173	0.996147
152	1321	1	0	0.990397	0.00267651	0.0096456	0.00267552	0.985215	0.995606
153	1320	0	3	0.990397	0.00267651	0.0096456	0.00267552	0.985215	0.995606
154	1317	1	3	0.989645	0.00278221	0.0104049	0.00278118	0.984263	0.995057
155	1313	1	1	0.988891	0.00288465	0.0111665	0.00288357	0.983316	0.994498
157	1311	2	0	0.987383	0.00308004	0.0126921	0.00307874	0.98144	0.993361
158	1309	1	3	0.986629	0.00317343	0.013456	0.00317211	0.980511	0.992784
159	1305	0	1	0.986629	0.00317343	0.013456	0.00317211	0.980511	0.992784
161	1304	2	1	0.985115	0.0033539	0.0149898	0.00335238	0.978661	0.991612
162	1301	2	0	0.983601	0.00352592	0.016527	0.00352421	0.976827	0.990422
163	1299	0	1	0.983601	0.00352592	0.016527	0.00352421	0.976827	0.990422
164	1298	1	1	0.982843	0.00360917	0.0172975	0.00360744	0.975915	0.98982
166	1296	0	1	0.982843	0.00360917	0.0172975	0.00360744	0.975915	0.98982
167	1295	1	0	0.982084	0.00369092	0.0180697	0.00368916	0.975005	0.989214
168	1294	0	1	0.982084	0.00369092	0.0180697	0.00368916	0.975005	0.989214
169	1293	3	1	0.979806	0.00392702	0.0203898	0.00392483	0.972293	0.987376
170	1289	1	3	0.979045	0.00400297	0.0211656	0.00400077	0.971394	0.986757
171	1285	0	1	0.979045	0.00400297	0.0211656	0.00400077	0.971394	0.986757
172	1284	0	3	0.979045	0.00400297	0.0211656	0.00400077	0.971394	0.986757
173	1281	1	2	0.978281	0.00407844	0.0219463	0.00407622	0.970492	0.986132
174	1278	1	4	0.977516	0.00415288	0.0227287	0.00415064	0.969592	0.985505
175	1273	0	2	0.977516	0.00415288	0.0227287	0.00415064	0.969592	0.985505
178	1271	0	1	0.977516	0.00415288	0.0227287	0.00415064	0.969592	0.985505
180	1270	0	2	0.977516	0.00415288	0.0227287	0.00415064	0.969592	0.985505
181	1268	2	2	0.975974	0.00430026	0.024306	0.00429788	0.967783	0.984235
182	1264	0	1	0.975974	0.00430026	0.024306	0.00429788	0.967783	0.984235
183	1263	0	1	0.975974	0.00430026	0.024306	0.00429788	0.967783	0.984235
184	1262	1	0	0.975201	0.00437272	0.0250984	0.00437031	0.966878	0.983594
185	1261	1	2	0.974427	0.0044441	0.0258914	0.00444168	0.965976	0.982952
186	1258	0	2	0.974427	0.0044441	0.0258914	0.00444168	0.965976	0.982952
187	1256	0	1	0.974427	0.0044441	0.0258914	0.00444168	0.965976	0.982952
188	1255	0	2	0.974427	0.0044441	0.0258914	0.00444168	0.965976	0.982952
189	1253	2	0	0.972872	0.00458541	0.0274876	0.00458284	0.964168	0.981655
190	1251	1	1	0.972094	0.00465462	0.028287	0.00465203	0.963266	0.981003
191	1249	0	1	0.972094	0.00465462	0.028287	0.00465203	0.963266	0.981003
192	1248	0	2	0.972094	0.00465462	0.028287	0.00465203	0.963266	0.981003
193	1246	1	3	0.971314	0.00472335	0.0290895	0.00472075	0.962363	0.980348
194	1242	0	1	0.971314	0.00472335	0.0290895	0.00472075	0.962363	0.980348
195	1241	0	2	0.971314	0.00472335	0.0290895	0.00472075	0.962363	0.980348
196	1239	2	1	0.969746	0.00485953	0.0307038	0.00485678	0.960554	0.979027
197	1236	1	0	0.968961	0.00492647	0.0315128	0.00492371	0.959651	0.978363
198	1235	1	1	0.968177	0.00499262	0.0323225	0.00498984	0.958749	0.977697
199	1233	0	2	0.968177	0.00499262	0.0323225	0.00498984	0.958749	0.977697
201	1231	0	1	0.968177	0.00499262	0.0323225	0.00498984	0.958749	0.977697
203	1230	1	0	0.96739	0.00505844	0.0331355	0.00505564	0.957846	0.977029
204	1229	0	1	0.96739	0.00505844	0.0331355	0.00505564	0.957846	0.977029
205	1228	2	0	0.965814	0.00518809	0.0347642	0.00518515	0.956043	0.975685
206	1226	0	1	0.965814	0.00518809	0.0347642	0.00518515	0.956043	0.975685
207	1225	2	2	0.964237	0.00531519	0.0363969	0.00531212	0.954244	0.974335
208	1221	0	3	0.964237	0.00531519	0.0363969	0.00531212	0.954244	0.974335
209	1218	1	1	0.963446	0.00537827	0.0372179	0.00537519	0.953343	0.973655
210	1216	0	3	0.963446	0.00537827	0.0372179	0.00537519	0.953343	0.973655
211	1213	1	0	0.962651	0.00544114	0.0380423	0.00543804	0.95244	0.972973
212	1212	1	2	0.961857	0.0055034	0.0388674	0.00550028	0.951538	0.972288
213	1209	2	0	0.960266	0.00562654	0.0405216	0.00562328	0.949735	0.970914
214	1207	0	2	0.960266	0.00562654	0.0405216	0.00562328	0.949735	0.970914
215	1205	1	2	0.959469	0.00568746	0.0413515	0.00568419	0.948833	0.970224
216	1202	1	1	0.958671	0.00574803	0.0421834	0.00574475	0.947931	0.969532
217	1200	1	0	0.957872	0.00580818	0.0430168	0.00580488	0.94703	0.968839
218	1199	0	2	0.957872	0.00580818	0.0430168	0.00580488	0.94703	0.968839
219	1197	1	1	0.957072	0.005868	0.0438522	0.00586469	0.946127	0.968143
220	1195	1	2	0.956271	0.00592742	0.044689	0.00592409	0.945226	0.967445
222	1192	3	1	0.953864	0.00610336	0.0472058	0.00609969	0.942522	0.965343
223	1188	1	1	0.953061	0.00616118	0.0480475	0.00615749	0.941622	0.96464
224	1186	0	3	0.953061	0.00616118	0.0480475	0.00615749	0.941622	0.96464
225	1183	2	3	0.95145	0.00627628	0.0497382	0.00627247	0.939818	0.963226
226	1178	1	2	0.950642	0.00633347	0.0505871	0.00632965	0.938915	0.962517
227	1175	1	0	0.949833	0.00639045	0.0514381	0.00638661	0.938011	0.961805
228	1174	1	4	0.949024	0.00644701	0.0522899	0.00644316	0.937108	0.961092
230	1169	1	3	0.948212	0.00650357	0.0531453	0.0064997	0.936202	0.960376
231	1165	0	2	0.948212	0.00650357	0.0531453	0.0064997	0.936202	0.960376
233	1163	0	1	0.948212	0.00650357	0.0531453	0.0064997	0.936202	0.960376
234	1162	0	1	0.948212	0.00650357	0.0531453	0.0064997	0.936202	0.960376
235	1161	1	4	0.947396	0.0065604	0.0540067	0.00655652	0.935292	0.959656
236	1156	1	2	0.946576	0.00661724	0.0548717	0.00661334	0.934379	0.958933
237	1153	0	1	0.946576	0.00661724	0.0548717	0.00661334	0.934379	0.958933
238	1152	1	1	0.945754	0.00667398	0.0557398	0.00667007	0.933464	0.958207
239	1150	0	2	0.945754	0.00667398	0.0557398	0.00667007	0.933464	0.958207
240	1148	1	0	0.944931	0.00673064	0.0566109	0.00672671	0.932547	0.957479
241	1147	0	2	0.944931	0.00673064	0.0566109	0.00672671	0.932547	0.957479
242	1145	0	2	0.944931	0.00673064	0.0566109	0.00672671	0.932547	0.957479
243	1143	0	4	0.944931	0.00673064	0.0566109	0.00672671	0.932547	0.957479
244	1139	2	1	0.943271	0.0068444	0.0583668	0.00684034	0.930702	0.95601
245	1136	2	1	0.941611	0.00695689	0.0601273	0.0069527	0.928859	0.954538
246	1133	2	4	0.939949	0.00706818	0.0618926	0.00706385	0.927017	0.953061
247	1127	1	1	0.939114	0.0071237	0.0627799	0.00711936	0.926093	0.952319
248	1125	1	1	0.93828	0.00717899	0.0636688	0.00717464	0.92517	0.951575
249	1123	0	2	0.93828	0.00717899	0.0636688	0.00717464	0.92517	0.951575
250	1121	0	4	0.93828	0.00717899	0.0636688	0.00717464	0.92517	0.951575
251	1117	2	1	0.9366	0.00728998	0.0654593	0.00728549	0.923313	0.950078
252	1114	0	1	0.9366	0.00728998	0.0654593	0.00728549	0.923313	0.950078
253	1113	1	3	0.935758	0.00734519	0.0663578	0.00734069	0.922383	0.949327
254	1109	1	3	0.934914	0.00740038	0.0672595	0.00739586	0.921452	0.948574
255	1105	1	4	0.934068	0.00745556	0.0681644	0.00745102	0.920518	0.947818
256	1100	3	3	0.931521	0.00762046	0.0708917	0.00761558	0.917711	0.945538
257	1094	1	2	0.930669	0.00767514	0.0718058	0.00767024	0.916774	0.944775
258	1091	1	1	0.929816	0.00772973	0.0727224	0.00772481	0.915836	0.94401
259	1089	0	1	0.929816	0.00772973	0.0727224	0.00772481	0.915836	0.94401
260	1088	1	2	0.928962	0.00778423	0.0736415	0.0077793	0.914896	0.943243
261	1085	1	2	0.928106	0.00783865	0.0745632	0.00783371	0.913956	0.942475
262	1082	0	4	0.928106	0.00783865	0.0745632	0.00783371	0.913956	0.942475
263	1078	3	4	0.925523	0.00800208	0.0773461	0.00799678	0.91112	0.940153
264	1071	1	1	0.924659	0.00805642	0.0782798	0.00805111	0.910173	0.939375
265	1069	1	3	0.923794	0.00811059	0.0792153	0.00810527	0.909225	0.938596
266	1065	1	1	0.922926	0.00816482	0.0801542	0.00815948	0.908274	0.937814
267	1063	1	2	0.922058	0.00821888	0.081095	0.00821353	0.907324	0.937031
268	1060	3	3	0.919448	0.00838019	0.0839251	0.00837449	0.90447	0.934675
269	1054	2	0	0.917704	0.00848713	0.0858227	0.0084813	0.902564	0.933097
270	1052	4	2	0.914214	0.00869825	0.089625	0.00869176	0.898761	0.929934
271	1046	1	3	0.91334	0.00875068	0.090581	0.00874418	0.897809	0.92914
272	1042	1	1	0.912464	0.00880319	0.0915407	0.00879669	0.896855	0.928344
273	1040	0	1	0.912464	0.00880319	0.0915407	0.00879669	0.896855	0.928344
274	1039	3	5	0.909829	0.00896009	0.0944281	0.00895325	0.893991	0.925948
275	1031	2	4	0.908064	0.00906468	0.0963679	0.00905772	0.892074	0.924341
276	1025	2	2	0.906292	0.00916929	0.0983191	0.0091622	0.89015	0.922727
277	1021	1	2	0.905405	0.0092215	0.0992986	0.0092144	0.889188	0.921918
278	1018	2	2	0.903626	0.00932576	0.101263	0.00931853	0.887259	0.920294
279	1014	1	2	0.902735	0.00937781	0.102249	0.00937057	0.886294	0.919481
280	1011	2	3	0.900949	0.00948177	0.104228	0.00947441	0.88436	0.917849
281	1006	0	2	0.900949	0.00948177	0.104228	0.00947441	0.88436	0.917849
282	1004	0	3	0.900949	0.00948177	0.104228	0.00947441	0.88436	0.917849
283	1001	1	3	0.900049	0.0095343	0.105227	0.00952693	0.883386	0.917026
284	997	3	0	0.897341	0.00969175	0.108236	0.00968403	0.880456	0.914549
285	994	0	5	0.897341	0.00969175	0.108236	0.00968403	0.880456	0.914549
286	989	2	3	0.895526	0.00979688	0.110258	0.00978903	0.878495	0.912888
287	984	1	2	0.894616	0.00984951	0.111274	0.00984164	0.877511	0.912054
288	981	3	1	0.89188	0.010007	0.114332	0.00999877	0.874558	0.909545
289	977	2	4	0.890054	0.0101113	0.116379	0.010103	0.872589	0.907869
290	971	1	1	0.889138	0.0101637	0.117409	0.0101554	0.871601	0.907027
291	969	3	1	0.886385	0.0103202	0.120505	0.0103115	0.868636	0.904496
292	965	4	3	0.882711	0.0105271	0.12465	0.0105177	0.864685	0.901113
293	958	1	6	0.881789	0.0105788	0.125694	0.0105694	0.863695	0.900263
294	951	3	2	0.879008	0.0107349	0.128849	0.0107251	0.860707	0.897698
295	946	1	1	0.878078	0.0107869	0.129906	0.0107771	0.859709	0.89684
296	944	2	4	0.876218	0.0108906	0.132024	0.0108807	0.857713	0.895122
297	938	1	1	0.875284	0.0109427	0.133091	0.0109328	0.856711	0.894259
298	936	3	1	0.872479	0.0110986	0.136296	0.0110883	0.853705	0.891665
299	932	1	1	0.871542	0.0111504	0.137369	0.0111401	0.852702	0.890799
300	930	2	1	0.869668	0.0112538	0.139519	0.0112434	0.850696	0.889064
301	927	2	3	0.867792	0.011357	0.141677	0.0113465	0.848689	0.887325
302	922	2	0	0.865909	0.0114603	0.143846	0.0114497	0.846676	0.885579
303	920	1	3	0.864968	0.0115118	0.144933	0.0115011	0.845671	0.884706
304	916	1	0	0.864024	0.0115635	0.146025	0.0115528	0.844662	0.88383
305	915	1	5	0.86308	0.0116151	0.147117	0.0116044	0.843654	0.882953
306	909	4	2	0.859282	0.0118225	0.151518	0.0118112	0.8396	0.879425
307	903	4	1	0.855475	0.0120291	0.155948	0.012017	0.835542	0.875884
308	898	3	4	0.852617	0.0121833	0.159288	0.0121708	0.832499	0.873222
309	891	0	2	0.852617	0.0121833	0.159288	0.0121708	0.832499	0.873222
310	889	2	0	0.850699	0.0122869	0.161538	0.0122744	0.830458	0.871435
311	887	2	1	0.848781	0.0123902	0.163793	0.0123775	0.828417	0.869646
312	884	1	5	0.847821	0.0124418	0.164924	0.0124291	0.827397	0.86875
313	878	0	2	0.847821	0.0124418	0.164924	0.0124291	0.827397	0.86875
314	876	0	2	0.847821	0.0124418	0.164924	0.0124291	0.827397	0.86875
315	874	1	4	0.846851	0.0124943	0.166068	0.0124816	0.826365	0.867845
316	869	1	2	0.845876	0.0125473	0.167219	0.0125345	0.825328	0.866936
317	866	0	4	0.845876	0.0125473	0.167219	0.0125345	0.825328	0.866936
318	862	1	1	0.844895	0.0126009	0.168379	0.0125881	0.824284	0.866022
319	860	2	1	0.84293	0.0127079	0.170705	0.0126951	0.822195	0.864189
320	857	0	2	0.84293	0.0127079	0.170705	0.0126951	0.822195	0.864189
321	855	1	2	0.841944	0.0127617	0.171874	0.0127488	0.821146	0.863269
322	852	0	2	0.841944	0.0127617	0.171874	0.0127488	0.821146	0.863269
323	850	2	3	0.839963	0.01287	0.174227	0.0128569	0.819041	0.861421
324	845	1	1	0.838969	0.0129243	0.175411	0.0129113	0.817984	0.860493
325	843	1	3	0.837974	0.0129787	0.176597	0.0129657	0.816927	0.859564
326	839	3	1	0.834978	0.0131425	0.180172	0.013129	0.813744	0.856765
327	835	2	2	0.832978	0.0132514	0.182568	0.0132378	0.811622	0.854896
328	831	2	1	0.830973	0.0133605	0.184974	0.0133467	0.809496	0.85302
329	828	3	9	0.827962	0.0135239	0.188598	0.0135097	0.806304	0.850202
330	816	0	1	0.827962	0.0135239	0.188598	0.0135097	0.806304	0.850202
331	815	2	3	0.82593	0.013635	0.191052	0.0136206	0.804151	0.8483
332	810	1	4	0.824911	0.0136908	0.192286	0.0136765	0.80307	0.847346
333	805	0	4	0.824911	0.0136908	0.192286	0.0136765	0.80307	0.847346
334	801	0	4	0.824911	0.0136908	0.192286	0.0136765	0.80307	0.847346
335	797	2	1	0.822841	0.0138056	0.194796	0.0137911	0.800874	0.84541
336	794	2	6	0.820768	0.0139203	0.197314	0.0139056	0.798678	0.84347
337	786	2	3	0.81868	0.0140364	0.199859	0.0140216	0.796464	0.841515
338	781	1	5	0.817631	0.0140948	0.201139	0.0140799	0.795353	0.840534
339	775	2	2	0.815521	0.0142127	0.20372	0.0141977	0.793117	0.838558
340	771	1	4	0.814464	0.0142719	0.205017	0.0142568	0.791997	0.837568
341	766	6	4	0.808084	0.0146285	0.21285	0.014611	0.785244	0.831588
342	756	1	3	0.807015	0.0146882	0.214173	0.0146708	0.784114	0.830586
343	752	3	3	0.803796	0.0148684	0.218162	0.0148505	0.78071	0.827564
344	746	1	1	0.802718	0.0149288	0.219503	0.0149108	0.779571	0.826553
345	744	0	3	0.802718	0.0149288	0.219503	0.0149108	0.779571	0.826553
346	741	1	3	0.801635	0.0149898	0.220852	0.0149718	0.778426	0.825536
347	737	0	2	0.801635	0.0149898	0.220852	0.0149718	0.778426	0.825536
348	735	1	2	0.800544	0.0150515	0.222213	0.0150335	0.777273	0.824512
349	732	6	4	0.793982	0.015422	0.230409	0.0154014	0.770342	0.818348
350	722	1	4	0.792883	0.0154841	0.231794	0.0154636	0.769182	0.817314
351	717	1	0	0.791777	0.0155469	0.233189	0.0155263	0.768014	0.816275
352	716	0	2	0.791777	0.0155469	0.233189	0.0155263	0.768014	0.816275
353	714	0	4	0.791777	0.0155469	0.233189	0.0155263	0.768014	0.816275
354	710	1	1	0.790662	0.0156107	0.234598	0.0155901	0.766837	0.815227
355	708	0	2	0.790662	0.0156107	0.234598	0.0155901	0.766837	0.815227
356	706	1	3	0.789542	0.0156749	0.236014	0.0156543	0.765654	0.814175
357	702	1	0	0.788417	0.0157396	0.237438	0.015719	0.764467	0.813118
358	701	2	2	0.786168	0.0158687	0.240292	0.0158479	0.762093	0.811003
359	697	1	1	0.78504	0.0159335	0.241726	0.0159127	0.760902	0.809943
360	695	1	0	0.78391	0.0159985	0.243165	0.0159776	0.759711	0.80888
361	694	1	3	0.782781	0.0160633	0.244606	0.0160425	0.75852	0.807817
362	690	0	2	0.782781	0.0160633	0.244606	0.0160425	0.75852	0.807817
363	688	0	2	0.782781	0.0160633	0.244606	0.0160425	0.75852	0.807817
364	686	0	4	0.782781	0.0160633	0.244606	0.0160425	0.75852	0.807817
366	682	0	2	0.782781	0.0160633	0.244606	0.0160425	0.75852	0.807817
368	680	0	3	0.782781	0.0160633	0.244606	0.0160425	0.75852	0.807817
370	677	0	2	0.782781	0.0160633	0.244606	0.0160425	0.75852	0.807817
371	675	1	1	0.781621	0.0161316	0.246088	0.0161107	0.757295	0.806729
372	673	1	1	0.78046	0.0162	0.247573	0.0161791	0.756068	0.805638
373	671	0	1	0.78046	0.0162	0.247573	0.0161791	0.756068	0.805638
374	670	1	0	0.779295	0.0162687	0.249066	0.0162478	0.754838	0.804544
376	669	0	1	0.779295	0.0162687	0.249066	0.0162478	0.754838	0.804544
377	668	0	3	0.779295	0.0162687	0.249066	0.0162478	0.754838	0.804544
379	665	0	1	0.779295	0.0162687	0.249066	0.0162478	0.754838	0.804544
383	664	0	1	0.779295	0.0162687	0.249066	0.0162478	0.754838	0.804544
385	663	0	1	0.779295	0.0162687	0.249066	0.0162478	0.754838	0.804544
386	662	0	2	0.779295	0.0162687	0.249066	0.0162478	0.754838	0.804544
387	660	0	3	0.779295	0.0162687	0.249066	0.0162478	0.754838	0.804544
388	657	0	7	0.779295	0.0162687	0.249066	0.0162478	0.754838	0.804544
389	650	0	12	0.779295	0.0162687	0.249066	0.0162478	0.754838	0.804544
390	638	0	15	0.779295	0.0162687	0.249066	0.0162478	0.754838	0.804544
391	623	0	48	0.779295	0.0162687	0.249066	0.0162478	0.754838	0.804544
392	575	0	75	0.779295	0.0162687	0.249066	0.0162478	0.754838	0.804544
393	500	0	36	0.779295	0.0162687	0.249066	0.0162478	0.754838	0.804544
394	464	0	55	0.779295	0.0162687	0.249066	0.0162478	0.754838	0.804544
395	409	0	83	0.779295	0.0162687	0.249066	0.0162478	0.754838	0.804544
396	326	0	50	0.779295	0.0162687	0.249066	0.0162478	0.754838	0.804544
397	276	0	38	0.779295	0.0162687	0.249066	0.0162478	0.754838	0.804544
398	238	0	60	0.779295	0.0162687	0.249066	0.0162478	0.754838	0.804544
399	178	0	41	0.779295	0.0162687	0.249066	0.0162478	0.754838	0.804544
400	137	0	45	0.779295	0.0162687	0.249066	0.0162478	0.754838	0.804544
401	92	0	48	0.779295	0.0162687	0.249066	0.0162478	0.754838	0.804544
402	44	0	25	0.779295	0.0162687	0.249066	0.0162478	0.754838	0.804544
403	19	0	19	0.779295	0.0162687	0.249066	0.0162478	0.754838	0.804544

## Sheet: source_data_supp_fig2
anno_metabolite_name_sig	anno_model	hr	lower	upper
Betaine	Noncarrier	0.902138	0.79392	1.02511
Betaine	Homozygote	2.32725	1.16922	4.63226
Betaine	Heterozygote	0.985703	0.829028	1.17199
C16:0 CE	Heterozygote	1.02002	0.853627	1.21886
C16:0 CE	Homozygote	1.83108	1.08671	3.08533
C16:0 CE	Noncarrier	1.03571	0.906616	1.18319
C16:0 SM	Noncarrier	0.977844	0.861198	1.11029
C16:0 SM	Heterozygote	1.0442	0.876348	1.24419
C16:0 SM	Homozygote	2.04192	1.07195	3.88957
C18:0 CE	Noncarrier	1.0051	0.882535	1.1447
C18:0 CE	Heterozygote	0.971663	0.81319	1.16102
C18:0 CE	Homozygote	2.09293	1.2031	3.64089
C18:1 CE	Noncarrier	1.03257	0.906068	1.17674
C18:1 CE	Heterozygote	0.99028	0.831715	1.17907
C18:1 CE	Homozygote	2.55015	1.25681	5.17446
C18:2 CE	Heterozygote	0.942477	0.769889	1.15375
C18:2 CE	Noncarrier	0.99226	0.849462	1.15906
C18:2 CE	Homozygote	1.88534	0.581334	6.11438
C20:4 CE	Homozygote	1.8489	0.936114	3.65172
C20:4 CE	Heterozygote	1.0394	0.875927	1.23337
C20:4 CE	Noncarrier	1.08379	0.949072	1.23763
C22:5 CE	Heterozygote	1.01752	0.826558	1.2526
C22:5 CE	Homozygote	1.77599	0.737189	4.2786
C22:5 CE	Noncarrier	1.06088	0.916032	1.22863
C30:1 PC	Noncarrier	1.08365	0.951129	1.23464
C30:1 PC	Homozygote	0.729025	0.424306	1.25258
C30:1 PC	Heterozygote	1.11325	0.931689	1.3302
C32:0 DAG	Noncarrier	1.03685	0.902252	1.19152
C32:0 DAG	Homozygote	0.337313	0.165141	0.688986
C32:0 DAG	Heterozygote	1.10355	0.912169	1.33508
C32:1 DAG	Homozygote	0.540033	0.295503	0.986912
C32:1 DAG	Heterozygote	1.12432	0.933547	1.35408
C32:1 DAG	Noncarrier	1.06009	0.923294	1.21714
C32:1 PC	Heterozygote	1.12572	0.936757	1.35281
C32:1 PC	Noncarrier	1.12603	0.981632	1.29168
C32:1 PC	Homozygote	0.538266	0.305364	0.948803
C34:0 DAG	Heterozygote	1.04496	0.87259	1.25138
C34:0 DAG	Homozygote	0.413108	0.217698	0.783923
C34:0 DAG	Noncarrier	1.08837	0.949069	1.24812
C34:1 DAG	Heterozygote	1.08608	0.898786	1.31239
C34:1 DAG	Homozygote	0.297824	0.126918	0.69887
C34:1 DAG	Noncarrier	1.02953	0.894679	1.1847
C34:1 PC	Noncarrier	1.10444	0.963584	1.26589
C34:1 PC	Homozygote	0.40136	0.206166	0.781363
C34:1 PC	Heterozygote	1.06947	0.89309	1.28069
C34:2 PE	Heterozygote	0.845463	0.709423	1.00759
C34:2 PE	Noncarrier	0.949587	0.833294	1.08211
C34:2 PE	Homozygote	0.404708	0.207633	0.788835
C36:1 DAG	Homozygote	0.409774	0.208206	0.806483
C36:1 DAG	Heterozygote	0.991717	0.824815	1.19239
C36:1 DAG	Noncarrier	1.03331	0.896936	1.19041
C36:1 PC	Homozygote	0.691561	0.406247	1.17725
C36:1 PC	Heterozygote	0.940682	0.784193	1.1284
C36:1 PC	Noncarrier	1.04015	0.914984	1.18243
C36:1 PE	Noncarrier	1.00644	0.881482	1.14911
C36:1 PE	Homozygote	0.538788	0.309126	0.939077
C36:1 PE	Heterozygote	0.834826	0.698629	0.997573
C36:2 DAG	Heterozygote	1.04136	0.866385	1.25168
C36:2 DAG	Homozygote	0.434593	0.212209	0.890022
C36:2 DAG	Noncarrier	1.00924	0.876331	1.16231
C36:2 PE	Homozygote	0.476623	0.253459	0.896277
C36:2 PE	Noncarrier	0.955922	0.838331	1.09001
C36:2 PE	Heterozygote	0.832583	0.694429	0.998223
C38:3 PC	Noncarrier	1.05019	0.916681	1.20314
C38:3 PC	Homozygote	0.61528	0.323364	1.17072
C38:3 PC	Heterozygote	0.906397	0.752491	1.09178
C38:6 PE	Noncarrier	0.959054	0.839584	1.09552
C38:6 PE	Homozygote	0.347336	0.171319	0.704198
C38:6 PE	Heterozygote	0.9433	0.786653	1.13114
C40:6 PE	Noncarrier	0.971561	0.847376	1.11394
C40:6 PE	Homozygote	0.351733	0.173897	0.711434
C40:6 PE	Heterozygote	0.961423	0.79899	1.15688
C40:6 PS	Homozygote	NA	NA	NA
C40:6 PS	Heterozygote	1.60984	0.730108	3.54959
C40:6 PS	Noncarrier	1.19905	0.851234	1.68899
C43:1 TAG	Heterozygote	0.997188	0.83577	1.18978
C43:1 TAG	Homozygote	0.495345	0.256405	0.956951
C43:1 TAG	Noncarrier	1.02007	0.892625	1.16571
C45:0 TAG	Heterozygote	0.92581	0.745109	1.15033
C45:0 TAG	Noncarrier	1.04838	0.897255	1.22495
C45:0 TAG	Homozygote	NA	NA	NA
C45:1 TAG	Noncarrier	1.04738	0.918168	1.19478
C45:1 TAG	Homozygote	0.476252	0.246685	0.919456
C45:1 TAG	Heterozygote	1.0065	0.843149	1.20149
C46:0 TAG	Homozygote	0.509831	0.283729	0.916111
C46:0 TAG	Heterozygote	1.02425	0.853844	1.22865
C46:0 TAG	Noncarrier	1.07878	0.944275	1.23244
C46:1 TAG	Homozygote	0.574039	0.339005	0.972024
C46:1 TAG	Noncarrier	1.06335	0.930318	1.2154
C46:1 TAG	Heterozygote	1.06201	0.886902	1.27169
C46:2 TAG	Heterozygote	1.06768	0.89506	1.27358
C46:2 TAG	Noncarrier	1.0223	0.892119	1.17149
C46:2 TAG	Homozygote	0.656524	0.389806	1.10574
C47:1 TAG	Heterozygote	1.02964	0.863795	1.22733
C47:1 TAG	Noncarrier	1.06324	0.93301	1.21164
C47:1 TAG	Homozygote	0.540017	0.304973	0.956211
C47:2 TAG	Heterozygote	1.05138	0.879568	1.25676
C47:2 TAG	Noncarrier	1.069	0.933684	1.22392
C47:2 TAG	Homozygote	0.611635	0.361298	1.03542
C48:0 TAG	Homozygote	0.434101	0.236237	0.797689
C48:0 TAG	Heterozygote	1.02541	0.851464	1.2349
C48:0 TAG	Noncarrier	1.07715	0.94205	1.23162
C48:1 TAG	Noncarrier	1.07691	0.940984	1.23246
C48:1 TAG	Homozygote	0.474584	0.257861	0.873455
C48:1 TAG	Heterozygote	1.08221	0.898874	1.30293
C48:2 TAG	Noncarrier	1.07599	0.940353	1.23118
C48:2 TAG	Heterozygote	1.0664	0.886466	1.28286
C48:2 TAG	Homozygote	0.57301	0.336585	0.975508
C49:1 TAG	Heterozygote	1.13734	0.909439	1.42235
C49:1 TAG	Noncarrier	1.08607	0.919618	1.28264
C49:1 TAG	Homozygote	0.185597	0.0511497	0.673442
C50:0 TAG	Noncarrier	1.06528	0.929722	1.22061
C50:0 TAG	Heterozygote	1.01335	0.840104	1.22231
C50:0 TAG	Homozygote	0.43054	0.233713	0.79313
C50:1 TAG	Homozygote	0.39261	0.211448	0.728987
C50:1 TAG	Heterozygote	1.04123	0.857885	1.26375
C50:1 TAG	Noncarrier	1.06563	0.928073	1.22359
C50:2 TAG	Homozygote	0.469849	0.268924	0.820894
C50:2 TAG	Heterozygote	1.10341	0.910458	1.33724
C50:2 TAG	Noncarrier	1.08076	0.938285	1.24488
C50:3 TAG	Homozygote	0.557851	0.309698	1.00484
C50:3 TAG	Heterozygote	1.12116	0.925878	1.35764
C50:3 TAG	Noncarrier	1.03441	0.900234	1.18859
C50:4 TAG	Noncarrier	1.0069	0.856284	1.18402
C50:4 TAG	Homozygote	0.149725	0.0376809	0.594933
C50:4 TAG	Heterozygote	1.16897	0.932042	1.46613
C51:0 TAG	Homozygote	0.467554	0.258862	0.844491
C51:0 TAG	Noncarrier	1.03017	0.896712	1.18349
C51:0 TAG	Heterozygote	0.98805	0.825412	1.18273
C51:1 TAG	Homozygote	0.500548	0.29712	0.843256
C51:1 TAG	Noncarrier	1.05	0.912305	1.20848
C51:1 TAG	Heterozygote	1.01262	0.841637	1.21834
C52:0 TAG	Homozygote	0.475117	0.257365	0.877107
C52:0 TAG	Heterozygote	0.956536	0.796822	1.14826
C52:0 TAG	Noncarrier	1.06353	0.927957	1.2189
C52:1 TAG	Heterozygote	0.984417	0.81238	1.19289
C52:1 TAG	Noncarrier	1.05726	0.91972	1.21538
C52:1 TAG	Homozygote	0.407494	0.216271	0.76779
C54:1 TAG	Heterozygote	0.933422	0.778578	1.11906
C54:1 TAG	Homozygote	0.490101	0.270751	0.887158
C54:1 TAG	Noncarrier	1.03342	0.899218	1.18765
Citrulline	Heterozygote	1.00685	0.85209	1.18973
Citrulline	Homozygote	1.36834	0.650124	2.87998
Citrulline	Noncarrier	0.98983	0.873144	1.12211
Hydroxycotinine	Homozygote	0.223315	0.0252694	1.97351
Hydroxycotinine	Heterozygote	0.94669	0.720523	1.24385
Hydroxycotinine	Noncarrier	1.02056	0.843367	1.23499

## Sheet: source_data_supp_fig3
hmdb_id	anno_metabolite_name	super_class_metabolon	p_fdr_withfhdem_inter_met_gene_2	p_fdr_nofhdem_inter_met_gene_2
HMDB0000008	Alpha-hydroxybutyrate	Organic acids and derivatives	0.591261	0.577435
HMDB0000011	Beta-hydroxybutyrate	Organic acids and derivatives
HMDB0000012	2-deoxyuridine	Nucleosides, nucleotides, and analogues	0.889173	0.882142
HMDB0000017	4-pyridoxate	Organoheterocyclic compounds	0.947019	0.939247
HMDB0000020	Hydroxyphenylacetate	Benzenoids
HMDB0000026	N-carbamoyl-beta-alanine	Organic acids and derivatives	0.899863	0.882142
HMDB0000033	Carnosine	Organic acids and derivatives	0.937797	0.936593
HMDB0000036	Taurocholate	Lipids and lipid-like molecules	0.235616	0.232154
HMDB0000043	Betaine	Organic acids and derivatives	0.0315072	0.0389236
HMDB0000054	Bilirubin	Organoheterocyclic compounds	0.479448	0.466874
HMDB0000056	Beta-alanine	Organic acids and derivatives
HMDB0000062	Carnitine	Organic nitrogen compounds	0.657816	0.766035
HMDB0000063	Cortisol	Lipids and lipid-like molecules	0.600546	0.577435
HMDB0000064	Creatine	Organic acids and derivatives	0.414724	0.466874
HMDB0000067	Cholesterol	Lipids and lipid-like molecules	0.533556	0.572865
HMDB0000085	Deoxyguanosine	Nucleosides, nucleotides, and analogues
HMDB0000092	Dimethylglycine	Organic acids and derivatives	0.821263	0.839485
HMDB0000112	GABA	Organic acids and derivatives	0.619598	0.62068
HMDB0000123	Glycine	Organic acids and derivatives	0.0739259	0.0757922
HMDB0000152	Gentisate	Benzenoids	0.915855	0.904611
HMDB0000158	Tyrosine	Organic acids and derivatives	0.932765	0.886468
HMDB0000159	Phenylalanine	Organic acids and derivatives	0.576456	0.614881
HMDB0000162	Proline	Organic acids and derivatives	0.886572	0.89556
HMDB0000168	Asparagine	Organic acids and derivatives	0.842567	0.872188
HMDB0000172	Isoleucine	Organic acids and derivatives	0.0632536	0.0547963
HMDB0000182	Lysine	Organic acids and derivatives	0.932765	0.904611
HMDB0000187	Serine	Organic acids and derivatives	0.0738849	0.0926245
HMDB0000192	Cystine	Organic acids and derivatives	0.899863	0.904609
HMDB0000197	Indoleacetic acid	Organoheterocyclic compounds
HMDB0000201	C2 carnitine	Lipids and lipid-like molecules	0.955121	0.982369
HMDB0000202	Methylmalonate	Organic acids and derivatives	0.899863	0.886468
HMDB0000206	N6-acetyllysine	Organic acids and derivatives	0.911282	0.886468
HMDB0000207	Oleate	Lipids and lipid-like molecules	0.909026	0.920197
HMDB0000210	Pantothenate	Organic acids and derivatives	0.899863	0.904611
HMDB0000212	Acetyl-galactosamine	Organic oxygen compounds	0.77855	0.766035
HMDB0000220	Palmitate	Lipids and lipid-like molecules	0.687211	0.708238
HMDB0000248	Thyroxine	Organic acids and derivatives	0.899863	0.904611
HMDB0000289	Uric acid	Organoheterocyclic compounds	0.695816	0.669995
HMDB0000300	Uracil	Organoheterocyclic compounds	0.405937	0.411459
HMDB0000301	Urocanic acid	Organoheterocyclic compounds	0.930234	0.967129
HMDB0000305	Vitamin A	Lipids and lipid-like molecules	0.581403	0.577435
HMDB0000448	Adipate	Lipids and lipid-like molecules	0.899863	0.904611
HMDB0000462	Allantoin	Organoheterocyclic compounds	0.604316	0.638649
HMDB0000510	2-aminoadipate	Organic acids and derivatives	0.77855	0.779636
HMDB0000518	Chenodeoxycholate	Lipids and lipid-like molecules	0.853558	0.85198
HMDB0000529	5-dodecenoate	Lipids and lipid-like molecules	0.849603	0.845543
HMDB0000532	Acetylglycine	Organic acids and derivatives	0.899863	0.904611
HMDB0000544	5-hydroxymethyl-4-methyluracil	Organoheterocyclic compounds	0.842733	0.766035
HMDB0000557	Alloisoleucine	Organic acids and derivatives
HMDB0000562	Creatinine	Organic acids and derivatives	0.298871	0.285533
HMDB0000610	C18:2 CE	Lipids and lipid-like molecules	0.022287	0.0163983
HMDB0000619	Cholate	Lipids and lipid-like molecules	0.955121	0.950575
HMDB0000623	Dodecanedioate	Lipids and lipid-like molecules	0.784796	0.772861
HMDB0000630	Cytosine	Organoheterocyclic compounds	0.995713	0.978576
HMDB0000631	Glycodeoxycholate	Lipids and lipid-like molecules	0.905729	0.904611
HMDB0000638	Dodecanoate	Lipids and lipid-like molecules	0.908887	0.909728
HMDB0000641	Glutamine	Organic acids and derivatives	0.847877	0.839485
HMDB0000651	C10 carnitine	Lipids and lipid-like molecules	0.706652	0.721036
HMDB0000658	C16:1 CE	Lipids and lipid-like molecules	0.479448	0.490368
HMDB0000670	Homoarginine	Organic acids and derivatives	0.685873	0.700451
HMDB0000672	Hexadecanedioate	Lipids and lipid-like molecules	0.837853	0.839485
HMDB0000682	Indoxylsulfate	Organic acids and derivatives	0.488812	0.494964
HMDB0000684	Kynurenine	Organic oxygen compounds	0.930234	0.932061
HMDB0000687	Leucine	Organic acids and derivatives	0.320422	0.267393
HMDB0000688	C5 carnitine	Lipids and lipid-like molecules	0.837853	0.856241
HMDB0000696	Methionine	Organic acids and derivatives	0.89277	0.904611
HMDB0000698	Glycolithocholate	Lipids and lipid-like molecules	0.90928	0.920197
HMDB0000699	1-methylnicotinamide	Organoheterocyclic compounds	0.847877	0.766035
HMDB0000703	Mandelate	Benzenoids	0.762194	0.749346
HMDB0000705	C6 carnitine	Lipids and lipid-like molecules	0.977418	0.997097
HMDB0000708	Glycoursodeoxycholate	Lipids and lipid-like molecules	0.64333	0.638649
HMDB0000714	Hippurate	Benzenoids	0.899863	0.904611
HMDB0000715	Kynurenic acid	Organoheterocyclic compounds	0.0912102	0.111744
HMDB0000716	Pipecolic acid	Organic acids and derivatives	0.138951	0.154129
HMDB0000720	Levulinate	Organic acids and derivatives	0.853558	0.856241
HMDB0000725	Hydroxyproline	Organic acids and derivatives	0.28289	0.255456
HMDB0000733	Hyodeoxycholate	Lipids and lipid-like molecules	0.778389	0.766035
HMDB0000744	Malate	Organic acids and derivatives	0.998796	0.986835
HMDB0000761	Lithocholate	Organic compounds	0.832133	0.839485
HMDB0000764	Hydrocinnamate	Phenylpropanoids and polyketides	0.465889	0.466874
HMDB0000766	N-acetyalanine	Organic acids and derivatives	0.633276	0.562609
HMDB0000767	Pseudouridine	Nucleosides, nucleotides, and analogues	0.482465	0.466874
HMDB0000774	Pregnenolone sulfate	Lipids and lipid-like molecules	0.965176	0.939247
HMDB0000779	Phenyllactate	Phenylpropanoids and polyketides	0.587143	0.5808
HMDB0000784	Azelate	Lipids and lipid-like molecules	0.533556	0.572865
HMDB0000791	C8 carnitine	Lipids and lipid-like molecules	0.853558	0.856241
HMDB0000792	Sebacate	Lipids and lipid-like molecules	0.779654	0.804479
HMDB0000801	Phytanate	Lipids and lipid-like molecules	0.645168	0.659191
HMDB0000802	Pterin	Organoheterocyclic compounds
HMDB0000806	Myristate	Lipids and lipid-like molecules	0.64333	0.659191
HMDB0000826	Pentadecanoate	Lipids and lipid-like molecules	0.619257	0.638649
HMDB0000827	Stearate	Lipids and lipid-like molecules	0.633276	0.64509
HMDB0000840	Salicylurate	Benzenoids	0.744697	0.748153
HMDB0000874	Taurohyodeoxycholate	Lipids and lipid-like molecules	0.600546	0.594967
HMDB0000875	Trigonelline	Alkaloids and derivatives	0.600546	0.596637
HMDB0000883	Valine	Organic acids and derivatives	0.354727	0.285533
HMDB0000884	Ribothymidine	Nucleosides, nucleotides, and analogues	0.138951	0.0892917
HMDB0000885	C16:0 CE	Lipids and lipid-like molecules	0.023878	0.0178627
HMDB0000893	Suberate	Lipids and lipid-like molecules	0.838444	0.839485
HMDB0000895	Acetylcholine	Organic nitrogen compounds	0.889173	0.877168
HMDB0000896	Taurodeoxycholate	Lipids and lipid-like molecules	0.861056	0.856241
HMDB0000897	7-methylguanine	Organoheterocyclic compounds	0.903894	0.904611
HMDB0000898	1-methylhistamine	Organic nitrogen compounds	0.89277	0.89556
HMDB0000904	Citrulline	Organic acids and derivatives	0.0328819	0.0322464
HMDB0000918	C18:1 CE	Lipids and lipid-like molecules	0.0315072	0.0226807
HMDB0000925	Trimethylamine-N-oxide	Organic nitrogen compounds	0.941245	0.930405
HMDB0000951	Taurochenodeoxycholate	Lipids and lipid-like molecules	0.517262	0.522213
HMDB0000982	5-methylcytidine	Nucleosides, nucleotides, and analogues	0.520643	0.466874
HMDB0001008	Biliverdin	Organoheterocyclic compounds	0.151795	0.150179
HMDB0001046	Cotinine	Organoheterocyclic compounds	0.89277	0.904611
HMDB0001072	Coenzyme Q10	Lipids and lipid-like molecules	0.591261	0.575278
HMDB0001149	5-aminolevulinic acid	Organic acids and derivatives
HMDB0001161	Butyrobetaine	Lipids and lipid-like molecules	0.527931	0.550529
HMDB0001173	Methylthioadenosine	Nucleosides, nucleotides, and analogues	0.581403	0.594967
HMDB0001202	DCMP	Nucleosides, nucleotides, and analogues
HMDB0001276	N1-acetylspermidine	Organic acids and derivatives	0.77855	0.772536
HMDB0001325	N6,N6,N6-trimethyllysine	Organic acids and derivatives	0.899863	0.886468
HMDB0001348	C18:0 SM	Lipids and lipid-like molecules	0.600546	0.62068
HMDB0001388	Alpha-linolenate	Lipids and lipid-like molecules	0.644714	0.692056
HMDB0001390	Hydroxycotinine	Organoheterocyclic compounds	0.0423281	0.0416397
HMDB0001409	DUMP	Nucleosides, nucleotides, and analogues
HMDB0001414	Putrescine	Organic nitrogen compounds	0.798877	0.812998
HMDB0001431	Pyridoxamine	Organoheterocyclic compounds	0.847877	0.839485
HMDB0001476	3-hydroxyanthranilic acid	Benzenoids
HMDB0001539	ADMA	Organic acids and derivatives	0.925407	0.982369
HMDB0001563	1-methylguanosine	Nucleosides, nucleotides, and analogues	0.905102	0.904611
HMDB0001565	Phosphocholine	Organic nitrogen compounds	0.0843118	0.0870481
HMDB0001847	Caffeine	Organoheterocyclic compounds	0.849603	0.839485
HMDB0001857	Dimethylurate	Organoheterocyclic compounds	0.726557	0.748153
HMDB0001859	Acetaminophen	Benzenoids	0.591261	0.610201
HMDB0001886	3-methylxanthine	Organoheterocyclic compounds	0.504924	0.555949
HMDB0001889	Theophylline	Organoheterocyclic compounds	0.89277	0.886468
HMDB0001895	Salicylate	Benzenoids	0.973944	0.978576
HMDB0001901	Aminocaproic acid	Organoheterocyclic compounds
HMDB0001921	Metformin	Organic nitrogen compounds	0.853558	0.846748
HMDB0001928	Hydrochlorothiazide	Organoheterocyclic compounds	0.909026	0.908888
HMDB0001954	3-hydroxyoctanoate	Organic acids and derivatives	0.995713	0.989702
HMDB0001991	7-methylxanthine	Organoheterocyclic compounds	0.899863	0.920197
HMDB0001999	Eicosapentaenoate	Lipids and lipid-like molecules	0.478498	0.494964
HMDB0002000	Myristoleate	Lipids and lipid-like molecules	0.77855	0.772536
HMDB0002005	Methionine sulfoxide	Organic acids and derivatives	0.482465	0.538828
HMDB0002064	N-acetylputrescine	Organic acids and derivatives	0.846099	0.851819
HMDB0002068	13-docosenoate	Lipids and lipid-like molecules	0.889173	0.872338
HMDB0002100	Palmitoylethanolamide	Organic acids and derivatives	0.77855	0.857934
HMDB0002172	N1,N12-diacetylspermine	Organic acids and derivatives	0.571781	0.612858
HMDB0002183	Docosahexaenoate	Lipids and lipid-like molecules	0.997872	0.984665
HMDB0002231	Eicosenoate	Lipids and lipid-like molecules	0.89277	0.882142
HMDB0002259	Heptadecanoate	Lipids and lipid-like molecules	0.482465	0.501417
HMDB0002271	Imidazole propionate	Organoheterocyclic compounds	0.861056	0.856241
HMDB0002302	Indole-3-propionate	Organoheterocyclic compounds	0.89277	0.881459
HMDB0002366	C5:1 carnitine	Lipids and lipid-like molecules	0.402908	0.428281
HMDB0002368	Nervonic acid	Lipids and lipid-like molecules	0.939809	0.936593
HMDB0002802	Cortisone	Lipids and lipid-like molecules	0.784796	0.762581
HMDB0002815	C18:1 LPC	Lipids and lipid-like molecules	0.853558	0.881198
HMDB0002925	Eicosatrienoate	Lipids and lipid-like molecules	0.378764	0.394799
HMDB0003229	Palmitoleate	Lipids and lipid-like molecules	0.645168	0.679067
HMDB0003282	1-methylguanine	Organoheterocyclic compounds	0.89004	0.872188
HMDB0003334	SDMA	Organic acids and derivatives	0.644482	0.64509
HMDB0003357	N-acetylornithine	Organic acids and derivatives	0.889173	0.904611
HMDB0003464	4-guanidinobutanoic acid	Organic acids and derivatives	0.944522	0.960572
HMDB0003681	4-acetamidobutanoate	Organic acids and derivatives	0.899863	0.89556
HMDB0004030	21-deoxycortisol	Lipids and lipid-like molecules	0.843111	0.839485
HMDB0004158	D-urobilinogen	Lipids and lipid-like molecules	0.254081	0.317562
HMDB0004193	N1-methyl-2-pyridone-5-carboxamide	Organoheterocyclic compounds	0.899863	0.904611
HMDB0004207	L-alpha-glutamyl-L-Lysine	Organic acids and derivatives	0.925407	0.924694
HMDB0004620	N-alpha-acetylarginine	Organic acids and derivatives	0.839311	0.772536
HMDB0004667	13-HODE	Lipids and lipid-like molecules	0.489655	0.509594
HMDB0004824	N2,N2-dimethylguanosine	Nucleosides, nucleotides, and analogues	0.533556	0.562609
HMDB0004827	Proline betaine	Organic acids and derivatives	0.75484	0.771606
HMDB0004949	C16:0 Ceramide (d18:1)	Lipids and lipid-like molecules	0.995713	0.970552
HMDB0004952	C22:0 Ceramide (d18:1)	Lipids and lipid-like molecules	0.995713	0.936593
HMDB0004953	C24:1 Ceramide (d18:1)	Lipids and lipid-like molecules	0.853558	0.821253
HMDB0004956	C24:0 Ceramide (d18:1)	Lipids and lipid-like molecules	0.6279	0.659191
HMDB0005066	C14 carnitine	Lipids and lipid-like molecules	0.683993	0.740785
HMDB0005356	C48:0 TAG	Lipids and lipid-like molecules	0.0115968	0.00802938
HMDB0005357	C50:0 TAG	Lipids and lipid-like molecules	0.0115968	0.00802938
HMDB0005359	C48:1 TAG	Lipids and lipid-like molecules	0.0122059	0.00888522
HMDB0005360	C50:1 TAG	Lipids and lipid-like molecules	0.00936855	0.00734049
HMDB0005362	C51:2 TAG	Lipids and lipid-like molecules	0.479448	0.466874
HMDB0005363	C52:4 TAG	Lipids and lipid-like molecules	0.930234	0.978576
HMDB0005365	C52:0 TAG	Lipids and lipid-like molecules	0.0153403	0.012731
HMDB0005367	C52:1 TAG	Lipids and lipid-like molecules	0.00936855	0.00734049
HMDB0005370	C54:4 TAG	Lipids and lipid-like molecules	0.482465	0.575278
HMDB0005376	C48:2 TAG	Lipids and lipid-like molecules	0.0122059	0.00888522
HMDB0005377	C50:2 TAG	Lipids and lipid-like molecules	0.00936855	0.00734049
HMDB0005380	C52:5 TAG	Lipids and lipid-like molecules	0.581403	0.577435
HMDB0005384	C52:3 TAG	Lipids and lipid-like molecules	0.633276	0.575878
HMDB0005385	C54:5 TAG	Lipids and lipid-like molecules	0.778389	0.839485
HMDB0005391	C54:6 TAG	Lipids and lipid-like molecules	0.633276	0.657403
HMDB0005395	C54:1 TAG	Lipids and lipid-like molecules	0.0366942	0.0242625
HMDB0005396	C56:1 TAG	Lipids and lipid-like molecules	0.144565	0.111744
HMDB0005398	C56:4 TAG	Lipids and lipid-like molecules	0.853558	0.881198
HMDB0005404	C56:2 TAG	Lipids and lipid-like molecules	0.0977538	0.0757922
HMDB0005405	C54:3 TAG	Lipids and lipid-like molecules	0.89277	0.839485
HMDB0005410	C56:3 TAG	Lipids and lipid-like molecules	0.148997	0.103211
HMDB0005413	C58:8 TAG	Lipids and lipid-like molecules	0.353924	0.35658
HMDB0005433	C50:3 TAG	Lipids and lipid-like molecules	0.0315072	0.0226807
HMDB0005435	C50:4 TAG	Lipids and lipid-like molecules	0.022287	0.0164872
HMDB0005436	C52:6 TAG	Lipids and lipid-like molecules	0.998796	0.953193
HMDB0005448	C56:9 TAG	Lipids and lipid-like molecules	0.899863	0.904611
HMDB0005456	C56:6 TAG	Lipids and lipid-like molecules	0.810693	0.839485
HMDB0005458	C58:6 TAG	Lipids and lipid-like molecules	0.893531	0.894918
HMDB0005463	C58:9 TAG	Lipids and lipid-like molecules	0.195162	0.151796
HMDB0005471	C58:7 TAG	Lipids and lipid-like molecules	0.757545	0.772536
HMDB0005476	C58:10 TAG	Lipids and lipid-like molecules	0.868174	0.839485
HMDB0005478	C60:12 TAG	Lipids and lipid-like molecules	0.571781	0.506769
HMDB0005862	2-methylguanosine	Nucleosides, nucleotides, and analogues	0.75484	0.708238
HMDB0005923	N4-acetylcytidine	Nucleosides, nucleotides, and analogues	0.847877	0.839485
HMDB0006344	Phenylacetylglutamine	Organic acids and derivatives	0.635645	0.638649
HMDB0006455	C20:4 carnitine	Lipids and lipid-like molecules	0.909026	0.904611
HMDB0006460	C20 carnitine	Lipids and lipid-like molecules	0.958082	0.961885
HMDB0006725	C14:0 CE	Lipids and lipid-like molecules	0.974487	0.978576
HMDB0006726	C20:4 CE	Lipids and lipid-like molecules	0.0153403	0.0103758
HMDB0006729	C22:4 CE	Lipids and lipid-like molecules	0.0739259	0.0802982
HMDB0006731	C20:5 CE	Lipids and lipid-like molecules	0.144565	0.113294
HMDB0006733	C22:6 CE	Lipids and lipid-like molecules	0.333534	0.237697
HMDB0006736	C20:3 CE	Lipids and lipid-like molecules	0.482465	0.440353
HMDB0006831	3-dehydroxycarnitine	Lipids and lipid-like molecules	0.778389	0.839485
HMDB0007011	C30:0 DAG	Lipids and lipid-like molecules	0.250601	0.227367
HMDB0007098	C32:0 DAG	Lipids and lipid-like molecules	0.0240289	0.0226807
HMDB0007099	C32:1 DAG	Lipids and lipid-like molecules	0.0240289	0.0178627
HMDB0007100	C34:0 DAG	Lipids and lipid-like molecules	0.0240289	0.021611
HMDB0007102	C34:1 DAG	Lipids and lipid-like molecules	0.00936855	0.00734049
HMDB0007103	C34:2 DAG	Lipids and lipid-like molecules	0.0565845	0.0343504
HMDB0007132	C34:3 DAG	Lipids and lipid-like molecules	0.354727	0.270704
HMDB0007199	C38:5 DAG	Lipids and lipid-like molecules	0.632651	0.577435
HMDB0007216	C36:1 DAG	Lipids and lipid-like molecules	0.0350459	0.0313769
HMDB0007218	C36:2 DAG	Lipids and lipid-like molecules	0.0404438	0.0242625
HMDB0007219	C36:3 DAG	Lipids and lipid-like molecules	0.998796	0.937546
HMDB0007248	C36:4 DAG	Lipids and lipid-like molecules	0.533556	0.605377
HMDB0007869	C30:0 PC	Lipids and lipid-like molecules	0.0651838	0.0620946
HMDB0007870	C30:1 PC	Lipids and lipid-like molecules	0.0315072	0.0235826
HMDB0007871	C32:0 PC	Lipids and lipid-like molecules	0.446819	0.499745
HMDB0007873	C32:1 PC	Lipids and lipid-like molecules	0.00936855	0.00734049
HMDB0007874	C32:2 PC	Lipids and lipid-like molecules	0.600546	0.612485
HMDB0007883	C34:4 PC	Lipids and lipid-like molecules	0.757531	0.766934
HMDB0007972	C34:1 PC	Lipids and lipid-like molecules	0.0122059	0.0097348
HMDB0007973	C34:2 PC	Lipids and lipid-like molecules	0.288044	0.292755
HMDB0007983	C36:4 PC-A	Lipids and lipid-like molecules		0.984665
HMDB0007991	C38:6 PC	Lipids and lipid-like molecules	0.543064	0.62068
HMDB0008006	C34:3 PC	Lipids and lipid-like molecules	0.520643	0.533945
HMDB0008038	C36:1 PC	Lipids and lipid-like molecules	0.0439362	0.0338369
HMDB0008039	C36:2 PC	Lipids and lipid-like molecules	0.77855	0.748153
HMDB0008047	C38:3 PC	Lipids and lipid-like molecules	0.0179166	0.0159013
HMDB0008048	C38:4 PC	Lipids and lipid-like molecules	0.635645	0.634212
HMDB0008057	C40:6 PC	Lipids and lipid-like molecules	0.405937	0.428281
HMDB0008105	C36:3 PC	Lipids and lipid-like molecules	0.747319	0.754688
HMDB0008138	C36:4 PC-B	Lipids and lipid-like molecules	0.77855	0.839485
HMDB0008270	C38:2 PC	Lipids and lipid-like molecules	0.16516	0.160779
HMDB0008731	C40:9 PC	Lipids and lipid-like molecules	0.749498	0.811037
HMDB0008923	C32:0 PE	Lipids and lipid-like molecules	0.800795	0.817685
HMDB0008924	C32:1 PE	Lipids and lipid-like molecules	0.287248	0.320953
HMDB0008925	C34:0 PE	Lipids and lipid-like molecules	0.89277	0.886468
HMDB0008928	C34:2 PE	Lipids and lipid-like molecules	0.0179166	0.0139465
HMDB0008942	C38:2 PE	Lipids and lipid-like molecules	0.261823	0.289133
HMDB0008991	C36:0 PE	Lipids and lipid-like molecules	0.899863	0.89556
HMDB0008993	C36:1 PE	Lipids and lipid-like molecules	0.0179166	0.0164872
HMDB0008994	C36:2 PE	Lipids and lipid-like molecules	0.0240289	0.0188699
HMDB0009003	C38:4 PE	Lipids and lipid-like molecules	0.0974285	0.102541
HMDB0009012	C40:6 PE	Lipids and lipid-like molecules	0.00936855	0.00744961
HMDB0009016	C36:1 PE plasmalogen	Lipids and lipid-like molecules	0.155519	0.127326
HMDB0009060	C36:3 PE	Lipids and lipid-like molecules	0.0912102	0.0817961
HMDB0009069	C38:5 PE	Lipids and lipid-like molecules	0.533556	0.562609
HMDB0009082	C36:2 PE plasmalogen	Lipids and lipid-like molecules	0.995713	0.982369
HMDB0009102	C38:6 PE	Lipids and lipid-like molecules	0.0179166	0.021611
HMDB0009784	C34:2 PI	Lipids and lipid-like molecules
HMDB0009815	C38:4 PI	Lipids and lipid-like molecules	0.899863	0.879653
HMDB0010167	C40:6 PS	Lipids and lipid-like molecules	0.0268629	0.0235826
HMDB0010169	C16:0 SM	Lipids and lipid-like molecules	0.0153403	0.0126131
HMDB0010202	12-HEPE	Lipids and lipid-like molecules	0.810693	0.839485
HMDB0010316	4-acetamidophenylglucuronide	Organic oxygen compounds	0.301752	0.292755
HMDB0010368	C18:0 CE	Lipids and lipid-like molecules	0.0233442	0.021611
HMDB0010370	C18:3 CE	Lipids and lipid-like molecules	0.633276	0.62068
HMDB0010375	C22:5 CE	Lipids and lipid-like molecules	0.0153403	0.0127436
HMDB0010379	C14:0 LPC	Lipids and lipid-like molecules	0.0974285	0.0757922
HMDB0010382	C16:0 LPC	Lipids and lipid-like molecules	0.762194	0.6962
HMDB0010383	C16:1 LPC	Lipids and lipid-like molecules	0.569105	0.510764
HMDB0010384	C18:0 LPC	Lipids and lipid-like molecules	0.613086	0.725543
HMDB0010386	C18:2 LPC	Lipids and lipid-like molecules	0.433549	0.499745
HMDB0010387	C18:3 LPC	Lipids and lipid-like molecules	0.823803	0.757951
HMDB0010390	C20:0 LPC	Lipids and lipid-like molecules	0.240598	0.237697
HMDB0010391	C20:1 LPC	Lipids and lipid-like molecules	0.482465	0.514051
HMDB0010392	C20:2 LPC	Lipids and lipid-like molecules	0.434636	0.473024
HMDB0010393	C20:3 LPC	Lipids and lipid-like molecules	0.925407	0.920197
HMDB0010394	LPC(20:3)	Lipids and lipid-like molecules
HMDB0010395	C20:4 LPC	Lipids and lipid-like molecules	0.258539	0.292755
HMDB0010397	C20:5 LPC	Lipids and lipid-like molecules	0.94418	0.970552
HMDB0010401	C22:4 LPC	Lipids and lipid-like molecules	0.790724	0.772536
HMDB0010403	C22:5 LPC	Lipids and lipid-like molecules	0.770241	0.811037
HMDB0010404	C22:6 LPC	Lipids and lipid-like molecules	0.89277	0.89556
HMDB0010405	C24:0 LPC	Lipids and lipid-like molecules	0.292846	0.289283
HMDB0010407	C16:1 LPC plasmalogen	Lipids and lipid-like molecules	0.0820266	0.110829
HMDB0010411	C46:0 TAG	Lipids and lipid-like molecules	0.0134824	0.0107791
HMDB0010412	C46:1 TAG	Lipids and lipid-like molecules	0.0153403	0.0108625
HMDB0010419	C46:2 TAG	Lipids and lipid-like molecules	0.0432661	0.0289305
HMDB0010471	C50:5 TAG	Lipids and lipid-like molecules	0.842733	0.762581
HMDB0010497	C50:6 TAG	Lipids and lipid-like molecules	0.762194	0.659191
HMDB0010498	C54:9 TAG	Lipids and lipid-like molecules	0.973944	0.932061
HMDB0010513	C56:10 TAG	Lipids and lipid-like molecules	0.995713	0.982369
HMDB0010517	C52:7 TAG	Lipids and lipid-like molecules	0.89277	0.839485
HMDB0010518	C54:8 TAG	Lipids and lipid-like molecules	0.946401	0.984665
HMDB0010531	C58:11 TAG	Lipids and lipid-like molecules	0.861056	0.856241
HMDB0011103	1,7-dimethyluric acid	Organoheterocyclic compounds	0.886572	0.881198
HMDB0011130	C18:0 LPE	Lipids and lipid-like molecules	0.633276	0.577435
HMDB0011134	5-HETE	Lipids and lipid-like molecules	0.390495	0.428281
HMDB0011208	C34:1 PC plasmalogen	Lipids and lipid-like molecules	0.414724	0.351232
HMDB0011210	C34:2 PC plasmalogen	Lipids and lipid-like molecules	0.868174	0.845543
HMDB0011212	C34:4 PC plasmalogen	Lipids and lipid-like molecules
HMDB0011214	C34:5 PC plasmalogen	Lipids and lipid-like molecules	0.658023	0.704324
HMDB0011220	C36:5 PC plasmalogen-B	Lipids and lipid-like molecules	0.378603	0.354505
HMDB0011221	C36:5 PC plasmalogen-A	Lipids and lipid-like molecules	0.899863	0.904611
HMDB0011229	C38:7 PC plasmalogen	Lipids and lipid-like molecules	0.569105	0.555949
HMDB0011239	C34:1 PC plasmalogen-B	Lipids and lipid-like molecules	0.287248	0.227367
HMDB0011252	C38:4 PC plasmalogen	Lipids and lipid-like molecules	0.254081	0.171409
HMDB0011310	C36:4 PC plasmalogen	Lipids and lipid-like molecules	0.757531	0.657403
HMDB0011343	C34:3 PE plasmalogen	Lipids and lipid-like molecules	0.633276	0.668478
HMDB0011384	C38:3 PE plasmalogen	Lipids and lipid-like molecules	0.633276	0.659191
HMDB0011386	C38:5 PE plasmalogen	Lipids and lipid-like molecules	0.627873	0.62068
HMDB0011387	C38:6 PE plasmalogen	Lipids and lipid-like molecules	0.359309	0.344061
HMDB0011394	C40:7 PE plasmalogen	Lipids and lipid-like molecules	0.611817	0.596637
HMDB0011410	C36:5 PE plasmalogen	Lipids and lipid-like molecules	0.899863	0.89556
HMDB0011420	C38:7 PE plasmalogen	Lipids and lipid-like molecules	0.995713	0.982369
HMDB0011441	C36:3 PE plasmalogen	Lipids and lipid-like molecules	0.378603	0.422665
HMDB0011442	C36:4 PE plasmalogen	Lipids and lipid-like molecules	0.64333	0.638649
HMDB0011478	C18:3 LPE	Lipids and lipid-like molecules	0.144565	0.103211
HMDB0011481	C20:0 LPE	Lipids and lipid-like molecules	0.599927	0.62068
HMDB0011503	C16:0 LPE	Lipids and lipid-like molecules	0.435681	0.422665
HMDB0011504	C16:1 LPE	Lipids and lipid-like molecules	0.354727	0.390537
HMDB0011506	C18:1 LPE	Lipids and lipid-like molecules	0.658023	0.638649
HMDB0011507	C18:2 LPE	Lipids and lipid-like molecules	0.930234	0.904611
HMDB0011512	C20:1 LPE	Lipids and lipid-like molecules	0.899863	0.879653
HMDB0011517	C20:4 LPE	Lipids and lipid-like molecules	0.853558	0.881198
HMDB0011520	C22:0 LPE	Lipids and lipid-like molecules	0.0843118	0.131959
HMDB0011526	C22:6 LPE	Lipids and lipid-like molecules	0.655825	0.682703
HMDB0011562	C14:1 MAG	Lipids and lipid-like molecules	0.571781	0.5808
HMDB0011621	Cinnamoylglycine	Organic acids and derivatives	0.0619372	0.0532295
HMDB0011701	C51:3 TAG	Lipids and lipid-like molecules	0.657977	0.594967
HMDB0011705	C49:1 TAG	Lipids and lipid-like molecules	0.0315072	0.0229185
HMDB0011706	C49:2 TAG	Lipids and lipid-like molecules	0.0611355	0.045269
HMDB0011745	N-acetylmethionine	Organic acids and derivatives	0.533951	0.529941
HMDB0011756	N-acetylleucine	Organic acids and derivatives	0.965393	0.986797
HMDB0012097	C14:0 SM	Lipids and lipid-like molecules	0.482465	0.572865
HMDB0012101	C18:1 SM	Lipids and lipid-like molecules	0.216386	0.252343
HMDB0012102	C20:0 SM	Lipids and lipid-like molecules	0.144565	0.150179
HMDB0012104	C22:1 SM	Lipids and lipid-like molecules	0.0540245	0.0609064
HMDB0012107	C24:1 SM	Lipids and lipid-like molecules	0.842021	0.791021
HMDB0012356	C34:0 PS	Lipids and lipid-like molecules	0.995713	0.984665
HMDB0012362	C38:6 PS	Lipids and lipid-like molecules	0.856118	0.845543
HMDB0013127	C4-OH carnitine	Lipids and lipid-like molecules	0.115596	0.111744
HMDB0013130	C5-DC carnitine	Lipids and lipid-like molecules	0.899863	0.920197
HMDB0013238	C7 carnitine	Lipids and lipid-like molecules	0.941245	0.982369
HMDB0013272	N-lauroylglycine	Organic acids and derivatives	0.138702	0.111744
HMDB0013287	N6,N6-dimethyllysine	Organic acids and derivatives	0.903894	0.936593
HMDB0013288	C9 carnitine	Lipids and lipid-like molecules	0.114999	0.113294
HMDB0013325	C10:2 carnitine	Lipids and lipid-like molecules	0.354727	0.422665
HMDB0013326	C12:1 carnitine	Lipids and lipid-like molecules	0.353924	0.372738
HMDB0013331	C14:2 carnitine	Lipids and lipid-like molecules	0.254081	0.270704
HMDB0013337	C16-OH carnitine	Lipids and lipid-like molecules
HMDB0013339	C18:1-OH carnitine	Organic acids and derivatives
HMDB0013622	10-nonadecenoate	Lipids and lipid-like molecules	0.559695	0.575278
HMDB0013631	Oleoyl glycine	Organic acids and derivatives	0.556578	0.574749
HMDB0013678	4-hydroxyhippurate	Benzenoids	0.995713	0.964353
HMDB0013713	N-acetyltryptophan	Organic acids and derivatives	0.915812	0.914919
HMDB0013733	Trimethylbenzene	Benzenoids	0.405937	0.415887
HMDB0014323	Valsartan	Organic acids and derivatives	0.626632	0.723734
HMDB0014611	Quinine	Alkaloids and derivatives	0.907085	0.863072
HMDB0015052	Metronidazole	Organoheterocyclic compounds	0.89199	0.839485
HMDB0015150	Sulfamethoxazole	Benzenoids	0.778389	0.754688
HMDB0015168	Cerulenin	Organoheterocyclic compounds	0.899863	0.921999
HMDB0029377	Piperine	Alkaloids and derivatives	0.354727	0.378057
HMDB0029416	NMMA	Organic acids and derivatives	0.658023	0.723734
HMDB0029723	Saccharin	Organoheterocyclic compounds	0.868943	0.881459
HMDB0031106	C51:0 TAG	Lipids and lipid-like molecules	0.0153403	0.0127436
HMDB0031667	Nor-psi-tropine	Alkaloids and derivatives
HMDB0032055	N-acetylhistidine	Organic acids and derivatives	0.0918812	0.0857437
HMDB0032390	2-methyl-4,5-benzoxazole	Organoheterocyclic compounds	0.581403	0.581038
HMDB0034169	Methyl N-methylanthranilate	Benzenoids	0.599927	0.596715
HMDB0039059	3-Dehydroxycarnitine	Lipids and lipid-like molecules
HMDB0042076	C47:2 TAG	Lipids and lipid-like molecules	0.0449123	0.0314724
HMDB0042093	C45:0 TAG	Lipids and lipid-like molecules	0.0194468	0.0163983
HMDB0042094	C47:0 TAG	Lipids and lipid-like molecules	0.144565	0.141234
HMDB0042095	C49:0 TAG	Lipids and lipid-like molecules	0.158845	0.159236
HMDB0042098	C43:1 TAG	Lipids and lipid-like molecules	0.0310771	0.0226807
HMDB0042099	C45:1 TAG	Lipids and lipid-like molecules	0.0315072	0.0235826
HMDB0042100	C47:1 TAG	Lipids and lipid-like molecules	0.0315072	0.0242625
HMDB0042103	C49:3 TAG	Lipids and lipid-like molecules	0.378603	0.292755
HMDB0042104	C51:1 TAG	Lipids and lipid-like molecules	0.0122059	0.00922577
HMDB0042226	C55:2 TAG	Lipids and lipid-like molecules	0.0852582	0.0576349
HMDB0042279	C44:2 TAG	Lipids and lipid-like molecules	0.192234	0.217974
HMDB0042301	C44:1 TAG	Lipids and lipid-like molecules	0.243285	0.270704
HMDB0042548	C46:4 TAG	Lipids and lipid-like molecules	0.231031	0.248809
HMDB0042751	C46:3 TAG	Lipids and lipid-like molecules	0.16516	0.187625
HMDB0042789	C48:5 TAG	Lipids and lipid-like molecules	0.195684	0.225442
HMDB0042811	C48:4 TAG	Lipids and lipid-like molecules	0.148997	0.160779
HMDB0043058	C53:3 TAG	Lipids and lipid-like molecules	0.842733	0.881459
HMDB0059824	4-hydroxy-3-methylacetophenone	Organic oxygen compounds	0.298279	0.351232
HMDB0060037	10-HDoHE	Lipids and lipid-like molecules	0.665012	0.689456
HMDB0060038	10-heptadecenoate	Lipids and lipid-like molecules	0.488836	0.513151
HMDB0072022	C41:0 TAG	Lipids and lipid-like molecules	0.546284	0.608885
HMDB0240212	DMGV	Organic acids and derivatives	0.973944	0.987183
HMDB0240613	C16:1 SM	Lipids and lipid-like molecules	0.977418	0.984665

## Sheet: source_data_supp_fig4_1
hmdb_id	metabolite_name	super_class_metabolon	outcome_sens	beta_sens_case	outcome_dementia	beta_dementia
HMDB0000043	betaine/Betaine	Organic acids and derivatives	dementiacase	0.00816821	dementia	0.108227
HMDB0000610	C18:2 CE/CE(18:2)	Lipids and lipid-like molecules	dementiacase	0.148972	dementia	0.132699
HMDB0000885	C16:0 CE/CE(16:0)	Lipids and lipid-like molecules	dementiacase	-0.0213056	dementia	0.100275
HMDB0000904	citrulline/Citrulline	Organic acids and derivatives	dementiacase	0.0892023	dementia	0.0289968
HMDB0000918	C18:1 CE/CE(18:1)	Lipids and lipid-like molecules	dementiacase	-0.0029954	dementia	0.0871119
HMDB0001390	hydroxycotinine/trans-3-Hydroxycotinine	Organoheterocyclic compounds	dementiacase	-0.152018	dementia	-0.0420606
HMDB0005356	C48:0 TAG/TG(48:0)	Lipids and lipid-like molecules	dementiacase	-0.213552	dementia	-0.190683
HMDB0005357	C50:0 TAG/TG(50:0)	Lipids and lipid-like molecules	dementiacase	-0.118835	dementia	-0.182674
HMDB0005359	C48:1 TAG/TG(48:1)	Lipids and lipid-like molecules	dementiacase	-0.0690437	dementia	-0.130252
HMDB0005360	C50:1 TAG/TG(50:1)	Lipids and lipid-like molecules	dementiacase	-0.131967	dementia	-0.180045
HMDB0005365	C52:0 TAG/TG(52:0)	Lipids and lipid-like molecules	dementiacase	-0.0845628	dementia	-0.184248
HMDB0005367	C52:1 TAG/TG(52:1)	Lipids and lipid-like molecules	dementiacase	-0.0718959	dementia	-0.202419
HMDB0005376	C48:2 TAG/TG(48:2)	Lipids and lipid-like molecules	dementiacase	-0.0896172	dementia	-0.118858
HMDB0005377	C50:2 TAG/TG(50:2)	Lipids and lipid-like molecules	dementiacase	-0.113606	dementia	-0.142301
HMDB0005395	C54:1 TAG/TG(54:1)	Lipids and lipid-like molecules	dementiacase	-0.00277784	dementia	-0.179454
HMDB0005433	C50:3 TAG/TG(50:3)	Lipids and lipid-like molecules	dementiacase	0.0178611	dementia	-0.0345221
HMDB0005435	C50:4 TAG/TG(50:4)	Lipids and lipid-like molecules	dementiacase	0.0569988	dementia	0.0441025
HMDB0006726	C20:4 CE/CE(20:4)	Lipids and lipid-like molecules	dementiacase	-0.0802369	dementia	0.087167
HMDB0007098	C32:0 DAG/DG(32:0)	Lipids and lipid-like molecules	dementiacase	-0.0578616	dementia	-0.0967454
HMDB0007099	C32:1 DAG/DG(32:1)	Lipids and lipid-like molecules	dementiacase	-0.0456516	dementia	-0.0733508
HMDB0007100	C34:0 DAG/DG(34:0)	Lipids and lipid-like molecules	dementiacase	-0.0340959	dementia	-0.160977
HMDB0007102	C34:1 DAG/DG(34:1)	Lipids and lipid-like molecules	dementiacase	-0.0101941	dementia	-0.113313
HMDB0007216	C36:1 DAG/DG(36:1)	Lipids and lipid-like molecules	dementiacase	0.00900724	dementia	-0.153721
HMDB0007218	C36:2 DAG/DG(36:2)	Lipids and lipid-like molecules	dementiacase	0.0365096	dementia	-0.096628
HMDB0007870	C30:1 PC/PC(30:1)	Lipids and lipid-like molecules	dementiacase	-0.0392107	dementia	-0.0638267
HMDB0007873	C32:1 PC/PC(32:1)	Lipids and lipid-like molecules	dementiacase	-0.130366	dementia	-0.127091
HMDB0007972	C34:1 PC/PC(34:1)	Lipids and lipid-like molecules	dementiacase	-0.100383	dementia	-0.142715
HMDB0008038	C36:1 PC/PC(36:1)	Lipids and lipid-like molecules	dementiacase	-0.10781	dementia	-0.165506
HMDB0008047	C38:3 PC/PC(38:3)	Lipids and lipid-like molecules	dementiacase	-0.0790121	dementia	-0.210983
HMDB0008928	C34:2 PE/PE(34:2)	Lipids and lipid-like molecules	dementiacase	-0.0798835	dementia	-0.200521
HMDB0008993	C36:1 PE/PE(36:1)	Lipids and lipid-like molecules	dementiacase	-0.152338	dementia	-0.249195
HMDB0008994	C36:2 PE/PE(36:2)	Lipids and lipid-like molecules	dementiacase	-0.0394479	dementia	-0.210481
HMDB0009012	C40:6 PE/PE(40:6)	Lipids and lipid-like molecules	dementiacase	-0.0895387	dementia	-0.154235
HMDB0009102	C38:6 PE/PE(38:6)	Lipids and lipid-like molecules	dementiacase	-0.144614	dementia	-0.143942
HMDB0010167	C40:6 PS	Lipids and lipid-like molecules	dementiacase	-0.199116	dementia	-0.147082
HMDB0010169	C16:0 SM/SM(d18:1/16:0)	Lipids and lipid-like molecules	dementiacase	0.138452	dementia	0.115034
HMDB0010368	C18:0 CE/CE(18:0)	Lipids and lipid-like molecules	dementiacase	-0.11486	dementia	0.0718447
HMDB0010375	C22:5 CE/CE(22:5)	Lipids and lipid-like molecules	dementiacase	-0.14864	dementia	0.110198
HMDB0010411	C46:0 TAG/TG(46:0)	Lipids and lipid-like molecules	dementiacase	-0.15504	dementia	-0.1668
HMDB0010412	C46:1 TAG/TG(46:1)	Lipids and lipid-like molecules	dementiacase	-0.0642258	dementia	-0.112316
HMDB0010419	C46:2 TAG/TG(46:2)	Lipids and lipid-like molecules	dementiacase	0.00826786	dementia	-0.0696173
HMDB0011705	C49:1 TAG	Lipids and lipid-like molecules	dementiacase	-0.175559	dementia	-0.1713
HMDB0031106	C51:0 TAG/TG(51:0)	Lipids and lipid-like molecules	dementiacase	-0.171073	dementia	-0.152409
HMDB0042076	C47:2 TAG/TG(47:2)	Lipids and lipid-like molecules	dementiacase	-0.0817474	dementia	-0.109898
HMDB0042093	C45:0 TAG	Lipids and lipid-like molecules	dementiacase	-0.266807	dementia	-0.243209
HMDB0042098	C43:1 TAG/TG(43:1)	Lipids and lipid-like molecules	dementiacase	-0.0406049	dementia	-0.113244
HMDB0042099	C45:1 TAG/TG(45:1)	Lipids and lipid-like molecules	dementiacase	-0.110943	dementia	-0.125568
HMDB0042100	C47:1 TAG/TG(47:1)	Lipids and lipid-like molecules	dementiacase	-0.114717	dementia	-0.109642
HMDB0042104	C51:1 TAG/TG(51:1)	Lipids and lipid-like molecules	dementiacase	-0.207771	dementia	-0.168231

## Sheet: source_data_supp_fig4_2
hmdb_id	metabolite_name	super_class_metabolon	outcome_sens	beta_sens_death	outcome_dementia	beta_dementia
HMDB0000043	betaine/Betaine	Organic acids and derivatives	dementiadeath	0.18646	dementia	0.108227
HMDB0000610	C18:2 CE/CE(18:2)	Lipids and lipid-like molecules	dementiadeath	0.134526	dementia	0.132699
HMDB0000885	C16:0 CE/CE(16:0)	Lipids and lipid-like molecules	dementiadeath	0.204232	dementia	0.100275
HMDB0000904	citrulline/Citrulline	Organic acids and derivatives	dementiadeath	-0.00342162	dementia	0.0289968
HMDB0000918	C18:1 CE/CE(18:1)	Lipids and lipid-like molecules	dementiadeath	0.161153	dementia	0.0871119
HMDB0001390	hydroxycotinine/trans-3-Hydroxycotinine	Organoheterocyclic compounds	dementiadeath	-0.000479979	dementia	-0.0420606
HMDB0005356	C48:0 TAG/TG(48:0)	Lipids and lipid-like molecules	dementiadeath	-0.198454	dementia	-0.190683
HMDB0005357	C50:0 TAG/TG(50:0)	Lipids and lipid-like molecules	dementiadeath	-0.245761	dementia	-0.182674
HMDB0005359	C48:1 TAG/TG(48:1)	Lipids and lipid-like molecules	dementiadeath	-0.20828	dementia	-0.130252
HMDB0005360	C50:1 TAG/TG(50:1)	Lipids and lipid-like molecules	dementiadeath	-0.24949	dementia	-0.180045
HMDB0005365	C52:0 TAG/TG(52:0)	Lipids and lipid-like molecules	dementiadeath	-0.273406	dementia	-0.184248
HMDB0005367	C52:1 TAG/TG(52:1)	Lipids and lipid-like molecules	dementiadeath	-0.325825	dementia	-0.202419
HMDB0005376	C48:2 TAG/TG(48:2)	Lipids and lipid-like molecules	dementiadeath	-0.174766	dementia	-0.118858
HMDB0005377	C50:2 TAG/TG(50:2)	Lipids and lipid-like molecules	dementiadeath	-0.205578	dementia	-0.142301
HMDB0005395	C54:1 TAG/TG(54:1)	Lipids and lipid-like molecules	dementiadeath	-0.331921	dementia	-0.179454
HMDB0005433	C50:3 TAG/TG(50:3)	Lipids and lipid-like molecules	dementiadeath	-0.104611	dementia	-0.0345221
HMDB0005435	C50:4 TAG/TG(50:4)	Lipids and lipid-like molecules	dementiadeath	0.0199362	dementia	0.0441025
HMDB0006726	C20:4 CE/CE(20:4)	Lipids and lipid-like molecules	dementiadeath	0.214845	dementia	0.087167
HMDB0007098	C32:0 DAG/DG(32:0)	Lipids and lipid-like molecules	dementiadeath	-0.137689	dementia	-0.0967454
HMDB0007099	C32:1 DAG/DG(32:1)	Lipids and lipid-like molecules	dementiadeath	-0.118153	dementia	-0.0733508
HMDB0007100	C34:0 DAG/DG(34:0)	Lipids and lipid-like molecules	dementiadeath	-0.264732	dementia	-0.160977
HMDB0007102	C34:1 DAG/DG(34:1)	Lipids and lipid-like molecules	dementiadeath	-0.215849	dementia	-0.113313
HMDB0007216	C36:1 DAG/DG(36:1)	Lipids and lipid-like molecules	dementiadeath	-0.290326	dementia	-0.153721
HMDB0007218	C36:2 DAG/DG(36:2)	Lipids and lipid-like molecules	dementiadeath	-0.220795	dementia	-0.096628
HMDB0007870	C30:1 PC/PC(30:1)	Lipids and lipid-like molecules	dementiadeath	-0.11134	dementia	-0.0638267
HMDB0007873	C32:1 PC/PC(32:1)	Lipids and lipid-like molecules	dementiadeath	-0.166756	dementia	-0.127091
HMDB0007972	C34:1 PC/PC(34:1)	Lipids and lipid-like molecules	dementiadeath	-0.21915	dementia	-0.142715
HMDB0008038	C36:1 PC/PC(36:1)	Lipids and lipid-like molecules	dementiadeath	-0.238931	dementia	-0.165506
HMDB0008047	C38:3 PC/PC(38:3)	Lipids and lipid-like molecules	dementiadeath	-0.326172	dementia	-0.210983
HMDB0008928	C34:2 PE/PE(34:2)	Lipids and lipid-like molecules	dementiadeath	-0.31117	dementia	-0.200521
HMDB0008993	C36:1 PE/PE(36:1)	Lipids and lipid-like molecules	dementiadeath	-0.355582	dementia	-0.249195
HMDB0008994	C36:2 PE/PE(36:2)	Lipids and lipid-like molecules	dementiadeath	-0.355256	dementia	-0.210481
HMDB0009012	C40:6 PE/PE(40:6)	Lipids and lipid-like molecules	dementiadeath	-0.205581	dementia	-0.154235
HMDB0009102	C38:6 PE/PE(38:6)	Lipids and lipid-like molecules	dementiadeath	-0.14739	dementia	-0.143942
HMDB0010167	C40:6 PS	Lipids and lipid-like molecules	dementiadeath	-0.0697411	dementia	-0.147082
HMDB0010169	C16:0 SM/SM(d18:1/16:0)	Lipids and lipid-like molecules	dementiadeath	0.109197	dementia	0.115034
HMDB0010368	C18:0 CE/CE(18:0)	Lipids and lipid-like molecules	dementiadeath	0.209332	dementia	0.0718447
HMDB0010375	C22:5 CE/CE(22:5)	Lipids and lipid-like molecules	dementiadeath	0.316347	dementia	0.110198
HMDB0010411	C46:0 TAG/TG(46:0)	Lipids and lipid-like molecules	dementiadeath	-0.192248	dementia	-0.1668
HMDB0010412	C46:1 TAG/TG(46:1)	Lipids and lipid-like molecules	dementiadeath	-0.17265	dementia	-0.112316
HMDB0010419	C46:2 TAG/TG(46:2)	Lipids and lipid-like molecules	dementiadeath	-0.149358	dementia	-0.0696173
HMDB0011705	C49:1 TAG	Lipids and lipid-like molecules	dementiadeath	-0.199618	dementia	-0.1713
HMDB0031106	C51:0 TAG/TG(51:0)	Lipids and lipid-like molecules	dementiadeath	-0.166315	dementia	-0.152409
HMDB0042076	C47:2 TAG/TG(47:2)	Lipids and lipid-like molecules	dementiadeath	-0.159503	dementia	-0.109898
HMDB0042093	C45:0 TAG	Lipids and lipid-like molecules	dementiadeath	-0.216084	dementia	-0.243209
HMDB0042098	C43:1 TAG/TG(43:1)	Lipids and lipid-like molecules	dementiadeath	-0.175231	dementia	-0.113244
HMDB0042099	C45:1 TAG/TG(45:1)	Lipids and lipid-like molecules	dementiadeath	-0.150534	dementia	-0.125568
HMDB0042100	C47:1 TAG/TG(47:1)	Lipids and lipid-like molecules	dementiadeath	-0.133892	dementia	-0.109642
HMDB0042104	C51:1 TAG/TG(51:1)	Lipids and lipid-like molecules	dementiadeath	-0.17897	dementia	-0.168231

## Sheet: source_data_supp_fig5
anno_metabolite_name_sig	rsid	gene	group	hr	lower	upper
1-Methylhistamine	rs1800978	ABCA1	CG	1.27216	1.01481	1.59478
1-Methylhistamine	rs1800978	ABCA1	CC	0.87837	0.782956	0.985413
21-Deoxycortisol	rs7912495	USP6NL	GG	0.681876	0.554422	0.838629
21-Deoxycortisol	rs7912495	USP6NL	AA	1.06166	0.862056	1.30748
21-Deoxycortisol	rs7912495	USP6NL	AG	0.973121	0.841928	1.12476
C32:2 PC	rs2830489	ADAMTS1	CC	0.926797	0.807294	1.06399
C32:2 PC	rs2830489	ADAMTS1	CT	1.18809	1.00698	1.40179
C32:2 PC	rs2830489	ADAMTS1	TT	1.43747	0.965563	2.14001
C32:0 PE	rs2830489	ADAMTS1	TT	1.37506	0.891657	2.12054
C32:0 PE	rs2830489	ADAMTS1	CC	0.928629	0.811727	1.06237
C32:0 PE	rs2830489	ADAMTS1	CT	1.08515	0.92025	1.27959
C34:0 PE	rs2830489	ADAMTS1	CT	1.08611	0.919113	1.28346
C34:0 PE	rs2830489	ADAMTS1	TT	1.41145	0.895224	2.22537
C34:0 PE	rs2830489	ADAMTS1	CC	0.898504	0.786187	1.02687
C36:0 PE	rs2830489	ADAMTS1	CC	0.900071	0.789013	1.02676
C36:0 PE	rs2830489	ADAMTS1	TT	1.39737	0.886531	2.20255
C36:0 PE	rs2830489	ADAMTS1	CT	1.10409	0.931177	1.3091
Dimethylguanidino valeric acid	rs2154481	APP	CC	1.55293	1.06372	2.26714
Dimethylguanidino valeric acid	rs2154481	APP	TT	0.671602	0.514414	0.876822
Dimethylguanidino valeric acid	rs2154481	APP	CT	1.26512	1.00504	1.5925

## Sheet: source_data_supp_fig6_1
amedcon	lm_predicted1	lm_lwr1	lm_upr1
0	0.0788329	0.0264382	0.131228
0.0909091	0.0798496	0.027666	0.132033
0.181818	0.0808663	0.0288895	0.132843
0.272727	0.081883	0.0301087	0.133657
0.363636	0.0828996	0.0313236	0.134476
0.454545	0.0839163	0.0325341	0.135299
0.545455	0.084933	0.0337401	0.136126
0.636364	0.0859497	0.0349416	0.136958
0.727273	0.0869664	0.0361386	0.137794
0.818182	0.087983	0.037331	0.138635
0.909091	0.0889997	0.0385188	0.139481
1	0.0900164	0.0397019	0.140331
1.09091	0.0910331	0.0408802	0.141186
1.18182	0.0920498	0.0420538	0.142046
1.27273	0.0930664	0.0432226	0.14291
1.36364	0.0940831	0.0443865	0.14378
1.45455	0.0950998	0.0455454	0.144654
1.54545	0.0961165	0.0466995	0.145534
1.63636	0.0971332	0.0478485	0.146418
1.72727	0.0981499	0.0489925	0.147307
1.81818	0.0991665	0.0501314	0.148202
1.90909	0.100183	0.0512652	0.149101
2	0.1012	0.0523939	0.150006
2.09091	0.102217	0.0535173	0.150916
2.18182	0.103233	0.0546356	0.151831
2.27273	0.10425	0.0557486	0.152751
2.36364	0.105267	0.0568563	0.153677
2.45455	0.106283	0.0579587	0.154608
2.54545	0.1073	0.0590558	0.155544
2.63636	0.108317	0.0601475	0.156486
2.72727	0.109333	0.0612338	0.157433
2.81818	0.11035	0.0623147	0.158385
2.90909	0.111367	0.0633901	0.159343
3	0.112383	0.0644601	0.160307
3.09091	0.1134	0.0655246	0.161275
3.18182	0.114417	0.0665837	0.16225
3.27273	0.115433	0.0676372	0.16323
3.36364	0.11645	0.0686852	0.164215
3.45455	0.117467	0.0697277	0.165206
3.54545	0.118483	0.0707646	0.166202
3.63636	0.1195	0.071796	0.167204
3.72727	0.120517	0.0728218	0.168212
3.81818	0.121534	0.0738421	0.169225
3.90909	0.12255	0.0748568	0.170244
4	0.123567	0.075866	0.171268
4.09091	0.124584	0.0768696	0.172298
4.18182	0.1256	0.0778676	0.173333
4.27273	0.126617	0.0788601	0.174374
4.36364	0.127634	0.0798471	0.17542
4.45455	0.12865	0.0808286	0.176472
4.54545	0.129667	0.0818045	0.177529
4.63636	0.130684	0.082775	0.178592
4.72727	0.1317	0.08374	0.179661
4.81818	0.132717	0.0846995	0.180735
4.90909	0.133734	0.0856535	0.181814
5	0.13475	0.0866022	0.182899
5.09091	0.135767	0.0875454	0.183989
5.18182	0.136784	0.0884833	0.185084
5.27273	0.1378	0.0894158	0.186185
5.36364	0.138817	0.090343	0.187291
5.45455	0.139834	0.0912649	0.188403
5.54545	0.14085	0.0921816	0.189519
5.63636	0.141867	0.093093	0.190641
5.72727	0.142884	0.0939992	0.191768
5.81818	0.143901	0.0949003	0.192901
5.90909	0.144917	0.0957962	0.194038
6	0.145934	0.0966871	0.195181
6.09091	0.146951	0.0975729	0.196328
6.18182	0.147967	0.0984537	0.197481
6.27273	0.148984	0.0993295	0.198638
6.36364	0.150001	0.1002	0.199801
6.45455	0.151017	0.101066	0.200968
6.54545	0.152034	0.101928	0.20214
6.63636	0.153051	0.102784	0.203317
6.72727	0.154067	0.103636	0.204499
6.81818	0.155084	0.104483	0.205685
6.90909	0.156101	0.105325	0.206876
7	0.157117	0.106163	0.208072
7.09091	0.158134	0.106996	0.209272
7.18182	0.159151	0.107824	0.210477
7.27273	0.160167	0.108649	0.211686
7.36364	0.161184	0.109468	0.2129
7.45455	0.162201	0.110284	0.214118
7.54545	0.163217	0.111095	0.21534
7.63636	0.164234	0.111902	0.216566
7.72727	0.165251	0.112704	0.217797
7.81818	0.166267	0.113503	0.219032
7.90909	0.167284	0.114297	0.220271
8	0.168301	0.115088	0.221514
8.09091	0.169318	0.115874	0.222761
8.18182	0.170334	0.116656	0.224012
8.27273	0.171351	0.117435	0.225267
8.36364	0.172368	0.11821	0.226526
8.45455	0.173384	0.11898	0.227788
8.54545	0.174401	0.119748	0.229054
8.63636	0.175418	0.120511	0.230324
8.72727	0.176434	0.121271	0.231598
8.81818	0.177451	0.122027	0.232875
8.90909	0.178468	0.12278	0.234156
9	0.179484	0.123529	0.23544

## Sheet: source_data_supp_fig6_2
amedcon	lm_predicted2	lm_lwr2	lm_upr2
0	0.122352	0.064712	0.179991
0.0909091	0.123339	0.0659313	0.180746
0.181818	0.124326	0.0671459	0.181506
0.272727	0.125313	0.0683558	0.18227
0.363636	0.1263	0.0695609	0.183039
0.454545	0.127287	0.0707612	0.183813
0.545455	0.128274	0.0719565	0.184592
0.636364	0.129261	0.073147	0.185376
0.727273	0.130248	0.0743325	0.186164
0.818182	0.131235	0.0755129	0.186958
0.909091	0.132223	0.0766882	0.187757
1	0.13321	0.0778583	0.188561
1.09091	0.134197	0.0790233	0.18937
1.18182	0.135184	0.0801829	0.190185
1.27273	0.136171	0.0813373	0.191004
1.36364	0.137158	0.0824863	0.19183
1.45455	0.138145	0.08363	0.19266
1.54545	0.139132	0.0847681	0.193496
1.63636	0.140119	0.0859008	0.194338
1.72727	0.141106	0.087028	0.195185
1.81818	0.142093	0.0881495	0.196037
1.90909	0.143081	0.0892655	0.196896
2	0.144068	0.0903757	0.197759
2.09091	0.145055	0.0914803	0.198629
2.18182	0.146042	0.0925791	0.199504
2.27273	0.147029	0.0936722	0.200386
2.36364	0.148016	0.0947594	0.201272
2.45455	0.149003	0.0958408	0.202165
2.54545	0.14999	0.0969163	0.203064
2.63636	0.150977	0.0979859	0.203968
2.72727	0.151964	0.0990496	0.204879
2.81818	0.152951	0.100107	0.205795
2.90909	0.153938	0.101159	0.206718
3	0.154926	0.102205	0.207646
3.09091	0.155913	0.103245	0.208581
3.18182	0.1569	0.104278	0.209521
3.27273	0.157887	0.105306	0.210468
3.36364	0.158874	0.106327	0.21142
3.45455	0.159861	0.107343	0.212379
3.54545	0.160848	0.108352	0.213344
3.63636	0.161835	0.109355	0.214315
3.72727	0.162822	0.110353	0.215292
3.81818	0.163809	0.111344	0.216275
3.90909	0.164796	0.112329	0.217264
4	0.165783	0.113307	0.21826
4.09091	0.166771	0.11428	0.219261
4.18182	0.167758	0.115247	0.220269
4.27273	0.168745	0.116207	0.221282
4.36364	0.169732	0.117162	0.222302
4.45455	0.170719	0.11811	0.223328
4.54545	0.171706	0.119052	0.22436
4.63636	0.172693	0.119988	0.225398
4.72727	0.17368	0.120919	0.226442
4.81818	0.174667	0.121843	0.227492
4.90909	0.175654	0.122761	0.228548
5	0.176641	0.123673	0.22961
5.09091	0.177628	0.12458	0.230677
5.18182	0.178616	0.12548	0.231751
5.27273	0.179603	0.126374	0.232831
5.36364	0.18059	0.127263	0.233916
5.45455	0.181577	0.128146	0.235008
5.54545	0.182564	0.129023	0.236105
5.63636	0.183551	0.129894	0.237208
5.72727	0.184538	0.13076	0.238316
5.81818	0.185525	0.13162	0.239431
5.90909	0.186512	0.132474	0.240551
6	0.187499	0.133323	0.241676
6.09091	0.188486	0.134166	0.242807
6.18182	0.189474	0.135003	0.243944
6.27273	0.190461	0.135835	0.245086
6.36364	0.191448	0.136662	0.246233
6.45455	0.192435	0.137484	0.247386
6.54545	0.193422	0.1383	0.248544
6.63636	0.194409	0.13911	0.249708
6.72727	0.195396	0.139916	0.250876
6.81818	0.196383	0.140716	0.25205
6.90909	0.19737	0.141511	0.253229
7	0.198357	0.142302	0.254413
7.09091	0.199344	0.143087	0.255602
7.18182	0.200331	0.143867	0.256796
7.27273	0.201319	0.144642	0.257995
7.36364	0.202306	0.145413	0.259198
7.45455	0.203293	0.146179	0.260407
7.54545	0.20428	0.146939	0.26162
7.63636	0.205267	0.147696	0.262838
7.72727	0.206254	0.148447	0.264061
7.81818	0.207241	0.149194	0.265288
7.90909	0.208228	0.149937	0.266519
8	0.209215	0.150675	0.267755
8.09091	0.210202	0.151409	0.268996
8.18182	0.211189	0.152138	0.270241
8.27273	0.212176	0.152863	0.27149
8.36364	0.213164	0.153584	0.272743
8.45455	0.214151	0.154301	0.274001
8.54545	0.215138	0.155013	0.275262
8.63636	0.216125	0.155722	0.276528
8.72727	0.217112	0.156426	0.277798
8.81818	0.218099	0.157127	0.279071
8.90909	0.219086	0.157823	0.280349
9	0.220073	0.158516	0.28163

## Sheet: source_data_supp_fig7
hmdb_id	anno_subgroup	anno_metabolite_name	super_class_metabolon	diet_beta_nhs	diet_beta_hpfs
HMDB0000289	All	Uric acid	Organoheterocyclic compounds	0.0156805	-0.00456738
HMDB0000289	APOE4 Carrier	Uric acid	Organoheterocyclic compounds	0.0302021	0.000480228
HMDB0000289	APOE4 Noncarrier	Uric acid	Organoheterocyclic compounds	0.0101289	-0.00340074
HMDB0000300	All	Uracil	Organoheterocyclic compounds	0.0396679	0.0623247
HMDB0000300	APOE4 Carrier	Uracil	Organoheterocyclic compounds	0.0313077	0.130342
HMDB0000300	APOE4 Noncarrier	Uracil	Organoheterocyclic compounds	0.0425433	0.050833
HMDB0001431	All	Pyridoxamine	Organoheterocyclic compounds	-0.0256682	0.0146747
HMDB0001431	APOE4 Carrier	Pyridoxamine	Organoheterocyclic compounds	-0.0131311	0.0317598
HMDB0001431	APOE4 Noncarrier	Pyridoxamine	Organoheterocyclic compounds	-0.033873	-0.0102214
HMDB0015052	All	Metronidazole	Organoheterocyclic compounds	0.0275389	0.0517985
HMDB0015052	APOE4 Carrier	Metronidazole	Organoheterocyclic compounds	0.044315	0.164758
HMDB0015052	APOE4 Noncarrier	Metronidazole	Organoheterocyclic compounds	0.0226363	0.0235201
HMDB0002271	All	Imidazole propionate	Organoheterocyclic compounds	-0.0169034	-0.0568844
HMDB0002271	APOE4 Carrier	Imidazole propionate	Organoheterocyclic compounds	0.0110951	-0.113297
HMDB0002271	APOE4 Noncarrier	Imidazole propionate	Organoheterocyclic compounds	-0.0262527	-0.0341346
HMDB0001390	All	Hydroxycotinine	Organoheterocyclic compounds	-0.0129104	-0.00696348
HMDB0001390	APOE4 Carrier	Hydroxycotinine	Organoheterocyclic compounds	-0.0159919	-0.00911776
HMDB0001390	APOE4 Noncarrier	Hydroxycotinine	Organoheterocyclic compounds	-0.0126094	0.00158303
HMDB0015168	All	Cerulenin	Organoheterocyclic compounds	0.0208833	-0.00834615
HMDB0015168	APOE4 Carrier	Cerulenin	Organoheterocyclic compounds	0.00170083	-0.0220904
HMDB0015168	APOE4 Noncarrier	Cerulenin	Organoheterocyclic compounds	0.0278667	0.00333334
HMDB0001847	All	Caffeine	Organoheterocyclic compounds	-0.00786962	-0.0229054
HMDB0001847	APOE4 Carrier	Caffeine	Organoheterocyclic compounds	0.0219823	-0.0144687
HMDB0001847	APOE4 Noncarrier	Caffeine	Organoheterocyclic compounds	-0.0183909	-0.0231976
HMDB0001008	All	Biliverdin	Organoheterocyclic compounds	0.0247205	0.0113927
HMDB0001008	APOE4 Carrier	Biliverdin	Organoheterocyclic compounds	0.0171548	-0.00699304
HMDB0001008	APOE4 Noncarrier	Biliverdin	Organoheterocyclic compounds	0.0275225	0.019353
HMDB0000054	All	Bilirubin	Organoheterocyclic compounds	0.0220968	0.00787549
HMDB0000054	APOE4 Carrier	Bilirubin	Organoheterocyclic compounds	0.0323763	0.0239025
HMDB0000054	APOE4 Noncarrier	Bilirubin	Organoheterocyclic compounds	0.0178019	-0.00327855
HMDB0000897	All	7-methylguanine	Organoheterocyclic compounds	-0.0471914	-0.0337972
HMDB0000897	APOE4 Carrier	7-methylguanine	Organoheterocyclic compounds	-0.0349334	0.0151102
HMDB0000897	APOE4 Noncarrier	7-methylguanine	Organoheterocyclic compounds	-0.0507979	-0.0455627
HMDB0000544	All	5-hydroxymethyl-4-methyluracil	Organoheterocyclic compounds	-0.00230405	-0.00624044
HMDB0000544	APOE4 Carrier	5-hydroxymethyl-4-methyluracil	Organoheterocyclic compounds	0.0298971	-0.0111958
HMDB0000544	APOE4 Noncarrier	5-hydroxymethyl-4-methyluracil	Organoheterocyclic compounds	-0.0122759	-0.0044592
HMDB0000017	All	4-pyridoxate	Organoheterocyclic compounds	0.068801	0.0144433
HMDB0000017	APOE4 Carrier	4-pyridoxate	Organoheterocyclic compounds	0.0836698	0.0891265
HMDB0000017	APOE4 Noncarrier	4-pyridoxate	Organoheterocyclic compounds	0.0629602	-0.00478165
HMDB0001886	All	3-methylxanthine	Organoheterocyclic compounds	-0.0612527	-0.0790684
HMDB0001886	APOE4 Carrier	3-methylxanthine	Organoheterocyclic compounds	-0.0146036	-0.0250709
HMDB0001886	APOE4 Noncarrier	3-methylxanthine	Organoheterocyclic compounds	-0.077385	-0.0910792
HMDB0000699	All	1-methylnicotinamide	Organoheterocyclic compounds	0.0375916	0.0461031
HMDB0000699	APOE4 Carrier	1-methylnicotinamide	Organoheterocyclic compounds	0.0172324	0.0538188
HMDB0000699	APOE4 Noncarrier	1-methylnicotinamide	Organoheterocyclic compounds	0.0433733	0.0452798
HMDB0003282	All	1-methylguanine	Organoheterocyclic compounds	-0.0444605	-0.01224
HMDB0003282	APOE4 Carrier	1-methylguanine	Organoheterocyclic compounds	-0.0571946	-0.00893402
HMDB0003282	APOE4 Noncarrier	1-methylguanine	Organoheterocyclic compounds	-0.0391406	-0.0145964
HMDB0011103	All	1,7-dimethyluric acid	Organoheterocyclic compounds	-0.0324211	-0.0600998
HMDB0011103	APOE4 Carrier	1,7-dimethyluric acid	Organoheterocyclic compounds	0.0107549	-0.0412063
HMDB0011103	APOE4 Noncarrier	1,7-dimethyluric acid	Organoheterocyclic compounds	-0.0479993	-0.0633017
HMDB0059824	All	4-hydroxy-3-methylacetophenone	Organic oxygen compounds	0.0107601	-0.0204834
HMDB0059824	APOE4 Carrier	4-hydroxy-3-methylacetophenone	Organic oxygen compounds	0.0150813	-0.0132118
HMDB0059824	APOE4 Noncarrier	4-hydroxy-3-methylacetophenone	Organic oxygen compounds	0.00994221	-0.0226565
HMDB0000925	All	Trimethylamine-N-oxide	Organic nitrogen compounds	0.0106789	0.00804792
HMDB0000925	APOE4 Carrier	Trimethylamine-N-oxide	Organic nitrogen compounds	-0.0203099	0.0355562
HMDB0000925	APOE4 Noncarrier	Trimethylamine-N-oxide	Organic nitrogen compounds	0.0225975	-0.00270128
HMDB0001414	All	Putrescine	Organic nitrogen compounds	0.0140091	0.0163026
HMDB0001414	APOE4 Carrier	Putrescine	Organic nitrogen compounds	-0.00281883	0.0177605
HMDB0001414	APOE4 Noncarrier	Putrescine	Organic nitrogen compounds	0.021572	0.0184604
HMDB0001565	All	Phosphocholine	Organic nitrogen compounds	-0.0126691	-0.0345889
HMDB0001565	APOE4 Carrier	Phosphocholine	Organic nitrogen compounds	0.00070215	-0.0425218
HMDB0001565	APOE4 Noncarrier	Phosphocholine	Organic nitrogen compounds	-0.0161618	-0.0286231
HMDB0001921	All	Metformin	Organic nitrogen compounds	0.0185887	0.00303159
HMDB0001921	APOE4 Carrier	Metformin	Organic nitrogen compounds	0.0263177	0.0038717
HMDB0001921	APOE4 Noncarrier	Metformin	Organic nitrogen compounds	0.0118289	0.0107332
HMDB0000062	All	Carnitine	Organic nitrogen compounds	-0.0155254	-0.0411102
HMDB0000062	APOE4 Carrier	Carnitine	Organic nitrogen compounds	-0.00992532	-0.0356345
HMDB0000062	APOE4 Noncarrier	Carnitine	Organic nitrogen compounds	-0.0180494	-0.0443911
HMDB0000895	All	Acetylcholine	Organic nitrogen compounds	0.0306647	0.0686961
HMDB0000895	APOE4 Carrier	Acetylcholine	Organic nitrogen compounds	0.0279194	0.10274
HMDB0000895	APOE4 Noncarrier	Acetylcholine	Organic nitrogen compounds	0.0321051	0.062106
HMDB0000883	All	Valine	Organic acids and derivatives	-0.0165095	-0.00206727
HMDB0000883	APOE4 Carrier	Valine	Organic acids and derivatives	-0.00659281	-0.00294829
HMDB0000883	APOE4 Noncarrier	Valine	Organic acids and derivatives	-0.0195729	0.00281589
HMDB0000248	All	Thyroxine	Organic acids and derivatives	-0.00167843	-0.018635
HMDB0000248	APOE4 Carrier	Thyroxine	Organic acids and derivatives	-0.00701465	-0.01364
HMDB0000248	APOE4 Noncarrier	Thyroxine	Organic acids and derivatives	-0.00254482	-0.0173228
HMDB0003334	All	SDMA	Organic acids and derivatives	-0.0127553	0.00427013
HMDB0003334	APOE4 Carrier	SDMA	Organic acids and derivatives	-0.0220879	0.000922987
HMDB0003334	APOE4 Noncarrier	SDMA	Organic acids and derivatives	-0.0082324	0.00690198
HMDB0000162	All	Proline	Organic acids and derivatives	-0.0406486	-0.0239495
HMDB0000162	APOE4 Carrier	Proline	Organic acids and derivatives	-0.0118727	-0.0208539
HMDB0000162	APOE4 Noncarrier	Proline	Organic acids and derivatives	-0.0495206	-0.0265664
HMDB0000716	All	Pipecolic acid	Organic acids and derivatives	0.0640096	0.100541
HMDB0000716	APOE4 Carrier	Pipecolic acid	Organic acids and derivatives	0.0432465	0.0919929
HMDB0000716	APOE4 Noncarrier	Pipecolic acid	Organic acids and derivatives	0.0708785	0.107602
HMDB0000159	All	Phenylalanine	Organic acids and derivatives	-0.0272756	-0.00237434
HMDB0000159	APOE4 Carrier	Phenylalanine	Organic acids and derivatives	-0.00234141	0.0109266
HMDB0000159	APOE4 Noncarrier	Phenylalanine	Organic acids and derivatives	-0.0343655	-0.00735558
HMDB0006344	All	Phenylacetylglutamine	Organic acids and derivatives	-0.030891	-0.03017
HMDB0006344	APOE4 Carrier	Phenylacetylglutamine	Organic acids and derivatives	-0.0267709	0.0227958
HMDB0006344	APOE4 Noncarrier	Phenylacetylglutamine	Organic acids and derivatives	-0.0301679	-0.0509988
HMDB0000210	All	Pantothenate	Organic acids and derivatives	0.0519199	0.027409
HMDB0000210	APOE4 Carrier	Pantothenate	Organic acids and derivatives	0.0197988	0.0656987
HMDB0000210	APOE4 Noncarrier	Pantothenate	Organic acids and derivatives	0.0615376	0.0191715
HMDB0002100	All	Palmitoylethanolamide	Organic acids and derivatives	0.0380369	0.0138283
HMDB0002100	APOE4 Carrier	Palmitoylethanolamide	Organic acids and derivatives	0.0145244	0.0363369
HMDB0002100	APOE4 Noncarrier	Palmitoylethanolamide	Organic acids and derivatives	0.0481275	0.00163897
HMDB0013631	All	Oleoyl glycine	Organic acids and derivatives	-0.0139981	0.000228475
HMDB0013631	APOE4 Carrier	Oleoyl glycine	Organic acids and derivatives	-0.0323288	0.0157526
HMDB0013631	APOE4 Noncarrier	Oleoyl glycine	Organic acids and derivatives	-0.00834027	-0.00887906
HMDB0000206	All	N6-acetyllysine	Organic acids and derivatives	-0.0334084	-0.0216137
HMDB0000206	APOE4 Carrier	N6-acetyllysine	Organic acids and derivatives	-0.0299928	0.0190666
HMDB0000206	APOE4 Noncarrier	N6-acetyllysine	Organic acids and derivatives	-0.0335709	-0.0347417
HMDB0013287	All	N6,N6-dimethyllysine	Organic acids and derivatives	-0.01399	0.0150653
HMDB0013287	APOE4 Carrier	N6,N6-dimethyllysine	Organic acids and derivatives	-0.0110521	0.0564121
HMDB0013287	APOE4 Noncarrier	N6,N6-dimethyllysine	Organic acids and derivatives	-0.0140076	0.0032814
HMDB0001325	All	N6,N6,N6-trimethyllysine	Organic acids and derivatives	-0.0336413	-0.0203417
HMDB0001325	APOE4 Carrier	N6,N6,N6-trimethyllysine	Organic acids and derivatives	-0.0331914	-0.0237431
HMDB0001325	APOE4 Noncarrier	N6,N6,N6-trimethyllysine	Organic acids and derivatives	-0.0317184	-0.0186133
HMDB0001276	All	N1-acetylspermidine	Organic acids and derivatives	-0.00609331	-0.0183863
HMDB0001276	APOE4 Carrier	N1-acetylspermidine	Organic acids and derivatives	0.0130038	0.013407
HMDB0001276	APOE4 Noncarrier	N1-acetylspermidine	Organic acids and derivatives	-0.00938249	-0.0241442
HMDB0002172	All	N1,N12-diacetylspermine	Organic acids and derivatives	-0.02373	0.00447416
HMDB0002172	APOE4 Carrier	N1,N12-diacetylspermine	Organic acids and derivatives	0.0150072	0.00989082
HMDB0002172	APOE4 Noncarrier	N1,N12-diacetylspermine	Organic acids and derivatives	-0.0355981	-0.0116797
HMDB0013272	All	N-lauroylglycine	Organic acids and derivatives	0.000371282	0.0348525
HMDB0013272	APOE4 Carrier	N-lauroylglycine	Organic acids and derivatives	0.0254896	0.0729109
HMDB0013272	APOE4 Noncarrier	N-lauroylglycine	Organic acids and derivatives	-0.00903869	0.021694
HMDB0000026	All	N-carbamoyl-beta-alanine	Organic acids and derivatives	-0.00635739	0.0241886
HMDB0000026	APOE4 Carrier	N-carbamoyl-beta-alanine	Organic acids and derivatives	-0.00233581	0.0594551
HMDB0000026	APOE4 Noncarrier	N-carbamoyl-beta-alanine	Organic acids and derivatives	-0.0064899	0.0112546
HMDB0004620	All	N-alpha-acetylarginine	Organic acids and derivatives	-0.00586532	0.00809936
HMDB0004620	APOE4 Carrier	N-alpha-acetylarginine	Organic acids and derivatives	-0.0377957	0.0753021
HMDB0004620	APOE4 Noncarrier	N-alpha-acetylarginine	Organic acids and derivatives	0.00512991	-0.0194847
HMDB0013713	All	N-acetyltryptophan	Organic acids and derivatives	0.0115852	-0.00507609
HMDB0013713	APOE4 Carrier	N-acetyltryptophan	Organic acids and derivatives	0.00293299	0.0315825
HMDB0013713	APOE4 Noncarrier	N-acetyltryptophan	Organic acids and derivatives	0.0157728	-0.015037
HMDB0003357	All	N-acetylornithine	Organic acids and derivatives	0.0664664	0.0681154
HMDB0003357	APOE4 Carrier	N-acetylornithine	Organic acids and derivatives	0.0668795	0.0349714
HMDB0003357	APOE4 Noncarrier	N-acetylornithine	Organic acids and derivatives	0.0672141	0.082999
HMDB0011745	All	N-acetylmethionine	Organic acids and derivatives	-0.0168781	0.0322467
HMDB0011745	APOE4 Carrier	N-acetylmethionine	Organic acids and derivatives	0.00839627	0.0807108
HMDB0011745	APOE4 Noncarrier	N-acetylmethionine	Organic acids and derivatives	-0.0266511	-0.00460427
HMDB0011756	All	N-acetylleucine	Organic acids and derivatives	-0.0592075	-0.0511258
HMDB0011756	APOE4 Carrier	N-acetylleucine	Organic acids and derivatives	-0.0818504	-0.0576145
HMDB0011756	APOE4 Noncarrier	N-acetylleucine	Organic acids and derivatives	-0.0518275	-0.0672772
HMDB0032055	All	N-acetylhistidine	Organic acids and derivatives	-0.0295444	-0.0329717
HMDB0032055	APOE4 Carrier	N-acetylhistidine	Organic acids and derivatives	0.00658362	0.00803636
HMDB0032055	APOE4 Noncarrier	N-acetylhistidine	Organic acids and derivatives	-0.0418998	-0.0515455
HMDB0000766	All	N-acetyalanine	Organic acids and derivatives	-0.0483335	-0.0250706
HMDB0000766	APOE4 Carrier	N-acetyalanine	Organic acids and derivatives	-0.0475202	-0.00743265
HMDB0000766	APOE4 Noncarrier	N-acetyalanine	Organic acids and derivatives	-0.0467491	-0.0328614
HMDB0000696	All	Methionine	Organic acids and derivatives	-0.00481543	-0.00119231
HMDB0000696	APOE4 Carrier	Methionine	Organic acids and derivatives	0.00323977	0.00258571
HMDB0000696	APOE4 Noncarrier	Methionine	Organic acids and derivatives	-0.00665888	-0.00225812
HMDB0000687	All	Leucine	Organic acids and derivatives	-0.0277171	-0.0178376
HMDB0000687	APOE4 Carrier	Leucine	Organic acids and derivatives	-0.0255917	-0.0167861
HMDB0000687	APOE4 Noncarrier	Leucine	Organic acids and derivatives	-0.0275228	-0.0149019
HMDB0000172	All	Isoleucine	Organic acids and derivatives	-0.0352852	-0.0224959
HMDB0000172	APOE4 Carrier	Isoleucine	Organic acids and derivatives	-0.0217011	-0.0167885
HMDB0000172	APOE4 Noncarrier	Isoleucine	Organic acids and derivatives	-0.0393448	-0.0207184
HMDB0000682	All	Indoxylsulfate	Organic acids and derivatives	-0.0626989	-0.026582
HMDB0000682	APOE4 Carrier	Indoxylsulfate	Organic acids and derivatives	-0.149882	0.00876959
HMDB0000682	APOE4 Noncarrier	Indoxylsulfate	Organic acids and derivatives	-0.0397605	-0.0321273
HMDB0000725	All	Hydroxyproline	Organic acids and derivatives	-0.038788	-0.0466036
HMDB0000725	APOE4 Carrier	Hydroxyproline	Organic acids and derivatives	-0.0604512	-0.095519
HMDB0000725	APOE4 Noncarrier	Hydroxyproline	Organic acids and derivatives	-0.0324955	-0.0283437
HMDB0000670	All	Homoarginine	Organic acids and derivatives	0.00719589	0.0286815
HMDB0000670	APOE4 Carrier	Homoarginine	Organic acids and derivatives	0.0163774	0.0884872
HMDB0000670	APOE4 Noncarrier	Homoarginine	Organic acids and derivatives	0.00130509	-0.00214931
HMDB0000123	All	Glycine	Organic acids and derivatives	-0.0183886	-0.0057385
HMDB0000123	APOE4 Carrier	Glycine	Organic acids and derivatives	-0.0350186	-0.0344622
HMDB0000123	APOE4 Noncarrier	Glycine	Organic acids and derivatives	-0.00995256	0.00290342
HMDB0000092	All	Dimethylglycine	Organic acids and derivatives	-0.00567161	-0.0168872
HMDB0000092	APOE4 Carrier	Dimethylglycine	Organic acids and derivatives	0.0126667	-0.0131199
HMDB0000092	APOE4 Noncarrier	Dimethylglycine	Organic acids and derivatives	-0.0107906	-0.0161539
HMDB0000192	All	Cystine	Organic acids and derivatives	-0.0142553	-0.0668399
HMDB0000192	APOE4 Carrier	Cystine	Organic acids and derivatives	0.0428773	0.0293171
HMDB0000192	APOE4 Noncarrier	Cystine	Organic acids and derivatives	-0.0279983	-0.0828103
HMDB0000562	All	Creatinine	Organic acids and derivatives	-0.0447554	-0.0392434
HMDB0000562	APOE4 Carrier	Creatinine	Organic acids and derivatives	-0.0314991	-0.0314179
HMDB0000562	APOE4 Noncarrier	Creatinine	Organic acids and derivatives	-0.050429	-0.0439222
HMDB0000904	All	Citrulline	Organic acids and derivatives	-0.0332319	-0.0285297
HMDB0000904	APOE4 Carrier	Citrulline	Organic acids and derivatives	-0.0150861	0.00939181
HMDB0000904	APOE4 Noncarrier	Citrulline	Organic acids and derivatives	-0.0381855	-0.041776
HMDB0011621	All	Cinnamoylglycine	Organic acids and derivatives	0.0464452	0.0278271
HMDB0011621	APOE4 Carrier	Cinnamoylglycine	Organic acids and derivatives	0.0408152	0.0482781
HMDB0011621	APOE4 Noncarrier	Cinnamoylglycine	Organic acids and derivatives	0.0481122	0.0183721
HMDB0013339	All	C18:1-OH carnitine	Organic acids and derivatives	-0.021594	-0.024559
HMDB0013339	APOE4 Carrier	C18:1-OH carnitine	Organic acids and derivatives	-0.0139471	-0.0237631
HMDB0013339	APOE4 Noncarrier	C18:1-OH carnitine	Organic acids and derivatives	-0.02497	-0.025123
HMDB0000043	All	Betaine	Organic acids and derivatives	0.0278051	-0.00171837
HMDB0000043	APOE4 Carrier	Betaine	Organic acids and derivatives	0.0267005	-0.0187797
HMDB0000043	APOE4 Noncarrier	Betaine	Organic acids and derivatives	0.0293943	0.00202748
HMDB0000056	All	Beta-alanine	Organic acids and derivatives	-0.0368357	-0.00105321
HMDB0000056	APOE4 Carrier	Beta-alanine	Organic acids and derivatives	-0.111352	-0.0268389
HMDB0000056	APOE4 Noncarrier	Beta-alanine	Organic acids and derivatives	-0.0189538	0.00841601
HMDB0000168	All	Asparagine	Organic acids and derivatives	0.0187009	0.0142612
HMDB0000168	APOE4 Carrier	Asparagine	Organic acids and derivatives	0.0234595	0.00556835
HMDB0000168	APOE4 Noncarrier	Asparagine	Organic acids and derivatives	0.0192036	0.0148617
HMDB0000008	All	Alpha-hydroxybutyrate	Organic acids and derivatives	0.0296773	0.0226632
HMDB0000008	APOE4 Carrier	Alpha-hydroxybutyrate	Organic acids and derivatives	0.0116004	0.043362
HMDB0000008	APOE4 Noncarrier	Alpha-hydroxybutyrate	Organic acids and derivatives	0.0305654	0.00357777
HMDB0000532	All	Acetylglycine	Organic acids and derivatives	-0.0177705	-0.00855269
HMDB0000532	APOE4 Carrier	Acetylglycine	Organic acids and derivatives	-0.0526528	0.00861832
HMDB0000532	APOE4 Noncarrier	Acetylglycine	Organic acids and derivatives	-0.00588336	-0.0174122
HMDB0003464	All	4-guanidinobutanoic acid	Organic acids and derivatives	-0.00959003	0.000779425
HMDB0003464	APOE4 Carrier	4-guanidinobutanoic acid	Organic acids and derivatives	-0.0428209	-0.0711342
HMDB0003464	APOE4 Noncarrier	4-guanidinobutanoic acid	Organic acids and derivatives	-0.00202288	0.0361697
HMDB0003681	All	4-acetamidobutanoate	Organic acids and derivatives	-0.0155778	-0.0240009
HMDB0003681	APOE4 Carrier	4-acetamidobutanoate	Organic acids and derivatives	-0.00321892	0.00771387
HMDB0003681	APOE4 Noncarrier	4-acetamidobutanoate	Organic acids and derivatives	-0.0187585	-0.032964
HMDB0000510	All	2-aminoadipate	Organic acids and derivatives	0.0129466	-0.0129562
HMDB0000510	APOE4 Carrier	2-aminoadipate	Organic acids and derivatives	0.0084067	0.0120156
HMDB0000510	APOE4 Noncarrier	2-aminoadipate	Organic acids and derivatives	0.0128766	-0.00373727
HMDB0000884	All	Ribothymidine	Nucleosides, nucleotides, and analogues	-0.0311391	-0.0126924
HMDB0000884	APOE4 Carrier	Ribothymidine	Nucleosides, nucleotides, and analogues	-0.012322	-0.0198669
HMDB0000884	APOE4 Noncarrier	Ribothymidine	Nucleosides, nucleotides, and analogues	-0.0359121	-0.00470838
HMDB0005923	All	N4-acetylcytidine	Nucleosides, nucleotides, and analogues	-0.0332006	-0.024632
HMDB0005923	APOE4 Carrier	N4-acetylcytidine	Nucleosides, nucleotides, and analogues	-0.0287682	-0.0263124
HMDB0005923	APOE4 Noncarrier	N4-acetylcytidine	Nucleosides, nucleotides, and analogues	-0.0334472	-0.0264296
HMDB0004824	All	N2,N2-dimethylguanosine	Nucleosides, nucleotides, and analogues	-0.0444448	-0.0281397
HMDB0004824	APOE4 Carrier	N2,N2-dimethylguanosine	Nucleosides, nucleotides, and analogues	-0.0316042	-0.00490654
HMDB0004824	APOE4 Noncarrier	N2,N2-dimethylguanosine	Nucleosides, nucleotides, and analogues	-0.0477409	-0.0374438
HMDB0000982	All	5-methylcytidine	Nucleosides, nucleotides, and analogues	0.00341924	-0.0275802
HMDB0000982	APOE4 Carrier	5-methylcytidine	Nucleosides, nucleotides, and analogues	0.0154292	-0.0223794
HMDB0000982	APOE4 Noncarrier	5-methylcytidine	Nucleosides, nucleotides, and analogues	0.000494663	-0.0130984
HMDB0005862	All	2-methylguanosine	Nucleosides, nucleotides, and analogues	-0.0127415	-0.0384783
HMDB0005862	APOE4 Carrier	2-methylguanosine	Nucleosides, nucleotides, and analogues	0.0157584	0.00326874
HMDB0005862	APOE4 Noncarrier	2-methylguanosine	Nucleosides, nucleotides, and analogues	-0.0236121	-0.054314
HMDB0001563	All	1-methylguanosine	Nucleosides, nucleotides, and analogues	-0.0286471	-0.0359723
HMDB0001563	APOE4 Carrier	1-methylguanosine	Nucleosides, nucleotides, and analogues	-0.0260899	0.0197366
HMDB0001563	APOE4 Noncarrier	1-methylguanosine	Nucleosides, nucleotides, and analogues	-0.0285987	-0.0543352
HMDB0000305	All	Vitamin A	Lipids and lipid-like molecules	0.035269	-0.00590469
HMDB0000305	APOE4 Carrier	Vitamin A	Lipids and lipid-like molecules	0.0130774	-0.0108994
HMDB0000305	APOE4 Noncarrier	Vitamin A	Lipids and lipid-like molecules	0.0378542	-0.00387294
HMDB0002000	All	Myristoleate	Lipids and lipid-like molecules	-0.00634101	-0.0568495
HMDB0002000	APOE4 Carrier	Myristoleate	Lipids and lipid-like molecules	-0.0333416	-0.0967422
HMDB0002000	APOE4 Noncarrier	Myristoleate	Lipids and lipid-like molecules	0.00259704	-0.0484815
HMDB0000631	All	Glycodeoxycholate	Lipids and lipid-like molecules	-0.0311951	-0.0384412
HMDB0000631	APOE4 Carrier	Glycodeoxycholate	Lipids and lipid-like molecules	-0.0162022	0.0273257
HMDB0000631	APOE4 Noncarrier	Glycodeoxycholate	Lipids and lipid-like molecules	-0.0277037	-0.0616528
HMDB0004158	All	D-urobilinogen	Lipids and lipid-like molecules	-0.0167807	-0.00576664
HMDB0004158	APOE4 Carrier	D-urobilinogen	Lipids and lipid-like molecules	0.0220191	-0.0454681
HMDB0004158	APOE4 Noncarrier	D-urobilinogen	Lipids and lipid-like molecules	-0.0322537	0.0139622
HMDB0002802	All	Cortisone	Lipids and lipid-like molecules	0.011063	0.0213688
HMDB0002802	APOE4 Carrier	Cortisone	Lipids and lipid-like molecules	0.00947903	0.00326793
HMDB0002802	APOE4 Noncarrier	Cortisone	Lipids and lipid-like molecules	0.0130462	0.0235784
HMDB0000063	All	Cortisol	Lipids and lipid-like molecules	-0.00673826	-0.000140685
HMDB0000063	APOE4 Carrier	Cortisol	Lipids and lipid-like molecules	0.00541899	0.0158062
HMDB0000063	APOE4 Noncarrier	Cortisol	Lipids and lipid-like molecules	-0.011392	-0.0125845
HMDB0001072	All	Coenzyme Q10	Lipids and lipid-like molecules	0.000825723	0.00723013
HMDB0001072	APOE4 Carrier	Coenzyme Q10	Lipids and lipid-like molecules	-0.0133969	-0.032065
HMDB0001072	APOE4 Noncarrier	Coenzyme Q10	Lipids and lipid-like molecules	0.00621055	0.0134074
HMDB0000067	All	Cholesterol	Lipids and lipid-like molecules	-0.00999281	0.00304025
HMDB0000067	APOE4 Carrier	Cholesterol	Lipids and lipid-like molecules	-0.0222765	-0.0566926
HMDB0000067	APOE4 Noncarrier	Cholesterol	Lipids and lipid-like molecules	-0.004297	0.0203278
HMDB0000791	All	C8 carnitine	Lipids and lipid-like molecules	-0.0199741	-0.0364784
HMDB0000791	APOE4 Carrier	C8 carnitine	Lipids and lipid-like molecules	-0.0556851	-0.0428874
HMDB0000791	APOE4 Noncarrier	C8 carnitine	Lipids and lipid-like molecules	-0.00870274	-0.0366186
HMDB0013238	All	C7 carnitine	Lipids and lipid-like molecules	-0.0826981	-0.0901274
HMDB0013238	APOE4 Carrier	C7 carnitine	Lipids and lipid-like molecules	-0.0930125	-0.069544
HMDB0013238	APOE4 Noncarrier	C7 carnitine	Lipids and lipid-like molecules	-0.0792897	-0.0965332
HMDB0005478	All	C60:12 TAG	Lipids and lipid-like molecules	0.126172	0.114405
HMDB0005478	APOE4 Carrier	C60:12 TAG	Lipids and lipid-like molecules	0.116515	0.142296
HMDB0005478	APOE4 Noncarrier	C60:12 TAG	Lipids and lipid-like molecules	0.130872	0.1037
HMDB0002366	All	C5:1 carnitine	Lipids and lipid-like molecules	-0.0103635	-0.0184396
HMDB0002366	APOE4 Carrier	C5:1 carnitine	Lipids and lipid-like molecules	-0.0330517	-0.0156565
HMDB0002366	APOE4 Noncarrier	C5:1 carnitine	Lipids and lipid-like molecules	-0.00284036	-0.0184907
HMDB0005463	All	C58:9 TAG	Lipids and lipid-like molecules	0.127484	0.0989321
HMDB0005463	APOE4 Carrier	C58:9 TAG	Lipids and lipid-like molecules	0.118984	0.132501
HMDB0005463	APOE4 Noncarrier	C58:9 TAG	Lipids and lipid-like molecules	0.131877	0.0864655
HMDB0005413	All	C58:8 TAG	Lipids and lipid-like molecules	0.083276	0.0872133
HMDB0005413	APOE4 Carrier	C58:8 TAG	Lipids and lipid-like molecules	0.0847399	0.118962
HMDB0005413	APOE4 Noncarrier	C58:8 TAG	Lipids and lipid-like molecules	0.0815379	0.0735395
HMDB0005471	All	C58:7 TAG	Lipids and lipid-like molecules	0.0716857	0.0517916
HMDB0005471	APOE4 Carrier	C58:7 TAG	Lipids and lipid-like molecules	0.0629125	0.0694696
HMDB0005471	APOE4 Noncarrier	C58:7 TAG	Lipids and lipid-like molecules	0.0753455	0.0439377
HMDB0005458	All	C58:6 TAG	Lipids and lipid-like molecules	0.0425759	0.0554515
HMDB0005458	APOE4 Carrier	C58:6 TAG	Lipids and lipid-like molecules	0.0328971	0.104111
HMDB0005458	APOE4 Noncarrier	C58:6 TAG	Lipids and lipid-like molecules	0.0472075	0.0386345
HMDB0010531	All	C58:11 TAG	Lipids and lipid-like molecules	0.113857	0.113436
HMDB0010531	APOE4 Carrier	C58:11 TAG	Lipids and lipid-like molecules	0.104054	0.139077
HMDB0010531	APOE4 Noncarrier	C58:11 TAG	Lipids and lipid-like molecules	0.118472	0.102588
HMDB0005476	All	C58:10 TAG	Lipids and lipid-like molecules	0.115363	0.150025
HMDB0005476	APOE4 Carrier	C58:10 TAG	Lipids and lipid-like molecules	0.120054	0.28672
HMDB0005476	APOE4 Noncarrier	C58:10 TAG	Lipids and lipid-like molecules	0.11487	0.122161
HMDB0005448	All	C56:9 TAG	Lipids and lipid-like molecules	0.122807	0.107099
HMDB0005448	APOE4 Carrier	C56:9 TAG	Lipids and lipid-like molecules	0.101412	0.133108
HMDB0005448	APOE4 Noncarrier	C56:9 TAG	Lipids and lipid-like molecules	0.130991	0.0951865
HMDB0005410	All	C56:3 TAG	Lipids and lipid-like molecules	0.00871806	-0.0047902
HMDB0005410	APOE4 Carrier	C56:3 TAG	Lipids and lipid-like molecules	0.00474529	-0.0557192
HMDB0005410	APOE4 Noncarrier	C56:3 TAG	Lipids and lipid-like molecules	0.0102725	0.0169423
HMDB0005404	All	C56:2 TAG	Lipids and lipid-like molecules	-0.0212557	-0.0123342
HMDB0005404	APOE4 Carrier	C56:2 TAG	Lipids and lipid-like molecules	-0.0221775	-0.0668747
HMDB0005404	APOE4 Noncarrier	C56:2 TAG	Lipids and lipid-like molecules	-0.0207989	0.0122094
HMDB0005396	All	C56:1 TAG	Lipids and lipid-like molecules	-0.0240696	-0.0223891
HMDB0005396	APOE4 Carrier	C56:1 TAG	Lipids and lipid-like molecules	-0.0218378	-0.0767917
HMDB0005396	APOE4 Noncarrier	C56:1 TAG	Lipids and lipid-like molecules	-0.0238019	0.000776597
HMDB0042226	All	C55:2 TAG	Lipids and lipid-like molecules	-0.052167	-0.0324967
HMDB0042226	APOE4 Carrier	C55:2 TAG	Lipids and lipid-like molecules	-0.0467877	-0.0841193
HMDB0042226	APOE4 Noncarrier	C55:2 TAG	Lipids and lipid-like molecules	-0.0536967	-0.00789723
HMDB0010498	All	C54:9 TAG	Lipids and lipid-like molecules	0.0891028	0.0858181
HMDB0010498	APOE4 Carrier	C54:9 TAG	Lipids and lipid-like molecules	0.0773606	0.118335
HMDB0010498	APOE4 Noncarrier	C54:9 TAG	Lipids and lipid-like molecules	0.0937343	0.0731625
HMDB0010518	All	C54:8 TAG	Lipids and lipid-like molecules	0.098064	0.0857039
HMDB0010518	APOE4 Carrier	C54:8 TAG	Lipids and lipid-like molecules	0.0745426	0.0977193
HMDB0010518	APOE4 Noncarrier	C54:8 TAG	Lipids and lipid-like molecules	0.105874	0.0800204
HMDB0005391	All	C54:6 TAG	Lipids and lipid-like molecules	0.0631083	0.0404961
HMDB0005391	APOE4 Carrier	C54:6 TAG	Lipids and lipid-like molecules	0.0485411	0.038778
HMDB0005391	APOE4 Noncarrier	C54:6 TAG	Lipids and lipid-like molecules	0.0679872	0.0394063
HMDB0005385	All	C54:5 TAG	Lipids and lipid-like molecules	0.0519552	0.0179108
HMDB0005385	APOE4 Carrier	C54:5 TAG	Lipids and lipid-like molecules	0.0434609	0.000601016
HMDB0005385	APOE4 Noncarrier	C54:5 TAG	Lipids and lipid-like molecules	0.0550113	0.0235684
HMDB0005370	All	C54:4 TAG	Lipids and lipid-like molecules	0.0407081	-0.0134291
HMDB0005370	APOE4 Carrier	C54:4 TAG	Lipids and lipid-like molecules	0.0189984	-0.0237688
HMDB0005370	APOE4 Noncarrier	C54:4 TAG	Lipids and lipid-like molecules	0.0484696	-0.011239
HMDB0043058	All	C53:3 TAG	Lipids and lipid-like molecules	-0.0183226	-0.0437963
HMDB0043058	APOE4 Carrier	C53:3 TAG	Lipids and lipid-like molecules	-0.0428184	-0.0363682
HMDB0043058	APOE4 Noncarrier	C53:3 TAG	Lipids and lipid-like molecules	-0.0129759	-0.0442327
HMDB0010517	All	C52:7 TAG	Lipids and lipid-like molecules	0.0630853	0.0587583
HMDB0010517	APOE4 Carrier	C52:7 TAG	Lipids and lipid-like molecules	0.0514344	0.0650267
HMDB0010517	APOE4 Noncarrier	C52:7 TAG	Lipids and lipid-like molecules	0.0668126	0.0565151
HMDB0005436	All	C52:6 TAG	Lipids and lipid-like molecules	0.0601834	0.0426516
HMDB0005436	APOE4 Carrier	C52:6 TAG	Lipids and lipid-like molecules	0.0242683	0.0405672
HMDB0005436	APOE4 Noncarrier	C52:6 TAG	Lipids and lipid-like molecules	0.0724617	0.0424681
HMDB0005363	All	C52:4 TAG	Lipids and lipid-like molecules	0.0564142	0.00190671
HMDB0005363	APOE4 Carrier	C52:4 TAG	Lipids and lipid-like molecules	0.0208637	-0.0195587
HMDB0005363	APOE4 Noncarrier	C52:4 TAG	Lipids and lipid-like molecules	0.0665065	0.00859295
HMDB0005384	All	C52:3 TAG	Lipids and lipid-like molecules	0.00644561	-0.00477458
HMDB0005384	APOE4 Carrier	C52:3 TAG	Lipids and lipid-like molecules	-0.0311059	-0.0207053
HMDB0005384	APOE4 Noncarrier	C52:3 TAG	Lipids and lipid-like molecules	0.0162423	0.000356355
HMDB0005367	All	C52:1 TAG	Lipids and lipid-like molecules	-0.0488255	-0.0163798
HMDB0005367	APOE4 Carrier	C52:1 TAG	Lipids and lipid-like molecules	-0.061725	-0.0471136
HMDB0005367	APOE4 Noncarrier	C52:1 TAG	Lipids and lipid-like molecules	-0.0458294	-0.00122934
HMDB0005365	All	C52:0 TAG	Lipids and lipid-like molecules	-0.0628712	-0.0263961
HMDB0005365	APOE4 Carrier	C52:0 TAG	Lipids and lipid-like molecules	-0.0702388	-0.05886
HMDB0005365	APOE4 Noncarrier	C52:0 TAG	Lipids and lipid-like molecules	-0.0612317	-0.0108348
HMDB0011701	All	C51:3 TAG	Lipids and lipid-like molecules	-0.0368281	-0.0622236
HMDB0011701	APOE4 Carrier	C51:3 TAG	Lipids and lipid-like molecules	-0.0508883	-0.0493265
HMDB0011701	APOE4 Noncarrier	C51:3 TAG	Lipids and lipid-like molecules	-0.034693	-0.0606255
HMDB0042104	All	C51:1 TAG	Lipids and lipid-like molecules	-0.0592388	-0.0329504
HMDB0042104	APOE4 Carrier	C51:1 TAG	Lipids and lipid-like molecules	-0.0594292	-0.0328159
HMDB0042104	APOE4 Noncarrier	C51:1 TAG	Lipids and lipid-like molecules	-0.0616529	-0.0253425
HMDB0031106	All	C51:0 TAG	Lipids and lipid-like molecules	-0.0567748	-0.0334351
HMDB0031106	APOE4 Carrier	C51:0 TAG	Lipids and lipid-like molecules	-0.0550945	-0.0457997
HMDB0031106	APOE4 Noncarrier	C51:0 TAG	Lipids and lipid-like molecules	-0.0590025	-0.0231448
HMDB0010497	All	C50:6 TAG	Lipids and lipid-like molecules	0.0195383	0.0258096
HMDB0010497	APOE4 Carrier	C50:6 TAG	Lipids and lipid-like molecules	0.020952	0.0184685
HMDB0010497	APOE4 Noncarrier	C50:6 TAG	Lipids and lipid-like molecules	0.0187152	0.0297645
HMDB0010471	All	C50:5 TAG	Lipids and lipid-like molecules	0.0185978	0.0115651
HMDB0010471	APOE4 Carrier	C50:5 TAG	Lipids and lipid-like molecules	0.00800952	0.00144655
HMDB0010471	APOE4 Noncarrier	C50:5 TAG	Lipids and lipid-like molecules	0.0212081	0.0162841
HMDB0005435	All	C50:4 TAG	Lipids and lipid-like molecules	0.0224943	-0.0169881
HMDB0005435	APOE4 Carrier	C50:4 TAG	Lipids and lipid-like molecules	0.00933626	-0.0434963
HMDB0005435	APOE4 Noncarrier	C50:4 TAG	Lipids and lipid-like molecules	0.0262286	-0.00858051
HMDB0005433	All	C50:3 TAG	Lipids and lipid-like molecules	-0.0352774	-0.0333875
HMDB0005433	APOE4 Carrier	C50:3 TAG	Lipids and lipid-like molecules	-0.0443097	-0.0609778
HMDB0005433	APOE4 Noncarrier	C50:3 TAG	Lipids and lipid-like molecules	-0.0346495	-0.0191693
HMDB0005377	All	C50:2 TAG	Lipids and lipid-like molecules	-0.0291601	-0.00801117
HMDB0005377	APOE4 Carrier	C50:2 TAG	Lipids and lipid-like molecules	-0.0313016	-0.0384486
HMDB0005377	APOE4 Noncarrier	C50:2 TAG	Lipids and lipid-like molecules	-0.0306232	0.00683683
HMDB0005357	All	C50:0 TAG	Lipids and lipid-like molecules	-0.0412978	-0.00314963
HMDB0005357	APOE4 Carrier	C50:0 TAG	Lipids and lipid-like molecules	-0.0484109	-0.0363738
HMDB0005357	APOE4 Noncarrier	C50:0 TAG	Lipids and lipid-like molecules	-0.0400191	0.0129944
HMDB0013130	All	C5-DC carnitine	Lipids and lipid-like molecules	-0.00342784	-0.0387535
HMDB0013130	APOE4 Carrier	C5-DC carnitine	Lipids and lipid-like molecules	0.00280637	0.0013787
HMDB0013130	APOE4 Noncarrier	C5-DC carnitine	Lipids and lipid-like molecules	-0.00651568	-0.0558445
HMDB0000688	All	C5 carnitine	Lipids and lipid-like molecules	-0.0238771	-0.0693656
HMDB0000688	APOE4 Carrier	C5 carnitine	Lipids and lipid-like molecules	-0.0390416	-0.0327333
HMDB0000688	APOE4 Noncarrier	C5 carnitine	Lipids and lipid-like molecules	-0.0172535	-0.0779337
HMDB0042103	All	C49:3 TAG	Lipids and lipid-like molecules	-0.0727155	-0.06584
HMDB0042103	APOE4 Carrier	C49:3 TAG	Lipids and lipid-like molecules	-0.0580163	-0.114609
HMDB0042103	APOE4 Noncarrier	C49:3 TAG	Lipids and lipid-like molecules	-0.0793694	-0.0408274
HMDB0011705	All	C49:1 TAG	Lipids and lipid-like molecules	-0.0774471	-0.0251751
HMDB0011705	APOE4 Carrier	C49:1 TAG	Lipids and lipid-like molecules	-0.0704717	-0.095205
HMDB0011705	APOE4 Noncarrier	C49:1 TAG	Lipids and lipid-like molecules	-0.0829637	0.00246058
HMDB0042789	All	C48:5 TAG	Lipids and lipid-like molecules	-0.0125541	-0.0220306
HMDB0042789	APOE4 Carrier	C48:5 TAG	Lipids and lipid-like molecules	-0.00211932	-0.0140829
HMDB0042789	APOE4 Noncarrier	C48:5 TAG	Lipids and lipid-like molecules	-0.0142982	-0.00912994
HMDB0042811	All	C48:4 TAG	Lipids and lipid-like molecules	-0.0176776	-0.0371589
HMDB0042811	APOE4 Carrier	C48:4 TAG	Lipids and lipid-like molecules	-0.0072883	-0.0207271
HMDB0042811	APOE4 Noncarrier	C48:4 TAG	Lipids and lipid-like molecules	-0.018747	-0.0265423
HMDB0005376	All	C48:2 TAG	Lipids and lipid-like molecules	-0.0609575	-0.0372823
HMDB0005376	APOE4 Carrier	C48:2 TAG	Lipids and lipid-like molecules	-0.0476639	-0.0654389
HMDB0005376	APOE4 Noncarrier	C48:2 TAG	Lipids and lipid-like molecules	-0.067117	-0.0220422
HMDB0042076	All	C47:2 TAG	Lipids and lipid-like molecules	-0.0713709	-0.0482697
HMDB0042076	APOE4 Carrier	C47:2 TAG	Lipids and lipid-like molecules	-0.0471556	-0.0999228
HMDB0042076	APOE4 Noncarrier	C47:2 TAG	Lipids and lipid-like molecules	-0.0811379	-0.0209244
HMDB0042100	All	C47:1 TAG	Lipids and lipid-like molecules	-0.0957128	-0.0676238
HMDB0042100	APOE4 Carrier	C47:1 TAG	Lipids and lipid-like molecules	-0.0648911	-0.110824
HMDB0042100	APOE4 Noncarrier	C47:1 TAG	Lipids and lipid-like molecules	-0.107366	-0.0425785
HMDB0042094	All	C47:0 TAG	Lipids and lipid-like molecules	-0.0689468	-0.0321834
HMDB0042094	APOE4 Carrier	C47:0 TAG	Lipids and lipid-like molecules	-0.0617351	-0.114745
HMDB0042094	APOE4 Noncarrier	C47:0 TAG	Lipids and lipid-like molecules	-0.0745235	0.0029567
HMDB0042548	All	C46:4 TAG	Lipids and lipid-like molecules	-0.0274146	-0.0192921
HMDB0042548	APOE4 Carrier	C46:4 TAG	Lipids and lipid-like molecules	-0.00772251	-0.00357463
HMDB0042548	APOE4 Noncarrier	C46:4 TAG	Lipids and lipid-like molecules	-0.0327156	-0.00316576
HMDB0042751	All	C46:3 TAG	Lipids and lipid-like molecules	-0.0389587	-0.0430553
HMDB0042751	APOE4 Carrier	C46:3 TAG	Lipids and lipid-like molecules	-0.0232377	-0.0171661
HMDB0042751	APOE4 Noncarrier	C46:3 TAG	Lipids and lipid-like molecules	-0.042318	-0.0277312
HMDB0010419	All	C46:2 TAG	Lipids and lipid-like molecules	-0.0450234	-0.0319998
HMDB0010419	APOE4 Carrier	C46:2 TAG	Lipids and lipid-like molecules	-0.031732	-0.0546583
HMDB0010419	APOE4 Noncarrier	C46:2 TAG	Lipids and lipid-like molecules	-0.0502783	-0.0201665
HMDB0010412	All	C46:1 TAG	Lipids and lipid-like molecules	-0.0632737	-0.0350995
HMDB0010412	APOE4 Carrier	C46:1 TAG	Lipids and lipid-like molecules	-0.0479549	-0.0656509
HMDB0010412	APOE4 Noncarrier	C46:1 TAG	Lipids and lipid-like molecules	-0.0695338	-0.0191199
HMDB0010411	All	C46:0 TAG	Lipids and lipid-like molecules	-0.0564372	-0.0155264
HMDB0010411	APOE4 Carrier	C46:0 TAG	Lipids and lipid-like molecules	-0.0423124	-0.0455049
HMDB0010411	APOE4 Noncarrier	C46:0 TAG	Lipids and lipid-like molecules	-0.0622791	0.00117133
HMDB0042099	All	C45:1 TAG	Lipids and lipid-like molecules	-0.0688717	-0.0403134
HMDB0042099	APOE4 Carrier	C45:1 TAG	Lipids and lipid-like molecules	-0.0380975	-0.086156
HMDB0042099	APOE4 Noncarrier	C45:1 TAG	Lipids and lipid-like molecules	-0.0802641	-0.0159419
HMDB0042093	All	C45:0 TAG	Lipids and lipid-like molecules	-0.0747672	-0.0585081
HMDB0042093	APOE4 Carrier	C45:0 TAG	Lipids and lipid-like molecules	-0.0334042	-0.121096
HMDB0042093	APOE4 Noncarrier	C45:0 TAG	Lipids and lipid-like molecules	-0.0911312	-0.0311389
HMDB0042279	All	C44:2 TAG	Lipids and lipid-like molecules	-0.0457651	-0.0386779
HMDB0042279	APOE4 Carrier	C44:2 TAG	Lipids and lipid-like molecules	-0.0223903	-0.0240523
HMDB0042279	APOE4 Noncarrier	C44:2 TAG	Lipids and lipid-like molecules	-0.0514317	-0.0178974
HMDB0042301	All	C44:1 TAG	Lipids and lipid-like molecules	-0.0590867	-0.0477221
HMDB0042301	APOE4 Carrier	C44:1 TAG	Lipids and lipid-like molecules	-0.0321956	-0.0277354
HMDB0042301	APOE4 Noncarrier	C44:1 TAG	Lipids and lipid-like molecules	-0.0656664	-0.0253146
HMDB0042098	All	C43:1 TAG	Lipids and lipid-like molecules	-0.0456372	-0.0157061
HMDB0042098	APOE4 Carrier	C43:1 TAG	Lipids and lipid-like molecules	-0.0186619	-0.0541005
HMDB0042098	APOE4 Noncarrier	C43:1 TAG	Lipids and lipid-like molecules	-0.0551167	0.00400237
HMDB0008731	All	C40:9 PC	Lipids and lipid-like molecules	0.120924	0.117408
HMDB0008731	APOE4 Carrier	C40:9 PC	Lipids and lipid-like molecules	0.108659	0.13978
HMDB0008731	APOE4 Noncarrier	C40:9 PC	Lipids and lipid-like molecules	0.124911	0.10767
HMDB0011394	All	C40:7 PE plasmalogen	Lipids and lipid-like molecules	0.0465886	0.0256088
HMDB0011394	APOE4 Carrier	C40:7 PE plasmalogen	Lipids and lipid-like molecules	0.0250408	0.0408124
HMDB0011394	APOE4 Noncarrier	C40:7 PE plasmalogen	Lipids and lipid-like molecules	0.0550439	0.019559
HMDB0010167	All	C40:6 PS	Lipids and lipid-like molecules	-0.085174	-0.0603443
HMDB0010167	APOE4 Carrier	C40:6 PS	Lipids and lipid-like molecules	-0.0109096	-0.0512955
HMDB0010167	APOE4 Noncarrier	C40:6 PS	Lipids and lipid-like molecules	-0.11039	-0.0553451
HMDB0009012	All	C40:6 PE	Lipids and lipid-like molecules	0.0634271	0.0884431
HMDB0009012	APOE4 Carrier	C40:6 PE	Lipids and lipid-like molecules	0.0515372	0.101455
HMDB0009012	APOE4 Noncarrier	C40:6 PE	Lipids and lipid-like molecules	0.0660526	0.0885624
HMDB0008057	All	C40:6 PC	Lipids and lipid-like molecules	0.102028	0.0970455
HMDB0008057	APOE4 Carrier	C40:6 PC	Lipids and lipid-like molecules	0.105206	0.112023
HMDB0008057	APOE4 Noncarrier	C40:6 PC	Lipids and lipid-like molecules	0.100308	0.0908734
HMDB0013127	All	C4-OH carnitine	Lipids and lipid-like molecules	-0.0246549	0.000670489
HMDB0013127	APOE4 Carrier	C4-OH carnitine	Lipids and lipid-like molecules	-0.0312789	0.0261491
HMDB0013127	APOE4 Noncarrier	C4-OH carnitine	Lipids and lipid-like molecules	-0.0230648	-0.0066692
HMDB0011420	All	C38:7 PE plasmalogen	Lipids and lipid-like molecules	0.088933	0.0780394
HMDB0011420	APOE4 Carrier	C38:7 PE plasmalogen	Lipids and lipid-like molecules	0.0694417	0.0859654
HMDB0011420	APOE4 Noncarrier	C38:7 PE plasmalogen	Lipids and lipid-like molecules	0.0961016	0.0752883
HMDB0011229	All	C38:7 PC plasmalogen	Lipids and lipid-like molecules	0.0916961	0.0712803
HMDB0011229	APOE4 Carrier	C38:7 PC plasmalogen	Lipids and lipid-like molecules	0.0721868	0.0775968
HMDB0011229	APOE4 Noncarrier	C38:7 PC plasmalogen	Lipids and lipid-like molecules	0.0996161	0.0684402
HMDB0011387	All	C38:6 PE plasmalogen	Lipids and lipid-like molecules	-0.0514735	-0.0474666
HMDB0011387	APOE4 Carrier	C38:6 PE plasmalogen	Lipids and lipid-like molecules	-0.0607442	-0.0442776
HMDB0011387	APOE4 Noncarrier	C38:6 PE plasmalogen	Lipids and lipid-like molecules	-0.0480629	-0.0509033
HMDB0009102	All	C38:6 PE	Lipids and lipid-like molecules	0.0611633	0.0796973
HMDB0009102	APOE4 Carrier	C38:6 PE	Lipids and lipid-like molecules	0.0568248	0.0850452
HMDB0009102	APOE4 Noncarrier	C38:6 PE	Lipids and lipid-like molecules	0.0623817	0.0792979
HMDB0007991	All	C38:6 PC	Lipids and lipid-like molecules	0.117452	0.117826
HMDB0007991	APOE4 Carrier	C38:6 PC	Lipids and lipid-like molecules	0.10083	0.134434
HMDB0007991	APOE4 Noncarrier	C38:6 PC	Lipids and lipid-like molecules	0.123034	0.110768
HMDB0009069	All	C38:5 PE	Lipids and lipid-like molecules	-0.0389255	-0.0322892
HMDB0009069	APOE4 Carrier	C38:5 PE	Lipids and lipid-like molecules	-0.0263085	-0.0579806
HMDB0009069	APOE4 Noncarrier	C38:5 PE	Lipids and lipid-like molecules	-0.0426375	-0.0196453
HMDB0007199	All	C38:5 DAG	Lipids and lipid-like molecules	0.0132334	0.00827258
HMDB0007199	APOE4 Carrier	C38:5 DAG	Lipids and lipid-like molecules	0.00582113	-0.0300828
HMDB0007199	APOE4 Noncarrier	C38:5 DAG	Lipids and lipid-like molecules	0.0145278	0.0241688
HMDB0009815	All	C38:4 PI	Lipids and lipid-like molecules	-0.00760025	-0.0050342
HMDB0009815	APOE4 Carrier	C38:4 PI	Lipids and lipid-like molecules	0.000243769	0.0101387
HMDB0009815	APOE4 Noncarrier	C38:4 PI	Lipids and lipid-like molecules	-0.007654	-0.0126752
HMDB0009003	All	C38:4 PE	Lipids and lipid-like molecules	-0.0215613	-0.0202522
HMDB0009003	APOE4 Carrier	C38:4 PE	Lipids and lipid-like molecules	-0.0195184	-0.0417324
HMDB0009003	APOE4 Noncarrier	C38:4 PE	Lipids and lipid-like molecules	-0.0226052	-0.00912053
HMDB0011252	All	C38:4 PC plasmalogen	Lipids and lipid-like molecules	-0.119458	-0.121539
HMDB0011252	APOE4 Carrier	C38:4 PC plasmalogen	Lipids and lipid-like molecules	-0.101538	-0.142497
HMDB0011252	APOE4 Noncarrier	C38:4 PC plasmalogen	Lipids and lipid-like molecules	-0.124045	-0.115459
HMDB0008048	All	C38:4 PC	Lipids and lipid-like molecules	-0.0230038	-0.026724
HMDB0008048	APOE4 Carrier	C38:4 PC	Lipids and lipid-like molecules	0.00049873	-0.0256818
HMDB0008048	APOE4 Noncarrier	C38:4 PC	Lipids and lipid-like molecules	-0.0312217	-0.0293061
HMDB0011384	All	C38:3 PE plasmalogen	Lipids and lipid-like molecules	-0.0597911	-0.0963269
HMDB0011384	APOE4 Carrier	C38:3 PE plasmalogen	Lipids and lipid-like molecules	-0.086299	-0.120139
HMDB0011384	APOE4 Noncarrier	C38:3 PE plasmalogen	Lipids and lipid-like molecules	-0.0504324	-0.0902372
HMDB0008047	All	C38:3 PC	Lipids and lipid-like molecules	-0.0173632	-0.00293587
HMDB0008047	APOE4 Carrier	C38:3 PC	Lipids and lipid-like molecules	-0.00164943	-0.0125628
HMDB0008047	APOE4 Noncarrier	C38:3 PC	Lipids and lipid-like molecules	-0.0229857	0.00140937
HMDB0008942	All	C38:2 PE	Lipids and lipid-like molecules	-0.0433849	-0.0809694
HMDB0008942	APOE4 Carrier	C38:2 PE	Lipids and lipid-like molecules	-0.0357415	-0.0808208
HMDB0008942	APOE4 Noncarrier	C38:2 PE	Lipids and lipid-like molecules	-0.0442237	-0.0797837
HMDB0008270	All	C38:2 PC	Lipids and lipid-like molecules	0.0157276	0.0147692
HMDB0008270	APOE4 Carrier	C38:2 PC	Lipids and lipid-like molecules	0.0256126	-0.00717488
HMDB0008270	APOE4 Noncarrier	C38:2 PC	Lipids and lipid-like molecules	0.0130042	0.0227906
HMDB0011410	All	C36:5 PE plasmalogen	Lipids and lipid-like molecules	-0.0191645	-0.0296295
HMDB0011410	APOE4 Carrier	C36:5 PE plasmalogen	Lipids and lipid-like molecules	-0.0291291	-0.0337989
HMDB0011410	APOE4 Noncarrier	C36:5 PE plasmalogen	Lipids and lipid-like molecules	-0.0164412	-0.0299123
HMDB0011220	All	C36:5 PC plasmalogen-B	Lipids and lipid-like molecules	-0.0373729	-0.0503153
HMDB0011220	APOE4 Carrier	C36:5 PC plasmalogen-B	Lipids and lipid-like molecules	-0.0266993	-0.0864176
HMDB0011220	APOE4 Noncarrier	C36:5 PC plasmalogen-B	Lipids and lipid-like molecules	-0.0404425	-0.0412633
HMDB0011221	All	C36:5 PC plasmalogen-A	Lipids and lipid-like molecules	0.0309226	0.0352276
HMDB0011221	APOE4 Carrier	C36:5 PC plasmalogen-A	Lipids and lipid-like molecules	0.0350315	0.0640238
HMDB0011221	APOE4 Noncarrier	C36:5 PC plasmalogen-A	Lipids and lipid-like molecules	0.0316486	0.0226139
HMDB0011442	All	C36:4 PE plasmalogen	Lipids and lipid-like molecules	-0.0433703	-0.0834524
HMDB0011442	APOE4 Carrier	C36:4 PE plasmalogen	Lipids and lipid-like molecules	-0.0720497	-0.102664
HMDB0011442	APOE4 Noncarrier	C36:4 PE plasmalogen	Lipids and lipid-like molecules	-0.0311542	-0.0783588
HMDB0008138	All	C36:4 PC-B	Lipids and lipid-like molecules	-0.0163602	-0.00557802
HMDB0008138	APOE4 Carrier	C36:4 PC-B	Lipids and lipid-like molecules	-0.0041097	-0.0277558
HMDB0008138	APOE4 Noncarrier	C36:4 PC-B	Lipids and lipid-like molecules	-0.0211986	0.00266715
HMDB0007983	All	C36:4 PC-A	Lipids and lipid-like molecules	0.0085409	-0.0182293
HMDB0007983	APOE4 Carrier	C36:4 PC-A	Lipids and lipid-like molecules	0.00798933	-0.0483286
HMDB0007983	APOE4 Noncarrier	C36:4 PC-A	Lipids and lipid-like molecules	0.0118129	-0.00881189
HMDB0011310	All	C36:4 PC plasmalogen	Lipids and lipid-like molecules	-0.0526647	-0.03034
HMDB0011310	APOE4 Carrier	C36:4 PC plasmalogen	Lipids and lipid-like molecules	-0.0292695	-0.0177539
HMDB0011310	APOE4 Noncarrier	C36:4 PC plasmalogen	Lipids and lipid-like molecules	-0.05874	-0.0318271
HMDB0007248	All	C36:4 DAG	Lipids and lipid-like molecules	0.0674967	0.019576
HMDB0007248	APOE4 Carrier	C36:4 DAG	Lipids and lipid-like molecules	0.0364991	0.00766883
HMDB0007248	APOE4 Noncarrier	C36:4 DAG	Lipids and lipid-like molecules	0.076399	0.0241968
HMDB0011441	All	C36:3 PE plasmalogen	Lipids and lipid-like molecules	-0.0673456	-0.100743
HMDB0011441	APOE4 Carrier	C36:3 PE plasmalogen	Lipids and lipid-like molecules	-0.080344	-0.128447
HMDB0011441	APOE4 Noncarrier	C36:3 PE plasmalogen	Lipids and lipid-like molecules	-0.061207	-0.0909331
HMDB0009060	All	C36:3 PE	Lipids and lipid-like molecules	-0.0191079	-0.0249794
HMDB0009060	APOE4 Carrier	C36:3 PE	Lipids and lipid-like molecules	0.00254141	-0.0695367
HMDB0009060	APOE4 Noncarrier	C36:3 PE	Lipids and lipid-like molecules	-0.0248037	-0.0058137
HMDB0008105	All	C36:3 PC	Lipids and lipid-like molecules	-0.0131784	-0.0373174
HMDB0008105	APOE4 Carrier	C36:3 PC	Lipids and lipid-like molecules	-0.00285489	-0.0702638
HMDB0008105	APOE4 Noncarrier	C36:3 PC	Lipids and lipid-like molecules	-0.0146392	-0.0241052
HMDB0007219	All	C36:3 DAG	Lipids and lipid-like molecules	0.0405453	-8.91537e-05
HMDB0007219	APOE4 Carrier	C36:3 DAG	Lipids and lipid-like molecules	0.0128808	-0.0275108
HMDB0007219	APOE4 Noncarrier	C36:3 DAG	Lipids and lipid-like molecules	0.0482736	0.0113092
HMDB0009082	All	C36:2 PE plasmalogen	Lipids and lipid-like molecules	-0.100364	-0.111085
HMDB0009082	APOE4 Carrier	C36:2 PE plasmalogen	Lipids and lipid-like molecules	-0.0943333	-0.134742
HMDB0009082	APOE4 Noncarrier	C36:2 PE plasmalogen	Lipids and lipid-like molecules	-0.100633	-0.10205
HMDB0008994	All	C36:2 PE	Lipids and lipid-like molecules	-0.0129837	-0.0108922
HMDB0008994	APOE4 Carrier	C36:2 PE	Lipids and lipid-like molecules	-0.0107145	-0.0512137
HMDB0008994	APOE4 Noncarrier	C36:2 PE	Lipids and lipid-like molecules	-0.0134782	0.0082965
HMDB0008039	All	C36:2 PC	Lipids and lipid-like molecules	-0.00846969	-0.0354968
HMDB0008039	APOE4 Carrier	C36:2 PC	Lipids and lipid-like molecules	-0.00693764	-0.0588745
HMDB0008039	APOE4 Noncarrier	C36:2 PC	Lipids and lipid-like molecules	-0.00696373	-0.0271349
HMDB0007218	All	C36:2 DAG	Lipids and lipid-like molecules	-0.0204869	-0.0219995
HMDB0007218	APOE4 Carrier	C36:2 DAG	Lipids and lipid-like molecules	-0.0302157	-0.0562118
HMDB0007218	APOE4 Noncarrier	C36:2 DAG	Lipids and lipid-like molecules	-0.0192461	-0.00650426
HMDB0009016	All	C36:1 PE plasmalogen	Lipids and lipid-like molecules	-0.0874505	-0.0530666
HMDB0009016	APOE4 Carrier	C36:1 PE plasmalogen	Lipids and lipid-like molecules	-0.0704514	-0.0370906
HMDB0009016	APOE4 Noncarrier	C36:1 PE plasmalogen	Lipids and lipid-like molecules	-0.0914401	-0.0642984
HMDB0008038	All	C36:1 PC	Lipids and lipid-like molecules	-0.0722493	-0.0454416
HMDB0008038	APOE4 Carrier	C36:1 PC	Lipids and lipid-like molecules	-0.054928	-0.0609128
HMDB0008038	APOE4 Noncarrier	C36:1 PC	Lipids and lipid-like molecules	-0.0771463	-0.0376965
HMDB0007216	All	C36:1 DAG	Lipids and lipid-like molecules	-0.0470756	-0.0193115
HMDB0007216	APOE4 Carrier	C36:1 DAG	Lipids and lipid-like molecules	-0.0576983	-0.063958
HMDB0007216	APOE4 Noncarrier	C36:1 DAG	Lipids and lipid-like molecules	-0.0446198	0.00154832
HMDB0011214	All	C34:5 PC plasmalogen	Lipids and lipid-like molecules	-0.054352	-0.0678673
HMDB0011214	APOE4 Carrier	C34:5 PC plasmalogen	Lipids and lipid-like molecules	-0.0734572	-0.0887436
HMDB0011214	APOE4 Noncarrier	C34:5 PC plasmalogen	Lipids and lipid-like molecules	-0.0478533	-0.0633475
HMDB0007883	All	C34:4 PC	Lipids and lipid-like molecules	-0.0173827	-0.0173094
HMDB0007883	APOE4 Carrier	C34:4 PC	Lipids and lipid-like molecules	-0.00510156	-0.0420351
HMDB0007883	APOE4 Noncarrier	C34:4 PC	Lipids and lipid-like molecules	-0.0212503	-0.00846072
HMDB0011343	All	C34:3 PE plasmalogen	Lipids and lipid-like molecules	-0.0237836	-0.0624003
HMDB0011343	APOE4 Carrier	C34:3 PE plasmalogen	Lipids and lipid-like molecules	-0.0434516	-0.0849446
HMDB0011343	APOE4 Noncarrier	C34:3 PE plasmalogen	Lipids and lipid-like molecules	-0.0159673	-0.0557258
HMDB0008006	All	C34:3 PC	Lipids and lipid-like molecules	-0.00635546	-0.0069274
HMDB0008006	APOE4 Carrier	C34:3 PC	Lipids and lipid-like molecules	-0.020511	-0.00135293
HMDB0008006	APOE4 Noncarrier	C34:3 PC	Lipids and lipid-like molecules	-0.000607633	-0.00503015
HMDB0008928	All	C34:2 PE	Lipids and lipid-like molecules	-0.0118671	-0.00216579
HMDB0008928	APOE4 Carrier	C34:2 PE	Lipids and lipid-like molecules	-0.00132724	-0.0486576
HMDB0008928	APOE4 Noncarrier	C34:2 PE	Lipids and lipid-like molecules	-0.0147555	0.0197317
HMDB0011210	All	C34:2 PC plasmalogen	Lipids and lipid-like molecules	-0.0227331	-0.0135218
HMDB0011210	APOE4 Carrier	C34:2 PC plasmalogen	Lipids and lipid-like molecules	-0.0126498	-0.0352587
HMDB0011210	APOE4 Noncarrier	C34:2 PC plasmalogen	Lipids and lipid-like molecules	-0.0222894	-0.00617185
HMDB0007103	All	C34:2 DAG	Lipids and lipid-like molecules	0.00868259	0.00534592
HMDB0007103	APOE4 Carrier	C34:2 DAG	Lipids and lipid-like molecules	-0.0155954	-0.0362518
HMDB0007103	APOE4 Noncarrier	C34:2 DAG	Lipids and lipid-like molecules	0.0145912	0.0235446
HMDB0011208	All	C34:1 PC plasmalogen	Lipids and lipid-like molecules	-0.016394	-0.00988718
HMDB0011208	APOE4 Carrier	C34:1 PC plasmalogen	Lipids and lipid-like molecules	0.00762996	-0.020391
HMDB0011208	APOE4 Noncarrier	C34:1 PC plasmalogen	Lipids and lipid-like molecules	-0.0221268	-0.00507452
HMDB0007972	All	C34:1 PC	Lipids and lipid-like molecules	-0.0382997	0.00270963
HMDB0007972	APOE4 Carrier	C34:1 PC	Lipids and lipid-like molecules	-0.0218579	-0.023137
HMDB0007972	APOE4 Noncarrier	C34:1 PC	Lipids and lipid-like molecules	-0.0432865	0.0140616
HMDB0012356	All	C34:0 PS	Lipids and lipid-like molecules	0.0484021	0.0677215
HMDB0012356	APOE4 Carrier	C34:0 PS	Lipids and lipid-like molecules	0.0371672	0.0934434
HMDB0012356	APOE4 Noncarrier	C34:0 PS	Lipids and lipid-like molecules	0.0534212	0.0583229
HMDB0008925	All	C34:0 PE	Lipids and lipid-like molecules	-0.0802538	-0.039136
HMDB0008925	APOE4 Carrier	C34:0 PE	Lipids and lipid-like molecules	-0.048515	-0.0197408
HMDB0008925	APOE4 Noncarrier	C34:0 PE	Lipids and lipid-like molecules	-0.0897433	-0.0419845
HMDB0007100	All	C34:0 DAG	Lipids and lipid-like molecules	-0.0449527	-0.00613025
HMDB0007100	APOE4 Carrier	C34:0 DAG	Lipids and lipid-like molecules	-0.0451211	-0.037425
HMDB0007100	APOE4 Noncarrier	C34:0 DAG	Lipids and lipid-like molecules	-0.045807	0.0157272
HMDB0007874	All	C32:2 PC	Lipids and lipid-like molecules	-0.00699891	-0.0131323
HMDB0007874	APOE4 Carrier	C32:2 PC	Lipids and lipid-like molecules	-0.00372233	-0.0407584
HMDB0007874	APOE4 Noncarrier	C32:2 PC	Lipids and lipid-like molecules	-0.00711127	-0.00203894
HMDB0007873	All	C32:1 PC	Lipids and lipid-like molecules	-0.0363309	0.0066219
HMDB0007873	APOE4 Carrier	C32:1 PC	Lipids and lipid-like molecules	-0.0227028	-0.0143234
HMDB0007873	APOE4 Noncarrier	C32:1 PC	Lipids and lipid-like molecules	-0.0408594	0.0173767
HMDB0007871	All	C32:0 PC	Lipids and lipid-like molecules	0.00638906	0.0483755
HMDB0007871	APOE4 Carrier	C32:0 PC	Lipids and lipid-like molecules	0.0341809	0.0317369
HMDB0007871	APOE4 Noncarrier	C32:0 PC	Lipids and lipid-like molecules	-0.0013155	0.0556711
HMDB0007098	All	C32:0 DAG	Lipids and lipid-like molecules	-0.016993	0.00187864
HMDB0007098	APOE4 Carrier	C32:0 DAG	Lipids and lipid-like molecules	-0.0234901	-0.0358178
HMDB0007098	APOE4 Noncarrier	C32:0 DAG	Lipids and lipid-like molecules	-0.0157601	0.0205023
HMDB0007869	All	C30:0 PC	Lipids and lipid-like molecules	-0.0308653	0.00525119
HMDB0007869	APOE4 Carrier	C30:0 PC	Lipids and lipid-like molecules	-0.00782303	-0.0174003
HMDB0007869	APOE4 Noncarrier	C30:0 PC	Lipids and lipid-like molecules	-0.0376274	0.0160493
HMDB0007011	All	C30:0 DAG	Lipids and lipid-like molecules	-0.0249574	0.00271209
HMDB0007011	APOE4 Carrier	C30:0 DAG	Lipids and lipid-like molecules	-0.0288564	-0.0337296
HMDB0007011	APOE4 Noncarrier	C30:0 DAG	Lipids and lipid-like molecules	-0.0247951	0.0214255
HMDB0012107	All	C24:1 SM	Lipids and lipid-like molecules	0.0260428	0.0395024
HMDB0012107	APOE4 Carrier	C24:1 SM	Lipids and lipid-like molecules	0.0257939	0.0496754
HMDB0012107	APOE4 Noncarrier	C24:1 SM	Lipids and lipid-like molecules	0.0287507	0.0341697
HMDB0004953	All	C24:1 Ceramide (d18:1)	Lipids and lipid-like molecules	-0.0341184	0.0110288
HMDB0004953	APOE4 Carrier	C24:1 Ceramide (d18:1)	Lipids and lipid-like molecules	-0.0392336	-0.00593893
HMDB0004953	APOE4 Noncarrier	C24:1 Ceramide (d18:1)	Lipids and lipid-like molecules	-0.0321551	0.0185492
HMDB0010405	All	C24:0 LPC	Lipids and lipid-like molecules	0.0893616	0.0380095
HMDB0010405	APOE4 Carrier	C24:0 LPC	Lipids and lipid-like molecules	0.0797409	0.0417377
HMDB0010405	APOE4 Noncarrier	C24:0 LPC	Lipids and lipid-like molecules	0.0913494	0.0324881
HMDB0004956	All	C24:0 Ceramide (d18:1)	Lipids and lipid-like molecules	0.000877256	-0.0168106
HMDB0004956	APOE4 Carrier	C24:0 Ceramide (d18:1)	Lipids and lipid-like molecules	-0.00461529	-0.0614735
HMDB0004956	APOE4 Noncarrier	C24:0 Ceramide (d18:1)	Lipids and lipid-like molecules	0.00279018	-0.000709331
HMDB0011526	All	C22:6 LPE	Lipids and lipid-like molecules	0.0745833	0.0895966
HMDB0011526	APOE4 Carrier	C22:6 LPE	Lipids and lipid-like molecules	0.0362182	0.0911055
HMDB0011526	APOE4 Noncarrier	C22:6 LPE	Lipids and lipid-like molecules	0.0884537	0.089898
HMDB0006733	All	C22:6 CE	Lipids and lipid-like molecules	0.0788686	0.0799946
HMDB0006733	APOE4 Carrier	C22:6 CE	Lipids and lipid-like molecules	0.0678204	0.101359
HMDB0006733	APOE4 Noncarrier	C22:6 CE	Lipids and lipid-like molecules	0.0832208	0.0700543
HMDB0010403	All	C22:5 LPC	Lipids and lipid-like molecules	-0.0641529	-0.0315019
HMDB0010403	APOE4 Carrier	C22:5 LPC	Lipids and lipid-like molecules	-0.0642416	-0.0805904
HMDB0010403	APOE4 Noncarrier	C22:5 LPC	Lipids and lipid-like molecules	-0.0615862	-0.0118245
HMDB0010401	All	C22:4 LPC	Lipids and lipid-like molecules	-0.111152	-0.0371586
HMDB0010401	APOE4 Carrier	C22:4 LPC	Lipids and lipid-like molecules	-0.113768	-0.0668745
HMDB0010401	APOE4 Noncarrier	C22:4 LPC	Lipids and lipid-like molecules	-0.109362	-0.0220369
HMDB0006729	All	C22:4 CE	Lipids and lipid-like molecules	-0.0353516	-0.0464893
HMDB0006729	APOE4 Carrier	C22:4 CE	Lipids and lipid-like molecules	-0.0127044	-0.113403
HMDB0006729	APOE4 Noncarrier	C22:4 CE	Lipids and lipid-like molecules	-0.0364669	-0.0345649
HMDB0011520	All	C22:0 LPE	Lipids and lipid-like molecules	0.00810765	0.00369104
HMDB0011520	APOE4 Carrier	C22:0 LPE	Lipids and lipid-like molecules	0.0165814	-0.0193225
HMDB0011520	APOE4 Noncarrier	C22:0 LPE	Lipids and lipid-like molecules	0.00670092	0.00744572
HMDB0004952	All	C22:0 Ceramide (d18:1)	Lipids and lipid-like molecules	-0.040723	-0.0423105
HMDB0004952	APOE4 Carrier	C22:0 Ceramide (d18:1)	Lipids and lipid-like molecules	-0.050741	-0.0861171
HMDB0004952	APOE4 Noncarrier	C22:0 Ceramide (d18:1)	Lipids and lipid-like molecules	-0.0375159	-0.0256068
HMDB0006455	All	C20:4 carnitine	Lipids and lipid-like molecules	0.0135895	0.0718566
HMDB0006455	APOE4 Carrier	C20:4 carnitine	Lipids and lipid-like molecules	-0.021382	0.0672465
HMDB0006455	APOE4 Noncarrier	C20:4 carnitine	Lipids and lipid-like molecules	0.0214523	0.0866804
HMDB0011517	All	C20:4 LPE	Lipids and lipid-like molecules	-0.0772939	-0.069785
HMDB0011517	APOE4 Carrier	C20:4 LPE	Lipids and lipid-like molecules	-0.0891907	-0.10406
HMDB0011517	APOE4 Noncarrier	C20:4 LPE	Lipids and lipid-like molecules	-0.071774	-0.0569448
HMDB0006726	All	C20:4 CE	Lipids and lipid-like molecules	-0.0238107	-0.0421602
HMDB0006726	APOE4 Carrier	C20:4 CE	Lipids and lipid-like molecules	-0.00538526	-0.0447618
HMDB0006726	APOE4 Noncarrier	C20:4 CE	Lipids and lipid-like molecules	-0.0291597	-0.042435
HMDB0010393	All	C20:3 LPC	Lipids and lipid-like molecules	-0.0382758	-0.0294042
HMDB0010393	APOE4 Carrier	C20:3 LPC	Lipids and lipid-like molecules	-0.0338882	-0.0610016
HMDB0010393	APOE4 Noncarrier	C20:3 LPC	Lipids and lipid-like molecules	-0.0388811	-0.019839
HMDB0006736	All	C20:3 CE	Lipids and lipid-like molecules	-0.0203335	-0.0130215
HMDB0006736	APOE4 Carrier	C20:3 CE	Lipids and lipid-like molecules	-0.0058164	-0.0182968
HMDB0006736	APOE4 Noncarrier	C20:3 CE	Lipids and lipid-like molecules	-0.0237478	-0.0109668
HMDB0011512	All	C20:1 LPE	Lipids and lipid-like molecules	-0.114445	-0.0603436
HMDB0011512	APOE4 Carrier	C20:1 LPE	Lipids and lipid-like molecules	-0.0961645	-0.114933
HMDB0011512	APOE4 Noncarrier	C20:1 LPE	Lipids and lipid-like molecules	-0.120223	-0.0388932
HMDB0012102	All	C20:0 SM	Lipids and lipid-like molecules	-0.0112131	-0.0251529
HMDB0012102	APOE4 Carrier	C20:0 SM	Lipids and lipid-like molecules	-0.0292238	-0.0576273
HMDB0012102	APOE4 Noncarrier	C20:0 SM	Lipids and lipid-like molecules	-0.00397519	-0.0153115
HMDB0011481	All	C20:0 LPE	Lipids and lipid-like molecules	-0.0594394	-0.0391142
HMDB0011481	APOE4 Carrier	C20:0 LPE	Lipids and lipid-like molecules	-0.0746561	0.0107658
HMDB0011481	APOE4 Noncarrier	C20:0 LPE	Lipids and lipid-like molecules	-0.0556365	-0.0661028
HMDB0010390	All	C20:0 LPC	Lipids and lipid-like molecules	0.0510594	0.0462352
HMDB0010390	APOE4 Carrier	C20:0 LPC	Lipids and lipid-like molecules	0.0197541	0.0520981
HMDB0010390	APOE4 Noncarrier	C20:0 LPC	Lipids and lipid-like molecules	0.0585099	0.0331564
HMDB0006460	All	C20 carnitine	Lipids and lipid-like molecules	-0.066773	-0.0378764
HMDB0006460	APOE4 Carrier	C20 carnitine	Lipids and lipid-like molecules	-0.0481942	0.00501779
HMDB0006460	APOE4 Noncarrier	C20 carnitine	Lipids and lipid-like molecules	-0.0689221	-0.0759359
HMDB0000201	All	C2 carnitine	Lipids and lipid-like molecules	-0.0146793	-0.0139634
HMDB0000201	APOE4 Carrier	C2 carnitine	Lipids and lipid-like molecules	-0.0334105	0.0118916
HMDB0000201	APOE4 Noncarrier	C2 carnitine	Lipids and lipid-like molecules	-0.00856157	-0.0227288
HMDB0011478	All	C18:3 LPE	Lipids and lipid-like molecules	-0.0196639	-0.0265327
HMDB0011478	APOE4 Carrier	C18:3 LPE	Lipids and lipid-like molecules	-0.0152061	-0.0740684
HMDB0011478	APOE4 Noncarrier	C18:3 LPE	Lipids and lipid-like molecules	-0.0192984	-0.00234217
HMDB0010370	All	C18:3 CE	Lipids and lipid-like molecules	-0.0341266	-0.00322923
HMDB0010370	APOE4 Carrier	C18:3 CE	Lipids and lipid-like molecules	-0.0159474	0.00779814
HMDB0010370	APOE4 Noncarrier	C18:3 CE	Lipids and lipid-like molecules	-0.0358407	-0.00313864
HMDB0011507	All	C18:2 LPE	Lipids and lipid-like molecules	-0.04652	-0.0507278
HMDB0011507	APOE4 Carrier	C18:2 LPE	Lipids and lipid-like molecules	-0.0535177	-0.100598
HMDB0011507	APOE4 Noncarrier	C18:2 LPE	Lipids and lipid-like molecules	-0.0418146	-0.0313775
HMDB0010386	All	C18:2 LPC	Lipids and lipid-like molecules	-0.0155511	-0.0330113
HMDB0010386	APOE4 Carrier	C18:2 LPC	Lipids and lipid-like molecules	-0.0250445	-0.0779334
HMDB0010386	APOE4 Noncarrier	C18:2 LPC	Lipids and lipid-like molecules	-0.00952959	-0.0204291
HMDB0000610	All	C18:2 CE	Lipids and lipid-like molecules	0.0201811	-0.0221659
HMDB0000610	APOE4 Carrier	C18:2 CE	Lipids and lipid-like molecules	0.0237363	-0.02813
HMDB0000610	APOE4 Noncarrier	C18:2 CE	Lipids and lipid-like molecules	0.0207224	-0.0196425
HMDB0011506	All	C18:1 LPE	Lipids and lipid-like molecules	-0.0686549	-0.0459744
HMDB0011506	APOE4 Carrier	C18:1 LPE	Lipids and lipid-like molecules	-0.0582176	-0.0986302
HMDB0011506	APOE4 Noncarrier	C18:1 LPE	Lipids and lipid-like molecules	-0.0701451	-0.0243167
HMDB0001348	All	C18:0 SM	Lipids and lipid-like molecules	-0.0661744	-0.0286224
HMDB0001348	APOE4 Carrier	C18:0 SM	Lipids and lipid-like molecules	-0.0836928	-0.046562
HMDB0001348	APOE4 Noncarrier	C18:0 SM	Lipids and lipid-like molecules	-0.0587818	-0.0234161
HMDB0010368	All	C18:0 CE	Lipids and lipid-like molecules	-0.0514705	-0.0851428
HMDB0010368	APOE4 Carrier	C18:0 CE	Lipids and lipid-like molecules	-0.0558215	-0.0797364
HMDB0010368	APOE4 Noncarrier	C18:0 CE	Lipids and lipid-like molecules	-0.0489504	-0.0883277
HMDB0240613	All	C16:1 SM	Lipids and lipid-like molecules	0.00249075	-0.033099
HMDB0240613	APOE4 Carrier	C16:1 SM	Lipids and lipid-like molecules	-0.012543	-0.0569486
HMDB0240613	APOE4 Noncarrier	C16:1 SM	Lipids and lipid-like molecules	0.00655848	-0.0416246
HMDB0010407	All	C16:1 LPC plasmalogen	Lipids and lipid-like molecules	-0.00691036	-0.0165213
HMDB0010407	APOE4 Carrier	C16:1 LPC plasmalogen	Lipids and lipid-like molecules	-0.0548065	-0.0556022
HMDB0010407	APOE4 Noncarrier	C16:1 LPC plasmalogen	Lipids and lipid-like molecules	0.00968748	-0.0073752
HMDB0000658	All	C16:1 CE	Lipids and lipid-like molecules	-0.0505099	0.00484451
HMDB0000658	APOE4 Carrier	C16:1 CE	Lipids and lipid-like molecules	-0.0436839	0.00185409
HMDB0000658	APOE4 Noncarrier	C16:1 CE	Lipids and lipid-like molecules	-0.0519093	0.00862291
HMDB0010169	All	C16:0 SM	Lipids and lipid-like molecules	-0.0218332	-0.00957898
HMDB0010169	APOE4 Carrier	C16:0 SM	Lipids and lipid-like molecules	-0.00740405	-0.020676
HMDB0010169	APOE4 Noncarrier	C16:0 SM	Lipids and lipid-like molecules	-0.0234086	-0.00858583
HMDB0004949	All	C16:0 Ceramide (d18:1)	Lipids and lipid-like molecules	-0.0422715	-0.0127574
HMDB0004949	APOE4 Carrier	C16:0 Ceramide (d18:1)	Lipids and lipid-like molecules	-0.0588354	-0.0401474
HMDB0004949	APOE4 Noncarrier	C16:0 Ceramide (d18:1)	Lipids and lipid-like molecules	-0.0352204	-0.00426485
HMDB0013331	All	C14:2 carnitine	Lipids and lipid-like molecules	0.0230673	-0.00295297
HMDB0013331	APOE4 Carrier	C14:2 carnitine	Lipids and lipid-like molecules	-0.0096777	-0.00836496
HMDB0013331	APOE4 Noncarrier	C14:2 carnitine	Lipids and lipid-like molecules	0.0344727	-0.00301211
HMDB0013326	All	C12:1 carnitine	Lipids and lipid-like molecules	-0.0237844	-0.041792
HMDB0013326	APOE4 Carrier	C12:1 carnitine	Lipids and lipid-like molecules	-0.0580319	-0.0491281
HMDB0013326	APOE4 Noncarrier	C12:1 carnitine	Lipids and lipid-like molecules	-0.0122206	-0.0398468
HMDB0013325	All	C10:2 carnitine	Lipids and lipid-like molecules	0.00773878	0.0012104
HMDB0013325	APOE4 Carrier	C10:2 carnitine	Lipids and lipid-like molecules	-0.0229197	0.0504909
HMDB0013325	APOE4 Noncarrier	C10:2 carnitine	Lipids and lipid-like molecules	0.0177996	-0.0163735
HMDB0000651	All	C10 carnitine	Lipids and lipid-like molecules	-0.0248444	-0.0383963
HMDB0000651	APOE4 Carrier	C10 carnitine	Lipids and lipid-like molecules	-0.0627965	-0.0416593
HMDB0000651	APOE4 Noncarrier	C10 carnitine	Lipids and lipid-like molecules	-0.0127587	-0.0388001
HMDB0000448	All	Adipate	Lipids and lipid-like molecules	-0.0184057	-0.0659855
HMDB0000448	APOE4 Carrier	Adipate	Lipids and lipid-like molecules	-0.0414477	0.0098556
HMDB0000448	APOE4 Noncarrier	Adipate	Lipids and lipid-like molecules	-0.00641792	-0.105207
HMDB0039059	All	3-Dehydroxycarnitine	Lipids and lipid-like molecules	-0.0177367	-0.051053
HMDB0039059	APOE4 Carrier	3-Dehydroxycarnitine	Lipids and lipid-like molecules	0.058225	0.0211977
HMDB0039059	APOE4 Noncarrier	3-Dehydroxycarnitine	Lipids and lipid-like molecules	-0.0245812	-0.0842914
HMDB0004030	All	21-deoxycortisol	Lipids and lipid-like molecules	0.00169995	0.00788841
HMDB0004030	APOE4 Carrier	21-deoxycortisol	Lipids and lipid-like molecules	0.0138589	0.0450401
HMDB0004030	APOE4 Noncarrier	21-deoxycortisol	Lipids and lipid-like molecules	-0.00247797	-0.00992394
HMDB0013733	All	Trimethylbenzene	Benzenoids	-0.0295393	-0.0263374
HMDB0013733	APOE4 Carrier	Trimethylbenzene	Benzenoids	-0.0657177	-0.0506787
HMDB0013733	APOE4 Noncarrier	Trimethylbenzene	Benzenoids	-0.0160523	-0.021843
HMDB0015150	All	Sulfamethoxazole	Benzenoids	0.00788197	-0.0133918
HMDB0015150	APOE4 Carrier	Sulfamethoxazole	Benzenoids	0.00198366	-0.05319
HMDB0015150	APOE4 Noncarrier	Sulfamethoxazole	Benzenoids	0.00908335	-0.000803874
HMDB0000840	All	Salicylurate	Benzenoids	0.0274573	0.0106305
HMDB0000840	APOE4 Carrier	Salicylurate	Benzenoids	0.0376413	0.123537
HMDB0000840	APOE4 Noncarrier	Salicylurate	Benzenoids	0.0284216	-0.0230721
HMDB0034169	All	Methyl N-methylanthranilate	Benzenoids	0.00443001	0.00345453
HMDB0034169	APOE4 Carrier	Methyl N-methylanthranilate	Benzenoids	0.0301886	-0.0546416
HMDB0034169	APOE4 Noncarrier	Methyl N-methylanthranilate	Benzenoids	-0.00376682	0.0259096
HMDB0000714	All	Hippurate	Benzenoids	0.0386932	0.0731269
HMDB0000714	APOE4 Carrier	Hippurate	Benzenoids	0.0345412	0.0886189
HMDB0000714	APOE4 Noncarrier	Hippurate	Benzenoids	0.0358428	0.0631703
HMDB0001859	All	Acetaminophen	Benzenoids	-0.00562112	-0.000887606
HMDB0001859	APOE4 Carrier	Acetaminophen	Benzenoids	-0.0128778	-0.0771997
HMDB0001859	APOE4 Noncarrier	Acetaminophen	Benzenoids	-0.00164296	0.0262349
HMDB0013678	All	4-hydroxyhippurate	Benzenoids	0.0200656	0.00315622
HMDB0013678	APOE4 Carrier	4-hydroxyhippurate	Benzenoids	0.0275099	0.0395641
HMDB0013678	APOE4 Noncarrier	4-hydroxyhippurate	Benzenoids	0.0183331	-0.00888159
HMDB0001476	All	3-hydroxyanthranilic acid	Benzenoids	0.0183749	0.0301949
HMDB0001476	APOE4 Carrier	3-hydroxyanthranilic acid	Benzenoids	0.0334446	0.0226968
HMDB0001476	APOE4 Noncarrier	3-hydroxyanthranilic acid	Benzenoids	0.0161762	0.0312755
HMDB0000875	All	Trigonelline	Alkaloids and derivatives	0.0361987	0.0234557
HMDB0000875	APOE4 Carrier	Trigonelline	Alkaloids and derivatives	0.0389014	0.0163696
HMDB0000875	APOE4 Noncarrier	Trigonelline	Alkaloids and derivatives	0.0355858	0.0294759
HMDB0014611	All	Quinine	Alkaloids and derivatives	-0.0230868	0.0140025
HMDB0014611	APOE4 Carrier	Quinine	Alkaloids and derivatives	0.000593815	0.0725482
HMDB0014611	APOE4 Noncarrier	Quinine	Alkaloids and derivatives	-0.0430584	-0.0197244
HMDB0029377	All	Piperine	Alkaloids and derivatives	0.0392568	-0.0125115
HMDB0029377	APOE4 Carrier	Piperine	Alkaloids and derivatives	0.0206527	-0.0267434
HMDB0029377	APOE4 Noncarrier	Piperine	Alkaloids and derivatives	0.0456241	-0.00367755

## Sheet: source_data_supp_fig9
rsid	pval	phenotype
rs596705	0.07957	Alzheimer's disease
rs80051515	0.2983	Alzheimer's disease
rs183337870	0.9783	Alzheimer's disease
rs1180372	0.1035	Alzheimer's disease
rs2018212	0.1226	Alzheimer's disease
rs4660751	0.1404	Alzheimer's disease
rs147534647	0.5379	Alzheimer's disease
rs10489935	0.1645	Alzheimer's disease
rs114399275	0.173	Alzheimer's disease
rs587404	0.07576	Alzheimer's disease
rs75882914	0.3009	Alzheimer's disease
rs588326	0.07771	Alzheimer's disease
rs72661980	0.4751	Alzheimer's disease
rs116756012	0.3584	Alzheimer's disease
rs78256423	0.303	Alzheimer's disease
rs617577	0.3762	Alzheimer's disease
rs114124548	0.251	Alzheimer's disease
rs1775656	0.07716	Alzheimer's disease
rs12565894	0.3185	Alzheimer's disease
rs144061805	0.1681	Alzheimer's disease
rs74972679	0.9023	Alzheimer's disease
rs2296173	0.1199	Alzheimer's disease
rs783837	0.1803	Alzheimer's disease
rs3118014	0.1229	Alzheimer's disease
rs668556	0.1154	Alzheimer's disease
rs1180379	0.7707	Alzheimer's disease
rs1985076	0.09014	Alzheimer's disease
rs1180378	0.1376	Alzheimer's disease
rs1180377	0.7621	Alzheimer's disease
rs1746838	0.1716	Alzheimer's disease
rs116060943	0.3212	Alzheimer's disease
rs687848	0.6163	Alzheimer's disease
rs688320	0.105	Alzheimer's disease
rs7540171	0.1633	Alzheimer's disease
rs41270819	0.1718	Alzheimer's disease
rs61779305	0.3844	Alzheimer's disease
rs783841	0.1871	Alzheimer's disease
rs61779306	0.1289	Alzheimer's disease
rs599892	0.06672	Alzheimer's disease
rs77563903	0.1489	Alzheimer's disease
rs783840	0.1866	Alzheimer's disease
rs147360850	0.3591	Alzheimer's disease
rs41270821	0.1261	Alzheimer's disease
rs658191	0.1684	Alzheimer's disease
rs145179040	0.4693	Alzheimer's disease
rs2296175	0.1187	Alzheimer's disease
rs142411922	0.8243	Alzheimer's disease
rs4660762	0.7554	Alzheimer's disease
rs147878481	0.9358	Alzheimer's disease
rs783820	0.2029	Alzheimer's disease
rs7540050	0.06557	Alzheimer's disease
rs7554206	0.07744	Alzheimer's disease
rs6687066	0.1991	Alzheimer's disease
rs783819	0.194	Alzheimer's disease
rs75474215	0.1744	Alzheimer's disease
rs146972810	0.8278	Alzheimer's disease
rs17511836	0.2868	Alzheimer's disease
rs3954096	0.2434	Alzheimer's disease
rs368943806	0.2765	Alzheimer's disease
rs79420643	0.4526	Alzheimer's disease
rs56272884	0.6158	Alzheimer's disease
rs6698781	0.4487	Alzheimer's disease
rs6698791	0.07022	Alzheimer's disease
rs116743639	0.1007	Alzheimer's disease
rs74910738	0.2914	Alzheimer's disease
rs76030961	0.2984	Alzheimer's disease
rs112722268	0.1942	Alzheimer's disease
rs12143150	0.07667	Alzheimer's disease
rs10888788	0.06413	Alzheimer's disease
rs61779308	0.1292	Alzheimer's disease
rs114263478	0.8117	Alzheimer's disease
rs76803104	0.2603	Alzheimer's disease
rs35090433	0.73	Alzheimer's disease
rs2995514	0.1695	Alzheimer's disease
rs4617393	0.06866	Alzheimer's disease
rs114263982	0.2082	Alzheimer's disease
rs151224948	0.4112	Alzheimer's disease
rs61779309	0.1588	Alzheimer's disease
rs60295854	0.1873	Alzheimer's disease
rs78035527	0.2887	Alzheimer's disease
rs116195355	0.3713	Alzheimer's disease
rs28659923	0.816	Alzheimer's disease
rs12023494	0.7361	Alzheimer's disease
rs55855120	0.9302	Alzheimer's disease
rs61779310	0.4319	Alzheimer's disease
rs12041333	0.6552	Alzheimer's disease
rs783827	0.1874	Alzheimer's disease
rs76595248	0.2109	Alzheimer's disease
rs6665948	0.167	Alzheimer's disease
rs61779313	0.4442	Alzheimer's disease
rs783829	0.1941	Alzheimer's disease
rs11206163	0.7514	Alzheimer's disease
rs722357	0.1893	Alzheimer's disease
rs116784299	0.5186	Alzheimer's disease
rs2275767	0.1865	Alzheimer's disease
rs12138051	0.1957	Alzheimer's disease
rs61779314	0.7294	Alzheimer's disease
rs6691194	0.1803	Alzheimer's disease
rs72661994	0.6946	Alzheimer's disease
rs1775654	0.6915	Alzheimer's disease
rs710915	0.5018	Alzheimer's disease
rs1569053	0.2558	Alzheimer's disease
rs710916	0.1609	Alzheimer's disease
rs61779328	0.7319	Alzheimer's disease
rs710917	0.1594	Alzheimer's disease
rs710918	0.1595	Alzheimer's disease
rs12044436	0.6894	Alzheimer's disease
rs2932640	0.6063	Alzheimer's disease
rs796708	0.6365	Alzheimer's disease
rs2932639	0.2806	Alzheimer's disease
rs2995516	0.08738	Alzheimer's disease
rs147962201	0.06919	Alzheimer's disease
rs7533743	0.5042	Alzheimer's disease
rs1907066	0.497	Alzheimer's disease
rs7555699	0.2905	Alzheimer's disease
rs141712311	0.7163	Alzheimer's disease
rs148153508	0.04694	Alzheimer's disease
rs4660269	0.2591	Alzheimer's disease
rs76039610	0.5691	Alzheimer's disease
rs141888742	0.4624	Alzheimer's disease
rs10888798	0.1403	Alzheimer's disease
rs150228838	0.1359	Alzheimer's disease
rs184271320	0.1243	Alzheimer's disease
rs141980788	0.9085	Alzheimer's disease
rs76058765	0.7225	Alzheimer's disease
rs28709301	0.5888	Alzheimer's disease
rs1809697	0.1945	Alzheimer's disease
rs144215944	0.6789	Alzheimer's disease
rs902364	0.7945	Alzheimer's disease
rs76945402	0.5485	Alzheimer's disease
rs7512240	0.2064	Alzheimer's disease
rs80339610	0.7413	Alzheimer's disease
rs4660792	0.1462	Alzheimer's disease
rs74645539	0.1866	Alzheimer's disease
rs2004330	0.02631	Alzheimer's disease
rs1809695	0.1495	Alzheimer's disease
rs60069508	0.976	Alzheimer's disease
rs11206189	0.3259	Alzheimer's disease
rs74778290	0.809	Alzheimer's disease
rs111685967	0.5947	Alzheimer's disease
rs698141	0.1735	Alzheimer's disease
rs139427476	0.05526	Alzheimer's disease
rs6656934	0.1288	Alzheimer's disease
rs75431855	0.8248	Alzheimer's disease
rs2087564	0.1178	Alzheimer's disease
rs2377804	0.1369	Alzheimer's disease
rs61779330	0.6792	Alzheimer's disease
rs72662001	0.6816	Alzheimer's disease
rs12402990	0.2673	Alzheimer's disease
rs116592542	0.04045	Alzheimer's disease
rs710922	0.2309	Alzheimer's disease
rs1539435	0.1285	Alzheimer's disease
rs72663503	0.6774	Alzheimer's disease
rs1775650	0.1082	Alzheimer's disease
rs4660797	0.09511	Alzheimer's disease
rs4660798	0.09377	Alzheimer's disease
rs1066945	0.1855	Alzheimer's disease
rs10888807	0.9392	Alzheimer's disease
rs61779331	0.6862	Alzheimer's disease
rs782867	0.1537	Alzheimer's disease
rs782868	0.4174	Alzheimer's disease
rs17571870	0.5559	Alzheimer's disease
rs11206218	0.9706	Alzheimer's disease
rs79702908	0.1905	Alzheimer's disease
rs782870	0.3835	Alzheimer's disease
rs751808	0.7505	Alzheimer's disease
rs941280	0.2523	Alzheimer's disease
rs79468292	0.6409	Alzheimer's disease
rs879037	0.2028	Alzheimer's disease
rs2002968	0.005167	Alzheimer's disease
rs12080113	0.5827	Alzheimer's disease
rs61779334	0.7047	Alzheimer's disease
rs710910	0.0576	Alzheimer's disease
rs150437571	0.05921	Alzheimer's disease
rs2889739	0.9311	Alzheimer's disease
rs41270825	0.425	Alzheimer's disease
rs41270827	0.174	Alzheimer's disease
rs11584399	0.6742	Alzheimer's disease
rs1727098	0.1101	Alzheimer's disease
rs710913	0.625	Alzheimer's disease
rs61249850	0.06565	Alzheimer's disease
rs78305902	0.08263	Alzheimer's disease
rs1737730	0.8089	Alzheimer's disease
rs11583829	0.7708	Alzheimer's disease
rs2230006	0.9286	Alzheimer's disease
rs3738676	0.5749	Alzheimer's disease
rs1180341	0.1053	Alzheimer's disease
rs1180342	0.1385	Alzheimer's disease
rs72932130	0.06532	Alzheimer's disease
rs1180343	0.05134	Alzheimer's disease
rs12031730	0.5685	Alzheimer's disease
rs12038951	0.5931	Alzheimer's disease
rs755247	0.1368	Alzheimer's disease
rs755249	0.5219	Alzheimer's disease
rs755248	0.2997	Alzheimer's disease
rs116538608	0.8755	Alzheimer's disease
rs77459477	0.1713	Alzheimer's disease
rs1180347	0.08652	Alzheimer's disease
rs4660823	0.09622	Alzheimer's disease
rs12141058	0.5909	Alzheimer's disease
rs116438551	0.4066	Alzheimer's disease
rs79610087	0.3943	Alzheimer's disease
rs12035330	0.563	Alzheimer's disease
rs12038624	0.736	Alzheimer's disease
rs1180348	0.04849	Alzheimer's disease
rs148900509	0.5594	Alzheimer's disease
rs12045810	0.5716	Alzheimer's disease
rs12035394	0.9672	Alzheimer's disease
rs11206277	0.8219	Alzheimer's disease
rs11583649	0.8235	Alzheimer's disease
rs11584100	0.2166	Alzheimer's disease
rs12134518	0.6334	Alzheimer's disease
rs12036254	0.8125	Alzheimer's disease
rs12035422	0.8569	Alzheimer's disease
rs139059881	0.07969	Alzheimer's disease
rs11206278	0.9948	Alzheimer's disease
rs12410202	0.04822	Alzheimer's disease
rs76000762	0.4419	Alzheimer's disease
rs146803372	0.3365	Alzheimer's disease
rs72663520	0.4393	Alzheimer's disease
rs66480008	0.08195	Alzheimer's disease
rs13376177	0.08824	Alzheimer's disease
rs76010526	0.6222	Alzheimer's disease
rs72663521	0.6156	Alzheimer's disease
rs1180349	0.03207	Alzheimer's disease
rs61479480	0.06032	Alzheimer's disease
rs1180350	0.1729	Alzheimer's disease
rs1180351	0.03079	Alzheimer's disease
rs1180352	0.03154	Alzheimer's disease
rs1180329	0.02868	Alzheimer's disease
rs61779359	0.4006	Alzheimer's disease
rs11586135	0.3162	Alzheimer's disease
rs12023084	0.07519	Alzheimer's disease
rs1180330	0.6038	Alzheimer's disease
rs41270829	0.6084	Alzheimer's disease
rs41270831	0.6071	Alzheimer's disease
rs1180331	0.01603	Alzheimer's disease
rs61781362	0.4031	Alzheimer's disease
rs61781363	0.3937	Alzheimer's disease
rs4660281	0.5858	Alzheimer's disease
rs1185303	0.001103	Alzheimer's disease
rs12024327	0.8232	Alzheimer's disease
rs1180332	0.549	Alzheimer's disease
rs111548103	0.2092	Alzheimer's disease
rs4660808	0.4105	Alzheimer's disease
rs11577989	0.6648	Alzheimer's disease
rs114741713	0.2646	Alzheimer's disease
rs61781364	0.3949	Alzheimer's disease
rs79473113	0.02271	Alzheimer's disease
rs77859963	0.3892	Alzheimer's disease
rs1180333	0.2889	Alzheimer's disease
rs111452793	0.799	Alzheimer's disease
rs1180334	0.0241	Alzheimer's disease
rs141702511	0.1117	Alzheimer's disease
rs1180335	0.6813	Alzheimer's disease
rs76207570	0.1381	Alzheimer's disease
rs17264866	0.3549	Alzheimer's disease
rs72637908	0.301	Alzheimer's disease
rs138693619	0.1215	Alzheimer's disease
rs72663529	0.01663	Alzheimer's disease
rs76203489	0.3893	Alzheimer's disease
rs35360106	0.656	Alzheimer's disease
rs79174067	0.816	Alzheimer's disease
rs3768319	0.8243	Alzheimer's disease
rs17512855	0.3677	Alzheimer's disease
rs61781366	0.6379	Alzheimer's disease
rs12755743	0.496	Alzheimer's disease
rs4660293	0.3064	Alzheimer's disease
rs12127094	0.6462	Alzheimer's disease
rs35270389	0.4914	Alzheimer's disease
rs3768320	0.2935	Alzheimer's disease
rs17572321	0.3658	Alzheimer's disease
rs12117267	0.6472	Alzheimer's disease
rs78260708	0.1218	Alzheimer's disease
rs11206343	0.8047	Alzheimer's disease
rs58302493	0.3106	Alzheimer's disease
rs4660836	0.9983	Alzheimer's disease
rs79749614	0.8215	Alzheimer's disease
rs17513135	0.4368	Alzheimer's disease
rs3768321	0.1721	Alzheimer's disease
rs11577939	0.9208	Alzheimer's disease
rs2293476	0.3842	Alzheimer's disease
rs61743745	0.2799	Alzheimer's disease
rs17572434	0.3643	Alzheimer's disease
rs41264487	0.5963	Alzheimer's disease
rs77027633	0.7935	Alzheimer's disease
rs2242500	0.05393	Alzheimer's disease
rs114015927	0.1868	Alzheimer's disease
rs2068663	0.3776	Alzheimer's disease
rs2068473	0.03399	Alzheimer's disease
rs115143496	0.1125	Alzheimer's disease
rs16826349	0.05799	Alzheimer's disease
rs12130013	0.6424	Alzheimer's disease
rs12028034	0.05986	Alzheimer's disease
rs6680838	0.6096	Alzheimer's disease
rs116412485	0.3697	Alzheimer's disease
rs11557732	0.09271	Alzheimer's disease
rs111447240	0.4812	Alzheimer's disease
rs111603084	0.06117	Alzheimer's disease
rs76741523	0.749	Alzheimer's disease
rs61781368	0.6011	Alzheimer's disease
rs12064914	0.377	Alzheimer's disease
rs115388413	0.3505	Alzheimer's disease
rs7520271	0.3473	Alzheimer's disease
rs112191305	0.06033	Alzheimer's disease
rs150892488	0.228	Alzheimer's disease
rs61781370	0.4051	Alzheimer's disease
rs138326659	0.8642	Alzheimer's disease
rs12740105	0.4474	Alzheimer's disease
rs143669132	0.2391	Alzheimer's disease
rs12026301	0.6059	Alzheimer's disease
rs12036136	0.9961	Alzheimer's disease
rs111768751	0.3975	Alzheimer's disease
rs12037073	0.2086	Alzheimer's disease
rs67563067	0.0447	Alzheimer's disease
rs12026621	0.587	Alzheimer's disease
rs12029881	0.7439	Alzheimer's disease
rs4660296	0.5949	Alzheimer's disease
rs4660297	0.6221	Alzheimer's disease
rs142150743	0.3265	Alzheimer's disease
rs11206374	0.393	Alzheimer's disease
rs11206377	0.03824	Alzheimer's disease
rs11206378	0.3042	Alzheimer's disease
rs12039085	0.6939	Alzheimer's disease
rs12127382	0.5983	Alzheimer's disease
rs4660846	0.3192	Alzheimer's disease
rs77370010	0.2759	Alzheimer's disease
rs181412884	0.5995	Alzheimer's disease
rs7539261	0.3226	Alzheimer's disease
rs7539279	0.2858	Alzheimer's disease
rs2243761	0.04687	Alzheimer's disease
rs61781371	0.4136	Alzheimer's disease
rs9729677	0.3278	Alzheimer's disease
rs141880497	0.7387	Alzheimer's disease
rs11206386	0.04418	Alzheimer's disease
rs11206387	0.3618	Alzheimer's disease
rs35438951	0.2305	Alzheimer's disease
rs12405206	0.1701	Alzheimer's disease
rs11206388	0.09283	Alzheimer's disease
rs61781373	0.7341	Alzheimer's disease
rs2695324	0.2582	Alzheimer's disease
rs11206390	0.181	Alzheimer's disease
rs140750417	0.07031	Alzheimer's disease
rs114963592	0.2337	Alzheimer's disease
rs10158620	0.2586	Alzheimer's disease
rs76518357	0.5278	Alzheimer's disease
rs149195354	0.3379	Alzheimer's disease
rs12125666	0.06144	Alzheimer's disease
rs12040726	0.784	Alzheimer's disease
rs2695319	0.2298	Alzheimer's disease
rs9438927	0.258	Alzheimer's disease
rs113825410	0.3544	Alzheimer's disease
rs146658233	0.2106	Alzheimer's disease
rs142957394	0.2835	Alzheimer's disease
rs61781375	0.4725	Alzheimer's disease
rs2746056	0.1998	Alzheimer's disease
rs76841360	0.3284	Alzheimer's disease
rs4660303	0.3253	Alzheimer's disease
rs61781376	0.4885	Alzheimer's disease
rs2695327	0.4879	Alzheimer's disease
rs2746050	0.03162	Alzheimer's disease
rs6685178	0.1728	Alzheimer's disease
rs12037222	0.2579	Alzheimer's disease
rs78653183	0.7464	Alzheimer's disease
rs74504886	0.2092	Alzheimer's disease
rs191612110	0.1805	Alzheimer's disease
rs6704004	0.4469	Alzheimer's disease
rs6704064	0.423	Alzheimer's disease
rs2310799	0.01721	Alzheimer's disease
rs12036846	0.03359	Alzheimer's disease
rs6695630	0.4897	Alzheimer's disease
rs183901687	0.08847	Alzheimer's disease
rs2746052	0.4524	Alzheimer's disease
rs71642691	0.6743	Alzheimer's disease
rs114375161	0.0819	Alzheimer's disease
rs3916164	0.03769	Alzheimer's disease
rs77206185	0.08153	Alzheimer's disease
rs71642692	0.7038	Alzheimer's disease
rs6672296	0.01671	Alzheimer's disease
rs2695326	0.01569	Alzheimer's disease
rs34352137	0.1579	Alzheimer's disease
rs113879410	0.03731	Alzheimer's disease
rs12061406	0.05124	Alzheimer's disease
rs2695325	0.01286	Alzheimer's disease
rs115059985	0.3666	Alzheimer's disease
rs12041645	0.9654	Alzheimer's disease
rs115338773	0.1644	Alzheimer's disease
rs11206430	0.0264	Alzheimer's disease
rs61781377	0.4881	Alzheimer's disease
rs75775619	0.9273	Alzheimer's disease
rs61781390	0.2048	Alzheimer's disease
rs12021965	0.9596	Alzheimer's disease
rs12136381	0.6229	Alzheimer's disease
rs12042823	0.9575	Alzheimer's disease
rs34072477	0.9209	Alzheimer's disease
rs116352416	0.04142	Alzheimer's disease
rs28788506	0.0303	Alzheimer's disease
rs28876728	0.3722	Alzheimer's disease
rs6686218	0.4121	Alzheimer's disease
rs61781391	0.2501	Alzheimer's disease
rs6678086	0.4209	Alzheimer's disease
rs114743933	0.06561	Alzheimer's disease
rs115077616	0.06561	Alzheimer's disease
rs142272661	0.9647	Alzheimer's disease
rs11206434	0.06169	Alzheimer's disease
rs114113306	0.0412	Alzheimer's disease
rs11206436	0.06376	Alzheimer's disease
rs11206437	0.009143	Alzheimer's disease
rs11206442	0.0591	Alzheimer's disease
rs11206444	0.05953	Alzheimer's disease
rs4660311	0.02515	Alzheimer's disease
rs11206445	0.04097	Alzheimer's disease
rs4660877	0.2281	Alzheimer's disease
rs11206446	0.0496	Alzheimer's disease
rs115269957	0.04064	Alzheimer's disease
rs3088326	0.06457	Alzheimer's disease
rs74631602	0.04058	Alzheimer's disease
rs1180321	0.03093	Alzheimer's disease
rs114148057	0.1428	Alzheimer's disease
rs1180320	0.01777	Alzheimer's disease
rs116061985	0.05509	Alzheimer's disease
rs17559902	0.173	Alzheimer's disease
rs61781392	0.2861	Alzheimer's disease
rs12567371	0.08348	Alzheimer's disease
rs6600293	0.4705	Alzheimer's disease
rs11206458	0.05866	Alzheimer's disease
rs12045644	0.08831	Alzheimer's disease
rs72663563	0.2615	Alzheimer's disease
rs10888883	0.9429	Alzheimer's disease
rs10888884	0.9503	Alzheimer's disease
rs77189247	0.05519	Alzheimer's disease
rs10888885	0.9703	Alzheimer's disease
rs79695477	0.06937	Alzheimer's disease
rs6690413	0.01554	Alzheimer's disease
rs61232586	0.2696	Alzheimer's disease
rs79355481	0.1049	Alzheimer's disease
rs61781393	0.06252	Alzheimer's disease
rs112751018	0.5298	Alzheimer's disease
rs79178056	0.4911	Alzheimer's disease
rs17343290	0.5819	Alzheimer's disease
rs16826393	0.4898	Alzheimer's disease
rs77962326	0.9351	Alzheimer's disease
rs12029569	0.9523	Alzheimer's disease
rs75189707	0.08759	Alzheimer's disease
rs12022423	0.6165	Alzheimer's disease
rs116401702	0.2616	Alzheimer's disease
rs12030495	0.01673	Alzheimer's disease
rs6587	0.01669	Alzheimer's disease
rs41264491	0.1172	Alzheimer's disease
rs41264497	0.9866	Alzheimer's disease
rs41264499	0.0487	Alzheimer's disease
rs11206478	0.3941	Alzheimer's disease
rs78875161	0.5274	Alzheimer's disease
rs76976925	0.03117	Alzheimer's disease
rs72663567	0.8226	Alzheimer's disease
rs12045194	0.7093	Alzheimer's disease
rs1180317	0.0234	Alzheimer's disease
rs11206501	0.8631	Alzheimer's disease
rs6694831	0.7912	Alzheimer's disease
rs72663570	0.586	Alzheimer's disease
rs1148945	0.8965	Alzheimer's disease
rs10888893	0.05994	Alzheimer's disease
rs11206504	0.05968	Alzheimer's disease
rs145971519	0.4716	Alzheimer's disease
rs3820615	0.663	Alzheimer's disease
rs12142334	0.1811	Alzheimer's disease
rs58043961	0.6427	Alzheimer's disease
rs1148944	0.5562	Alzheimer's disease
rs142989794	0.9134	Alzheimer's disease
rs74733318	0.7066	Alzheimer's disease
rs1148943	0.8353	Alzheimer's disease
rs7555381	0.5094	Alzheimer's disease
rs1148942	0.5458	Alzheimer's disease
rs4660888	0.3772	Alzheimer's disease
rs1148941	0.7994	Alzheimer's disease
rs72663574	0.0112	Alzheimer's disease
rs142563092	0.3315	Alzheimer's disease
rs10888899	0.3503	Alzheimer's disease
rs10888900	0.3552	Alzheimer's disease
rs12022780	0.6574	Alzheimer's disease
rs784623	0.6992	Alzheimer's disease
rs4660892	0.2896	Alzheimer's disease
rs784622	0.7092	Alzheimer's disease
rs2294930	0.09201	Alzheimer's disease
rs72663581	0.7359	Alzheimer's disease
rs1180280	0.3282	Alzheimer's disease
rs3754353	0.6317	Alzheimer's disease
rs784621	0.724	Alzheimer's disease
rs76490025	0.5998	Alzheimer's disease
rs71518428	0.07754	Alzheimer's disease
rs151028092	0.09502	Alzheimer's disease
rs140942474	0.1442	Alzheimer's disease
rs784620	0.9714	Alzheimer's disease
rs113250487	0.3073	Alzheimer's disease
rs1180279	0.2362	Alzheimer's disease
rs116148615	0.4516	Alzheimer's disease
rs12402338	0.4169	Alzheimer's disease
rs1180278	0.1835	Alzheimer's disease
rs141005116	0.2177	Alzheimer's disease
rs12562823	0.1021	Alzheimer's disease
rs78221078	0.5118	Alzheimer's disease
rs3887860	0.4954	Alzheimer's disease
rs784619	0.9139	Alzheimer's disease
rs60241113	0.8509	Alzheimer's disease
rs784618	0.8626	Alzheimer's disease
rs4660327	0.6399	Alzheimer's disease
rs784617	0.2758	Alzheimer's disease
rs12130543	0.4584	Alzheimer's disease
rs813052	0.8704	Alzheimer's disease
rs12025336	0.1138	Alzheimer's disease
rs57353077	0.07417	Alzheimer's disease
rs1180277	0.2757	Alzheimer's disease
rs12132645	0.7152	Alzheimer's disease
rs1182964	0.8181	Alzheimer's disease
rs1180276	0.9803	Alzheimer's disease
rs784616	0.916	Alzheimer's disease
rs7542429	0.2841	Alzheimer's disease
rs11206525	0.1747	Alzheimer's disease
rs114330893	0.3732	Alzheimer's disease
rs114874962	0.1868	Alzheimer's disease
rs116763700	0.3893	Alzheimer's disease
rs72663593	0.8973	Alzheimer's disease
rs1180275	0.5192	Alzheimer's disease
rs60732964	0.388	Alzheimer's disease
rs1180274	0.4852	Alzheimer's disease
rs1180273	0.7597	Alzheimer's disease
rs3851910	0.2442	Alzheimer's disease
rs784614	0.9225	Alzheimer's disease
rs784612	0.3104	Alzheimer's disease
rs72663598	0.3374	Alzheimer's disease
rs61781399	0.3779	Alzheimer's disease
rs17264901	0.6353	Alzheimer's disease
rs1180272	0.2637	Alzheimer's disease
rs3851911	0.3172	Alzheimer's disease
rs61781400	0.3951	Alzheimer's disease
rs784611	0.2949	Alzheimer's disease
rs56009058	0.3036	Alzheimer's disease
rs115874855	0.428	Alzheimer's disease
rs4660340	0.06724	Alzheimer's disease
rs12406284	0.1349	Alzheimer's disease
rs734497	0.325	Alzheimer's disease
rs873917	0.5209	Alzheimer's disease
rs58397081	0.365	Alzheimer's disease
rs784595	0.2434	Alzheimer's disease
rs784597	0.3217	Alzheimer's disease
rs1568146	0.5009	Alzheimer's disease
rs1535031	0.6587	Alzheimer's disease
rs2871601	0.7881	Alzheimer's disease
rs6672154	0.3143	Alzheimer's disease
rs28667717	0.6475	Alzheimer's disease
rs1533479	0.8194	Alzheimer's disease
rs3806428	0.8083	Alzheimer's disease
rs77362976	0.7483	Alzheimer's disease
rs3806429	0.3743	Alzheimer's disease
rs784599	0.3115	Alzheimer's disease
rs3806431	0.3986	Alzheimer's disease
rs3806432	0.3749	Alzheimer's disease
rs76677626	0.6495	Alzheimer's disease
rs784600	0.08869	Alzheimer's disease
rs3806433	0.3862	Alzheimer's disease
rs3806434	0.3567	Alzheimer's disease
rs784601	0.08517	Alzheimer's disease
rs12567273	0.3612	Alzheimer's disease
rs784602	0.07864	Alzheimer's disease
rs10888919	0.6796	Alzheimer's disease
rs784603	0.04626	Alzheimer's disease
rs9660065	0.4835	Alzheimer's disease
rs12748686	0.4201	Alzheimer's disease
rs6659306	0.0406	Alzheimer's disease
rs56090554	0.8914	Alzheimer's disease
rs12117848	0.2494	Alzheimer's disease
rs9438931	0.007996	Alzheimer's disease
rs784627	0.05854	Alzheimer's disease
rs16826440	0.1159	Alzheimer's disease
rs6663003	0.4059	Alzheimer's disease
rs145830471	0.7215	Alzheimer's disease
rs12085002	0.9157	Alzheimer's disease
rs11206607	0.8554	Alzheimer's disease
rs784628	0.1744	Alzheimer's disease
rs11206608	0.8576	Alzheimer's disease
rs10465833	0.417	Alzheimer's disease
rs1062103	0.9253	Alzheimer's disease
rs10839	0.1695	Alzheimer's disease
rs6703320	0.8749	Alzheimer's disease
rs12039225	0.8918	Alzheimer's disease
rs17560858	0.3539	Alzheimer's disease
rs784629	0.06189	Alzheimer's disease
rs736009	0.8798	Alzheimer's disease
rs17501838	0.09024	Alzheimer's disease
rs10888929	0.8647	Alzheimer's disease
rs41301064	0.6074	Alzheimer's disease
rs41312032	0.3551	Alzheimer's disease
rs2310801	0.8614	Alzheimer's disease
rs34325753	0.6409	Alzheimer's disease
rs4459101	0.8457	Alzheimer's disease
rs784632	0.05876	Alzheimer's disease
rs36043415	0.6283	Alzheimer's disease
rs784633	0.05543	Alzheimer's disease
rs11206617	0.9046	Alzheimer's disease
rs784634	0.05581	Alzheimer's disease
rs113763288	0.2179	Alzheimer's disease
rs113459798	0.08565	Alzheimer's disease
rs9662128	0.1421	Alzheimer's disease
rs2746058	0.0528	Alzheimer's disease
rs2746059	0.05	Alzheimer's disease
rs2090434	0.05315	Alzheimer's disease
rs2090435	0.0532	Alzheimer's disease
rs61779760	0.3469	Alzheimer's disease
rs76275658	0.5653	Alzheimer's disease
rs142483715	0.6714	Alzheimer's disease
rs150502734	0.669	Alzheimer's disease
rs139472787	0.1169	Alzheimer's disease
rs12403162	0.1181	Alzheimer's disease
rs6699019	0.04888	Alzheimer's disease
rs185989139	0.9229	Alzheimer's disease
rs28450145	0.4732	Alzheimer's disease
rs12048346	0.6333	Alzheimer's disease
rs6688223	0.05289	Alzheimer's disease
rs142358687	0.4543	Alzheimer's disease
rs6675787	0.8969	Alzheimer's disease
rs6690939	0.5164	Alzheimer's disease
rs2871617	0.1461	Alzheimer's disease
rs2248221	0.5128	Alzheimer's disease
rs2248303	0.8053	Alzheimer's disease
rs74067681	0.5603	Alzheimer's disease
rs56723215	0.5546	Alzheimer's disease
rs785108	0.15	Alzheimer's disease
rs477913	0.4967	Alzheimer's disease
rs785109	0.05371	Alzheimer's disease
rs502116	0.6555	Alzheimer's disease
rs502910	0.5172	Alzheimer's disease
rs538302	0.5159	Alzheimer's disease
rs504845	0.5102	Alzheimer's disease
rs11206624	0.7879	Alzheimer's disease
rs508543	0.6386	Alzheimer's disease
rs41536844	0.1857	Alzheimer's disease
rs536003	0.697	Alzheimer's disease
rs12742010	0.7412	Alzheimer's disease
rs785113	0.1848	Alzheimer's disease
rs538758	0.7846	Alzheimer's disease
rs785114	0.05075	Alzheimer's disease
rs72665226	0.1578	Alzheimer's disease
rs564249	0.7897	Alzheimer's disease
rs785115	0.04986	Alzheimer's disease
rs914965	0.8392	Alzheimer's disease
rs568072	0.8031	Alzheimer's disease
rs568111	0.07319	Alzheimer's disease
rs482326	0.8762	Alzheimer's disease
rs3754351	0.8451	Alzheimer's disease
rs59796683	0.843	Alzheimer's disease
rs61310802	0.8467	Alzheimer's disease
rs145691911	0.3331	Alzheimer's disease
rs60297197	0.8464	Alzheimer's disease
rs16865656	0.796	Alzheimer's disease
rs116465497	0.9434	Alzheimer's disease
rs116159031	0.4891	Alzheimer's disease
rs72665233	0.4946	Alzheimer's disease
rs784190	0.08392	Alzheimer's disease
rs72665235	0.7077	Alzheimer's disease
rs41264511	0.1075	Alzheimer's disease
rs16826491	0.8496	Alzheimer's disease
rs546422	0.1374	Alzheimer's disease
rs785116	0.02913	Alzheimer's disease
rs532042	0.04357	Alzheimer's disease
rs115670129	0.3007	Alzheimer's disease
rs11577371	0.9018	Alzheimer's disease
rs704771	0.03206	Alzheimer's disease
rs1967532	0.8825	Alzheimer's disease
rs200247105	0.5758	Alzheimer's disease
rs201407410	0.6886	Alzheimer's disease
rs111628182	0.1561	Alzheimer's disease
rs143123899	0.9232	Alzheimer's disease
rs12129051	0.625	Alzheimer's disease
rs79204557	0.0369	Alzheimer's disease
rs115875972	0.2871	Alzheimer's disease
rs61779764	0.5632	Alzheimer's disease
rs56130347	0.12	Alzheimer's disease
rs704773	0.1641	Alzheimer's disease
rs4142010	0.5468	Alzheimer's disease
rs567241	0.05965	Alzheimer's disease
rs57762430	0.9001	Alzheimer's disease
rs112887649	0.6232	Alzheimer's disease
rs55968964	0.1149	Alzheimer's disease
rs12120934	0.7062	Alzheimer's disease
rs12565115	0.4983	Alzheimer's disease
rs704775	0.7643	Alzheimer's disease
rs17561616	0.7676	Alzheimer's disease
rs532392	0.6992	Alzheimer's disease
rs536827	0.6899	Alzheimer's disease
rs540483	0.7168	Alzheimer's disease
rs79056439	0.6699	Alzheimer's disease
rs12120460	0.4679	Alzheimer's disease
rs12120508	0.302	Alzheimer's disease
rs501321	0.65	Alzheimer's disease
rs704776	0.1858	Alzheimer's disease
rs569981	0.6578	Alzheimer's disease
rs17561720	0.7144	Alzheimer's disease
rs785118	0.938	Alzheimer's disease
rs35755643	0.5113	Alzheimer's disease
rs66680894	0.6156	Alzheimer's disease
rs482895	0.5938	Alzheimer's disease
rs479303	0.7316	Alzheimer's disease
rs536701	0.5922	Alzheimer's disease
rs2310748	0.6544	Alzheimer's disease
rs500610	0.7038	Alzheimer's disease
rs499976	0.8245	Alzheimer's disease
rs692934	0.5269	Alzheimer's disease
rs74884588	0.2972	Alzheimer's disease
rs785119	0.8956	Alzheimer's disease
rs12404759	0.651	Alzheimer's disease
rs16826508	0.2679	Alzheimer's disease
rs72936910	0.09048	Alzheimer's disease
rs546295	0.6274	Alzheimer's disease
rs545367	0.6335	Alzheimer's disease
rs6671934	0.6157	Alzheimer's disease
rs6671959	0.755	Alzheimer's disease
rs185105954	0.5117	Alzheimer's disease
rs12128958	0.7089	Alzheimer's disease
rs6684991	0.09503	Alzheimer's disease
rs11206672	0.631	Alzheimer's disease
rs116551019	0.8492	Alzheimer's disease
rs11206675	0.2949	Alzheimer's disease
rs570639	0.8615	Alzheimer's disease
rs11206676	0.6358	Alzheimer's disease
rs16826510	0.5449	Alzheimer's disease
rs704781	0.999	Alzheimer's disease
rs61779765	0.2021	Alzheimer's disease
rs74423411	0.6811	Alzheimer's disease
rs479471	0.6142	Alzheimer's disease
rs10158739	0.1269	Alzheimer's disease
rs537515	0.8807	Alzheimer's disease
rs481423	0.3871	Alzheimer's disease
rs532136	0.6603	Alzheimer's disease
rs704782	0.8559	Alzheimer's disease
rs506424	0.6003	Alzheimer's disease
rs16837516	0.2961	Alzheimer's disease
rs12136257	0.5469	Alzheimer's disease
rs476001	0.8793	Alzheimer's disease
rs475127	0.87	Alzheimer's disease
rs475124	0.9106	Alzheimer's disease
rs66686675	0.3067	Alzheimer's disease
rs56075281	0.3039	Alzheimer's disease
rs113517756	0.5429	Alzheimer's disease
rs527922	0.6751	Alzheimer's disease
rs12138312	0.8893	Alzheimer's disease
rs704784	0.6186	Alzheimer's disease
rs78938188	0.3086	Alzheimer's disease
rs12043172	0.3208	Alzheimer's disease
rs12036156	0.3454	Alzheimer's disease
rs12406805	0.8153	Alzheimer's disease
rs56034549	0.3597	Alzheimer's disease
rs485106	0.6946	Alzheimer's disease
rs191487901	0.3896	Alzheimer's disease
rs61779793	0.1692	Alzheimer's disease
rs59059603	0.5728	Alzheimer's disease
rs11579412	0.873	Alzheimer's disease
rs11206705	0.3216	Alzheimer's disease
rs515141	0.7598	Alzheimer's disease
rs527117	0.6559	Alzheimer's disease
rs539853	0.8028	Alzheimer's disease
rs34154876	0.5766	Alzheimer's disease
rs7536524	0.8018	Alzheimer's disease
rs704785	0.5546	Alzheimer's disease
rs11580459	0.2347	Alzheimer's disease
rs576522	0.797	Alzheimer's disease
rs12564223	0.8207	Alzheimer's disease
rs785105	0.7713	Alzheimer's disease
rs71642696	0.639	Alzheimer's disease
rs511522	0.7906	Alzheimer's disease
rs512315	0.7813	Alzheimer's disease
rs785107	0.8281	Alzheimer's disease
rs75510977	0.4265	Alzheimer's disease
rs67443858	0.954	Alzheimer's disease
rs16826537	0.4439	Alzheimer's disease
rs704787	0.7128	Alzheimer's disease
rs11206724	0.3503	Alzheimer's disease
rs141267060	0.7259	Alzheimer's disease
rs35895054	0.3737	Alzheimer's disease
rs6658273	0.263	Alzheimer's disease
rs76136527	0.7287	Alzheimer's disease
rs12074147	0.621	Alzheimer's disease
rs514868	0.7394	Alzheimer's disease
rs7513045	0.9003	Alzheimer's disease
rs7548120	0.3661	Alzheimer's disease
rs3738673	0.6377	Alzheimer's disease
rs76571594	0.2077	Alzheimer's disease
rs11809515	0.6547	Alzheimer's disease
rs6664570	0.6359	Alzheimer's disease
rs580699	0.608	Alzheimer's disease
rs12131790	0.4699	Alzheimer's disease
rs497333	0.5958	Alzheimer's disease
rs79838780	0.5276	Alzheimer's disease
rs34757318	0.08555	Alzheimer's disease
rs41264513	0.1554	Alzheimer's disease
rs491164	0.3652	Alzheimer's disease
rs11590717	0.2125	Alzheimer's disease
rs510601	0.8398	Alzheimer's disease
rs12410995	0.5174	Alzheimer's disease
rs12086750	0.5896	Alzheimer's disease
rs6658277	0.6164	Alzheimer's disease
rs10888958	0.5975	Alzheimer's disease
rs570045	0.4294	Alzheimer's disease
rs79309486	0.2048	Alzheimer's disease
rs9787249	0.5976	Alzheimer's disease
rs476494	0.4946	Alzheimer's disease
rs58589165	0.5945	Alzheimer's disease
rs56064244	0.5922	Alzheimer's disease
rs41267029	0.6012	Alzheimer's disease
rs553057	0.7265	Alzheimer's disease
rs7520588	0.5143	Alzheimer's disease
rs7518431	0.586	Alzheimer's disease
rs34701288	0.8738	Alzheimer's disease
rs16826551	0.1963	Alzheimer's disease
rs11585650	0.2063	Alzheimer's disease
rs11206754	0.5734	Alzheimer's disease
rs76095106	0.2237	Alzheimer's disease
rs501523	0.4493	Alzheimer's disease
rs12239844	0.5652	Alzheimer's disease
rs115501105	0.1567	Alzheimer's disease
rs1046988	0.5551	Alzheimer's disease
rs14528	0.3449	Alzheimer's disease
rs6670841	0.5954	Alzheimer's disease
rs142462588	0.09033	Alzheimer's disease
rs10888962	0.3079	Alzheimer's disease
rs1073885	0.09857	Alzheimer's disease
rs7547787	0.5957	Alzheimer's disease
rs2274949	0.5846	Alzheimer's disease
rs77237734	0.4975	Alzheimer's disease
rs506333	0.5006	Alzheimer's disease
rs76046361	0.1866	Alzheimer's disease
rs150780735	0.1202	Alzheimer's disease
rs502657	0.5965	Alzheimer's disease
rs7553968	0.4103	Alzheimer's disease
rs3820618	0.1153	Alzheimer's disease
rs1053846	0.8195	Alzheimer's disease
rs115871508	0.0396	Alzheimer's disease
rs144833639	0.1545	Alzheimer's disease
rs804252	0.5001	Alzheimer's disease
rs562056	0.6034	Alzheimer's disease
rs12094291	0.6136	Alzheimer's disease
rs41267037	0.2362	Alzheimer's disease
rs41267039	0.7902	Alzheimer's disease
rs144669720	0.288	Alzheimer's disease
rs573001	0.728	Alzheimer's disease
rs28405581	0.9454	Alzheimer's disease
rs72665287	0.4238	Alzheimer's disease
rs570027	0.3128	Alzheimer's disease
rs79228949	0.3936	Alzheimer's disease
rs182346554	0.516	Alzheimer's disease
rs187722584	0.5174	Alzheimer's disease
rs114826687	0.3078	Alzheimer's disease
rs201787463	0.7763	Alzheimer's disease
rs369406165	0.413	Alzheimer's disease
rs199498620	0.05082	Alzheimer's disease
rs144249221	0.7666	Alzheimer's disease
rs370056406	0.4327	Alzheimer's disease
rs34047126	0.9166	Alzheimer's disease
rs191179437	0.3437	Alzheimer's disease
rs61779798	0.06494	Alzheimer's disease
rs2991272	0.4064	Alzheimer's disease
rs2780925	0.3476	Alzheimer's disease
rs1810488	0.5914	Alzheimer's disease
rs114017670	0.07116	Alzheimer's disease
rs115184951	0.2945	Alzheimer's disease
rs2248883	0.08937	Alzheimer's disease
rs914962	0.3775	Alzheimer's disease
rs914961	0.3707	Alzheimer's disease
rs2138686	0.6519	Alzheimer's disease
rs2268862	0.1441	Alzheimer's disease
rs2248992	0.3733	Alzheimer's disease
rs77780275	0.3346	Alzheimer's disease
rs77889741	0.266	Alzheimer's disease
rs1810965	0.8873	Alzheimer's disease
rs1810964	0.4891	Alzheimer's disease
rs114548304	0.3275	Alzheimer's disease
rs1810963	0.9658	Alzheimer's disease
rs199689100	0.3273	Alzheimer's disease
rs140732492	0.1445	Alzheimer's disease
rs2780923	0.5179	Alzheimer's disease
rs116347098	0.1445	Alzheimer's disease
rs2780922	0.6319	Alzheimer's disease
rs72665289	0.7388	Alzheimer's disease
rs71642700	0.3281	Alzheimer's disease
rs115693686	0.1453	Alzheimer's disease
rs34984427	0.6592	Alzheimer's disease
rs2249439	0.4846	Alzheimer's disease
rs1883648	0.4776	Alzheimer's disease
rs1883649	0.4846	Alzheimer's disease
rs4660989	0.7352	Alzheimer's disease
rs115226905	0.1128	Alzheimer's disease
rs2300744	0.1463	Alzheimer's disease
rs6660299	0.6283	Alzheimer's disease
rs72665291	0.6938	Alzheimer's disease
rs76868004	0.4307	Alzheimer's disease
rs115360270	0.167	Alzheimer's disease
rs72665292	0.6326	Alzheimer's disease
rs55935001	0.6977	Alzheimer's disease
rs74879559	0.2575	Alzheimer's disease
rs2311563	0.7986	Alzheimer's disease
rs116539710	0.1409	Alzheimer's disease
rs230322	0.619	Alzheimer's disease
rs7518937	0.6072	Alzheimer's disease
rs12756902	0.6107	Alzheimer's disease
rs12126521	0.685	Alzheimer's disease
rs12123153	0.7034	Alzheimer's disease
rs60120274	0.382	Alzheimer's disease
rs56097441	0.4905	Alzheimer's disease
rs55849286	0.6543	Alzheimer's disease
rs55644606	0.6124	Alzheimer's disease
rs4660990	0.7083	Alzheimer's disease
rs4660991	0.7031	Alzheimer's disease
rs75709963	0.1349	Alzheimer's disease
rs4660992	0.7565	Alzheimer's disease
rs139931427	0.3053	Alzheimer's disease
rs371435618	0.986	Alzheimer's disease
rs2780920	0.5242	Alzheimer's disease
rs113053040	0.6383	Alzheimer's disease
rs11580725	0.1384	Alzheimer's disease
rs11586359	0.1384	Alzheimer's disease
rs75984509	0.2791	Alzheimer's disease
rs75950025	0.1401	Alzheimer's disease
rs1810494	0.1361	Alzheimer's disease
rs140077132	0.1334	Alzheimer's disease
rs230326	0.9784	Alzheimer's disease
rs2268865	0.1341	Alzheimer's disease
rs10789028	0.3659	Alzheimer's disease
rs10789029	0.8876	Alzheimer's disease
rs2002211	0.1242	Alzheimer's disease
rs114886997	0.1406	Alzheimer's disease
rs12130776	0.7695	Alzheimer's disease
rs230327	0.5561	Alzheimer's disease
rs126821	0.4486	Alzheimer's disease
rs2311564	0.8014	Alzheimer's disease
rs3856260	0.6123	Alzheimer's disease
rs11585039	0.1443	Alzheimer's disease
rs11581134	0.3263	Alzheimer's disease
rs11585053	0.3351	Alzheimer's disease
rs230328	0.1604	Alzheimer's disease
rs4068800	0.1316	Alzheimer's disease
rs230329	0.6115	Alzheimer's disease
rs57439527	0.4124	Alzheimer's disease
rs140337041	0.1247	Alzheimer's disease
rs191429577	0.2185	Alzheimer's disease
rs183210360	0.4322	Alzheimer's disease
rs368698774	0.5848	Alzheimer's disease
rs145492691	0.5184	Alzheimer's disease
rs117002695	0.502	Alzheimer's disease
rs804394	0.4571	Alzheimer's disease
rs804395	0.5207	Alzheimer's disease
rs117624767	0.1729	Alzheimer's disease
rs6667042	0.3053	Alzheimer's disease
rs115250200	0.8059	Alzheimer's disease
rs187803473	0.2946	Alzheimer's disease
rs6600294	0.2662	Alzheimer's disease
rs4660365	0.5333	Alzheimer's disease
rs114977063	0.139	Alzheimer's disease
rs230278	0.3269	Alzheimer's disease
rs230279	0.3691	Alzheimer's disease
rs230280	0.8536	Alzheimer's disease
rs75331263	0.1505	Alzheimer's disease
rs149800982	0.1601	Alzheimer's disease
rs3845577	0.395	Alzheimer's disease
rs74999317	0.1455	Alzheimer's disease
rs115537916	0.1992	Alzheimer's disease
rs12030695	0.1906	Alzheimer's disease
rs57960581	0.3432	Alzheimer's disease
rs61011192	0.4297	Alzheimer's disease
rs56399241	0.3258	Alzheimer's disease
rs12034830	0.3031	Alzheimer's disease
rs12035741	0.3195	Alzheimer's disease
rs141547958	0.6794	Alzheimer's disease
rs230282	0.5097	Alzheimer's disease
rs230283	0.7631	Alzheimer's disease
rs118035683	0.3057	Alzheimer's disease
rs115767995	0.307	Alzheimer's disease
rs75271143	0.3063	Alzheimer's disease
rs74316195	0.3065	Alzheimer's disease
rs230284	0.2484	Alzheimer's disease
rs149978253	0.3205	Alzheimer's disease
rs61092902	0.333	Alzheimer's disease
rs58906541	0.3339	Alzheimer's disease
rs58084518	0.6514	Alzheimer's disease
rs56389216	0.318	Alzheimer's disease
rs58117560	0.3181	Alzheimer's disease
rs28576163	0.9178	Alzheimer's disease
rs55648642	0.2503	Alzheimer's disease
rs230288	0.9472	Alzheimer's disease
rs7517151	0.2333	Alzheimer's disease
rs230289	0.9331	Alzheimer's disease
rs230290	0.1368	Alzheimer's disease
rs75787400	0.2649	Alzheimer's disease
rs60653392	0.5143	Alzheimer's disease
rs72666904	0.2325	Alzheimer's disease
rs61514878	0.2328	Alzheimer's disease
rs72666906	0.2179	Alzheimer's disease
rs230291	0.1866	Alzheimer's disease
rs55819546	0.2184	Alzheimer's disease
rs55924513	0.219	Alzheimer's disease
rs55916884	0.219	Alzheimer's disease
rs55950953	0.2116	Alzheimer's disease
rs55748537	0.2116	Alzheimer's disease
rs55909969	0.2202	Alzheimer's disease
rs59779879	0.2174	Alzheimer's disease
rs230293	0.8395	Alzheimer's disease
rs58064139	0.2205	Alzheimer's disease
rs116112011	0.009642	Alzheimer's disease
rs12079402	0.2222	Alzheimer's disease
rs12080506	0.2315	Alzheimer's disease
rs230295	0.2115	Alzheimer's disease
rs12088161	0.2307	Alzheimer's disease
rs115116913	0.4721	Alzheimer's disease
rs7547532	0.5548	Alzheimer's disease
rs11583749	0.2503	Alzheimer's disease
rs11206896	0.2401	Alzheimer's disease
rs11206897	0.2237	Alzheimer's disease
rs11206898	0.2325	Alzheimer's disease
rs72666920	0.2322	Alzheimer's disease
rs72666921	0.2326	Alzheimer's disease
rs580441	0.239	Alzheimer's disease
rs146307638	0.2647	Alzheimer's disease
rs74069168	0.2808	Alzheimer's disease
rs61779801	0.992	Alzheimer's disease
rs11584356	0.2376	Alzheimer's disease
rs35108097	0.3595	Alzheimer's disease
rs230301	0.213	Alzheimer's disease
rs12745158	0.5409	Alzheimer's disease
rs2745523	0.2688	Alzheimer's disease
rs2780911	0.5209	Alzheimer's disease
rs12749446	0.1481	Alzheimer's disease
rs4660994	0.3025	Alzheimer's disease
rs2676696	0.2741	Alzheimer's disease
rs6670687	0.3788	Alzheimer's disease
rs34353389	0.1436	Alzheimer's disease
rs2676695	0.6937	Alzheimer's disease
rs496498	0.3684	Alzheimer's disease
rs56105108	0.2913	Alzheimer's disease
rs35504857	0.4708	Alzheimer's disease
rs4660995	0.135	Alzheimer's disease
rs200787816	0.5001	Alzheimer's disease
rs146387008	0.6953	Alzheimer's disease
rs78504527	0.2876	Alzheimer's disease
rs7531010	0.3203	Alzheimer's disease
rs11585073	0.6179	Alzheimer's disease
rs473036	0.2828	Alzheimer's disease
rs2745530	0.1628	Alzheimer's disease
rs2676698	0.5032	Alzheimer's disease
rs2676697	0.4751	Alzheimer's disease
rs143527142	0.2871	Alzheimer's disease
rs12084017	0.642	Alzheimer's disease
rs12745951	0.001517	Alzheimer's disease
rs11587783	0.3674	Alzheimer's disease
rs35152564	0.7455	Alzheimer's disease
rs66865670	0.001502	Alzheimer's disease
rs3119996	0.4273	Alzheimer's disease
rs78919458	0.6536	Alzheimer's disease
rs149640948	0.2777	Alzheimer's disease
rs2780916	0.3416	Alzheimer's disease
rs554269	0.05494	Alzheimer's disease
rs4660998	0.6224	Alzheimer's disease
rs4660999	0.1512	Alzheimer's disease
rs151037793	0.5525	Alzheimer's disease
rs6600297	0.7201	Alzheimer's disease
rs138957888	0.1867	Alzheimer's disease
rs6680405	0.7277	Alzheimer's disease
rs75889236	0.4647	Alzheimer's disease
rs230302	0.6809	Alzheimer's disease
rs36090360	0.001156	Alzheimer's disease
rs11578711	0.3211	Alzheimer's disease
rs75614549	0.3171	Alzheimer's disease
rs72666932	0.1149	Alzheimer's disease
rs76733513	0.2443	Alzheimer's disease
rs78383914	0.2443	Alzheimer's disease
rs71518432	0.1333	Alzheimer's disease
rs59766044	0.4266	Alzheimer's disease
rs230304	0.002213	Alzheimer's disease
rs230305	0.5697	Alzheimer's disease
rs72937858	0.2677	Alzheimer's disease
rs35131799	0.1331	Alzheimer's disease
rs79391246	0.3508	Alzheimer's disease
rs114822925	0.343	Alzheimer's disease
rs71642701	0.03113	Alzheimer's disease
rs11578451	0.2921	Alzheimer's disease
rs10889022	0.3779	Alzheimer's disease
rs61299437	0.2538	Alzheimer's disease
rs875301	0.004188	Alzheimer's disease
rs60646880	0.2536	Alzheimer's disease
rs875302	0.1872	Alzheimer's disease
rs230307	0.5291	Alzheimer's disease
rs56102224	0.3244	Alzheimer's disease
rs76736263	0.5541	Alzheimer's disease
rs376484641	0.1987	Alzheimer's disease
rs79507547	0.432	Alzheimer's disease
rs12752810	0.0003694	Alzheimer's disease
rs4660366	0.204	Alzheimer's disease
rs230309	0.5059	Alzheimer's disease
rs34640847	0.000268	Alzheimer's disease
rs36015266	0.0002796	Alzheimer's disease
rs61779808	0.0003116	Alzheimer's disease
rs1999574	0.1974	Alzheimer's disease
rs2311567	0.2021	Alzheimer's disease
rs6600298	0.5644	Alzheimer's disease
rs61779809	0.0002266	Alzheimer's disease
rs6600299	0.5421	Alzheimer's disease
rs143706524	0.2964	Alzheimer's disease
rs77514046	0.1864	Alzheimer's disease
rs139569096	0.7971	Alzheimer's disease
rs1999573	0.03079	Alzheimer's disease
rs11576724	0.2815	Alzheimer's disease
rs11206937	0.2299	Alzheimer's disease
rs2087796	0.2134	Alzheimer's disease
rs116431460	0.2539	Alzheimer's disease
rs230271	0.04703	Alzheimer's disease
rs4661003	0.03072	Alzheimer's disease
rs11590650	0.9933	Alzheimer's disease
rs72666941	0.0002863	Alzheimer's disease
rs742546	0.5933	Alzheimer's disease
rs78736234	0.4723	Alzheimer's disease
rs55804998	0.5015	Alzheimer's disease
rs230272	0.02344	Alzheimer's disease
rs79316541	0.3451	Alzheimer's disease
rs56013722	0.4092	Alzheimer's disease
rs230273	0.006231	Alzheimer's disease
rs17569868	0.0007003	Alzheimer's disease
rs11287098	0.02444	Alzheimer's disease
rs117436151	0.3229	Alzheimer's disease
rs11800318	0.1937	Alzheimer's disease
rs6600301	0.02398	Alzheimer's disease
rs11577348	0.3218	Alzheimer's disease
rs2172362	0.0004124	Alzheimer's disease
rs55804244	0.3291	Alzheimer's disease
rs79220583	0.7793	Alzheimer's disease
rs56358112	0.5726	Alzheimer's disease
rs77164272	0.9672	Alzheimer's disease
rs6672487	0.7045	Alzheimer's disease
rs116221659	0.01479	Alzheimer's disease
rs77462512	0.175	Alzheimer's disease
rs17504495	1.522e-05	Alzheimer's disease
rs56078501	0.3566	Alzheimer's disease
rs78108428	0.05241	Alzheimer's disease
rs60463327	0.1257	Alzheimer's disease
rs12728717	0.7392	Alzheimer's disease
rs117114982	0.3587	Alzheimer's disease
rs113945080	0.8023	Alzheimer's disease
rs114129095	0.1395	Alzheimer's disease
rs7551527	0.000648	Alzheimer's disease
rs2050172	3.058e-05	Alzheimer's disease
rs11206959	0.9938	Alzheimer's disease
rs230275	0.2517	Alzheimer's disease
rs6693041	0.6614	Alzheimer's disease
rs6659978	0.2429	Alzheimer's disease
rs6701512	0.6828	Alzheimer's disease
rs6693076	4.566e-05	Alzheimer's disease
rs230276	0.04203	Alzheimer's disease
rs12123609	0.6885	Alzheimer's disease
rs1333741	3.399e-05	Alzheimer's disease
rs6694437	0.6823	Alzheimer's disease
rs11590302	0.3358	Alzheimer's disease
rs74069709	0.3825	Alzheimer's disease
rs1043843	4.084e-05	Alzheimer's disease
rs7315	4.258e-05	Alzheimer's disease
rs230310	0.06517	Alzheimer's disease
rs12729030	0.6804	Alzheimer's disease
rs3768310	4.336e-05	Alzheimer's disease
rs1974206	0.6801	Alzheimer's disease
rs76500814	0.3297	Alzheimer's disease
rs16826617	0.3348	Alzheimer's disease
rs3768308	0.2229	Alzheimer's disease
rs61779833	2.792e-05	Alzheimer's disease
rs75996803	0.8829	Alzheimer's disease
rs79540048	0.6943	Alzheimer's disease
rs1333742	2.628e-05	Alzheimer's disease
rs11577125	0.3337	Alzheimer's disease
rs10789047	3.861e-05	Alzheimer's disease
rs74069781	0.3516	Alzheimer's disease
rs112041524	0.02967	Alzheimer's disease
rs10789048	0.000765	Alzheimer's disease
rs11206993	0.2234	Alzheimer's disease
rs3738671	0.1685	Alzheimer's disease
rs41268045	0.02276	Alzheimer's disease
rs75130991	0.3399	Alzheimer's disease
rs56246323	0.7529	Alzheimer's disease
rs56414205	0.352	Alzheimer's disease
rs114059149	0.1727	Alzheimer's disease
rs58223750	0.3534	Alzheimer's disease
rs7535113	0.3056	Alzheimer's disease
rs3768307	0.001692	Alzheimer's disease
rs143177115	0.3413	Alzheimer's disease
rs61779834	3.428e-05	Alzheimer's disease
rs2311342	0.0007455	Alzheimer's disease
rs78738576	0.4162	Alzheimer's disease
rs2294814	0.0007245	Alzheimer's disease
rs11580351	0.3396	Alzheimer's disease
rs61779835	3.367e-05	Alzheimer's disease
rs60378861	0.3387	Alzheimer's disease
rs61779837	3.397e-05	Alzheimer's disease
rs12125901	0.7354	Alzheimer's disease
rs61779838	0.2103	Alzheimer's disease
rs74069783	0.3431	Alzheimer's disease
rs16826624	0.3354	Alzheimer's disease
rs6680378	0.0006747	Alzheimer's disease
rs61779839	3.272e-05	Alzheimer's disease
rs17570439	3e-05	Alzheimer's disease
rs77150321	0.2168	Alzheimer's disease
rs56142951	0.2199	Alzheimer's disease
rs61779841	3.101e-05	Alzheimer's disease
rs12134606	0.7135	Alzheimer's disease
rs61779842	2.639e-05	Alzheimer's disease
rs10489534	0.2347	Alzheimer's disease
rs61779843	3.008e-05	Alzheimer's disease
rs11207004	0.7177	Alzheimer's disease
rs11207006	0.721	Alzheimer's disease
rs11581557	0.2138	Alzheimer's disease
rs12088263	0.7074	Alzheimer's disease
rs11587573	0.3284	Alzheimer's disease
rs61779845	2.714e-05	Alzheimer's disease
rs138203668	0.327	Alzheimer's disease
rs148064937	0.723	Alzheimer's disease
rs6686137	0.1578	Alzheimer's disease
rs7516259	3.103e-05	Alzheimer's disease
rs16826632	0.3417	Alzheimer's disease
rs72666956	0.02323	Alzheimer's disease
rs77103575	0.3411	Alzheimer's disease
rs59523475	0.1908	Alzheimer's disease
rs28373757	0.2227	Alzheimer's disease
rs7553649	0.0002528	Alzheimer's disease
rs74524571	0.3355	Alzheimer's disease
rs7532169	4.239e-05	Alzheimer's disease
rs11584246	0.2123	Alzheimer's disease
rs77857849	0.338	Alzheimer's disease
rs113274270	0.2061	Alzheimer's disease
rs61779849	3.628e-05	Alzheimer's disease
rs12033174	0.4158	Alzheimer's disease
rs6700363	0.0001835	Alzheimer's disease
rs76740045	0.5516	Alzheimer's disease
rs76914024	0.3435	Alzheimer's disease
rs6600304	4.648e-05	Alzheimer's disease
rs7542060	3.273e-05	Alzheimer's disease
rs6600305	0.002663	Alzheimer's disease
rs60142930	0.3386	Alzheimer's disease
rs77122086	0.3283	Alzheimer's disease
rs56342108	3.128e-05	Alzheimer's disease
rs7525033	0.6758	Alzheimer's disease
rs114263539	0.3997	Alzheimer's disease
rs12136268	0.7548	Alzheimer's disease
rs112309826	0.2889	Alzheimer's disease
rs55966158	0.3377	Alzheimer's disease
rs59336625	0.2028	Alzheimer's disease
rs11587094	0.3584	Alzheimer's disease
rs10789049	0.0007244	Alzheimer's disease
rs7516590	2.686e-05	Alzheimer's disease
rs7527412	3.024e-05	Alzheimer's disease
rs11207044	0.0006533	Alzheimer's disease
rs12134452	1.901e-05	Alzheimer's disease
rs145293754	0.978	Alzheimer's disease
rs55752496	0.7586	Alzheimer's disease
rs56329746	0.539	Alzheimer's disease
rs7530647	7.686e-06	Alzheimer's disease
rs6600306	0.001102	Alzheimer's disease
rs6600307	0.0004899	Alzheimer's disease
rs61781267	3.096e-05	Alzheimer's disease
rs71644606	0.5229	Alzheimer's disease
rs7523024	1.512e-05	Alzheimer's disease
rs7533329	1.593e-05	Alzheimer's disease
rs137882240	0.7977	Alzheimer's disease
rs16826649	0.3688	Alzheimer's disease
rs12040426	0.2791	Alzheimer's disease
rs74067827	0.2027	Alzheimer's disease
rs6677742	0.2797	Alzheimer's disease
rs3845569	0.6106	Alzheimer's disease
rs11576917	0.3821	Alzheimer's disease
rs72939651	0.2175	Alzheimer's disease
rs145561009	0.452	Alzheimer's disease
rs3845570	1.596e-05	Alzheimer's disease
rs61318917	0.1579	Alzheimer's disease
rs7535397	0.0007921	Alzheimer's disease
rs61781270	7.401e-06	Alzheimer's disease
rs61781271	2.722e-05	Alzheimer's disease
rs3117082	0.306	Alzheimer's disease
rs761164	0.6184	Alzheimer's disease
rs9438932	0.0006197	Alzheimer's disease
rs59357867	0.2089	Alzheimer's disease
rs144107008	0.3393	Alzheimer's disease
rs61781272	1.332e-05	Alzheimer's disease
rs74067831	0.3621	Alzheimer's disease
rs12041291	0.2281	Alzheimer's disease
rs11207068	0.9687	Alzheimer's disease
rs184541665	0.07143	Alzheimer's disease
rs55804308	0.3595	Alzheimer's disease
rs230277	0.01698	Alzheimer's disease
rs11577749	0.3505	Alzheimer's disease
rs80342257	0.1494	Alzheimer's disease
rs12725380	0.3682	Alzheimer's disease
rs61781273	0.2912	Alzheimer's disease
rs143956343	0.8594	Alzheimer's disease
rs146817187	0.4022	Alzheimer's disease
rs6684490	1.264e-05	Alzheimer's disease
rs3117083	0.9711	Alzheimer's disease
rs3131692	0.6175	Alzheimer's disease
rs34387655	0.1683	Alzheimer's disease
rs3131691	0.6684	Alzheimer's disease
rs72939665	0.2074	Alzheimer's disease
rs3131690	0.9961	Alzheimer's disease
rs11811998	0.1658	Alzheimer's disease
rs3131689	0.5441	Alzheimer's disease
rs138091097	0.3199	Alzheimer's disease
rs72666962	1.384e-05	Alzheimer's disease
rs3117084	0.311	Alzheimer's disease
rs41297593	0.1686	Alzheimer's disease
rs3134617	1.624e-05	Alzheimer's disease
rs3134615	7.774e-06	Alzheimer's disease
rs3117086	2.328e-05	Alzheimer's disease
rs3134614	0.8844	Alzheimer's disease
rs1800834	0.6318	Alzheimer's disease
rs78775773	0.3494	Alzheimer's disease
rs3134613	0.001053	Alzheimer's disease
rs3117087	0.692	Alzheimer's disease
rs140533294	0.4006	Alzheimer's disease
rs141982114	0.05758	Alzheimer's disease
rs61751008	0.8155	Alzheimer's disease
rs3131648	0.263	Alzheimer's disease
rs59384651	0.3395	Alzheimer's disease
rs3117088	0.00123	Alzheimer's disease
rs61781276	2.447e-05	Alzheimer's disease
rs10443218	0.0003228	Alzheimer's disease
rs112785983	0.5718	Alzheimer's disease
rs77120407	0.5352	Alzheimer's disease
rs57004280	0.3444	Alzheimer's disease
rs6657848	0.2588	Alzheimer's disease
rs115534695	0.1841	Alzheimer's disease
rs6661291	1.213e-05	Alzheimer's disease
rs6664244	0.0003836	Alzheimer's disease
rs3117089	0.0004082	Alzheimer's disease
rs36026893	0.9697	Alzheimer's disease
rs56346001	1.119e-05	Alzheimer's disease
rs7529944	0.001038	Alzheimer's disease
rs12129755	0.5747	Alzheimer's disease
rs142141572	0.3576	Alzheimer's disease
rs61781278	1.24e-05	Alzheimer's disease
rs72666970	1.076e-05	Alzheimer's disease
rs75685951	0.4359	Alzheimer's disease
rs4661007	0.2716	Alzheimer's disease
rs140191656	0.3656	Alzheimer's disease
rs11207115	0.1266	Alzheimer's disease
rs12126362	0.9662	Alzheimer's disease
rs181974804	0.03241	Alzheimer's disease
rs61781281	8.318e-05	Alzheimer's disease
rs12124681	0.9671	Alzheimer's disease
rs140329545	0.9799	Alzheimer's disease
rs3131647	6.372e-06	Alzheimer's disease
rs3131646	5.631e-06	Alzheimer's disease
rs79544711	0.4079	Alzheimer's disease
rs112215807	0.8498	Alzheimer's disease
rs12127002	0.7637	Alzheimer's disease
rs3103772	0.5293	Alzheimer's disease
rs74067851	0.509	Alzheimer's disease
rs804720	0.9257	Alzheimer's disease
rs138340002	0.7348	Alzheimer's disease
rs3103774	0.5925	Alzheimer's disease
rs2103683	0.9497	Alzheimer's disease
rs3117090	0.007328	Alzheimer's disease
rs3117091	0.4698	Alzheimer's disease
rs72666976	0.9288	Alzheimer's disease
rs2639458	0.0002083	Alzheimer's disease
rs143109147	0.5938	Alzheimer's disease
rs67325340	0.233	Alzheimer's disease
rs3117092	0.4898	Alzheimer's disease
rs3117093	0.4985	Alzheimer's disease
rs2745513	3.356e-05	Alzheimer's disease
rs3103784	0.4641	Alzheimer's disease
rs2745514	0.0002544	Alzheimer's disease
rs3131645	0.3906	Alzheimer's disease
rs3117094	0.5095	Alzheimer's disease
rs3131644	0.01386	Alzheimer's disease
rs3117095	0.4333	Alzheimer's disease
rs3117096	0.7935	Alzheimer's disease
rs7539338	0.4086	Alzheimer's disease
rs12133325	0.3078	Alzheimer's disease
rs61781289	0.0001704	Alzheimer's disease
rs7542907	0.0001522	Alzheimer's disease
rs11207138	0.0001168	Alzheimer's disease
rs11584066	0.6185	Alzheimer's disease
rs3103781	0.884	Alzheimer's disease
rs4660367	0.02047	Alzheimer's disease
rs12142890	0.2517	Alzheimer's disease
rs61781290	0.000115	Alzheimer's disease
rs7514618	0.2814	Alzheimer's disease
rs140294498	0.1805	Alzheimer's disease
rs76035395	0.5123	Alzheimer's disease
rs4660368	0.9118	Alzheimer's disease
rs3103780	0.0003697	Alzheimer's disease
rs77320796	0.0002603	Alzheimer's disease
rs12741207	0.02698	Alzheimer's disease
rs11207146	0.8506	Alzheimer's disease
rs11207148	0.7395	Alzheimer's disease
rs12408124	0.983	Alzheimer's disease
rs7554235	0.0003412	Alzheimer's disease
rs4068541	0.000352	Alzheimer's disease
rs4068540	0.1947	Alzheimer's disease
rs4068539	0.1346	Alzheimer's disease
rs6680258	0.0003246	Alzheimer's disease
rs12566893	0.01713	Alzheimer's disease
rs115347259	0.8424	Alzheimer's disease
rs4381172	0.0003174	Alzheimer's disease
rs68087082	0.01886	Alzheimer's disease
rs61781291	0.0003736	Alzheimer's disease
rs10889080	0.9093	Alzheimer's disease
rs115465159	0.2525	Alzheimer's disease
rs3103775	0.788	Alzheimer's disease
rs7529794	0.0003702	Alzheimer's disease
rs11207167	0.336	Alzheimer's disease
rs145740324	0.5301	Alzheimer's disease
rs3103777	0.6652	Alzheimer's disease
rs3131708	0.9597	Alzheimer's disease
rs72666981	0.5434	Alzheimer's disease
rs77692382	0.0002769	Alzheimer's disease
rs12137477	0.4698	Alzheimer's disease
rs77127523	0.3907	Alzheimer's disease
rs72666983	0.09536	Alzheimer's disease
rs3131707	0.4757	Alzheimer's disease
rs112152999	0.0003383	Alzheimer's disease
rs115385066	0.1868	Alzheimer's disease
rs72666984	0.1156	Alzheimer's disease
rs3131706	0.5472	Alzheimer's disease
rs34322704	0.004068	Alzheimer's disease
rs151247940	0.719	Alzheimer's disease
rs61781294	0.0002545	Alzheimer's disease
rs147173682	0.5858	Alzheimer's disease
rs34375733	0.81	Alzheimer's disease
rs144355592	0.3617	Alzheimer's disease
rs4068542	0.004482	Alzheimer's disease
rs3131705	0.7376	Alzheimer's disease
rs72666985	0.06291	Alzheimer's disease
rs4233508	0.003857	Alzheimer's disease
rs3131704	0.4611	Alzheimer's disease
rs7515857	0.0002945	Alzheimer's disease
rs4660155	0.003914	Alzheimer's disease
rs3131703	0.4865	Alzheimer's disease
rs61781296	0.0003609	Alzheimer's disease
rs1492701	0.0004362	Alzheimer's disease
rs113972838	0.4788	Alzheimer's disease
rs12737009	0.004193	Alzheimer's disease
rs12747592	0.249	Alzheimer's disease
rs56173134	0.8679	Alzheimer's disease
rs2047007	0.0009414	Alzheimer's disease
rs115425943	0.7272	Alzheimer's disease
rs3131700	0.6181	Alzheimer's disease
rs3131699	0.008628	Alzheimer's disease
rs138995031	0.09405	Alzheimer's disease
rs75398025	0.4775	Alzheimer's disease
rs74225694	0.3687	Alzheimer's disease
rs3103778	0.5424	Alzheimer's disease
rs146327150	0.9305	Alzheimer's disease
rs41268047	0.2566	Alzheimer's disease
rs79347016	0.9705	Alzheimer's disease
rs139284514	0.0381	Alzheimer's disease
rs2131311	0.0001156	Alzheimer's disease
rs11207222	0.009849	Alzheimer's disease
rs191587933	0.2928	Alzheimer's disease
rs11207223	0.006069	Alzheimer's disease
rs11207225	0.5132	Alzheimer's disease
rs11207227	0.01419	Alzheimer's disease
rs6669088	0.47	Alzheimer's disease
rs72666986	0.4241	Alzheimer's disease
rs4313386	0.00953	Alzheimer's disease
rs4313387	0.009979	Alzheimer's disease
rs6690779	0.002614	Alzheimer's disease
rs149215296	0.01007	Alzheimer's disease
rs12072696	0.4119	Alzheimer's disease
rs139899908	0.5969	Alzheimer's disease
rs72666988	0.4232	Alzheimer's disease
rs72666989	0.3917	Alzheimer's disease
rs56337507	0.1649	Alzheimer's disease
rs75383172	0.6131	Alzheimer's disease
rs6691667	0.1764	Alzheimer's disease
rs11807468	0.8998	Alzheimer's disease
rs12071082	0.2082	Alzheimer's disease
rs72666994	0.8793	Alzheimer's disease
rs72666995	0.3103	Alzheimer's disease
rs72666996	0.9262	Alzheimer's disease
rs72666997	0.31	Alzheimer's disease
rs72666999	0.1646	Alzheimer's disease
rs72667000	0.9068	Alzheimer's disease
rs12083191	0.6779	Alzheimer's disease
rs12083239	0.6214	Alzheimer's disease
rs72667001	0.3156	Alzheimer's disease
rs114271311	0.6926	Alzheimer's disease
rs59669761	0.7814	Alzheimer's disease
rs149388876	0.9479	Alzheimer's disease
rs3131694	0.8041	Alzheimer's disease
rs55719310	0.9252	Alzheimer's disease
rs12094714	0.7249	Alzheimer's disease
rs12084328	0.8058	Alzheimer's disease
rs12079615	0.7214	Alzheimer's disease
rs115871314	0.7562	Alzheimer's disease
rs146581370	0.9953	Alzheimer's disease
rs56036026	0.6591	Alzheimer's disease
rs12097412	0.6657	Alzheimer's disease
rs4660371	0.636	Alzheimer's disease
rs6679963	0.6682	Alzheimer's disease
rs59811099	0.6588	Alzheimer's disease
rs59868695	0.7567	Alzheimer's disease
rs60327956	0.7555	Alzheimer's disease
rs78720427	0.7018	Alzheimer's disease
rs72668707	0.6702	Alzheimer's disease
rs72668708	0.6782	Alzheimer's disease
rs6656736	0.6798	Alzheimer's disease
rs6659243	0.6796	Alzheimer's disease
rs6659365	0.672	Alzheimer's disease
rs6659672	0.6764	Alzheimer's disease
rs6683377	0.6736	Alzheimer's disease
rs6683398	0.6766	Alzheimer's disease
rs11207280	0.6786	Alzheimer's disease
rs72668710	0.9368	Alzheimer's disease
rs75386633	0.9958	Alzheimer's disease
rs4233484	0.7128	Alzheimer's disease
rs61781337	0.6172	Alzheimer's disease
rs9659926	0.9652	Alzheimer's disease
rs34022242	0.2937	Alzheimer's disease
rs61781338	0.2514	Alzheimer's disease
rs148783817	0.4252	Alzheimer's disease
rs61781341	0.9427	Alzheimer's disease
rs78669585	0.9056	Alzheimer's disease
rs114628293	0.3478	Alzheimer's disease
rs10789071	0.6541	Alzheimer's disease
rs150279193	0.4167	Alzheimer's disease
rs34339529	0.643	Alzheimer's disease
rs6699941	0.6044	Alzheimer's disease
rs10889117	0.5542	Alzheimer's disease
rs116039846	0.8818	Alzheimer's disease
rs147244282	0.6803	Alzheimer's disease
rs113733193	0.3398	Alzheimer's disease
rs12096161	0.4981	Alzheimer's disease
rs12748875	0.6247	Alzheimer's disease
rs12729177	0.5781	Alzheimer's disease
rs77978970	0.9368	Alzheimer's disease
rs61781349	0.7062	Alzheimer's disease
rs150399766	0.662	Alzheimer's disease
rs12744653	0.4994	Alzheimer's disease
rs61470791	0.308	Alzheimer's disease
rs12090025	0.5747	Alzheimer's disease
rs12090065	0.5058	Alzheimer's disease
rs12091238	0.2184	Alzheimer's disease
rs35886783	0.4338	Alzheimer's disease
rs35490633	0.5535	Alzheimer's disease
rs12749121	0.5697	Alzheimer's disease
rs35841257	0.4799	Alzheimer's disease
rs34855815	0.4499	Alzheimer's disease
rs34572754	0.4501	Alzheimer's disease
rs35930422	0.4147	Alzheimer's disease
rs12354329	0.6284	Alzheimer's disease
rs12354330	0.5869	Alzheimer's disease
rs12354380	0.704	Alzheimer's disease
rs12354331	0.704	Alzheimer's disease
rs12354381	0.5785	Alzheimer's disease
rs12354345	0.5517	Alzheimer's disease
rs111953828	0.01952	Alzheimer's disease
rs9662942	0.4448	Alzheimer's disease
rs4660156	0.3426	Alzheimer's disease
rs7549666	0.3938	Alzheimer's disease
rs61781357	0.48	Alzheimer's disease
rs61781358	0.489	Alzheimer's disease
rs185174470	0.4273	Alzheimer's disease
rs116516140	0.8017	Alzheimer's disease
rs12404139	0.5011	Alzheimer's disease
rs12047200	0.5031	Alzheimer's disease
rs12410713	0.4662	Alzheimer's disease
rs12410726	0.3577	Alzheimer's disease
rs12401828	0.357	Alzheimer's disease
rs141112601	0.6614	Alzheimer's disease
rs144917196	0.6643	Alzheimer's disease
rs11207308	0.325	Alzheimer's disease
rs12410793	0.3862	Alzheimer's disease
rs60704314	0.2802	Alzheimer's disease
rs58121586	0.5179	Alzheimer's disease
rs12402242	0.5004	Alzheimer's disease
rs12758865	0.499	Alzheimer's disease
rs12404855	0.5134	Alzheimer's disease
rs34041780	0.5118	Alzheimer's disease
rs12127899	0.6916	Alzheimer's disease
rs34951556	0.5104	Alzheimer's disease
rs11207310	0.06936	Alzheimer's disease
rs36054808	0.4973	Alzheimer's disease
rs202005427	0.2761	Alzheimer's disease
rs77425966	0.7304	Alzheimer's disease
rs12120394	0.715	Alzheimer's disease
rs12734278	0.484	Alzheimer's disease
rs6665143	0.3933	Alzheimer's disease
rs61779678	0.4851	Alzheimer's disease
rs61779679	0.4861	Alzheimer's disease
rs34871569	0.4847	Alzheimer's disease
rs12736633	0.4887	Alzheimer's disease
rs80214223	0.683	Alzheimer's disease
rs34693382	0.5497	Alzheimer's disease
rs36110182	0.4841	Alzheimer's disease
rs114236488	0.6889	Alzheimer's disease
rs116687490	0.06157	Alzheimer's disease
rs61779684	0.4879	Alzheimer's disease
rs4660373	0.06039	Alzheimer's disease
rs34409102	0.6795	Alzheimer's disease
rs75633494	0.9237	Alzheimer's disease
rs61779685	0.7436	Alzheimer's disease
rs61779686	0.7684	Alzheimer's disease
rs112263050	0.459	Alzheimer's disease
rs4335369	0.1182	Alzheimer's disease
rs35083548	0.4902	Alzheimer's disease
rs7553962	0.4295	Alzheimer's disease
rs10889122	0.02981	Alzheimer's disease
rs74489195	0.0606	Alzheimer's disease
rs12730176	0.5013	Alzheimer's disease
rs12754356	0.3796	Alzheimer's disease
rs11207350	0.647	Alzheimer's disease
rs4543783	0.0301	Alzheimer's disease
rs72935579	0.05346	Alzheimer's disease
rs7549080	0.0385	Alzheimer's disease
rs34015409	0.3476	Alzheimer's disease
rs12758653	0.4411	Alzheimer's disease
rs72935582	0.0536	Alzheimer's disease
rs12031895	0.4945	Alzheimer's disease
rs12739174	0.4753	Alzheimer's disease
rs75743903	0.492	Alzheimer's disease
rs72935583	0.0642	Alzheimer's disease
rs35239361	0.3372	Alzheimer's disease
rs35953500	0.4752	Alzheimer's disease
rs35657829	0.4756	Alzheimer's disease
rs147208374	0.7286	Alzheimer's disease
rs117816705	0.7257	Alzheimer's disease
rs35062321	0.065	Alzheimer's disease
rs11207370	0.6959	Alzheimer's disease
rs61779697	0.5013	Alzheimer's disease
rs61779698	0.4402	Alzheimer's disease
rs12750075	0.4796	Alzheimer's disease
rs12754281	0.4883	Alzheimer's disease
rs12758400	0.4648	Alzheimer's disease
rs12754434	0.4558	Alzheimer's disease
rs11806745	0.4887	Alzheimer's disease
rs12735180	0.4547	Alzheimer's disease
rs35218292	0.453	Alzheimer's disease
rs35200742	0.4555	Alzheimer's disease
rs12407422	0.5081	Alzheimer's disease
rs12402417	0.4554	Alzheimer's disease
rs12402428	0.4537	Alzheimer's disease
rs3122411	0.7084	Alzheimer's disease
rs71644616	0.4785	Alzheimer's disease
rs3806207	0.4581	Alzheimer's disease
rs3806206	0.4525	Alzheimer's disease
rs3806205	0.4551	Alzheimer's disease
rs12403768	0.4937	Alzheimer's disease
rs3806204	0.446	Alzheimer's disease
rs3806203	0.4512	Alzheimer's disease
rs3806202	0.4923	Alzheimer's disease
rs3806201	0.4445	Alzheimer's disease
rs3131687	0.04437	Alzheimer's disease
rs4077664	0.4683	Alzheimer's disease
rs11803302	0.4387	Alzheimer's disease
rs11806616	0.4453	Alzheimer's disease
rs11806617	0.4474	Alzheimer's disease
rs34619898	0.4537	Alzheimer's disease
rs3131686	0.631	Alzheimer's disease
rs16826775	0.04416	Alzheimer's disease
rs3122440	0.3427	Alzheimer's disease
rs3131685	0.03476	Alzheimer's disease
rs4284253	0.04024	Alzheimer's disease
rs61781873	0.3422	Alzheimer's disease
rs35595201	0.4373	Alzheimer's disease
rs35482191	0.4909	Alzheimer's disease
rs16826785	0.4858	Alzheimer's disease
rs16826787	0.4931	Alzheimer's disease
rs4660375	0.04261	Alzheimer's disease
rs71644617	0.4995	Alzheimer's disease
rs35951704	0.4453	Alzheimer's disease
rs4660376	0.04194	Alzheimer's disease
rs12408735	0.4892	Alzheimer's disease
rs3131684	0.04406	Alzheimer's disease
rs12409094	0.4857	Alzheimer's disease
rs12405693	0.4295	Alzheimer's disease
rs3131683	0.04731	Alzheimer's disease
rs12403922	0.463	Alzheimer's disease
rs11207417	0.4145	Alzheimer's disease
rs11207418	0.4209	Alzheimer's disease
rs11207419	0.4209	Alzheimer's disease
rs11207421	0.4171	Alzheimer's disease
rs3131682	0.0387	Alzheimer's disease
rs35433700	0.4141	Alzheimer's disease
rs4375260	0.4205	Alzheimer's disease
rs3122412	0.6533	Alzheimer's disease
rs4366310	0.4206	Alzheimer's disease
rs4556345	0.4644	Alzheimer's disease
rs116324700	0.7631	Alzheimer's disease
rs4660378	0.045	Alzheimer's disease
rs144522100	0.617	Alzheimer's disease
rs12406090	0.4459	Alzheimer's disease
rs12404979	0.4237	Alzheimer's disease
rs12408640	0.4227	Alzheimer's disease
rs12405243	0.4007	Alzheimer's disease
rs3131681	0.04747	Alzheimer's disease
rs71644619	0.4213	Alzheimer's disease
rs16826814	0.42	Alzheimer's disease
rs61781896	0.4234	Alzheimer's disease
rs61781897	0.421	Alzheimer's disease
rs180767945	0.6781	Alzheimer's disease
rs12565927	0.04344	Alzheimer's disease
rs190767199	0.814	Alzheimer's disease
rs78185587	0.9245	Alzheimer's disease
rs35981772	0.4217	Alzheimer's disease
rs3131680	0.547	Alzheimer's disease
rs58962840	0.4024	Alzheimer's disease
rs149283116	0.841	Alzheimer's disease
rs59549862	0.4033	Alzheimer's disease
rs58716156	0.4013	Alzheimer's disease
rs58483454	0.4024	Alzheimer's disease
rs61130265	0.4682	Alzheimer's disease
rs3122413	0.04859	Alzheimer's disease
rs71644620	0.5832	Alzheimer's disease
rs35017768	0.4115	Alzheimer's disease
rs34288706	0.4298	Alzheimer's disease
rs193152402	0.003476	Alzheimer's disease
rs61781906	0.4829	Alzheimer's disease
rs3131679	0.4208	Alzheimer's disease
rs3122414	0.04748	Alzheimer's disease
rs3131678	0.4159	Alzheimer's disease
rs6661099	0.0448	Alzheimer's disease
rs6661103	0.04479	Alzheimer's disease
rs3131677	0.4208	Alzheimer's disease
rs3131676	0.4207	Alzheimer's disease
rs3131675	0.04894	Alzheimer's disease
rs3131674	0.4206	Alzheimer's disease
rs3131673	0.4375	Alzheimer's disease
rs17360498	0.3293	Alzheimer's disease
rs3131672	0.4332	Alzheimer's disease
rs17356381	0.3018	Alzheimer's disease
rs3122415	0.4133	Alzheimer's disease
rs3122416	0.352	Alzheimer's disease
rs3131671	0.3479	Alzheimer's disease
rs3122417	0.4193	Alzheimer's disease
rs4660379	0.04146	Alzheimer's disease
rs3122419	0.7162	Alzheimer's disease
rs72668723	0.767	Alzheimer's disease
rs72937418	0.04053	Alzheimer's disease
rs61781908	0.5297	Alzheimer's disease
rs115729536	0.12	Alzheimer's disease
rs111666613	0.2183	Alzheimer's disease
rs3122420	0.4002	Alzheimer's disease
rs3131670	0.4008	Alzheimer's disease
rs3122421	0.3249	Alzheimer's disease
rs3131669	0.3185	Alzheimer's disease
rs3131668	0.706	Alzheimer's disease
rs3131667	0.04815	Alzheimer's disease
rs76636156	0.05013	Alzheimer's disease
rs16826849	0.4609	Alzheimer's disease
rs189257183	0.806	Alzheimer's disease
rs16826852	0.4535	Alzheimer's disease
rs17360596	0.2358	Alzheimer's disease
rs34763876	0.5598	Alzheimer's disease
rs3131666	0.4008	Alzheimer's disease
rs3131665	0.04545	Alzheimer's disease
rs4420075	0.4334	Alzheimer's disease
rs3122422	0.3288	Alzheimer's disease
rs16826856	0.04576	Alzheimer's disease
rs12039160	0.6856	Alzheimer's disease
rs188431953	0.1362	Alzheimer's disease
rs3122423	0.5234	Alzheimer's disease
rs3131664	0.3629	Alzheimer's disease
rs4660157	0.03554	Alzheimer's disease
rs7300	0.4283	Alzheimer's disease
rs1126973	0.3975	Alzheimer's disease
rs1126972	0.3811	Alzheimer's disease
rs1126970	0.3772	Alzheimer's disease
rs11552578	0.04433	Alzheimer's disease
rs6698184	0.03869	Alzheimer's disease
rs75047140	0.04948	Alzheimer's disease
rs3122424	0.04802	Alzheimer's disease
rs3122425	0.3212	Alzheimer's disease
rs3122426	0.7065	Alzheimer's disease
rs6681804	0.03886	Alzheimer's disease
rs3122427	0.6913	Alzheimer's disease
rs3131662	0.03775	Alzheimer's disease
rs3122428	0.2123	Alzheimer's disease
rs77623018	0.03956	Alzheimer's disease
rs10789078	0.02693	Alzheimer's disease
rs75935066	0.5717	Alzheimer's disease
rs3122429	0.02624	Alzheimer's disease
rs3122430	0.02462	Alzheimer's disease
rs3131661	0.02479	Alzheimer's disease
rs3131660	0.02498	Alzheimer's disease
rs34565800	0.2648	Alzheimer's disease
rs3131659	0.02554	Alzheimer's disease
rs3131658	0.02573	Alzheimer's disease
rs3131657	0.02506	Alzheimer's disease
rs3131656	0.02519	Alzheimer's disease
rs3122431	0.3459	Alzheimer's disease
rs3131655	0.025	Alzheimer's disease
rs3122432	0.2071	Alzheimer's disease
rs12125723	0.5403	Alzheimer's disease
rs3131654	0.02495	Alzheimer's disease
rs3122433	0.02157	Alzheimer's disease
rs6688011	0.272	Alzheimer's disease
rs79475234	0.6816	Alzheimer's disease
rs6688203	0.2746	Alzheimer's disease
rs3131653	0.7971	Alzheimer's disease
rs74352093	0.5461	Alzheimer's disease
rs3131652	0.8199	Alzheimer's disease
rs11207472	0.7841	Alzheimer's disease
rs35533641	0.2161	Alzheimer's disease
rs6694800	0.6125	Alzheimer's disease
rs74419517	0.7495	Alzheimer's disease
rs3122434	0.8878	Alzheimer's disease
rs3122435	0.0149	Alzheimer's disease
rs3122436	0.01525	Alzheimer's disease
rs12118846	0.02017	Alzheimer's disease
rs3122437	0.2681	Alzheimer's disease
rs76144389	0.08728	Alzheimer's disease
rs61475499	0.019	Alzheimer's disease
rs6689837	0.632	Alzheimer's disease
rs3131651	0.01249	Alzheimer's disease
rs7543269	0.1945	Alzheimer's disease
rs114162312	0.004902	Alzheimer's disease
rs3131650	0.3242	Alzheimer's disease
rs3122438	0.864	Alzheimer's disease
rs35811816	0.2581	Alzheimer's disease
rs3131649	0.8472	Alzheimer's disease
rs79094201	0.6309	Alzheimer's disease
rs56654546	0.1441	Alzheimer's disease
rs1800205	0.004051	Alzheimer's disease
rs6672053	0.2293	Alzheimer's disease
rs4492608	0.2356	Alzheimer's disease
rs4630120	0.2327	Alzheimer's disease
rs4660381	0.88	Alzheimer's disease
rs4660382	0.9011	Alzheimer's disease
rs4660383	0.8826	Alzheimer's disease
rs4660384	0.9078	Alzheimer's disease
rs4660385	0.956	Alzheimer's disease
rs7533094	0.004833	Alzheimer's disease
rs7533203	0.7178	Alzheimer's disease
rs41268051	0.004979	Alzheimer's disease
rs4660386	0.2331	Alzheimer's disease
rs4660387	0.1653	Alzheimer's disease
rs4660388	0.2195	Alzheimer's disease
rs4660389	0.2194	Alzheimer's disease
rs4660390	0.2195	Alzheimer's disease
rs72668770	0.7008	Alzheimer's disease
rs6671113	0.004897	Alzheimer's disease
rs6658775	0.09388	Alzheimer's disease
rs11207493	0.09205	Alzheimer's disease
rs10889147	0.8893	Alzheimer's disease
rs66734604	0.7237	Alzheimer's disease
rs60099154	0.2544	Alzheimer's disease
rs6600312	0.01488	Alzheimer's disease
rs11207496	0.554	Alzheimer's disease
rs4557961	0.01522	Alzheimer's disease
rs6600313	0.889	Alzheimer's disease
rs41301070	0.01327	Alzheimer's disease
rs4660159	0.8194	Alzheimer's disease
rs34805060	0.1217	Alzheimer's disease
rs185729166	0.9378	Alzheimer's disease
rs190554059	0.9727	Alzheimer's disease
rs6669268	0.0147	Alzheimer's disease
rs6600314	0.2283	Alzheimer's disease
rs6600315	0.06416	Alzheimer's disease
rs6600317	0.761	Alzheimer's disease
rs6672277	0.311	Alzheimer's disease
rs6669775	0.3151	Alzheimer's disease
rs6680972	0.7123	Alzheimer's disease
rs12121023	0.2742	Alzheimer's disease
rs7524958	0.09073	Alzheimer's disease
rs60159269	0.005233	Alzheimer's disease
rs10789080	0.7361	Alzheimer's disease
rs12064880	0.1104	Alzheimer's disease
rs10789081	0.01049	Alzheimer's disease
rs34892780	0.2425	Alzheimer's disease
rs113262918	0.6138	Alzheimer's disease
rs6676573	0.8634	Alzheimer's disease
rs57239760	0.005719	Alzheimer's disease
rs58610580	0.006387	Alzheimer's disease
rs9629047	0.07836	Alzheimer's disease
rs34635266	0.09337	Alzheimer's disease
rs34269799	0.0861	Alzheimer's disease
rs36108777	0.08493	Alzheimer's disease
rs68085803	0.5803	Alzheimer's disease
rs2247	0.6586	Alzheimer's disease
rs76144165	0.2278	Alzheimer's disease
rs150698358	0.3602	Alzheimer's disease
rs5029454	0.08482	Alzheimer's disease
rs55785903	0.5841	Alzheimer's disease
rs76393644	0.607	Alzheimer's disease
rs12074195	0.09998	Alzheimer's disease
rs34668921	0.7553	Alzheimer's disease
rs12087298	0.7466	Alzheimer's disease
rs12739328	0.9091	Alzheimer's disease
rs12756828	0.8175	Alzheimer's disease
rs112524162	5.703e-05	Alzheimer's disease
rs57960175	0.7788	Alzheimer's disease
rs150961790	0.3425	Alzheimer's disease
rs7556127	0.8853	Alzheimer's disease
rs115892793	0.4101	Alzheimer's disease
rs12079622	0.8331	Alzheimer's disease
rs11207525	0.8335	Alzheimer's disease
rs12095920	0.834	Alzheimer's disease
rs77733381	0.5301	Alzheimer's disease
rs12139864	0.8816	Alzheimer's disease
rs12128967	0.8844	Alzheimer's disease
rs10493089	0.7082	Alzheimer's disease
rs35397494	0.7477	Alzheimer's disease
rs76883808	0.6506	Alzheimer's disease
rs10789083	0.8461	Alzheimer's disease
rs12035579	0.01517	Alzheimer's disease
rs60976597	7.582e-05	Alzheimer's disease
rs10889161	0.8562	Alzheimer's disease
rs6700346	0.009131	Alzheimer's disease
rs34278452	0.7498	Alzheimer's disease
rs72668795	0.6651	Alzheimer's disease
rs12760525	0.6855	Alzheimer's disease
rs55880408	3.878e-05	Alzheimer's disease
rs34692509	0.01583	Alzheimer's disease
rs12087678	0.9047	Alzheimer's disease
rs6682342	0.9937	Alzheimer's disease
rs145976519	0.7581	Alzheimer's disease
rs7539285	0.04323	Alzheimer's disease
rs55820078	4.112e-05	Alzheimer's disease
rs6662207	0.9973	Alzheimer's disease
rs12135482	0.9968	Alzheimer's disease
rs144816513	0.9798	Alzheimer's disease
rs4492609	0.0128	Alzheimer's disease
rs7535055	0.9004	Alzheimer's disease
rs113480672	3.942e-05	Alzheimer's disease
rs6600318	0.03691	Alzheimer's disease
rs35977936	0.4685	Alzheimer's disease
rs137874610	0.1084	Alzheimer's disease
rs4660391	0.08411	Alzheimer's disease
rs72670604	0.8842	Alzheimer's disease
rs11800679	0.9277	Alzheimer's disease
rs148561464	0.3587	Alzheimer's disease
rs59061498	0.01346	Alzheimer's disease
rs66607468	3.641e-05	Alzheimer's disease
rs72670605	0.4833	Alzheimer's disease
rs144353075	0.007972	Alzheimer's disease
rs4364870	0.4584	Alzheimer's disease
rs34522581	0.9227	Alzheimer's disease
rs6666694	0.03452	Alzheimer's disease
rs76048521	0.3909	Alzheimer's disease
rs138909769	0.4654	Alzheimer's disease
rs7556253	0.8522	Alzheimer's disease
rs7548537	0.9043	Alzheimer's disease
rs68152664	4.082e-05	Alzheimer's disease
rs67220436	4.088e-05	Alzheimer's disease
rs34245802	0.8847	Alzheimer's disease
rs35156697	0.7722	Alzheimer's disease
rs79173567	0.3232	Alzheimer's disease
rs6656984	0.562	Alzheimer's disease
rs6695002	0.3146	Alzheimer's disease
rs9725035	0.9954	Alzheimer's disease
rs150569925	0.9611	Alzheimer's disease
rs10493090	0.8299	Alzheimer's disease
rs12059558	0.9362	Alzheimer's disease
rs12074893	0.03034	Alzheimer's disease
rs11577388	0.693	Alzheimer's disease
rs12120029	0.387	Alzheimer's disease
rs61502285	1.136e-05	Alzheimer's disease
rs7538102	0.1442	Alzheimer's disease
rs11584362	0.4703	Alzheimer's disease
rs5028951	0.8655	Alzheimer's disease
rs12724048	0.878	Alzheimer's disease
rs12122168	0.1577	Alzheimer's disease
rs140859984	0.4718	Alzheimer's disease
rs193065075	0.001114	Alzheimer's disease
rs138647720	0.8727	Alzheimer's disease
rs12131070	0.6788	Alzheimer's disease
rs181551689	0.1718	Alzheimer's disease
rs12064425	0.1624	Alzheimer's disease
rs34795058	0.8915	Alzheimer's disease
rs4600036	0.3507	Alzheimer's disease
rs59682960	0.6811	Alzheimer's disease
rs67879838	1.222e-05	Alzheimer's disease
rs140753094	0.1758	Alzheimer's disease
rs147359410	0.1973	Alzheimer's disease
rs188210180	0.1306	Alzheimer's disease
rs140242873	0.3345	Alzheimer's disease
rs12744808	0.8533	Alzheimer's disease
rs116318581	0.4896	Alzheimer's disease
rs11207626	0.09901	Alzheimer's disease
rs6600320	0.3553	Alzheimer's disease
rs67759658	1.106e-05	Alzheimer's disease
rs12089668	0.1423	Alzheimer's disease
rs12079196	0.1411	Alzheimer's disease
rs56696182	1.157e-05	Alzheimer's disease
rs61780442	0.851	Alzheimer's disease
rs4335368	0.3611	Alzheimer's disease
rs11583132	0.3546	Alzheimer's disease
rs68165653	8.107e-06	Alzheimer's disease
rs113266123	0.7125	Alzheimer's disease
rs11590331	0.4131	Alzheimer's disease
rs56216934	0.6178	Alzheimer's disease
rs12091057	0.5208	Alzheimer's disease
rs12038117	0.09972	Alzheimer's disease
rs7415236	8.57e-06	Alzheimer's disease
rs56135304	0.06744	Alzheimer's disease
rs11808248	0.9249	Alzheimer's disease
rs77333675	0.2119	Alzheimer's disease
rs12133597	0.3456	Alzheimer's disease
rs55739002	0.3638	Alzheimer's disease
[truncated: 88,964 more rows]
