# Supplementary material for: Interplay of genetic predisposition, plasma metabolome and Mediterranean diet in dementia risk and cognitive function
Source: Nat Med. 2025 Aug 25;31(11):3790–800. doi: 10.1038/s41591-025-03891-5 (PMC12618253; doi:10.1038/s41591-025-03891-5)
Supplement: Supplementary file 5 — Statistical source data. [file 41591_2025_3891_MOESM5_ESM.xlsx]

## Sheet: source_data_fig1b
hmdb_id	mean_abundance	cv	metabolite_name	super_class_metabolon
HMDB0000779	0.00700324	3.11185	phenyllactate	Phenylpropanoids and polyketides
HMDB0000764	0.00139233	3.13655	hydrocinnamate	Phenylpropanoids and polyketides
HMDB0000054	0.150783	1.69112	bilirubin/Bilirubin	Organoheterocyclic compounds
HMDB0000699	0.145197	7.65465	1-methylnicotinamide/1-Methyl nicotinamide	Organoheterocyclic compounds
HMDB0000300	0.0592412	3.4385	uracil	Organoheterocyclic compounds
HMDB0000289	0.0520435	0.946524	uric acid/urate/Uric acid	Organoheterocyclic compounds
HMDB0001991	0.0209377	2.23886	7-methylxanthine/7-Methylxanthine	Organoheterocyclic compounds
HMDB0003282	0.0196911	1.41201	1-methylguanine	Organoheterocyclic compounds
HMDB0001847	0.012593	1.24079	caffeine/Caffeine	Organoheterocyclic compounds
HMDB0001008	0.0112942	0.815724	biliverdin/Biliverdin	Organoheterocyclic compounds
HMDB0000462	0.0112214	6.32418	allantoin/Allantoin	Organoheterocyclic compounds
HMDB0000802	0.00749309	1.46917	pterin/Pterin	Organoheterocyclic compounds
HMDB0000017	0.0066552	3.20797	4-pyridoxate	Organoheterocyclic compounds
HMDB0000544	0.00645008	0.845543	5-hydroxymethyl-4-methyluracil/5-hydroxymethy-4-methyluracil	Organoheterocyclic compounds
HMDB0004193	0.00543795	1.62001	N1-methyl-2-pyridone-5-carboxamide/N1-Methyl-2-pyridone-5-carboxamide	Organoheterocyclic compounds
HMDB0001889	0.00532389	1.86249	theophylline	Organoheterocyclic compounds
HMDB0002302	0.00463086	2.94156	indole-3-propionate	Organoheterocyclic compounds
HMDB0001431	0.00409515	2.55952	pyridoxamine	Organoheterocyclic compounds
HMDB0001046	0.00376513	4.48628	cotinine/Cotinine	Organoheterocyclic compounds
HMDB0032390	0.00166439	0.657119	2-methyl-4,5-benzoxazole/preliminary_ID_2-methyl-4,5-benzoxazole	Organoheterocyclic compounds
HMDB0000301	0.00161527	3.48881	urocanic acid/Urocanic acid	Organoheterocyclic compounds
HMDB0029723	0.00145897	3.4221	saccharin	Organoheterocyclic compounds
HMDB0011103	0.00103077	2.26244	1,7-dimethyluric acid/1,7-Dimethyluric acid	Organoheterocyclic compounds
HMDB0000897	0.000962383	0.597639	7-methylguanine/7-Methylguanine	Organoheterocyclic compounds
HMDB0001390	0.000709009	3.0417	hydroxycotinine/trans-3-Hydroxycotinine	Organoheterocyclic compounds
HMDB0001886	0.000688794	1.11216	3-methylxanthine/3-Methylxanthine	Organoheterocyclic compounds
HMDB0001857	0.000334369	1.73638	dimethylurate	Organoheterocyclic compounds
HMDB0000715	0.000227369	2.08913	kynurenic acid/Kynurenic acid	Organoheterocyclic compounds
HMDB0001928	0.000159821	3.4508	hydrochlorothiazide	Organoheterocyclic compounds
HMDB0000630	9.16667e-05	0.886996	cytosine/cytosine_isomer/Cytosine	Organoheterocyclic compounds
HMDB0001901	6.922e-05	0.431863	aminocaproic acid	Organoheterocyclic compounds
HMDB0015052	4.4449e-05	0.872636	metronidazole	Organoheterocyclic compounds
HMDB0015168	4.36088e-05	0.677467	cerulenin	Organoheterocyclic compounds
HMDB0000197	2.95232e-05	1.2804	indoleacetic acid	Organoheterocyclic compounds
HMDB0002271	1.61563e-05	2.11419	imidazole propionate/Imidazolepropionic acid	Organoheterocyclic compounds
HMDB0000684	0.00600958	0.661918	kynurenine	Organic oxygen compounds
HMDB0010316	0.0034414	2.05968	4-acetamidophenylglucuronide/acetaminophen glucuronide/p-Acetamidophenylglucuronide	Organic oxygen compounds
HMDB0000212	0.00024078	0.44409	acetyl-galactosamine/N-acetylgalactosamine/N-Acetyl-D-galactosamine	Organic oxygen compounds
HMDB0059824	4.60871e-05	0.754502	4-hydroxy-3-methylacetophenone	Organic oxygen compounds
HMDB0000925	1.0745	1.56661	trimethylamine-N-oxide/Trimethylamine N-oxide	Organic nitrogen compounds
HMDB0000062	0.431082	1.09203	carnitine/Carnitine	Organic nitrogen compounds
HMDB0001565	0.0238946	3.4945	phosphocholine	Organic nitrogen compounds
HMDB0001414	0.0216167	0.869257	putrescine	Organic nitrogen compounds
HMDB0000898	0.007814	2.05968	1-methylhistamine/1-Methylhistamine	Organic nitrogen compounds
HMDB0000895	0.00220877	15.675	acetylcholine/Acetylcholine	Organic nitrogen compounds
HMDB0001921	2.15274e-05	0.880964	metformin	Organic nitrogen compounds
HMDB0000761	0.00119228	1.67659	lithocholate	Organic compounds
HMDB0000687	5.32937	0.721402	leucine/Leucine	Organic acids and derivatives
HMDB0000159	4.52982	0.876129	phenylalanine/Phenylalanine	Organic acids and derivatives
HMDB0000883	4.31853	0.784143	valine/Valine	Organic acids and derivatives
HMDB0000172	2.85671	0.743338	isoleucine/Isoleucine	Organic acids and derivatives
HMDB0003334	1.4104	0.923946	SDMA/Symmetric dimethyl-arginine	Organic acids and derivatives
HMDB0001539	1.24145	0.918761	ADMA/SDMA/Dimethylarginine	Organic acids and derivatives
HMDB0000158	1.097	0.844017	tyrosine/Tyrosine	Organic acids and derivatives
HMDB0000008	0.171925	3.20837	alpha-hydroxybutyrate	Organic acids and derivatives
HMDB0000043	0.151543	1.09979	betaine/Betaine	Organic acids and derivatives
HMDB0004827	0.104829	1.21053	proline betaine/proline-betaine/Proline betaine	Organic acids and derivatives
HMDB0029416	0.104407	1.86654	NMMA/Targinine	Organic acids and derivatives
HMDB0000056	0.10245	0.936901	beta-alanine	Organic acids and derivatives
HMDB0006344	0.0964718	0.762239	phenylacetylglutamine/alpha-N-Phenylacetylglutamine	Organic acids and derivatives
HMDB0000670	0.0815171	1.31574	homoarginine/Homoarginine	Organic acids and derivatives
HMDB0000562	0.0685677	0.679663	creatinine/Creatinine	Organic acids and derivatives
HMDB0000162	0.0665175	1.02426	proline/Proline	Organic acids and derivatives
HMDB0240212	0.0603283	1.29791	DMGV	Organic acids and derivatives
HMDB0000725	0.0487414	3.8049	hydroxyproline/Hydroxyproline	Organic acids and derivatives
HMDB0000112	0.0426875	1.83531	GABA/gamma-Aminobutyric acid	Organic acids and derivatives
HMDB0000641	0.0391597	0.841275	glutamine/Glutamine	Organic acids and derivatives
HMDB0000182	0.0348985	1.09408	lysine/Lysine	Organic acids and derivatives
HMDB0000682	0.0288764	0.734675	indoxylsulfate	Organic acids and derivatives
HMDB0000064	0.027947	1.26299	creatine/Creatine	Organic acids and derivatives
HMDB0000744	0.0169448	0.395802	malate	Organic acids and derivatives
HMDB0000557	0.014349	2.05252	alloisoleucine/Alloisoleucine	Organic acids and derivatives
HMDB0000532	0.00979918	2.56763	acetylglycine/N-Acetylglycine	Organic acids and derivatives
HMDB0000123	0.00973932	3.68264	glycine	Organic acids and derivatives
HMDB0000210	0.00770571	0.997264	pantothenate/Pantothenic acid	Organic acids and derivatives
HMDB0000011	0.00400987	1.2117	beta-hydroxybutyrate	Organic acids and derivatives
HMDB0001325	0.00350278	0.840939	N6,N6,N6-trimethyllysine/N-6-Trimethyllysine	Organic acids and derivatives
HMDB0000696	0.00343731	0.981625	methionine/Methionine	Organic acids and derivatives
HMDB0000904	0.00317226	0.889941	citrulline/Citrulline	Organic acids and derivatives
HMDB0000202	0.00280103	0.607435	methylmalonate	Organic acids and derivatives
HMDB0001954	0.00258964	2.8523	3-hydroxyoctanoate	Organic acids and derivatives
HMDB0002005	0.00255027	5.1825	methionine sulfoxide/Methionine sulfoxide	Organic acids and derivatives
HMDB0013339	0.00254673	1.90875	C18:1-OH carnitine	Organic acids and derivatives
HMDB0000192	0.00182506	1.30726	cystine/Cystine	Organic acids and derivatives
HMDB0001276	0.00165064	0.719159	N1-acetylspermidine/N-acetylspermidine/N1-Acetylspermidine	Organic acids and derivatives
HMDB0000026	0.00164063	3.22184	N-carbamoyl-beta-alanine/Ureidopropionic acid	Organic acids and derivatives
HMDB0000168	0.001379	0.801115	asparagine/Asparagine	Organic acids and derivatives
HMDB0000510	0.00124647	2.26021	2-aminoadipate	Organic acids and derivatives
HMDB0002172	0.00122316	2.44111	N1,N12-diacetylspermine/diacetylspermine/N1,N12-Diacetylspermine	Organic acids and derivatives
HMDB0001149	0.00122255	1.12558	5-aminolevulinic acid	Organic acids and derivatives
HMDB0000720	0.00118306	0.749756	levulinate	Organic acids and derivatives
HMDB0000716	0.000958905	2.10717	pipecolic acid	Organic acids and derivatives
HMDB0013287	0.000890107	1.20355	N6,N6-dimethyllysine/N(6),N(6)-Dimethyl-lysine	Organic acids and derivatives
HMDB0000092	0.000766757	1.25114	dimethylglycine/Dimethylglycine	Organic acids and derivatives
HMDB0000187	0.000696423	1.07211	serine	Organic acids and derivatives
HMDB0002100	0.000657217	2.83719	palmitoylethanolamide/palmitoyl-EA	Organic acids and derivatives
HMDB0000248	0.000643151	2.03173	thyroxine/Thyroxine	Organic acids and derivatives
HMDB0003681	0.000571627	0.514802	4-acetamidobutanoate/4-Acetamidobutanoic acid	Organic acids and derivatives
HMDB0032055	0.000451366	0.507399	N-acetylhistidine/N-Acetylhistidine	Organic acids and derivatives
HMDB0011745	0.000436708	5.57571	N-acetylmethionine/N-Acetylmethionine	Organic acids and derivatives
HMDB0013713	0.000410382	1.63834	N-acetyltryptophan/N-Acetyl-D-tryptophan	Organic acids and derivatives
HMDB0004620	0.000335237	2.63429	N-alpha-acetylarginine/N-Acetylarginine/N-alpha-acetyl-L-arginine	Organic acids and derivatives
HMDB0003357	0.000307463	1.33424	N-acetylornithine/N-Acetylornithine	Organic acids and derivatives
HMDB0011621	0.000297303	1.07777	cinnamoylglycine/Cinnamoylglycine	Organic acids and derivatives
HMDB0000033	0.000251592	4.85175	carnosine/Carnosine	Organic acids and derivatives
HMDB0000206	0.000228186	1.27271	N6-acetyllysine/N6-Acetyllysine/N6-acetyl-L-lysine	Organic acids and derivatives
HMDB0000766	0.000159094	0.792018	N-acetyalanine/N-acetylalanine/N-Acetylalanine	Organic acids and derivatives
HMDB0011756	0.000153903	9.08629	N-acetylleucine	Organic acids and derivatives
HMDB0002064	0.000133364	0.470408	N-acetylputrescine	Organic acids and derivatives
HMDB0013631	0.00010185	0.669373	oleoyl glycine	Organic acids and derivatives
HMDB0013272	5.0257e-05	0.835522	N-lauroylglycine/N-Lauroylglycine	Organic acids and derivatives
HMDB0004207	3.14929e-05	0.360511	L-alpha-glutamyl-L-Lysine/L-alpha-glutamyl-L-lysine	Organic acids and derivatives
HMDB0003464	2.80321e-05	4.68143	4-guanidinobutanoic acid	Organic acids and derivatives
HMDB0014323	2.14032e-05	2.88476	valsartan	Organic acids and derivatives
HMDB0000085	0.0843341	1.10537	deoxyguanosine	Nucleosides, nucleotides, and analogues
HMDB0000767	0.0198661	1.08213	pseudouridine/Pseudouridine	Nucleosides, nucleotides, and analogues
HMDB0000884	0.0143735	1.49924	ribothymidine/Ribothymidine	Nucleosides, nucleotides, and analogues
HMDB0005862	0.00275243	1.22891	2-methylguanosine/2-Methylguanosine	Nucleosides, nucleotides, and analogues
HMDB0004824	0.000851826	0.536977	N2,N2-dimethylguanosine/N2,N2-Dimethylguanosine	Nucleosides, nucleotides, and analogues
HMDB0001563	0.000755555	1.14538	1-methylguanosine/1-Methylguanosine	Nucleosides, nucleotides, and analogues
HMDB0005923	0.000611986	0.654706	N4-acetylcytidine/N4-Acetylcytidine	Nucleosides, nucleotides, and analogues
HMDB0001409	0.000586141	0.518693	dUMP	Nucleosides, nucleotides, and analogues
HMDB0001173	0.000522539	1.75072	methylthioadenosine	Nucleosides, nucleotides, and analogues
HMDB0000982	0.000270553	0.830614	5-methylcytidine/5-Methylcytidine	Nucleosides, nucleotides, and analogues
HMDB0000012	0.000265791	1.17231	2-deoxyuridine	Nucleosides, nucleotides, and analogues
HMDB0001202	0.000200233	0.821546	dCMP	Nucleosides, nucleotides, and analogues
HMDB0008105	26.6306	0.178474	C36:3 PC/PC(36:3)	Lipids and lipid-like molecules
HMDB0008138	9.5083	0.923517	C36:4 PC-B/PC(36:4)_B	Lipids and lipid-like molecules
HMDB0007973	7.07617	0.199528	C34:2 PC/PC(34:2)	Lipids and lipid-like molecules
HMDB0008039	4.79589	0.210836	C36:2 PC/PC(36:2)	Lipids and lipid-like molecules
HMDB0007972	3.45766	0.224995	C34:1 PC/PC(34:1)	Lipids and lipid-like molecules
HMDB0008006	2.57862	0.501155	C34:3 PC/PC(34:3)	Lipids and lipid-like molecules
HMDB0010382	2.17489	1.80251	C16:0 LPC/LPC(16:0)	Lipids and lipid-like molecules
HMDB0008048	2.12661	0.293764	C38:4 PC/PC(38:4)	Lipids and lipid-like molecules
HMDB0001161	1.91012	2.08861	butyrobetaine	Lipids and lipid-like molecules
HMDB0012104	1.82883	0.522117	C22:1 SM	Lipids and lipid-like molecules
HMDB0007991	1.45504	0.306045	C38:6 PC/PC(38:6)	Lipids and lipid-like molecules
HMDB0007983	1.37223	1.10331	C36:4 PC-A/PC(36:4)_A	Lipids and lipid-like molecules
HMDB0011220	1.22747	0.466159	C36:5 PC plasmalogen-B/C36:5 PC plasmalogen/PC(P-36:4)/PC(O-36:5)	Lipids and lipid-like molecules
HMDB0010169	1.08116	0.196433	C16:0 SM/SM(d18:1/16:0)	Lipids and lipid-like molecules
HMDB0008047	0.865088	0.275026	C38:3 PC/PC(38:3)	Lipids and lipid-like molecules
HMDB0005380	0.811526	1.16165	C52:5 TAG/TG(52:5)	Lipids and lipid-like molecules
HMDB0240613	0.8032	0.596726	C16:1 SM/SM(d18:1/16:1)	Lipids and lipid-like molecules
HMDB0008038	0.753477	0.267181	C36:1 PC/PC(36:1)	Lipids and lipid-like molecules
HMDB0005435	0.640492	1.31151	C50:4 TAG/TG(50:4)	Lipids and lipid-like molecules
HMDB0008057	0.559824	0.317649	C40:6 PC/PC(40:6)	Lipids and lipid-like molecules
HMDB0012107	0.55641	0.31856	C24:1 SM/C24:1 SM-A/SM(d18:1/24:1)	Lipids and lipid-like molecules
HMDB0002815	0.535821	1.47584	C18:1 LPC/LPC(18:1)	Lipids and lipid-like molecules
HMDB0000610	0.470186	0.667004	C18:2 CE/CE(18:2)	Lipids and lipid-like molecules
HMDB0005384	0.450243	0.778948	C52:3 TAG/TG(52:3)	Lipids and lipid-like molecules
HMDB0006731	0.381293	1.31823	C20:5 CE/CE(20:5)	Lipids and lipid-like molecules
HMDB0012101	0.344688	1.43933	C18:1 SM/C18:2 SM/SM(d18:1/18:1)	Lipids and lipid-like molecules
HMDB0005363	0.324398	0.799886	C52:4 TAG/TG(52:4)	Lipids and lipid-like molecules
HMDB0005405	0.309149	0.69642	C54:3 TAG/TG(54:3)	Lipids and lipid-like molecules
HMDB0007873	0.29499	0.514398	C32:1 PC/PC(32:1)	Lipids and lipid-like molecules
HMDB0005436	0.281035	0.967096	C52:6 TAG/TG(52:6)	Lipids and lipid-like molecules
HMDB0005377	0.275303	1.45821	C50:2 TAG/TG(50:2)	Lipids and lipid-like molecules
HMDB0000827	0.260605	1.83368	stearate	Lipids and lipid-like molecules
HMDB0011310	0.2531	1.21297	C36:4 PC plasmalogen	Lipids and lipid-like molecules
HMDB0005385	0.233785	1.2167	C54:5 TAG/TG(54:5)	Lipids and lipid-like molecules
HMDB0008942	0.228637	0.252363	C38:2 PE/PE(38:2)	Lipids and lipid-like molecules
HMDB0006726	0.227492	0.758099	C20:4 CE/CE(20:4)	Lipids and lipid-like molecules
HMDB0001348	0.222169	0.251194	C18:0 SM/SM(d18:1/18:0)	Lipids and lipid-like molecules
HMDB0010384	0.221432	0.299404	C18:0 LPC/LPC(18:0)	Lipids and lipid-like molecules
HMDB0005370	0.217489	0.815332	C54:4 TAG/TG(54:4)	Lipids and lipid-like molecules
HMDB0005433	0.216494	0.787468	C50:3 TAG/TG(50:3)	Lipids and lipid-like molecules
HMDB0007871	0.212017	0.210393	C32:0 PC/PC(32:0)	Lipids and lipid-like molecules
HMDB0000918	0.211864	0.528942	C18:1 CE/CE(18:1)	Lipids and lipid-like molecules
HMDB0010387	0.206976	0.345618	C18:3 LPC	Lipids and lipid-like molecules
HMDB0000207	0.201939	0.421469	oleate	Lipids and lipid-like molecules
HMDB0008731	0.19659	0.526061	C40:9 PC/PC(40:9)	Lipids and lipid-like molecules
HMDB0010386	0.18783	0.504121	C18:2 LPC/LPC(18:2)	Lipids and lipid-like molecules
HMDB0012102	0.174453	0.223252	C20:0 SM/SM(d18:1/20:0)	Lipids and lipid-like molecules
HMDB0005367	0.168971	0.663491	C52:1 TAG/TG(52:1)	Lipids and lipid-like molecules
HMDB0000201	0.16523	1.20336	C2 carnitine/CAR(2:0)	Lipids and lipid-like molecules
HMDB0000220	0.142849	0.46913	palmitate	Lipids and lipid-like molecules
HMDB0010370	0.135044	1.25042	C18:3 CE/CE(18:3)	Lipids and lipid-like molecules
HMDB0005391	0.131905	0.856985	C54:6 TAG/C54:6 TAG-A/TG(54:6)	Lipids and lipid-like molecules
HMDB0011252	0.129658	0.351383	C38:4 PC plasmalogen/PC(P-38:3)/PC(O-38:4)	Lipids and lipid-like molecules
HMDB0007218	0.120861	2.36805	C36:2 DAG/DG(36:2)	Lipids and lipid-like molecules
HMDB0005376	0.116013	0.842417	C48:2 TAG/TG(48:2)	Lipids and lipid-like molecules
HMDB0011210	0.115076	1.2277	C34:2 PC plasmalogen/PC(P-34:1)/PC(O-34:2)	Lipids and lipid-like molecules
HMDB0005360	0.102723	0.997457	C50:1 TAG/TG(50:1)	Lipids and lipid-like molecules
HMDB0011221	0.0960754	0.849653	C36:5 PC plasmalogen-A/C36:5 PC plasmalogen	Lipids and lipid-like molecules
HMDB0008270	0.0958259	0.240609	C38:2 PC/PC(38:2)	Lipids and lipid-like molecules
HMDB0011208	0.0818392	0.245176	C34:1 PC plasmalogen/C34:1 PC plasmalogen-A/PC(P-34:0)/PC(O-34:1)_A	Lipids and lipid-like molecules
HMDB0007874	0.0762885	0.34799	C32:2 PC/PC(32:2)	Lipids and lipid-like molecules
HMDB0012097	0.0747314	0.280781	C14:0 SM/SM(d18:1/14:0)	Lipids and lipid-like molecules
HMDB0010471	0.0742879	1.62112	C50:5 TAG/TG(50:5)	Lipids and lipid-like molecules
HMDB0010395	0.0707052	2.02085	C20:4 LPC/LPC(20:4)	Lipids and lipid-like molecules
HMDB0000885	0.0706181	0.537591	C16:0 CE/CE(16:0)	Lipids and lipid-like molecules
HMDB0003229	0.0663592	0.858923	palmitoleate	Lipids and lipid-like molecules
HMDB0006733	0.064061	0.833454	C22:6 CE/CE(22:6)	Lipids and lipid-like molecules
HMDB0009815	0.0639456	0.274201	C38:4 PI	Lipids and lipid-like molecules
HMDB0010419	0.0542802	0.933653	C46:2 TAG/TG(46:2)	Lipids and lipid-like molecules
HMDB0007219	0.0529794	0.596407	C36:3 DAG/DG(36:3)	Lipids and lipid-like molecules
HMDB0010393	0.0497996	1.72403	C20:3 LPC/LPC(20:3)	Lipids and lipid-like molecules
HMDB0010394	0.0497256	1.51009	LPC(20:3)	Lipids and lipid-like molecules
HMDB0007869	0.0481153	0.469894	C30:0 PC/PC(30:0)	Lipids and lipid-like molecules
HMDB0000067	0.0474629	0.217633	cholesterol	Lipids and lipid-like molecules
HMDB0005395	0.0461252	0.884368	C54:1 TAG/TG(54:1)	Lipids and lipid-like molecules
HMDB0005456	0.0456799	0.910186	C56:6 TAG/TG(56:6)	Lipids and lipid-like molecules
HMDB0000631	0.043776	2.26579	glycodeoxycholate	Lipids and lipid-like molecules
HMDB0000896	0.0429024	3.23396	taurodeoxycholate	Lipids and lipid-like molecules
HMDB0010368	0.0419524	0.357164	C18:0 CE/CE(18:0)	Lipids and lipid-like molecules
HMDB0010412	0.0418076	1.07908	C46:1 TAG/TG(46:1)	Lipids and lipid-like molecules
HMDB0000951	0.0415959	3.88919	taurochenodeoxycholate	Lipids and lipid-like molecules
HMDB0005398	0.0406123	0.615009	C56:4 TAG/TG(56:4)	Lipids and lipid-like molecules
HMDB0011229	0.0396834	1.45585	C38:7 PC plasmalogen/PC(P-38:6)/PC(O-38:7)	Lipids and lipid-like molecules
HMDB0007103	0.0378347	1.93164	C34:2 DAG/DG(34:2)	Lipids and lipid-like molecules
HMDB0005359	0.0376763	1.20297	C48:1 TAG/TG(48:1)	Lipids and lipid-like molecules
HMDB0011386	0.036669	0.328407	C38:5 PE plasmalogen/PE(P-38:4)/PE(O-38:5)	Lipids and lipid-like molecules
HMDB0010397	0.0365506	0.652249	C20:5 LPC/LPC(20:5)	Lipids and lipid-like molecules
HMDB0005410	0.0364356	0.621565	C56:3 TAG/TG(56:3)	Lipids and lipid-like molecules
HMDB0000658	0.0363617	0.703407	C16:1 CE/CE(16:1)	Lipids and lipid-like molecules
HMDB0007102	0.0350454	0.687634	C34:1 DAG/DG(34:1)	Lipids and lipid-like molecules
HMDB0007883	0.0342998	1.02039	C34:4 PC/PC(34:4)	Lipids and lipid-like molecules
HMDB0011481	0.0337171	0.297582	C20:0 LPE/LPE(20:0)	Lipids and lipid-like molecules
HMDB0000806	0.031665	1.03784	myristate	Lipids and lipid-like molecules
HMDB0006736	0.0312289	0.83193	C20:3 CE/CE(20:3)	Lipids and lipid-like molecules
HMDB0005448	0.0302684	1.28276	C56:9 TAG/TG(56:9)	Lipids and lipid-like molecules
HMDB0011387	0.0291244	0.869575	C38:6 PE plasmalogen/PE(P-38:5)/PE(O-38:6)	Lipids and lipid-like molecules
HMDB0009003	0.0276195	0.393032	C38:4 PE/PE(38:4)	Lipids and lipid-like molecules
HMDB0042811	0.0276047	1.35336	C48:4 TAG/TG(48:4)	Lipids and lipid-like molecules
HMDB0005357	0.0262024	1.02792	C50:0 TAG/TG(50:0)	Lipids and lipid-like molecules
HMDB0001388	0.0255493	0.766806	alpha-linolenate	Lipids and lipid-like molecules
HMDB0005404	0.0233892	0.860604	C56:2 TAG/TG(56:2)	Lipids and lipid-like molecules
HMDB0005362	0.0232967	1.38613	C51:2 TAG/TG(51:2)	Lipids and lipid-like molecules
HMDB0010518	0.0223232	0.713635	C54:8 TAG/TG(54:8)	Lipids and lipid-like molecules
HMDB0011701	0.0218975	1.33429	C51:3 TAG/TG(51:3)	Lipids and lipid-like molecules
HMDB0007248	0.0205246	1.95747	C36:4 DAG/DG(36:4)	Lipids and lipid-like molecules
HMDB0008994	0.0196907	0.450895	C36:2 PE/PE(36:2)	Lipids and lipid-like molecules
HMDB0010383	0.0194891	0.300487	C16:1 LPC/LPC(16:1)	Lipids and lipid-like molecules
HMDB0002183	0.0193122	0.713452	docosahexaenoate	Lipids and lipid-like molecules
HMDB0005365	0.018305	1.0253	C52:0 TAG/TG(52:0)	Lipids and lipid-like molecules
HMDB0000036	0.0176465	8.40475	taurocholate	Lipids and lipid-like molecules
HMDB0011410	0.0172903	0.387487	C36:5 PE plasmalogen/PE(P-36:4)/PE(O-36:5)	Lipids and lipid-like molecules
HMDB0004956	0.0167852	0.293108	C24:0 Ceramide (d18:1)/Cer(d18:1/24:0)	Lipids and lipid-like molecules
HMDB0042751	0.0165318	1.44038	C46:3 TAG/TG(46:3)	Lipids and lipid-like molecules
HMDB0011239	0.0162481	1.48814	C34:1 PC plasmalogen-B/C34:1 PC plasmalogen/PC(P-34:0)/PC(O-34:1)_B	Lipids and lipid-like molecules
HMDB0005476	0.0160448	1.02652	C58:10 TAG/TG(58:10)	Lipids and lipid-like molecules
HMDB0010404	0.0156276	2.08434	C22:6 LPC/LPC(22:6)	Lipids and lipid-like molecules
HMDB0009102	0.0155896	0.599602	C38:6 PE/PE(38:6)	Lipids and lipid-like molecules
HMDB0013127	0.0151451	2.55215	C4-OH carnitine/CAR(4:0(OH))	Lipids and lipid-like molecules
HMDB0042301	0.0148	1.23745	C44:1 TAG/TG(44:1)	Lipids and lipid-like molecules
HMDB0010517	0.0147193	0.64956	C52:7 TAG/TG(52:7)	Lipids and lipid-like molecules
HMDB0011384	0.0143986	2.18943	C38:3 PE plasmalogen/PE(P-38:2)/PE(O-38:3)	Lipids and lipid-like molecules
HMDB0043058	0.0143652	0.891012	C53:3 TAG/TG(53:3)	Lipids and lipid-like molecules
HMDB0042226	0.0138007	1.17984	C55:2 TAG/TG(55:2)	Lipids and lipid-like molecules
HMDB0008991	0.0130328	0.315317	C36:0 PE/PE(36:0)	Lipids and lipid-like molecules
HMDB0039059	0.0129187	0.245036	3-Dehydroxycarnitine	Lipids and lipid-like molecules
HMDB0011394	0.0123166	0.353433	C40:7 PE plasmalogen/PE(P-40:6)/PE(O-40:7)	Lipids and lipid-like molecules
HMDB0008925	0.0123075	0.397236	C34:0 PE/PE(34:0)	Lipids and lipid-like molecules
HMDB0009069	0.0120349	0.538949	C38:5 PE/PE(38:5)	Lipids and lipid-like molecules
HMDB0011420	0.0117607	0.392187	C38:7 PE plasmalogen/PE(P-38:6)/PE(O-38:7)	Lipids and lipid-like molecules
HMDB0011441	0.0109283	0.339481	C36:3 PE plasmalogen/PE(P-36:2)/PE(O-36:3)	Lipids and lipid-like molecules
HMDB0010497	0.0108612	0.68789	C50:6 TAG/TG(50:6)	Lipids and lipid-like molecules
HMDB0011507	0.0105729	2.10364	C18:2 LPE/LPE(18:2)	Lipids and lipid-like molecules
HMDB0031106	0.0105579	1.20664	C51:0 TAG/TG(51:0)	Lipids and lipid-like molecules
HMDB0042279	0.0103203	1.26001	C44:2 TAG/TG(44:2)	Lipids and lipid-like molecules
HMDB0005463	0.0102721	1.10786	C58:9 TAG/TG(58:9)	Lipids and lipid-like molecules
HMDB0005356	0.0102488	1.54629	C48:0 TAG/TG(48:0)	Lipids and lipid-like molecules
HMDB0042104	0.0101826	0.933193	C51:1 TAG/TG(51:1)	Lipids and lipid-like molecules
HMDB0000893	0.0101322	2.03167	suberate	Lipids and lipid-like molecules
HMDB0000518	0.00980093	3.24852	chenodeoxycholate	Lipids and lipid-like molecules
HMDB0005458	0.00939568	0.856458	C58:6 TAG/TG(58:6)	Lipids and lipid-like molecules
HMDB0042103	0.00889503	0.707579	C49:3 TAG/TG(49:3)	Lipids and lipid-like molecules
HMDB0009060	0.00882996	0.525212	C36:3 PE/PE(36:3)	Lipids and lipid-like molecules
HMDB0000638	0.00860643	1.54858	dodecanoate	Lipids and lipid-like molecules
HMDB0011705	0.00833298	1.64738	C49:1 TAG	Lipids and lipid-like molecules
HMDB0007216	0.00830049	0.904376	C36:1 DAG/DG(36:1)	Lipids and lipid-like molecules
HMDB0011706	0.00744333	1.0557	C49:2 TAG/TG(49:2)	Lipids and lipid-like molecules
HMDB0007100	0.00734431	4.49952	C34:0 DAG/DG(34:0)	Lipids and lipid-like molecules
HMDB0006831	0.00734398	0.322499	3-dehydroxycarnitine/butyrobetaine	Lipids and lipid-like molecules
HMDB0010379	0.00703659	0.373852	C14:0 LPC/LPC(14:0)	Lipids and lipid-like molecules
HMDB0011517	0.00678946	1.94601	C20:4 LPE/LPE(20:4)	Lipids and lipid-like molecules
HMDB0007870	0.00672086	0.639953	C30:1 PC/PC(30:1)	Lipids and lipid-like molecules
HMDB0007199	0.00661847	0.627616	C38:5 DAG/DG(38:5)	Lipids and lipid-like molecules
HMDB0010531	0.00652717	1.14387	C58:11 TAG/TG(58:11)	Lipids and lipid-like molecules
HMDB0010401	0.00649191	2.34012	C22:4 LPC/LPC(22:4)	Lipids and lipid-like molecules
HMDB0000063	0.00647421	2.02742	cortisol/Cortisol	Lipids and lipid-like molecules
HMDB0005471	0.00644416	1.45265	C58:7 TAG/TG(58:7)	Lipids and lipid-like molecules
HMDB0005396	0.00620841	1.38981	C56:1 TAG/TG(56:1)	Lipids and lipid-like molecules
HMDB0010411	0.00604219	1.63862	C46:0 TAG/TG(46:0)	Lipids and lipid-like molecules
HMDB0007098	0.00596247	1.46167	C32:0 DAG/DG(32:0)	Lipids and lipid-like molecules
HMDB0042076	0.00594874	0.81989	C47:2 TAG/TG(47:2)	Lipids and lipid-like molecules
HMDB0006725	0.00594363	0.732663	C14:0 CE/CE(14:0)	Lipids and lipid-like molecules
HMDB0007132	0.00593167	2.06688	C34:3 DAG/DG(34:3)	Lipids and lipid-like molecules
HMDB0000651	0.00581275	1.50115	C10 carnitine/CAR(10:0)	Lipids and lipid-like molecules
HMDB0008928	0.00560292	0.640393	C34:2 PE/PE(34:2)	Lipids and lipid-like molecules
HMDB0002259	0.00542734	0.548807	heptadecanoate/preliminary_ID_Heptadecanoic acid	Lipids and lipid-like molecules
HMDB0011442	0.00538263	0.410771	C36:4 PE plasmalogen/PE(P-36:3)/PE(O-36:4)	Lipids and lipid-like molecules
HMDB0012356	0.00531983	0.389246	C34:0 PS/PS(34:0)	Lipids and lipid-like molecules
HMDB0042789	0.00511433	0.795397	C48:5 TAG/TG(48:5)	Lipids and lipid-like molecules
HMDB0009012	0.00502834	0.907145	C40:6 PE/PE(40:6)	Lipids and lipid-like molecules
HMDB0010513	0.00502214	1.01163	C56:10 TAG/TG(56:10)	Lipids and lipid-like molecules
HMDB0060038	0.00495327	0.644789	10-heptadecenoate	Lipids and lipid-like molecules
HMDB0002925	0.00486394	0.545844	eicosatrienoate	Lipids and lipid-like molecules
HMDB0004952	0.00481267	0.310319	C22:0 Ceramide (d18:1)/Cer(d18:1/22:0)	Lipids and lipid-like molecules
HMDB0000774	0.00453052	2.58139	pregnenolone sulfate	Lipids and lipid-like molecules
HMDB0005478	0.00424541	1.76597	C60:12 TAG/TG(60:12)	Lipids and lipid-like molecules
HMDB0002000	0.00416984	1.46174	myristoleate/preliminary_ID_Myristoleic acid	Lipids and lipid-like molecules
HMDB0002231	0.00407611	0.54354	eicosenoate	Lipids and lipid-like molecules
HMDB0011343	0.00405627	0.440779	C34:3 PE plasmalogen/PE(P-34:2)/PE(O-34:3)	Lipids and lipid-like molecules
HMDB0010167	0.0039555	0.722602	C40:6 PS	Lipids and lipid-like molecules
HMDB0010375	0.00375871	1.39881	C22:5 CE/CE(22:5)	Lipids and lipid-like molecules
HMDB0004953	0.00364544	0.356002	C24:1 Ceramide (d18:1)/C24:1 Ceramide (d18:1)-B/Cer(d18:1/24:1)	Lipids and lipid-like molecules
HMDB0042548	0.00363614	0.950527	C46:4 TAG/TG(46:4)	Lipids and lipid-like molecules
HMDB0005413	0.00349302	1.6886	C58:8 TAG	Lipids and lipid-like molecules
HMDB0000448	0.00339267	2.87887	adipate	Lipids and lipid-like molecules
HMDB0000826	0.00336063	0.798043	pentadecanoate	Lipids and lipid-like molecules
HMDB0013326	0.00333728	1.33385	C12:1 carnitine/CAR(12:1)	Lipids and lipid-like molecules
HMDB0010407	0.00308554	0.781432	C16:1 LPC plasmalogen/LPC(P-16:0)/LPC(O-16:1)	Lipids and lipid-like molecules
HMDB0008993	0.00306108	0.571308	C36:1 PE/PE(36:1)	Lipids and lipid-like molecules
HMDB0007099	0.00297604	0.981651	C32:1 DAG/DG(32:1)	Lipids and lipid-like molecules
HMDB0042100	0.00297422	1.26085	C47:1 TAG/TG(47:1)	Lipids and lipid-like molecules
HMDB0010498	0.00289069	0.966124	C54:9 TAG/TG(54:9)	Lipids and lipid-like molecules
HMDB0001999	0.0028828	0.797304	eicosapentaenoate	Lipids and lipid-like molecules
HMDB0000784	0.00285862	3.72555	azelate	Lipids and lipid-like molecules
HMDB0042099	0.00268725	1.16435	C45:1 TAG/TG(45:1)	Lipids and lipid-like molecules
HMDB0042094	0.00254346	1.77295	C47:0 TAG	Lipids and lipid-like molecules
HMDB0013331	0.00250389	1.48772	C14:2 carnitine/CAR(14:2)	Lipids and lipid-like molecules
HMDB0006460	0.00240158	1.62332	C20 carnitine	Lipids and lipid-like molecules
HMDB0000688	0.00233395	1.15149	C5 carnitine/CAR(5:0)	Lipids and lipid-like molecules
HMDB0000698	0.00230182	2.78289	glycolithocholate	Lipids and lipid-like molecules
HMDB0010403	0.00223542	0.751034	C22:5 LPC/LPC(22:5)	Lipids and lipid-like molecules
HMDB0001072	0.00201901	0.444528	coenzyme Q10	Lipids and lipid-like molecules
HMDB0009082	0.00189381	0.350507	C36:2 PE plasmalogen/PE(P-36:1)/PE(O-36:2)	Lipids and lipid-like molecules
HMDB0013337	0.00178656	0.910506	C16-OH carnitine	Lipids and lipid-like molecules
HMDB0013622	0.00175042	0.626418	10-nonadecenoate	Lipids and lipid-like molecules
HMDB0010391	0.0017323	0.408127	C20:1 LPC/LPC(20:1)	Lipids and lipid-like molecules
HMDB0011512	0.00169345	0.646226	C20:1 LPE/LPE(20:1)	Lipids and lipid-like molecules
HMDB0000708	0.00161435	1.98065	glycoursodeoxycholate	Lipids and lipid-like molecules
HMDB0011214	0.00151784	0.631039	C34:5 PC plasmalogen/PC(P-34:4)/PC(O-34:5)	Lipids and lipid-like molecules
HMDB0011130	0.00143494	0.314716	C18:0 LPE/LPE(18:0)_B	Lipids and lipid-like molecules
HMDB0006729	0.00139622	0.819856	C22:4 CE	Lipids and lipid-like molecules
HMDB0000791	0.00138563	1.44274	C8 carnitine/CAR(8:0)	Lipids and lipid-like molecules
HMDB0000619	0.00137352	2.75868	cholate	Lipids and lipid-like molecules
HMDB0011506	0.00136869	0.430476	C18:1 LPE/LPE(18:1)	Lipids and lipid-like molecules
HMDB0011504	0.00123878	1.24502	C16:1 LPE/LPE(16:1)	Lipids and lipid-like molecules
HMDB0042095	0.0011944	2.07534	C49:0 TAG	Lipids and lipid-like molecules
HMDB0000705	0.00117535	1.77673	C6 carnitine	Lipids and lipid-like molecules
HMDB0000874	0.00114574	3.30817	taurohyodeoxycholate/tauroursodeoxycholate	Lipids and lipid-like molecules
HMDB0010392	0.00112061	0.656826	C20:2 LPC/LPC(20:2)	Lipids and lipid-like molecules
HMDB0042098	0.00110602	1.54548	C43:1 TAG/TG(43:1)	Lipids and lipid-like molecules
HMDB0072022	0.00108649	4.25984	C41:0 TAG/TG(41:0)	Lipids and lipid-like molecules
HMDB0013238	0.00107055	6.14304	C7 carnitine/CAR(7:0)	Lipids and lipid-like molecules
HMDB0009016	0.00104297	0.469425	C36:1 PE plasmalogen/PE(P-36:0)/PE(O-36:1)	Lipids and lipid-like molecules
HMDB0042093	0.00103642	1.75293	C45:0 TAG	Lipids and lipid-like molecules
HMDB0011526	0.00101823	0.478752	C22:6 LPE/LPE(22:6)	Lipids and lipid-like molecules
HMDB0000529	0.000988197	1.6178	5-dodecenoate	Lipids and lipid-like molecules
HMDB0011134	0.000966954	1.55997	5-HETE	Lipids and lipid-like molecules
HMDB0010405	0.000955981	0.429758	C24:0 LPC/LPC(24:0)	Lipids and lipid-like molecules
HMDB0011503	0.000941856	0.35137	C16:0 LPE/LPE(16:0)	Lipids and lipid-like molecules
HMDB0005066	0.000932218	1.29561	C14 carnitine/CAR(14:0)	Lipids and lipid-like molecules
HMDB0004949	0.000869557	0.280117	C16:0 Ceramide (d18:1)/Cer(d18:1/16:0)	Lipids and lipid-like molecules
HMDB0002368	0.000863401	0.503355	nervonic acid/nervonate	Lipids and lipid-like molecules
HMDB0011212	0.000816872	0.635902	C34:4 PC plasmalogen	Lipids and lipid-like molecules
HMDB0011520	0.000756242	0.413528	C22:0 LPE/LPE(22:0)	Lipids and lipid-like molecules
HMDB0000305	0.000746427	1.2119	vitamin A/Retinol	Lipids and lipid-like molecules
HMDB0009784	0.000741741	0.38577	C34:2 PI	Lipids and lipid-like molecules
HMDB0010390	0.00069389	0.429899	C20:0 LPC/LPC(20:0)	Lipids and lipid-like molecules
HMDB0012362	0.000651799	0.598431	C38:6 PS	Lipids and lipid-like molecules
HMDB0000801	0.000647353	0.673793	phytanate	Lipids and lipid-like molecules
HMDB0011478	0.000641518	0.585771	C18:3 LPE/LPE(18:3)	Lipids and lipid-like molecules
HMDB0008923	0.000605966	0.726848	C32:0 PE/PE(32:0)	Lipids and lipid-like molecules
HMDB0002802	0.000597274	2.3592	cortisone/Cortisone	Lipids and lipid-like molecules
HMDB0000623	0.000575256	0.715412	dodecanedioate	Lipids and lipid-like molecules
HMDB0000733	0.000574601	1.8846	hyodeoxycholate/ursodeoxycholate	Lipids and lipid-like molecules
HMDB0007011	0.000560078	1.47822	C30:0 DAG/DG(30:0)	Lipids and lipid-like molecules
HMDB0000672	0.000534723	1.13612	hexadecanedioate	Lipids and lipid-like molecules
HMDB0002068	0.000511612	1.07287	13-docosenoate	Lipids and lipid-like molecules
HMDB0013288	0.000457384	1.51858	C9 carnitine/CAR(9:0)	Lipids and lipid-like molecules
HMDB0013130	0.000421852	1.79849	C5-DC carnitine/CAR(DC5:0)	Lipids and lipid-like molecules
HMDB0013325	0.000335162	2.14412	C10:2 carnitine	Lipids and lipid-like molecules
HMDB0002366	0.00030175	1.23516	C5:1 carnitine	Lipids and lipid-like molecules
HMDB0060037	0.000266607	1.49057	10-HDoHE/14-HDoHE	Lipids and lipid-like molecules
HMDB0008924	0.000233451	1.45005	C32:1 PE	Lipids and lipid-like molecules
HMDB0004158	0.000223933	3.51315	D-urobilinogen/urobilinogen/urobilinogen_isomer	Lipids and lipid-like molecules
HMDB0006455	0.000173515	1.3301	C20:4 carnitine/CAR(20:4)	Lipids and lipid-like molecules
HMDB0004030	0.000163703	4.56682	21-deoxycortisol/21-Deoxycortisol	Lipids and lipid-like molecules
HMDB0004667	0.000130552	0.902376	13-HODE	Lipids and lipid-like molecules
HMDB0000792	0.000128233	1.47737	sebacate	Lipids and lipid-like molecules
HMDB0011562	4.74893e-05	0.635648	C14:1 MAG	Lipids and lipid-like molecules
HMDB0010202	3.34999e-05	1.79742	12-HEPE/8-HEPE	Lipids and lipid-like molecules
HMDB0000840	0.148832	5.03778	salicylurate	Benzenoids
HMDB0001895	0.019146	4.22537	salicylate	Benzenoids
HMDB0000714	0.015447	1.03938	hippurate	Benzenoids
HMDB0013678	0.0046209	4.68682	4-hydroxyhippurate/3-hydroxyhippurate	Benzenoids
HMDB0015150	0.00351807	20.3669	sulfamethoxazole	Benzenoids
HMDB0000152	0.00328799	6.13297	gentisate	Benzenoids
HMDB0001859	0.00128389	4.7846	acetaminophen/Acetaminophen	Benzenoids
HMDB0001476	0.00104206	4.51657	3-hydroxyanthranilic acid	Benzenoids
HMDB0000020	0.000365969	0.989398	hydroxyphenylacetate	Benzenoids
HMDB0013733	0.000282069	0.876119	trimethylbenzene/trimethylbenzene_isomer1/Trimethylbenzene	Benzenoids
HMDB0000703	0.000123938	3.46808	mandelate	Benzenoids
HMDB0034169	3.70942e-05	1.2427	methyl N-methylanthranilate	Benzenoids
HMDB0000875	0.463767	2.44324	trigonelline/Trigonelline	Alkaloids and derivatives
HMDB0029377	0.0186513	1.48927	piperine/Piperine	Alkaloids and derivatives
HMDB0014611	0.01112	5.12925	quinine/Quinine	Alkaloids and derivatives
HMDB0031667	6.0049e-05	0.234654	nor-psi-tropine	Alkaloids and derivatives

## Sheet: source_data_fig1c_1
APOE4_anno_cat	PC1_comb	PC2_comb
Noncarrier	0.0019	0.0225
Heterozygote	-0.0068	0.0044
Noncarrier	0.0156	0.0095
Noncarrier	0.0045	0.0268
Noncarrier	0.0128	0.0154
Noncarrier	0.0151	0.0176
Noncarrier	-0.004	0.009
Heterozygote	0.0008	0.0218
Heterozygote	0.0052	0.0184
Heterozygote	0.0027	0.0406
Noncarrier	-0.0091	0.0156
Noncarrier	0.0023	0.0115
Noncarrier	-0.0029	0.012
Heterozygote	0.0109	0.0171
Heterozygote	-0.0034	0.0304
Noncarrier	0.03	-0.033
Noncarrier	-0.0064	0.0285
Heterozygote	0.0049	0.0249
Noncarrier	-0.0007	0.0239
Noncarrier	0.0053	0.0116
Noncarrier	-0.0151	0.0144
Noncarrier	0.0002	0.0212
Noncarrier	0.0022	0.0059
Noncarrier	-0.0029	0.0209
Noncarrier	0.0065	0.023
Noncarrier	-0.0018	0.0137
Heterozygote	0.008	0.0211
Noncarrier	0.0031	0.0042
Heterozygote	-0.0013	0.0224
Noncarrier	0.0109	0.0101
Noncarrier	0.0319	-0.0285
Heterozygote	-0.0032	0.0161
Noncarrier	0.0039	0.0239
Noncarrier	0.0056	0.0227
Heterozygote	0.003	0.0253
Noncarrier	-0.0025	0.0241
Homozygote	0.0025	0.0174
Noncarrier	0.0031	0.0223
Heterozygote	0.0046	0.0177
Noncarrier	0.0139	0.0155
Noncarrier	0.0085	0.0086
Noncarrier	-0.0088	0.0257
Heterozygote	0.0028	0.0121
Noncarrier	-0.0028	0.0281
Noncarrier	-0.0003	0.0375
Heterozygote	0.0368	-0.032
Heterozygote	0.0039	0.027
Noncarrier	0.0061	0.0039
Noncarrier	0.0062	0.0195
Noncarrier	-0.0172	0.0101
Noncarrier	0.0038	0.0168
Noncarrier	0.0165	-0.0115
Noncarrier	0.0059	0.0157
Heterozygote	0.0043	0.0127
Noncarrier	0.0052	0.0053
Noncarrier	0.012	0.0108
Heterozygote	0.0083	0.0178
Noncarrier	-0.0057	0.0245
Noncarrier	-0.0028	0.0239
Noncarrier	0.0108	0.0112
Noncarrier	0.0086	0.023
Noncarrier	0.0001	0.0179
Heterozygote	-0.0011	0.0201
Noncarrier	-0.0035	0.0098
Noncarrier	0.0356	-0.0118
Heterozygote	0.016	-0.0101
Noncarrier	0.0079	0.0068
Noncarrier	0.0007	0.0273
Noncarrier	0.0084	0.0138
Heterozygote	0.0032	0.0247
Heterozygote	0.0052	0.0106
Noncarrier	0.0037	0.0224
Noncarrier	0.007	0.0207
Noncarrier	0.0017	0.0257
Noncarrier	-0.0064	-0.005
Noncarrier	0.0151	0.0007
Heterozygote	-0.0024	0.0271
Noncarrier	0.0011	0.0174
Noncarrier	0.0165	-0.0058
Noncarrier	0.0011	0.0135
Noncarrier	0.0037	0.0194
Noncarrier	0.0004	0.0185
Noncarrier	-0.0014	0.0178
Heterozygote	0.0049	0.0076
Heterozygote	-0.0011	0.0093
Noncarrier	-0.0071	0.0194
Noncarrier	0.0035	0.0181
Heterozygote	0.0346	-0.0429
Noncarrier	0.0054	0.0115
Noncarrier	0.0045	0.0187
Heterozygote	-0.0058	0.0182
Noncarrier	0.0371	-0.0316
Noncarrier	0.0411	-0.036
Noncarrier	0.0024	0.0192
Noncarrier	-0.0187	0.0181
Noncarrier	0.001	0.0182
Noncarrier	0.0358	-0.0385
Noncarrier	0.0106	0.0008
Heterozygote	-0.0018	0.0213
Noncarrier	0.0007	0.0085
Noncarrier	0.0133	0.011
Noncarrier	-0.0002	-0.0032
Noncarrier	0.0054	0.013
Noncarrier	0.0108	0.0222
Noncarrier	0.0328	-0.0257
Noncarrier	0.0342	-0.0266
Noncarrier	-0.0017	0.0151
Heterozygote	0.0049	0.0192
Noncarrier	-0.0047	0.0066
Noncarrier	0.009	0.0144
Noncarrier	0.0259	-0.0267
Noncarrier	0.0321	-0.0171
Noncarrier	-0.001	0.03
Noncarrier	0.0073	0.0104
Noncarrier	0.0014	0.0341
Noncarrier	0.0113	0.0101
Noncarrier	0.0157	-0.0064
Noncarrier	-0.0055	0.0256
Noncarrier	0.0087	0.0089
Noncarrier	0.0001	0.0169
Noncarrier	0.0049	0.0258
Noncarrier	0.0005	0.0206
Noncarrier	0.0062	0.0168
Noncarrier	0.0027	0.0239
Noncarrier	0.0077	0.0037
Heterozygote	0.0028	0.0327
Noncarrier	0.0039	0.0292
Heterozygote	0.0053	0.016
Heterozygote	0.0185	0.005
Heterozygote	0.0262	-0.0262
Noncarrier	0.0051	0.0322
Noncarrier	0.0023	0.0182
Noncarrier	-0.0001	0.022
Noncarrier	0.0033	0.0281
Noncarrier	0.0033	0.0307
Heterozygote	-0.0007	0.0276
Noncarrier	0.0435	-0.0385
Homozygote	-0.0006	0.018
Noncarrier	-0.0208	0.0138
Noncarrier	0.0202	-0.0012
Heterozygote	0.0186	0.0314
Heterozygote	0.0045	0.0115
Heterozygote	0.0043	0.027
Noncarrier	0.0057	0.0054
Noncarrier	0.001	0.0212
Noncarrier	0.0069	0.0306
Noncarrier	0.0033	0.0287
Heterozygote	0.0081	0.0043
Noncarrier	0.0081	0.0268
Noncarrier	-0.0039	0.0203
Heterozygote	-0.0011	0.019
Noncarrier	0.0071	0.0278
Noncarrier	0.016	0.01
Noncarrier	0.0018	0.0138
Heterozygote	-0.0029	0.0214
Heterozygote	0.0156	-0.001
Noncarrier	0.0069	0.0104
Noncarrier	0.0037	0.0256
Noncarrier	0.0364	-0.0261
Noncarrier	0.0093	0.0006
Noncarrier	0.0053	0.0262
Noncarrier	0.0153	0.0058
Noncarrier	0.0034	0.0249
Heterozygote	0.0046	0.0068
Noncarrier	0.0029	0.0261
Noncarrier	-0.0005	0.0143
Heterozygote	0.0062	0.0114
Heterozygote	0.0038	0.037
Noncarrier	0.0104	0.0064
Noncarrier	0.0014	0.0202
Noncarrier	-0.0029	0.0207
Noncarrier	0.0057	0.0356
Noncarrier	0.0017	0.0294
Noncarrier	0.0292	-0.0378
Noncarrier	0.002	0.0279
Noncarrier	0.0038	0.0254
Heterozygote	-0.0322	-0.0049
Heterozygote	0.006	0.0165
Noncarrier	-0.0032	0.0217
Noncarrier	-0.0027	0.0314
Noncarrier	0.0059	0.0135
Noncarrier	0.0019	0.018
Noncarrier	0.0009	0.0247
Heterozygote	0.004	0.016
Heterozygote	0.0165	-0.0105
Noncarrier	0.0354	-0.0391
Noncarrier	0.0004	0.0177
Heterozygote	0.0472	-0.0563
Noncarrier	-0.0007	0.0242
Noncarrier	0.0014	0.0145
Heterozygote	0.0042	0.0273
Noncarrier	0.0076	0.022
Heterozygote	0.0002	0.02
Noncarrier	0.0012	0.0139
Heterozygote	-0.0063	0.0188
Noncarrier	-0.0085	0.0119
Homozygote	-0.0562	-0.0041
Noncarrier	0.0034	0.0223
Noncarrier	0.0138	0.0155
Noncarrier	0.0004	0.021
Noncarrier	0.0013	0.0087
Heterozygote	-0.0107	0.0214
Noncarrier	0.0018	0.0243
Noncarrier	0.0103	0.016
Noncarrier	0.0233	0.0019
Noncarrier	-0.0228	0.0172
Noncarrier	-0.0005	0.0197
Noncarrier	-0.0037	0.0398
Noncarrier	-0.0013	0.0029
Heterozygote	0.0087	0.02
Noncarrier	0.0056	0.0094
Noncarrier	0.0006	0.0191
Noncarrier	0.0155	0.0086
Noncarrier	0.0143	0.0118
Heterozygote	0.017	0.0056
Noncarrier	0.0097	0.0056
Heterozygote	0.0154	-0.0188
Noncarrier	0.002	0.0334
Noncarrier	0.0223	-0.0105
Noncarrier	0.0015	0.0174
Heterozygote	0.0122	0.0103
Noncarrier	0.0143	0.0127
Heterozygote	0.0146	-0.0038
Noncarrier	-0.0392	0.0075
Noncarrier	-0.0008	0.0346
Noncarrier	0.0377	-0.0369
Noncarrier	0.0093	0.0227
Heterozygote	0.015	0.0005
Noncarrier	-0.0036	0.0261
Noncarrier	0.0011	0.0178
Noncarrier	0.0044	0.0142
Noncarrier	0.0127	-0.0015
Heterozygote	0.0016	0.0192
Heterozygote	-0.0307	0.0081
Noncarrier	0.0022	0.0262
Noncarrier	0.0038	0.0147
Noncarrier	0.0047	0.0193
Noncarrier	0.0024	0.0179
Noncarrier	0.0035	0.0263
Noncarrier	0.0145	0.0074
Noncarrier	0.0319	-0.0341
Noncarrier	0.0346	-0.0225
Heterozygote	0.0362	-0.0181
Noncarrier	0.0145	0.0122
Noncarrier	0.0053	0.012
Heterozygote	0	0.033
Heterozygote	-0.0067	0.0095
Heterozygote	-0.0041	0.0244
Noncarrier	0.0124	-0.0024
Heterozygote	0.0061	0.0153
Heterozygote	0.0023	0.018
Noncarrier	0.0078	0.0248
Heterozygote	0.0056	0.0202
Noncarrier	-0.0052	0.0077
Noncarrier	-0.0186	0.0104
Noncarrier	0.0003	0.0222
Heterozygote	0.0349	-0.0358
Noncarrier	0.0038	0.0448
Noncarrier	0.0045	0.025
Noncarrier	-0.0076	0.0158
Noncarrier	-0.001	0.0275
Noncarrier	0.0435	-0.0486
Noncarrier	0.0035	0.0252
Noncarrier	0.0124	0.012
Noncarrier	0.0206	0.0052
Heterozygote	0.018	-0.0034
Heterozygote	0.037	-0.0311
Noncarrier	0.0034	0.0273
Noncarrier	0.007	0.0185
Noncarrier	0.0261	-0.0033
Noncarrier	0.0006	0.0145
Noncarrier	0.0003	0.0082
Noncarrier	0.0122	0.0084
Heterozygote	0	0.0255
Noncarrier	0.0005	0.0309
Noncarrier	0.032	-0.0304
Noncarrier	0.0061	0.0208
Noncarrier	0.0014	0.019
Noncarrier	0.0056	0.0116
Noncarrier	0.0048	0.021
Noncarrier	-0.0025	0.0154
Noncarrier	-0.0023	0.0245
Noncarrier	0.0015	0.0045
Heterozygote	0.0032	0.0249
Noncarrier	-0.003	0.0267
Noncarrier	0.0187	-0.0074
Noncarrier	-0.0107	0.0332
Noncarrier	0.0159	0.0024
Noncarrier	0.0106	0.0092
Heterozygote	0.0009	0.017
Noncarrier	0.0078	0.015
Noncarrier	0.0041	0.0206
Heterozygote	0.0062	0.0087
Noncarrier	0.0017	0.012
Noncarrier	0.0023	0.0241
Noncarrier	0.0055	0.0164
Noncarrier	0.006	0.0086
Noncarrier	-0.0008	0.0264
Heterozygote	-0.0008	0.0206
Heterozygote	-0.0009	0.02
Heterozygote	0.0055	0.0128
Noncarrier	0.005	0.0128
Noncarrier	0.0053	0.0108
Noncarrier	-0.0019	0.0241
Noncarrier	-0.0013	0.026
Noncarrier	0.008	0.0211
Heterozygote	0.0067	0.0244
Noncarrier	-0.0002	0.0089
Noncarrier	0.004	0.0165
Noncarrier	0.0047	0.0211
Noncarrier	-0.0042	0.0183
Noncarrier	0.0044	0.0244
Heterozygote	-0.0016	0.0306
Heterozygote	0.0079	0.0156
Noncarrier	0.0026	0.0172
Noncarrier	-0.0002	0.0245
Noncarrier	-0.0013	0.0194
Heterozygote	-0.0005	0.0024
Noncarrier	-0.002	0.0181
Noncarrier	-0.0005	0.0159
Noncarrier	0.0061	0.0196
Heterozygote	0.0045	0.017
Noncarrier	0.0033	0.0199
Noncarrier	0.0074	0.0088
Heterozygote	-0.0037	0.0293
Noncarrier	0.0054	0.007
Noncarrier	0.0005	0.0138
Noncarrier	0.013	0.0087
Noncarrier	-0.0013	0.0331
Noncarrier	-0.0035	0.0235
Noncarrier	-0.0156	0.0106
Noncarrier	0.0008	0.007
Noncarrier	-0.0052	0.0259
Noncarrier	-0.0154	0.0117
Noncarrier	0.0056	0.0235
Noncarrier	0.0057	0.0215
Heterozygote	0.0192	-0.0092
Heterozygote	0.0062	0.0216
Heterozygote	-0.0043	0.026
Noncarrier	-0.0097	-0.0008
Noncarrier	-0.0008	0.0163
Noncarrier	0.013	-0.0132
Heterozygote	0	0.018
Heterozygote	0.0084	0.0255
Noncarrier	0.0063	0.0149
Noncarrier	0.0064	0.0171
Heterozygote	0.0071	0.0179
Noncarrier	0.0057	0.0079
Noncarrier	0.0016	0.0251
Heterozygote	0.006	0.0095
Noncarrier	-0.001	0.017
Noncarrier	0.0001	0.0215
Heterozygote	0.008	0.0093
Noncarrier	-0.0024	0.0206
Noncarrier	0.0014	0.0177
Noncarrier	-0.009	0.022
Noncarrier	-0.0164	0.0265
Heterozygote	-0.0059	0.0293
Noncarrier	-0.0026	0.0173
Noncarrier	0.0011	-0.0002
Noncarrier	0.0019	0.0304
Noncarrier	0.0054	0.0154
Noncarrier	-0.0026	0.0174
Noncarrier	0.0004	0.025
Noncarrier	-0.0046	0.0235
Noncarrier	0.0057	0.0144
Noncarrier	-0.0025	0.0102
Noncarrier	-0.0009	0.0078
Noncarrier	-0.0012	0.0036
Noncarrier	0.0088	0.0095
Noncarrier	-0.0108	0.0134
Noncarrier	-0.0169	0.0169
Noncarrier	-0.0007	0.0152
Noncarrier	-0.0042	0.0241
Noncarrier	0.0002	0.0265
Heterozygote	-0.0258	0.0156
Noncarrier	0.0055	0.0241
Heterozygote	-0.0032	0.0159
Noncarrier	-0.0235	0.0138
Noncarrier	-0.017	0.0123
Noncarrier	0.0072	0.018
Noncarrier	0.0045	0.0196
Noncarrier	0.0013	0.016
Noncarrier	0.0028	0.0183
Noncarrier	0.0087	0.0364
Noncarrier	0.0042	0.0337
Noncarrier	0.0076	0.0289
Noncarrier	0.0301	-0.0293
Heterozygote	0.0063	0.0065
Noncarrier	-0.0079	0.0348
Heterozygote	-0.0005	0.0218
Heterozygote	0.0137	0.0276
Heterozygote	0.011	0.014
Noncarrier	0.0084	0.0081
Noncarrier	0.0407	-0.0261
Noncarrier	0.004	0.0133
Noncarrier	-0.0005	0.019
Noncarrier	-0.0049	0.0201
Noncarrier	-0.0034	0.0299
Noncarrier	-0.0056	0.0028
Noncarrier	0.0011	0.0315
Heterozygote	0.0041	0.0133
Heterozygote	0.0032	0.0252
Heterozygote	0.0056	0.0382
Noncarrier	0.0371	-0.0333
Noncarrier	-0.0015	0.0148
Heterozygote	0.0067	0.0201
Heterozygote	-0.002	0.0192
Noncarrier	-0.0046	0.013
Heterozygote	0.0018	0.0198
Noncarrier	-0.003	0.0216
Noncarrier	0.0048	0.0232
Noncarrier	-0.0151	0.0185
Noncarrier	0.0092	-0.0068
Noncarrier	0.0075	-0.017
Noncarrier	-0.0085	0.0214
Noncarrier	0.0006	0.0106
Noncarrier	0.0105	0.0207
Noncarrier	-0.0132	0.0142
Noncarrier	0.0031	0.0223
Noncarrier	0.035	-0.032
Heterozygote	0.0331	-0.0216
Noncarrier	-0.0001	0.0034
Noncarrier	-0.0002	0.0221
Noncarrier	0.031	-0.0325
Noncarrier	0.0088	0.0179
Noncarrier	0.0071	0.0085
Heterozygote	0.0008	0.0197
Noncarrier	0.004	0.0124
Noncarrier	0.0033	0.0272
Noncarrier	0.0346	-0.0253
Heterozygote	-0.0036	0.0226
Noncarrier	-0.0094	0.0231
Heterozygote	0.0307	-0.0312
Heterozygote	0.002	0.025
Noncarrier	0.0234	-0.0115
Noncarrier	0.0025	0.0334
Noncarrier	-0.0015	0.0177
Noncarrier	0.0061	0.0165
Noncarrier	0.0025	0.0109
Noncarrier	0.0021	0.0287
Noncarrier	0.0013	0.0304
Noncarrier	-0.0086	0.0258
Noncarrier	0.0165	-0.0028
Noncarrier	0.0013	0.0263
Noncarrier	0.0112	0.0212
Noncarrier	-0.006	0.0248
Noncarrier	0.0043	0.0183
Noncarrier	-0.0001	0.0295
Noncarrier	0.0024	0.0264
Noncarrier	0.0034	0.0276
Noncarrier	0.0042	0.0103
Heterozygote	0.0137	0.009
Noncarrier	-0.0207	0.0059
Noncarrier	-0.0015	0.024
Noncarrier	0.0025	0.0135
Noncarrier	0.0106	0.0233
Noncarrier	-0.0135	0.003
Noncarrier	0.0004	0.0155
Heterozygote	0.0028	0.0271
Noncarrier	-0.0041	0.0101
Noncarrier	0.0026	0.0241
Heterozygote	0.004	0.0251
Noncarrier	0.0012	0.0221
Noncarrier	0.0088	0.0007
Noncarrier	0.006	0.0232
Noncarrier	0.0037	0.0329
Noncarrier	-0.0014	0.0374
Heterozygote	-0.0141	-0.0007
Heterozygote	-0.0003	0.0213
Noncarrier	0.0052	0.0289
Noncarrier	-0.0004	0.0157
Heterozygote	-0.0029	0.0276
Noncarrier	-0.0106	0.0169
Heterozygote	0.0016	0.01
Noncarrier	0.0074	0.0193
Heterozygote	0.0065	0.0167
Noncarrier	0.0046	0.0125
Noncarrier	0.0107	0.0132
Noncarrier	0	0.0278
Noncarrier	-0.0061	0.0104
Noncarrier	0.0031	0.0308
Noncarrier	-0.0188	0.0077
Noncarrier	0.0045	0.0126
Heterozygote	0.0051	0.0202
Noncarrier	-0.0112	0.0216
Heterozygote	0.0174	0.0031
Noncarrier	0.0066	0.0119
Noncarrier	-0.0035	0.0032
Noncarrier	-0.0001	0.0166
Noncarrier	-0.0032	0.0238
Noncarrier	0.0366	-0.0333
Noncarrier	-0.0143	-0.0018
Noncarrier	0.0003	0.0179
Noncarrier	-0.0004	0.0268
Noncarrier	0.0073	0.0152
Noncarrier	0.0029	0.0133
Heterozygote	0.0015	0.022
Noncarrier	0.0113	0.0071
Noncarrier	-0.0187	0.0167
Heterozygote	-0.0083	0.0185
Homozygote	0.0163	0.0107
Noncarrier	0	0.02
Heterozygote	-0.0006	0.0179
Noncarrier	0.0078	0.02
Heterozygote	0.0014	0.0263
Noncarrier	-0.0005	0.0262
Noncarrier	0.0153	-0.0099
Heterozygote	-0.0008	0.0188
Noncarrier	0.0398	-0.0089
Noncarrier	0.0013	0.0135
Noncarrier	0.0297	-0.0122
Heterozygote	0.0179	0.0019
Noncarrier	0.0103	0.0042
Noncarrier	-0.0003	0.0199
Noncarrier	0.0023	0.0278
Noncarrier	0.0009	0.028
Noncarrier	-0.0311	0.0151
Noncarrier	0.0006	0.0275
Noncarrier	0.0044	0.0093
Noncarrier	0.0055	0.0232
Heterozygote	-0.0015	0.0314
Noncarrier	0.0314	-0.0238
Noncarrier	0.0024	0.0233
Noncarrier	-0.0002	0.0201
Noncarrier	-0.0025	0.0177
Heterozygote	0.028	-0.0122
Noncarrier	0.0238	-0.0158
Noncarrier	0.0153	0.0067
Noncarrier	0.0073	0.0133
Heterozygote	0.0018	0.024
Heterozygote	0.017	0.0163
Heterozygote	-0.0038	0.0177
Heterozygote	-0.001	0.017
Noncarrier	0.0004	0.0153
Noncarrier	0.013	0.0032
Noncarrier	-0.0036	0.0244
Noncarrier	0.004	0.0253
Noncarrier	-0.0056	0.03
Noncarrier	0.0067	0.0049
Noncarrier	0.0361	-0.0397
Noncarrier	0.0039	0.0255
Noncarrier	0.0053	0.0179
Noncarrier	0.0073	0.0234
Noncarrier	-0.0045	0.0169
Noncarrier	0.0083	0.0076
Noncarrier	0.0108	0.0149
Noncarrier	0.0033	0.0293
Noncarrier	-0.0025	0.023
Noncarrier	0.0053	0.0266
Noncarrier	0.0049	0.0107
Noncarrier	0.0019	0.0278
Heterozygote	0.0029	0.0214
Noncarrier	0.004	0.0257
Noncarrier	0.0042	0.0204
Noncarrier	0.0317	-0.0151
Homozygote	-0.0017	0.0143
Noncarrier	0.0052	0.0295
Noncarrier	0.0357	-0.0348
Noncarrier	0.0372	-0.034
Noncarrier	0.0174	0.014
Noncarrier	-0.0225	0.0057
Noncarrier	-0.0001	0.0208
Noncarrier	-0.001	0.0268
Heterozygote	0.01	0.0216
Noncarrier	0.0054	0.0292
Noncarrier	0.01	0.0227
Noncarrier	0.0021	0.0244
Homozygote	0.0003	0.0183
Noncarrier	0.0015	0.0132
Noncarrier	0.01	0.0239
Heterozygote	0.0059	0.0288
Noncarrier	0.006	0.0207
Noncarrier	0.016	0.0004
Noncarrier	-0.0027	0.0324
Noncarrier	0.036	-0.0407
Noncarrier	-0.0065	0.0117
Noncarrier	0.0047	0.0178
Noncarrier	0.0101	0.0189
Noncarrier	0.0114	0.0167
Heterozygote	-0.0048	0.0177
Noncarrier	0.0065	0.0121
Noncarrier	0.0006	0.0167
Noncarrier	0.0019	0.0118
Noncarrier	0.0038	0.0195
Noncarrier	0.0038	0.0213
Noncarrier	-0.0019	0.024
Noncarrier	0.0173	0.0046
Noncarrier	0.0022	0.0191
Noncarrier	0.0018	0.0247
Noncarrier	0.0319	-0.0314
Noncarrier	-0.0024	0.0289
Noncarrier	0.0022	0.0287
Heterozygote	0	0.0207
Noncarrier	-0.0001	0.0153
Noncarrier	0.0064	0.0193
Noncarrier	-0.0017	0.0173
Noncarrier	-0.0016	0.031
Heterozygote	0.0048	0.0138
Noncarrier	0.006	0.008
Noncarrier	-0.0036	0.0287
Heterozygote	0.0011	0.0167
Noncarrier	0.0049	0.0372
Noncarrier	0.0032	0.0203
Noncarrier	0.0133	0.0362
Noncarrier	0.0002	0.0262
Noncarrier	-0.0053	0.0113
Noncarrier	-0.0308	0.0096
Noncarrier	-0.0018	0.0183
Heterozygote	0.0031	-0.0045
Noncarrier	0.0049	0.0215
Noncarrier	-0.004	0.0165
Noncarrier	0.0148	0.0149
Noncarrier	-0.0068	0.0117
Heterozygote	-0.009	0.0163
Noncarrier	0.0087	0.0153
Noncarrier	0.0154	-0.0043
Noncarrier	-0.0087	0.0254
Noncarrier	0.0022	0.0315
Noncarrier	0.0176	0.0053
Noncarrier	-0.0032	0.0256
Noncarrier	-0.0122	0.0086
Noncarrier	0.023	-0.0125
Noncarrier	-0.0027	0.0224
Noncarrier	0.0006	0.022
Heterozygote	0.0151	0.0063
Heterozygote	-0.0013	0.0226
Noncarrier	0.0216	-0.0034
Noncarrier	0.047	-0.0549
Noncarrier	0.0122	0.013
Noncarrier	-0.0016	0.0196
Noncarrier	-0.005	0.0346
Heterozygote	0.0021	0.0225
Noncarrier	0.002	0.0079
Noncarrier	0.0007	0.0199
Noncarrier	-0.0025	0.0254
Noncarrier	0.0047	0.0124
Noncarrier	0.0008	0.0299
Heterozygote	-0.0125	0.0292
Noncarrier	0.0079	0.0186
Noncarrier	0.0098	0.016
Heterozygote	0.001	0.0357
Noncarrier	0.0087	0.0177
Noncarrier	-0.0092	0.0124
Noncarrier	-0.0012	0.0275
Heterozygote	0.0014	0.0102
Noncarrier	0.0339	-0.023
Noncarrier	0.0344	-0.0271
Noncarrier	0.0044	0.0162
Noncarrier	0	0.0234
Noncarrier	0.0123	0.0156
Heterozygote	0.0134	0.0158
Noncarrier	-0.0058	0.0286
Noncarrier	0.0025	0.0219
Heterozygote	-0.0148	0.0071
Noncarrier	0.0061	0.0167
Noncarrier	0.0011	0.0271
Noncarrier	0.0023	0.0191
Noncarrier	-0.0032	0.0231
Noncarrier	0.0016	0.0191
Heterozygote	0.0011	0.0219
Heterozygote	-0.0006	0.0245
Noncarrier	-0.002	0.0304
Noncarrier	0.0027	0.0276
Heterozygote	0.009	0.0189
Noncarrier	0.0001	0.0191
Heterozygote	-0.0288	0.0057
Noncarrier	0.0062	0.0168
Noncarrier	0.0038	0.019
Noncarrier	0.0071	0.0158
Noncarrier	0.0148	-0.0055
Noncarrier	0.002	0.0267
Heterozygote	0.0005	0.0265
Noncarrier	0.0518	-0.0467
Noncarrier	0.0014	0.0196
Noncarrier	-0.0046	0.024
Noncarrier	0.033	-0.0374
Noncarrier	-0.0047	0.0175
Heterozygote	0.0116	0.0077
Noncarrier	-0.0093	0.035
Noncarrier	0.0174	0.0015
Noncarrier	-0.0093	0.0332
Noncarrier	0.006	0.0165
Noncarrier	-0.0039	0.0332
Heterozygote	0.0023	0.0153
Heterozygote	-0.0007	0.0327
Noncarrier	-0.0021	0.0301
Noncarrier	-0.0033	0.0347
Noncarrier	0.0115	0.0101
Noncarrier	-0.0218	0.02
Noncarrier	0.0054	0.0215
Noncarrier	-0.0039	0.0111
Heterozygote	0.0053	0.0208
Heterozygote	0.0067	0.0007
Noncarrier	0.0024	0.0133
Noncarrier	-0.0085	0.0354
Noncarrier	0.0045	0.0224
Noncarrier	0.0061	0.0131
Noncarrier	0.0002	0.0228
Noncarrier	0.0245	-0.0042
Noncarrier	-0.0015	0.0261
Noncarrier	0.012	0.019
Noncarrier	0.0102	0.0191
Noncarrier	0.0127	0.0104
Noncarrier	0.0245	-0.007
Noncarrier	0.027	-0.0078
Noncarrier	0.001	0.0269
Noncarrier	-0.0028	0.0177
Noncarrier	0.001	0.0199
Noncarrier	-0.0027	0.0204
Noncarrier	0.0038	0.0163
Heterozygote	0.0049	0.0203
Noncarrier	-0.0076	0.0262
Heterozygote	0.003	0.0179
Noncarrier	0.0044	0.0137
Noncarrier	0.0069	0.0217
Noncarrier	0.005	0.0365
Noncarrier	0.0041	0.0124
Heterozygote	0.0064	0.0154
Noncarrier	0.0067	0.0043
Noncarrier	0.033	-0.0316
Noncarrier	-0.0041	0.031
Noncarrier	-0.0058	0.02
Noncarrier	-0.0003	0.018
Noncarrier	0.0154	0.0078
Heterozygote	-0.0009	0.0229
Heterozygote	-0.0049	0.0264
Noncarrier	-0.0021	0.0129
Heterozygote	0.0051	0.0183
Noncarrier	0.0086	0.0178
Noncarrier	0.0132	0.0055
Noncarrier	0.011	0.0146
Noncarrier	0.0037	0.0127
Noncarrier	0.0101	0.004
Noncarrier	0.0097	0.0149
Noncarrier	-0.0037	0.0187
Noncarrier	0.0076	0.0149
Noncarrier	0.0029	0.0299
Noncarrier	0.0047	0.0165
Heterozygote	0.0001	0.0272
Noncarrier	-0.0017	0.0169
Noncarrier	0.0031	0.0256
Noncarrier	0.0068	0.0228
Noncarrier	0.0059	0.0162
Noncarrier	0.0108	-0.0027
Noncarrier	0.0323	-0.0235
Noncarrier	0.0006	0.0202
Noncarrier	0.0073	0.0279
Heterozygote	-0.0064	0.0128
Heterozygote	0.0027	0.0129
Heterozygote	0.007	0.0176
Noncarrier	0.0023	0.0155
Heterozygote	-0.0046	0.0212
Noncarrier	0.0303	-0.0324
Noncarrier	0.0013	0.0226
Noncarrier	0.0028	0.0272
Noncarrier	0.0058	0.0239
Noncarrier	0.039	-0.0264
Noncarrier	0.0056	0.0211
Noncarrier	0.0018	0.0192
Noncarrier	0.0171	0.0036
Noncarrier	-0.0066	0.0112
Heterozygote	0.0102	0.0092
Noncarrier	-0.0152	0.01
Noncarrier	0.0005	0.027
Heterozygote	-0.011	0.0107
Noncarrier	0.0031	0.0187
Noncarrier	-0.0036	0.0302
Noncarrier	0.0058	0.0245
Noncarrier	0.0013	0.0239
Noncarrier	0.0087	-0.0039
Noncarrier	0.0316	-0.0254
Noncarrier	-0.0053	0.0147
Noncarrier	0.0037	0.0134
Heterozygote	0.0027	0.0156
Noncarrier	0.003	0.0287
Noncarrier	0.0247	-0.0109
Heterozygote	-0.0021	0.0265
Noncarrier	0.0106	0.0168
Noncarrier	0.0162	0.0022
Noncarrier	0.003	0.0153
Noncarrier	0.0341	-0.0288
Noncarrier	-0.0131	0.0262
Noncarrier	0.0028	0.0195
Noncarrier	-0.0057	0.0175
Heterozygote	0.004	0.0222
Noncarrier	0.0014	0.0213
Noncarrier	-0.0047	0.0197
Heterozygote	0.0057	0.0253
Noncarrier	-0.0193	0.0164
Noncarrier	0.0041	0.0125
Noncarrier	0.0133	0.0011
Heterozygote	-0.0117	0.029
Noncarrier	-0.0513	-0.0122
Noncarrier	-0.0014	0.0076
Noncarrier	0.0004	0.0222
Noncarrier	0.0004	0.0232
Noncarrier	-0.0023	0.0224
Noncarrier	0.0025	0.0129
Noncarrier	-0.0009	0.0318
Noncarrier	-0.0153	0.0216
Noncarrier	0.0045	0.021
Heterozygote	0.0036	0.0246
Noncarrier	0.0062	-0.0091
Heterozygote	-0.0005	0.0184
Noncarrier	0.0024	0.0108
Noncarrier	-0.0115	0.0074
Noncarrier	-0.0075	0.0048
Heterozygote	-0.018	0.0094
Noncarrier	-0.0121	0.0076
Noncarrier	0.0032	0.0105
Noncarrier	0.0032	0.0167
Noncarrier	-0.0056	0.0065
Noncarrier	0.0003	0.0206
Noncarrier	-0.0008	0.025
Noncarrier	0.0056	0.0186
Noncarrier	-0.0007	0.027
Noncarrier	0.0074	0.0027
Noncarrier	-0.0242	0.0215
Noncarrier	0.0092	-0.0127
Heterozygote	0.0313	-0.0316
Noncarrier	-0.0002	0.0215
Heterozygote	-0.0085	0.0015
Heterozygote	0.0013	0.0204
Noncarrier	-0.0073	0.0073
Noncarrier	0.0232	-0.0106
Noncarrier	-0.012	0.0085
Heterozygote	0.0426	-0.0396
Noncarrier	0.0335	-0.0372
Noncarrier	-0.0003	0.0272
Heterozygote	0.0439	-0.0279
Noncarrier	0.0433	-0.0346
Noncarrier	0.0007	0.0237
Noncarrier	-0.0119	0.0177
Noncarrier	0.0029	0.0258
Noncarrier	-0.0201	0.0131
Noncarrier	0.0372	-0.0414
Heterozygote	-0.0079	0.0044
Heterozygote	-0.004	0.0234
Noncarrier	0.0201	-0.0248
Heterozygote	-0.0019	0.0248
Homozygote	0.0003	0.0207
Noncarrier	0.0396	-0.0346
Noncarrier	-0.0003	0.0172
Noncarrier	0.0442	-0.0242
Noncarrier	0.0021	0.0195
Noncarrier	0.009	0.0275
Noncarrier	0.0187	-0.0084
Noncarrier	0.0169	0.0068
Noncarrier	0.0062	0.0158
Noncarrier	0.0053	0.0147
Noncarrier	-0.0195	0.0116
Heterozygote	0.0182	-0.0078
Heterozygote	-0.0081	0.0207
Noncarrier	-0.0158	0.0106
Noncarrier	0.007	0.0162
Noncarrier	-0.0137	0.0258
Noncarrier	0.0032	0.0157
Noncarrier	0.0086	0.012
Noncarrier	0.006	0.0349
Noncarrier	0.0363	-0.0419
Noncarrier	0	0.0317
Heterozygote	0.0025	0.0097
Noncarrier	-0.0011	0.02
Noncarrier	0.0292	-0.0362
Noncarrier	0.0135	0.0042
Noncarrier	-0.0021	0.0468
Noncarrier	0.011	0.008
Noncarrier	-0.0032	0.0091
Noncarrier	-0.0091	0.0202
Noncarrier	0.0186	-0.0144
Noncarrier	-0.0095	0.0079
Heterozygote	0.0027	0.0135
Homozygote	0.0056	0.019
Noncarrier	-0.0216	0.01
Noncarrier	-0.0015	0.0323
Noncarrier	0.0003	0.0293
Noncarrier	-0.0111	0.0205
Heterozygote	-0.0006	0.0381
Noncarrier	-0.0192	0.016
Heterozygote	-0.0059	0.0205
Noncarrier	0.0374	-0.0336
Noncarrier	-0.0018	0.007
Noncarrier	0.0013	0.0192
Noncarrier	-0.001	0.0124
Noncarrier	-0.0015	0.0137
Noncarrier	0.0028	0.0148
Heterozygote	-0.005	0
Noncarrier	0.0054	0.0245
Noncarrier	0.0101	-0.0155
Heterozygote	0.0028	0.0217
Noncarrier	0.0081	0.0167
Noncarrier	0.0001	0.027
Heterozygote	0.0359	-0.0333
Heterozygote	0.0151	0.0076
Noncarrier	-0.0165	0.0038
Noncarrier	-0.0052	0.01
Noncarrier	-0.0059	0.0126
Noncarrier	-0.0087	0.004
Noncarrier	0.0063	0.0224
Heterozygote	0.0007	0.0243
Noncarrier	0.0061	0.0232
Noncarrier	-0.0016	0.0255
Noncarrier	-0.0175	0.0083
Noncarrier	0.0047	0.0157
Noncarrier	0.0373	-0.0318
Heterozygote	-0.0015	0.0057
Noncarrier	0.0389	-0.0362
Noncarrier	-0.0169	0.0134
Noncarrier	0.0023	0.0208
Heterozygote	0.0008	0.0211
Noncarrier	0.0026	0.0165
Noncarrier	0.0045	0.0035
Noncarrier	0.0055	0.0103
Noncarrier	0.0221	-0.0084
Noncarrier	0.0054	0.0098
Noncarrier	0.0054	0.0003
Noncarrier	0.0042	0.0076
Heterozygote	-0.0071	0.0193
Noncarrier	0.0013	0.0163
Noncarrier	-0.0093	0.0343
Heterozygote	0.002	0.0169
Heterozygote	0.0015	0.0246
Heterozygote	-0.0082	0.0199
Heterozygote	0.0029	0.0246
Noncarrier	0.0026	0.014
Heterozygote	0.0028	0.0329
Noncarrier	0.0106	0.0135
Noncarrier	0.0165	-0.0113
Noncarrier	0.0043	0.0203
Noncarrier	0.0319	-0.0265
Homozygote	0.0215	-0.0105
Noncarrier	-0.0001	0.0244
Noncarrier	0.0044	0.0213
Noncarrier	0.0145	0.0002
Noncarrier	0.0064	0.0212
Noncarrier	0.0037	0.0241
Noncarrier	0.0393	-0.0527
Noncarrier	-0.001	0.0142
Heterozygote	0.0026	0.0314
Noncarrier	0.0064	0.0198
Noncarrier	0.002	0.0101
Noncarrier	0.0013	0.0131
Noncarrier	0.0009	0.0262
Heterozygote	0.0075	0.0138
Noncarrier	-0.0071	0.0303
Noncarrier	0.0008	0.0115
Heterozygote	0.0358	-0.0311
Noncarrier	-0.0053	0.0254
Noncarrier	0.0001	0.002
Noncarrier	0.0266	-0.01
Noncarrier	0.0094	-0.0091
Noncarrier	0.0019	0.0202
Noncarrier	0.0106	0.0044
Noncarrier	0.0016	0.0176
Noncarrier	0.002	0.0218
Heterozygote	-0.0006	0.0278
Noncarrier	0.003	0.0305
Heterozygote	-0.0144	0.0097
Noncarrier	0.0026	0.0228
Noncarrier	-0.0077	0.0196
Heterozygote	0.0123	-0.0019
Heterozygote	-0.0012	0.0268
Noncarrier	0.0376	-0.0265
Heterozygote	0.0054	0.012
Noncarrier	0.0005	0.0224
Noncarrier	-0.0003	0.0228
Noncarrier	-0.0057	0.0285
Noncarrier	0.0016	0.0102
Noncarrier	0.0048	0.0106
Noncarrier	-0.0045	0.0169
Noncarrier	-0.0118	0.008
Noncarrier	-0.018	-0.0002
Noncarrier	0.0275	-0.0059
Noncarrier	0.0115	0.0053
Noncarrier	0.0049	0.0168
Noncarrier	0.035	-0.0427
Heterozygote	-0.0159	0.0124
Noncarrier	0	0.0193
Noncarrier	0.0028	0.0183
Heterozygote	-0.0102	0.0262
Noncarrier	0.0002	0.0165
Heterozygote	-0.0045	0.0254
Noncarrier	-0.0009	0.036
Noncarrier	-0.0073	0.0318
Noncarrier	0.0053	0.018
Noncarrier	-0.0212	0.013
Noncarrier	-0.0033	0.0126
Noncarrier	-0.0003	0.0248
Noncarrier	0.0033	0.0224
Noncarrier	0.0044	0.0251
Noncarrier	-0.0063	0.0194
Noncarrier	0.0003	0.0201
Noncarrier	0.0011	0.0196
Noncarrier	0.0342	-0.0203
Noncarrier	-0.0031	0.025
Noncarrier	-0.0016	0.0091
Noncarrier	-0.0024	0.0191
Heterozygote	-0.0068	0.0096
Noncarrier	0.0006	0.0181
Noncarrier	0.003	0.0278
Noncarrier	0.0014	0.0297
Noncarrier	0.0265	-0.0165
Noncarrier	0.0005	0.0148
Noncarrier	0.0019	0.0215
Noncarrier	0.0086	0.0161
Noncarrier	-0.0041	0.0299
Noncarrier	-0.0003	0.0192
Noncarrier	-0.0018	0.0208
Noncarrier	0.0063	0.0243
Noncarrier	-0.0019	0.0079
Heterozygote	0.0127	0.0168
Noncarrier	0.0017	0.0224
Noncarrier	0.0008	0.0186
Heterozygote	0.0241	-0.0283
Noncarrier	0.0034	0.0169
Noncarrier	0.0061	0.0131
Noncarrier	0.0044	0.0187
Noncarrier	-0.0085	0.0238
Noncarrier	0.0003	0.0236
Heterozygote	0.0402	-0.041
Heterozygote	0.0064	0.0039
Noncarrier	0.0344	-0.0306
Noncarrier	0.0044	0.0206
Noncarrier	0.0055	0.0166
Noncarrier	0.0066	0.0039
Heterozygote	-0.0011	0.0248
Noncarrier	-0.002	0.0245
Heterozygote	0.0076	0.0246
Noncarrier	0.0066	0.0278
Noncarrier	0.0233	-0.0038
Heterozygote	0.0001	0.0244
Noncarrier	0.0054	0.024
Noncarrier	0.001	0.0165
Noncarrier	-0.0069	0.002
Noncarrier	0.0065	0.0289
Heterozygote	-0.0021	0.0157
Noncarrier	0.0046	0.0083
Noncarrier	-0.0015	0.0117
Noncarrier	0.0082	0.0233
Noncarrier	-0.0014	0.0305
Heterozygote	0.0159	-0.0015
Heterozygote	0	0.0187
Noncarrier	0.0003	0.0133
Noncarrier	0.0017	0.0233
Noncarrier	-0.0061	-0.0016
Heterozygote	-0.0018	0.0097
Noncarrier	-0.0015	0.0156
Noncarrier	-0.0053	0.018
Noncarrier	-0.0073	0.0007
Noncarrier	0.0288	-0.0227
Noncarrier	0.0303	-0.037
Noncarrier	0.0287	-0.0292
Heterozygote	-0.0029	0.017
Noncarrier	0.0039	0.0179
Heterozygote	-0.0097	0.0237
Noncarrier	-0.0059	0.0218
Noncarrier	-0.0023	0.0069
Noncarrier	-0.0012	0.0285
Noncarrier	-0.0196	0.01
Noncarrier	0.003	0.0231
Noncarrier	0.0396	-0.0393
Noncarrier	0.0001	0.0176
Noncarrier	0.0026	0.0183
Heterozygote	0.0004	0.019
Noncarrier	0.0017	0.0058
Noncarrier	0.0041	0.026
Noncarrier	-0.006	0.0173
Heterozygote	0.0124	-0.0034
Noncarrier	-0.0007	0.0167
Noncarrier	-0.0078	0.0304
Noncarrier	0.0326	-0.036
Noncarrier	0.0335	-0.0271
Heterozygote	0.0035	0.0277
Noncarrier	0.0018	0.0178
Noncarrier	0.0026	0.0158
Noncarrier	0.0079	0.0255
Noncarrier	0.0044	0.0352
Noncarrier	0.0082	0.0148
Noncarrier	-0.0022	0.0029
Noncarrier	0.0066	0.0185
Noncarrier	0.0045	0.0287
Noncarrier	0.0152	0.0008
Noncarrier	0.0326	-0.025
Noncarrier	-0.0021	0.0113
Noncarrier	-0.0047	0.0035
Heterozygote	0.0356	-0.0208
Heterozygote	0	0.0128
Heterozygote	-0.0138	0.0062
Noncarrier	-0.0023	0.0208
Noncarrier	0.0035	0.0206
Heterozygote	-0.0004	0.0257
Noncarrier	0.0128	0.0114
Heterozygote	0.0023	0.0223
Noncarrier	-0.0189	0.0114
Noncarrier	-0.001	0.0222
Noncarrier	0.0008	0.0064
Heterozygote	0.0176	0.0126
Noncarrier	0.0097	0.0206
Noncarrier	-0.0232	0.021
Noncarrier	-0.002	0.0004
Noncarrier	0.0346	-0.0355
Noncarrier	0.0003	0.025
Heterozygote	0.037	-0.0343
Noncarrier	-0.002	0.0298
Noncarrier	0.0305	-0.0265
Noncarrier	0.037	-0.0315
Noncarrier	0	0.0218
Heterozygote	0.0324	-0.0405
Noncarrier	0.01	0.0157
Noncarrier	0.0029	0.0263
Noncarrier	0.0349	-0.0308
Heterozygote	0.0013	0.0365
Noncarrier	0.0056	0.0214
Heterozygote	-0.0017	0.0307
Heterozygote	0.0014	0.0306
Noncarrier	0.0096	0.0243
Heterozygote	0.0083	0.0029
Noncarrier	0.0281	-0.0268
Noncarrier	0.0005	0.0195
Heterozygote	0.0007	0.0278
Noncarrier	0.0294	-0.0287
Noncarrier	0.0448	-0.0375
Noncarrier	0.0069	0.0223
Noncarrier	-0.0003	0.0287
Noncarrier	0.0053	0.0257
Noncarrier	0.0022	0.026
Noncarrier	0.0342	-0.0459
Noncarrier	0.0033	0.0307
Homozygote	0.0013	0.0297
Noncarrier	0.0392	-0.0346
Noncarrier	0.0007	0.0278
Noncarrier	0.0028	0.0217
Heterozygote	0.0047	0.0191
Noncarrier	0.0175	-0.0052
Noncarrier	-0.0109	0.0082
Heterozygote	0.0321	-0.0347
Noncarrier	0.0016	0.0249
Heterozygote	0.0047	0.0006
Noncarrier	-0.0073	0.019
Noncarrier	0.0084	-0.0005
Noncarrier	-0.0055	0.018
Heterozygote	-0.0101	0.0251
Noncarrier	0.036	-0.0273
Heterozygote	0.0032	0.0242
Noncarrier	0.0128	0.0122
Noncarrier	-0.0093	0.0124
Noncarrier	0.0291	-0.0218
Noncarrier	0.004	0.02
Noncarrier	0.0047	0.0261
Noncarrier	0.0035	0.0254
Noncarrier	0.0314	-0.0283
Noncarrier	0.0009	0.0224
Noncarrier	0.0285	-0.0295
Noncarrier	0.0008	0.0315
Noncarrier	-0.008	-0.0035
Noncarrier	0.033	-0.0347
Noncarrier	0.0164	0.0066
Noncarrier	0.0071	0.0089
Noncarrier	0.0041	0.0183
Noncarrier	0.0055	0.0293
Noncarrier	0.0363	-0.0315
Heterozygote	-0.0086	0.0264
Noncarrier	-0.0036	0.0187
Noncarrier	0.0023	0.0222
Noncarrier	0.0362	-0.0319
Noncarrier	-0.0021	0.0229
Noncarrier	0.0308	-0.0338
Noncarrier	-0.0132	0.0096
Noncarrier	0.0033	0.0135
Noncarrier	0.0025	0.019
Noncarrier	0.0362	-0.0373
Noncarrier	0.0008	0.0209
Heterozygote	0.0071	0.0156
Noncarrier	-0.0022	0.0208
Heterozygote	0.005	0.0179
Noncarrier	-0.0106	0.005
Noncarrier	0.0339	-0.0208
Noncarrier	-0.0008	0.0169
Noncarrier	0.0076	0.0265
Noncarrier	0.002	0.012
Noncarrier	0.0316	-0.0291
Noncarrier	-0.0002	0.0367
Noncarrier	0.0022	0.0275
Noncarrier	-0.0075	0.0123
Noncarrier	0.0049	0.0082
Noncarrier	0.0017	0.008
Noncarrier	0.0018	0.0217
Noncarrier	0.0053	0.0186
Noncarrier	0.0008	0.0397
Noncarrier	0.0031	-0.0072
Heterozygote	0.0293	-0.0403
Noncarrier	0.0299	-0.0349
Noncarrier	0.0019	0.0271
Noncarrier	0.0196	0.003
Noncarrier	0.0018	0.0275
Noncarrier	0.0416	-0.0244
Noncarrier	0.0052	0.0175
Noncarrier	0.0245	-0.0114
Noncarrier	0.005	0.014
Noncarrier	0.0294	-0.0445
Noncarrier	0.0358	-0.0384
Noncarrier	0.0093	0.0278
Heterozygote	0.0007	0.0244
Noncarrier	0.0331	-0.0271
Noncarrier	-0.0022	0.0269
Heterozygote	0.0018	0.0385
Noncarrier	0.0392	-0.0243
Heterozygote	0.0387	-0.0503
Heterozygote	-0.0049	0.0207
Noncarrier	0.0092	0.0244
Noncarrier	0.0061	0.0234
Noncarrier	0.0288	-0.0245
Noncarrier	-0.004	0.0141
Heterozygote	0.0023	0.0176
Heterozygote	0.0064	0.0077
Heterozygote	0.0237	-0.0057
Noncarrier	0.0101	0.0041
Heterozygote	0.0122	0.0293
Noncarrier	-0.021	0.0051
Heterozygote	0.0433	-0.0374
Heterozygote	0.0311	-0.0362
Heterozygote	0.0044	0.0104
Noncarrier	-0.0071	0.0386
Noncarrier	0.0107	0.0296
Heterozygote	0.0328	-0.0266
Noncarrier	0.0316	-0.0133
Noncarrier	0.0041	0.0259
Noncarrier	0.0361	-0.0277
Noncarrier	0.0012	0.0286
Noncarrier	0.0017	0.0248
Noncarrier	0.0098	0.0197
Noncarrier	0.0274	-0.0273
Noncarrier	0.0307	-0.0262
Noncarrier	0.005	0.0205
Noncarrier	0.0313	-0.0238
Noncarrier	0.0344	-0.0366
Noncarrier	0.0314	-0.0363
Noncarrier	0.0123	-0.0025
Noncarrier	-0.0056	0.0166
Noncarrier	-0.0075	0.008
Noncarrier	0.0375	-0.0386
Noncarrier	0.036	-0.0378
Noncarrier	0.0026	0.0185
Heterozygote	-0.0053	0.0193
Noncarrier	0.0042	0.02
Heterozygote	0.0051	0.0268
Noncarrier	0.0367	-0.0318
Noncarrier	0.0014	0.0101
Noncarrier	0.0377	-0.0262
Noncarrier	0.0351	-0.0342
Heterozygote	0.014	-0.0067
Heterozygote	-0.0045	0.0053
Noncarrier	0.0274	-0.0149
Noncarrier	0.0091	0.003
Noncarrier	0.0002	0.0235
Noncarrier	-0.009	-0.0017
Noncarrier	0.0073	0.0144
Heterozygote	-0.0061	0.0155
Noncarrier	0.0046	0.019
Noncarrier	0.0051	0.0344
Noncarrier	0	-0.0011
Heterozygote	0.005	0.0149
Noncarrier	-0.0028	0.0249
Noncarrier	-0.0121	0.0158
Heterozygote	-0.0006	0.0223
Heterozygote	0.0297	-0.0329
Heterozygote	0.0327	-0.0377
Noncarrier	-0.0003	0.0255
Noncarrier	0.0449	-0.0353
Heterozygote	-0.0046	0.0057
Heterozygote	0.006	0.0094
Heterozygote	0.0004	0.0246
Noncarrier	0.0004	0.0289
Noncarrier	0.0045	0.0013
Noncarrier	0.0099	0.0057
Noncarrier	0.0387	-0.0253
Noncarrier	-0.0168	0.0159
Noncarrier	0.0083	0.0228
Noncarrier	0.0009	0.0222
Noncarrier	0.05	-0.043
Noncarrier	0.0004	0.0224
Noncarrier	-0.0026	0.0256
Noncarrier	-0.0153	0.0227
Noncarrier	0.0002	0.0274
Noncarrier	0.0343	-0.029
Heterozygote	-0.0009	0.0304
Noncarrier	0.0064	0.0226
Noncarrier	0.0008	0.0084
Noncarrier	0.0071	0.0241
Noncarrier	0.0047	0.0253
Noncarrier	0.0031	0.018
Noncarrier	-0.0027	0.0257
Noncarrier	0.0309	-0.0295
Noncarrier	0.006	0.0176
Heterozygote	-0.0103	0.0142
Noncarrier	0.0369	-0.0297
Heterozygote	0.0065	0.0118
Heterozygote	0.0008	0.0188
Noncarrier	-0.0033	0.0098
Noncarrier	0.0331	-0.0344
Heterozygote	0.0017	0.0195
Heterozygote	0.0305	-0.0319
Noncarrier	-0.0008	0.03
Noncarrier	0.0024	0.0335
Noncarrier	0.0069	0.0023
Heterozygote	0.0025	0.0181
Noncarrier	0.0242	0.0009
Noncarrier	-0.0022	-0.0011
Heterozygote	0.0095	0.0284
Noncarrier	0.0027	0.0176
Heterozygote	-0.0037	0.0268
Heterozygote	-0.0142	0.0078
Heterozygote	0.0373	-0.0245
Heterozygote	0.0017	0.0235
Noncarrier	0.0001	0.0299
Noncarrier	0.0034	0.0159
Heterozygote	-0.0054	0.0224
Heterozygote	-0.0013	0.0172
Noncarrier	0.0027	0.021
Heterozygote	0.0047	0.0171
Heterozygote	0.0016	0.0087
Noncarrier	0.0077	0.0063
Noncarrier	-0.0003	-0.0146
Noncarrier	-0.0073	0.0126
Noncarrier	0.0025	0.0222
Noncarrier	-0.0006	0.0253
Noncarrier	0.0046	0.0107
Heterozygote	0.0017	0.0219
Noncarrier	-0.0012	0.014
Noncarrier	-0.0017	0.0209
Heterozygote	0.0053	0.014
Heterozygote	0.0002	0.0178
Noncarrier	0.0041	0.0093
Homozygote	0.0153	0.0081
Noncarrier	0.0023	0.023
Noncarrier	0	0.024
Noncarrier	-0.0003	0.0287
Noncarrier	0.0049	0.0229
Noncarrier	-0.0023	0.0282
Noncarrier	0.0033	0.0164
Noncarrier	0.0133	-0.0085
Noncarrier	-0.0018	0.019
Heterozygote	-0.0024	0.015
Noncarrier	-0.0024	0.0052
Heterozygote	0.0035	0.0178
Noncarrier	0.0031	0.0106
Noncarrier	-0.0011	0.0285
Noncarrier	0.0009	0.0222
Noncarrier	0.0054	0.0146
Noncarrier	0.0021	-0.0098
Heterozygote	0.0009	0.0166
Noncarrier	0.0076	0.0329
Noncarrier	-0.0004	0.0223
Noncarrier	0.007	0.0219
Heterozygote	0.0041	0.0228
Noncarrier	0.0015	0.0257
Heterozygote	0.0318	-0.0346
Noncarrier	0.003	0.0304
Noncarrier	0.0061	0.0106
Noncarrier	-0.0015	0.0334
Heterozygote	0.0048	0.0169
Noncarrier	0.0041	0.0197
Noncarrier	0.0345	-0.0244
Noncarrier	0.0293	-0.0216
Noncarrier	0.0012	0.0238
Noncarrier	-0.0028	0.0262
Noncarrier	0.0056	0.0169
Noncarrier	0.0032	0.032
Heterozygote	-0.0031	0.0152
Heterozygote	0.0003	0.0234
Heterozygote	0.0024	0.017
Noncarrier	0.0024	0.0179
Noncarrier	-0.0033	0.0155
Heterozygote	-0.0002	0.0199
Heterozygote	0.0042	0.0222
Noncarrier	0.0131	0.0159
Noncarrier	0.0106	-0.0069
Noncarrier	0.0044	0.0135
Noncarrier	0.0266	-0.0194
Noncarrier	0.0089	0.0084
Noncarrier	0.0018	0.0148
Noncarrier	0.0526	-0.0514
Noncarrier	-0.0514	0.0061
Noncarrier	0.0002	0.0286
Noncarrier	0.0027	0.0215
Noncarrier	0.0089	-0.0185
Heterozygote	0.0192	-0.0058
Heterozygote	0.0317	-0.0104
Noncarrier	-0.0041	0.0097
Noncarrier	0.002	0.0187
Noncarrier	0.0062	0.0069
Heterozygote	0.0071	0.0242
Noncarrier	-0.0057	0.0084
Heterozygote	0.0039	0.0187
Noncarrier	0.0037	0.0193
Noncarrier	-0.0009	0.0159
Noncarrier	0.0027	0.0171
Noncarrier	0.0029	0.0116
Noncarrier	-0.0043	0.0254
Noncarrier	-0.0038	0.0222
Heterozygote	0.0036	0.0205
Noncarrier	0.0007	0.0237
Noncarrier	0.0049	0.0075
Noncarrier	0.0125	0.0098
Noncarrier	0.0038	0.0191
Noncarrier	-0.0064	0.0063
Noncarrier	0.0068	0.0222
Noncarrier	0.0086	0.0145
Heterozygote	0.0053	0.0143
Heterozygote	0.0054	0.0148
Noncarrier	0.0096	0.0181
Heterozygote	0.0056	0.0324
Noncarrier	-0.0001	0.0201
Heterozygote	0.0038	0.0182
Noncarrier	0.0074	0.0159
Noncarrier	-0.0006	0.0169
Heterozygote	0.0068	0.0172
Heterozygote	-0.0001	0.0196
Noncarrier	0.0025	0.0252
Noncarrier	0.0085	0.0219
Heterozygote	0.001	0.0248
Noncarrier	-0.0008	0.019
Noncarrier	0.0343	-0.0292
Noncarrier	0.0054	0.0238
Noncarrier	0.0092	0.0104
Noncarrier	0.0035	0.0077
Heterozygote	0.0017	0.0167
Noncarrier	-0.0011	0.0215
Noncarrier	-0.0006	0.0172
Noncarrier	0.0096	0.0099
Heterozygote	0.0066	0.0193
Heterozygote	-0.0009	0.0204
Noncarrier	0.0042	0.0025
Noncarrier	0.0001	0.0258
Noncarrier	0.005	-0.003
Noncarrier	0.0042	0.0118
Heterozygote	-0.0001	0.0231
Noncarrier	0.0065	0.0094
Noncarrier	0	0.0275
Noncarrier	-0.0008	0.0206
Noncarrier	0.0078	0.0152
Homozygote	-0.0007	0.0161
Noncarrier	-0.0027	0.0143
Noncarrier	-0.0044	0.0078
Noncarrier	-0.0038	0.0255
Heterozygote	0.001	0.0267
Noncarrier	0.0005	0.0351
Homozygote	-0.0007	0.0091
Noncarrier	0.0004	0.0266
Noncarrier	0.0114	0.027
Noncarrier	0.015	-0.0023
Heterozygote	-0.0063	0.0218
Noncarrier	-0.0011	0.0178
Noncarrier	0.013	0.0047
Heterozygote	0.0132	0.0085
Noncarrier	0.0006	0.0221
Noncarrier	-0.0021	0.0246
Noncarrier	-0.0011	0.0217
Noncarrier	-0.0114	0.0128
Noncarrier	0.0349	-0.0317
Heterozygote	0.0033	0.0177
Heterozygote	0.0011	0.0117
Noncarrier	0.0016	0.0247
Noncarrier	0.0028	0.0071
Heterozygote	-0.0038	0.0234
Noncarrier	0.0035	0.0124
Noncarrier	0.0024	0.0196
Noncarrier	-0.001	0.0164
Heterozygote	0.0074	0.0173
Noncarrier	-0.022	0.0176
Noncarrier	0.0023	0.0303
Noncarrier	0.0059	0.0155
Heterozygote	0.0089	0.0158
Noncarrier	0.0066	0.0303
Noncarrier	0.0035	0.0126
Noncarrier	0.0053	0.0224
Noncarrier	-0.0146	0.0054
Heterozygote	0.0083	0.016
Heterozygote	0.0008	0.0118
Noncarrier	0.0052	0.0221
Noncarrier	0.01	0.0052
Heterozygote	-0.0002	0.0169
Noncarrier	0.0042	0.0164
Noncarrier	0.0079	0.0116
Noncarrier	-0.0019	0.025
Noncarrier	0.0098	0.0047
Noncarrier	0.0077	0.0122
Noncarrier	0.0053	0.0313
Noncarrier	0.0015	0.0225
Homozygote	0.0019	0.0142
Noncarrier	0.0062	0.0268
Noncarrier	0.0053	0.0212
Heterozygote	0.0325	-0.0299
Noncarrier	-0.0014	0.0171
Heterozygote	-0.0104	0.0136
Noncarrier	-0.0116	0.0069
Noncarrier	0.0375	-0.0401
Noncarrier	-0.0047	0.0225
Noncarrier	0.0015	0.0273
Noncarrier	-0.0013	0.0228
Noncarrier	0.002	0.0309
Heterozygote	-0.005	0.0191
Noncarrier	0.0105	0.0242
Noncarrier	0.0017	0.0224
Heterozygote	0.0004	0.0286
Noncarrier	-0.0159	0.0044
Noncarrier	0.0073	0.016
Heterozygote	-0.0026	0.0307
Noncarrier	0.0034	0.0235
Noncarrier	0.0023	0.0117
Heterozygote	-0.0016	0.0168
Heterozygote	0.0012	0.0174
Heterozygote	0.0017	0.0166
Heterozygote	-0.0006	0.0252
Noncarrier	-0.0148	0.0109
Noncarrier	0.0054	0.0324
Noncarrier	0.0039	0.0268
Noncarrier	0.0081	0.0257
Homozygote	0.0059	0.0149
Heterozygote	0.0012	0.0209
Noncarrier	-0.0041	0.025
Noncarrier	0.0097	0.0149
Noncarrier	0.0011	0.0192
Heterozygote	-0.0003	0.0247
Heterozygote	-0.0043	0.0135
Noncarrier	-0.0125	0.022
Noncarrier	-0.0139	0.0156
Noncarrier	0.0062	0.0098
Noncarrier	0	0.017
Heterozygote	0.001	0.0209
Noncarrier	0.0031	0.012
Heterozygote	-0.0097	0.0178
Noncarrier	-0.007	0.0293
Noncarrier	0.0045	0.0291
Noncarrier	0.0001	0.0215
Heterozygote	0.0079	0.0176
Noncarrier	-0.0117	0.0124
Heterozygote	0.0007	0.0168
Heterozygote	0.0147	0.0095
Noncarrier	0.0007	0.0234
Heterozygote	0.0009	0.0125
Noncarrier	-0.0027	0.0136
Noncarrier	-0.0001	0.0178
Noncarrier	0.0055	0.0113
Noncarrier	0.0038	0.0092
Noncarrier	0.0349	-0.0275
Noncarrier	0.0076	0.0179
Heterozygote	0.0086	0.0121
Heterozygote	-0.0018	0.0132
Noncarrier	0.0246	-0.0153
Heterozygote	0.0087	0.0224
Noncarrier	0.007	0.0172
Noncarrier	0.002	0.017
Noncarrier	-0.0052	0.0008
Noncarrier	-0.0031	0.0216
Noncarrier	0.0082	0.0236
Noncarrier	0.0084	0.0063
Noncarrier	0.0266	-0.025
Noncarrier	-0.0046	0.0059
Noncarrier	-0.0157	0.0115
Noncarrier	0	0.0201
Noncarrier	0.0085	0.0282
Heterozygote	-0.0056	0.0181
Noncarrier	0.001	0.0171
Noncarrier	0.0307	-0.0306
Noncarrier	0.0036	0.0238
Heterozygote	-0.0014	0.0273
Heterozygote	0.004	0.0242
Noncarrier	-0.0072	0.0155
Heterozygote	0.0098	0.009
Noncarrier	-0.0035	0.0086
Noncarrier	-0.013	0.0237
Noncarrier	-0.0028	0.0269
Noncarrier	0.0056	0.0141
Noncarrier	-0.0003	0.0198
Noncarrier	0.0395	-0.0293
Heterozygote	0.0077	0.0169
Noncarrier	0.0077	0.0168
Noncarrier	0.0353	-0.0247
Heterozygote	-0.0007	0.0138
Heterozygote	-0.0104	0.0237
Noncarrier	0.0046	0.0169
Noncarrier	0.0004	0.0286
Heterozygote	-0.0195	0.0063
Noncarrier	0.006	0.0213
Noncarrier	-0.0039	0.0187
Noncarrier	0.0078	0.0093
Noncarrier	0.0071	0.0175
Noncarrier	-0.0002	0.0249
Noncarrier	0.0123	0.0103
Heterozygote	0.0004	0.0214
Noncarrier	-0.0043	0.0036
Noncarrier	0.0063	0.0039
Noncarrier	0.0088	0.025
Noncarrier	0.0081	0.0005
Noncarrier	0.0112	0.004
Heterozygote	-0.0224	0.0065
Noncarrier	-0.0003	0.0167
Noncarrier	-0.0035	0.0315
Noncarrier	0.0057	0.0291
Heterozygote	0.0063	0.0103
Noncarrier	-0.0001	0.013
Heterozygote	0.0046	0.0146
Noncarrier	0.0039	0.0264
Noncarrier	0.0048	0.0188
Noncarrier	-0.0045	0.0237
Noncarrier	-0.0043	0.0019
Noncarrier	0.0166	0.001
Heterozygote	0.0044	0.0219
Heterozygote	0.0092	0.0117
Noncarrier	0.0008	0.0141
Noncarrier	0.0008	0.0272
Noncarrier	0.0348	-0.0288
Noncarrier	0.0101	0.0076
Noncarrier	0.0072	0.0164
Heterozygote	0.0112	0.0153
Noncarrier	-0.0067	0.0148
Heterozygote	0.0053	0.0353
Heterozygote	-0.0001	0.0093
Noncarrier	-0.0013	0.0247
Noncarrier	-0.0143	0.0318
Noncarrier	-0.0023	0.0267
Noncarrier	0.0043	0.0221
Heterozygote	0.0047	0.0197
Noncarrier	0.0054	0.0109
Noncarrier	-0.0012	0.0214
Heterozygote	0.0026	0.0272
Heterozygote	0.0027	0.0263
Noncarrier	-0.0002	0.0152
Heterozygote	0.0011	0.0276
Noncarrier	0.0022	0.0175
Noncarrier	0.006	0.0222
Noncarrier	-0.0013	0.0208
Heterozygote	0.0027	0.0207
Noncarrier	-0.009	-0.0032
Noncarrier	0.0092	0.016
Heterozygote	0.0091	0.0043
Noncarrier	0.0021	0.0092
Noncarrier	0.039	-0.0274
Heterozygote	0.006	0.025
Noncarrier	0.0098	0.0018
Noncarrier	0.0055	0.0157
Heterozygote	0.0016	0.0192
Noncarrier	0.006	0.0172
Heterozygote	0.0043	0.0229
Noncarrier	0.003	0.0332
Noncarrier	0.0041	0.0089
Noncarrier	0.0023	0.0228
Noncarrier	0.0019	0.0224
Noncarrier	0	0.0241
Noncarrier	-0.0015	0.0119
Noncarrier	-0.0097	0.0279
Heterozygote	-0.0021	0.0092
Homozygote	-0.0114	0.0304
Heterozygote	0.0087	0.017
Noncarrier	0.008	0.0138
Noncarrier	-0.0142	0.0055
Noncarrier	0.0065	0.0231
Noncarrier	0.0078	0.014
Heterozygote	0.0044	0.0214
Noncarrier	0.0152	0.0088
Heterozygote	-0.0079	-0.005
Heterozygote	-0.0001	0.0247
Noncarrier	-0.0015	0.0259
Noncarrier	0.0079	0.0051
Heterozygote	0.0017	0.0181
Noncarrier	0.0085	0.0138
Noncarrier	0.004	0.0092
Noncarrier	0.0023	0.0214
Noncarrier	-0.0043	0.0208
Heterozygote	0.0023	0.0179
Noncarrier	0.0001	0.0189
Noncarrier	-0.0257	0.017
Noncarrier	-0.0003	0.0121
Noncarrier	0.0274	-0.0427
Noncarrier	-0.0012	0.0216
Heterozygote	0.006	0.0181
Noncarrier	0.0013	0.02
Noncarrier	0.0034	0.024
Noncarrier	-0.0016	0.0162
Noncarrier	0.0064	0.0229
Noncarrier	0.0064	0.0116
Noncarrier	0.0139	0.0283
Noncarrier	0.0027	0.0249
Noncarrier	-0.0014	0.0072
Noncarrier	0.0003	0.0103
Heterozygote	-0.0021	0.0138
Noncarrier	0.0022	0.0096
Noncarrier	0.0438	-0.0348
Heterozygote	0.0008	0.0261
Heterozygote	0.0132	0.017
Heterozygote	0.0057	0.0211
Heterozygote	-0.0013	0.0152
Heterozygote	-0.0002	-0.0035
Heterozygote	0.0038	-0.0031
Heterozygote	0.01	0.0182
Noncarrier	0.0159	0.0025
Homozygote	0.0123	0.014
Noncarrier	0.0057	0.0134
Noncarrier	0.0002	0.0274
Heterozygote	0.0035	0.0124
Heterozygote	-0.0011	0.0135
Heterozygote	0.0021	0.0174
Noncarrier	0.0142	0.0215
Noncarrier	0.0407	-0.0368
Noncarrier	-0.0078	0.0051
Noncarrier	0.0047	0.0188
Noncarrier	0.0038	0.0156
Noncarrier	0.006	0.0238
Noncarrier	-0.0018	0.0113
Heterozygote	-0.0002	0.0244
Noncarrier	0.0329	-0.0179
Noncarrier	0.0024	0.01
Heterozygote	0.003	0.0069
Noncarrier	0.0083	0.0036
Noncarrier	-0.0133	0.0039
Noncarrier	0.0044	0.0291
Noncarrier	0.0046	0.0048
Heterozygote	0.0046	0.0139
Noncarrier	-0.0033	0.0396
Noncarrier	0.0029	0.0064
Noncarrier	-0.003	0.02
Noncarrier	0.0402	-0.0313
Noncarrier	0.0372	-0.032
Heterozygote	-0.0009	0.0228
Heterozygote	0.0335	-0.0317
Noncarrier	0.0354	-0.0262
Noncarrier	0.0275	-0.0346
Heterozygote	-0.0039	0.0071
Noncarrier	-0.0032	0.0118
Heterozygote	0.008	0.0154
Noncarrier	-0.0007	0.0197
Heterozygote	0.0053	0.0202
Noncarrier	-0.0002	0.0218
Noncarrier	0.004	0.0236
Noncarrier	0.0081	0.0043
Noncarrier	0.0137	-0.0019
Heterozygote	0.0021	0.0201
Noncarrier	0.0041	0.0122
Noncarrier	0.0003	0.017
Noncarrier	0.0024	0.0139
Noncarrier	-0.0121	0.0091
Noncarrier	-0.0006	0.0223
Noncarrier	0.0051	0.0244
Noncarrier	0.0135	-0.0071
Heterozygote	-0.0003	0.0132
Noncarrier	-0.001	0.0283
Heterozygote	-0.0033	0.0209
Heterozygote	0.02	-0.0119
Noncarrier	-0.0001	0.016
Heterozygote	0.0034	0.0036
Noncarrier	0.0022	0.0267
Noncarrier	0.0063	0.0075
Heterozygote	0.0005	0.0023
Noncarrier	0.0071	0.0253
Heterozygote	0.0123	0.0011
Noncarrier	0.0101	0.0106
Heterozygote	-0.0034	0.0002
Noncarrier	-0.0008	0.021
Noncarrier	0.0137	0.0127
Noncarrier	0.0179	-0.0043
Heterozygote	-0.0039	-0.005
Noncarrier	-0.0041	-0.0014
Heterozygote	0.0073	0.0111
Noncarrier	-0.0102	0.0046
Noncarrier	0.0032	0.0252
Noncarrier	-0.011	0.0072
Heterozygote	-0.0032	0.0192
Heterozygote	0.0038	0.017
Noncarrier	0.0009	0.01
Noncarrier	0.0008	0.0139
Noncarrier	0.0046	0.0123
Noncarrier	-0.0006	0.0253
Noncarrier	0.0039	0.0099
Noncarrier	0.0168	0.0144
Noncarrier	0.0038	0.0132
Noncarrier	-0.0023	-0.0013
Noncarrier	0.0046	0.0117
Noncarrier	0.0098	0.0101
Noncarrier	0.0246	-0.0089
Noncarrier	-0.0057	0.0028
Noncarrier	0.005	0.0103
Noncarrier	0.0087	0.0043
Noncarrier	0.0003	0.0208
Noncarrier	0.0051	0.0132
Noncarrier	0.0048	0.009
Noncarrier	-0.0033	0.0091
Noncarrier	0.0104	0.01
Noncarrier	0.0295	-0.0349
Noncarrier	0.0293	-0.0229
Noncarrier	-0.0042	0.0146
Heterozygote	0.0051	0.0064
Noncarrier	0.0014	0.0209
Heterozygote	0.0243	-0.0116
Noncarrier	0.0005	0.0097
Heterozygote	-0.0105	0.0207
Noncarrier	0.0035	0.0132
Noncarrier	0.0344	-0.0397
Noncarrier	0.0044	0.0297
Heterozygote	-0.0097	0.0188
Noncarrier	0.0003	0.0295
Homozygote	0.0011	0.0253
Noncarrier	-0.0013	0.0194
Noncarrier	-0.001	0.0116
Noncarrier	-0.0046	0.0006
Noncarrier	0.0034	0.0049
Noncarrier	-0.0113	0.0169
Noncarrier	-0.0006	0.0217
Heterozygote	-0.0042	0.0118
Noncarrier	0.0075	0.0122
Noncarrier	0.0025	0.0229
Noncarrier	0.0003	0.0091
Heterozygote	0.0012	0.0089
Homozygote	0.0044	0.0115
Heterozygote	-0.0044	0.0267
Heterozygote	0.0039	0.0234
Noncarrier	0.0079	0.0137
Heterozygote	-0.0044	0.0051
Noncarrier	-0.0022	0.0083
Heterozygote	0.0278	-0.0056
Noncarrier	-0.0021	0.0087
Noncarrier	0.0046	0.0117
Noncarrier	0.0027	0.0092
Noncarrier	-0.0015	0.0156
Noncarrier	-0.0044	0.0064
Noncarrier	-0.0125	0.002
Heterozygote	0.0072	0.0104
Noncarrier	0.008	0.021
Noncarrier	0.0032	0.0145
Homozygote	-0.0019	0.0164
Noncarrier	-0.001	0.0088
Noncarrier	0.0028	0.0106
Noncarrier	0.0074	0.0079
Noncarrier	-0.0093	0.0228
Noncarrier	-0.0091	0.0166
Heterozygote	0.0037	0.0067
Noncarrier	0.0095	0.0112
Noncarrier	-0.0206	0.0098
Heterozygote	-0.0148	0.0277
Noncarrier	-0.0113	0.0161
Noncarrier	0.0027	0.0284
Noncarrier	-0.0039	0.016
Noncarrier	0.0291	-0.0274
Noncarrier	0.0005	0.0236
Homozygote	0.0043	0.0165
Noncarrier	-0.0132	0.0073
Noncarrier	-0.0024	0.0138
Heterozygote	-0.0036	0.0239
Noncarrier	0.0013	0.024
Noncarrier	-0.0109	0.0068
Noncarrier	-0.0042	0.0053
Noncarrier	0.0011	0.0367
Noncarrier	0.006	0.0167
Noncarrier	-0.01	0.0198
Noncarrier	-0.0118	0.0183
Noncarrier	-0.0042	0.0245
Heterozygote	0.0019	0.0133
Noncarrier	-0.0024	0.0085
Noncarrier	-0.0086	0.003
Noncarrier	0.0064	0.0257
Noncarrier	0.0015	0.0223
Noncarrier	0.0057	0.0147
Heterozygote	-0.0004	0.0155
Heterozygote	0.0022	0.0245
Heterozygote	0.0022	0.0159
Noncarrier	0.0033	0.0175
Heterozygote	0.0041	0.0206
Noncarrier	-0.0141	0.0051
Noncarrier	-0.004	0.024
Noncarrier	-0.0026	0.0127
Noncarrier	0.0238	-0.0104
Noncarrier	0.0022	0.0188
Noncarrier	-0.0002	0.0239
Noncarrier	0.0107	0.0172
Noncarrier	0.0238	-0.0133
Noncarrier	0.0004	0.0153
Heterozygote	0.0047	0.0122
Noncarrier	0.0074	0.0126
Heterozygote	0.003	0.027
Heterozygote	0.039	-0.0231
Noncarrier	-0.0015	0.0118
Noncarrier	0.0055	0.0196
Noncarrier	0.008	0.0253
Noncarrier	-0.0036	0.0188
Noncarrier	0.0005	0.014
Heterozygote	0.0015	0.0132
Noncarrier	0.0076	0.0225
Noncarrier	-0.0061	0.0198
Noncarrier	0.0015	0.0225
Noncarrier	0.0025	0.0127
Noncarrier	0.0053	0.0194
Noncarrier	-0.0042	0.0076
Noncarrier	-0.0028	0.0056
Heterozygote	-0.0008	0.0231
Noncarrier	0.0048	0.0164
Heterozygote	0.0015	0.0224
Noncarrier	0.0076	0.0138
Noncarrier	0.01	0.0124
Noncarrier	-0.001	0.0288
Heterozygote	0.0155	0.0108
Noncarrier	-0.0027	0.0312
Noncarrier	-0.0017	0.015
Noncarrier	0.0099	0.0165
Heterozygote	0.0033	0.0205
Noncarrier	0.0235	-0.0097
Noncarrier	-0.0032	0.01
Noncarrier	0.0058	0.0151
Noncarrier	0.0073	0.0117
Noncarrier	0.0036	0.007
Noncarrier	-0.0105	0.0164
Noncarrier	0.0118	0.0201
Heterozygote	0.0269	0.0011
Heterozygote	0.0019	0.0089
Noncarrier	-0.0013	0.0285
Noncarrier	-0.0005	0.0188
Heterozygote	0.0105	0.0129
Noncarrier	0.0025	0.0178
Noncarrier	-0.0094	0.0079
Noncarrier	0.0029	0.0253
Noncarrier	0.0043	0.0178
Noncarrier	0.0003	0.0177
Noncarrier	-0.0164	0.0083
Noncarrier	0.0045	0.0182
Noncarrier	0.0032	0.0095
Noncarrier	0.0215	-0.0032
Heterozygote	0.0016	0.0182
Noncarrier	0.0007	0.0246
Noncarrier	0.039	-0.0301
Heterozygote	0.0026	0.0195
Noncarrier	0.0021	0.0164
Noncarrier	0.0008	0.024
Noncarrier	0.0083	0.0171
Noncarrier	-0.0019	0.0133
Noncarrier	0.0113	0.0028
Noncarrier	0.0039	0.0161
Noncarrier	0.0002	0.0263
Noncarrier	0.0001	0.0118
Heterozygote	-0.0066	0.0088
Heterozygote	-0.0094	0.0161
Noncarrier	0.002	0.0168
Noncarrier	0.026	-0.0211
Noncarrier	0.0051	0.0158
Noncarrier	0.0455	-0.0431
Heterozygote	-0.0014	0.0265
Heterozygote	0.0018	0.019
Noncarrier	0.001	0.0355
Noncarrier	0.0092	0.0155
Noncarrier	0.005	0.0139
Noncarrier	-0.0068	0.0231
Noncarrier	0.0007	0.0286
Heterozygote	-0.0024	0.0221
Noncarrier	0.0027	0.0151
Noncarrier	0.0325	-0.0327
Heterozygote	0.0037	0.0147
Noncarrier	0.0042	0.019
Noncarrier	-0.0037	0.0094
Heterozygote	0.0039	0.0164
Noncarrier	-0.0004	0.0154
Heterozygote	0.0054	0.0115
Heterozygote	-0.0005	0.008
Noncarrier	-0.0023	0.0032
Noncarrier	-0.0043	0.0082
Noncarrier	0.0011	0.0135
Noncarrier	0.0165	0.0018
Heterozygote	0.0053	0.0146
Noncarrier	0.0229	-0.0034
Noncarrier	0.0024	0.0244
Noncarrier	0.0047	0.0106
Noncarrier	0.0067	0.0117
Noncarrier	0.003	0.0291
Noncarrier	0.0083	0.0175
Heterozygote	0.0088	0.015
Heterozygote	-0.0064	0.0262
Noncarrier	0.0072	0.0096
Noncarrier	-0.0058	0.0154
Noncarrier	-0.0008	0.019
Heterozygote	0.0124	0.0158
Noncarrier	0.0033	0.0146
Noncarrier	0.0011	0.0205
Noncarrier	0.0042	0.0127
Noncarrier	0.0117	0.0106
Heterozygote	-0.0207	0.0009
Noncarrier	-0.0021	0.0347
Noncarrier	0.0007	0.0265
Heterozygote	0.0014	0.02
Heterozygote	-0.0084	0.0061
Noncarrier	0.002	0.0249
Noncarrier	0.0111	0.0133
Noncarrier	0.002	0.0255
Noncarrier	0.0037	0.0174
Noncarrier	0.0026	0.0305
Noncarrier	0.0042	0.0198
Noncarrier	-0.0039	-0.0008
Noncarrier	-0.0017	0.0196
Noncarrier	0.0031	0.0127
Heterozygote	0.0006	0.013
Noncarrier	0.0042	0.0099
Noncarrier	0.0068	0.0109
[truncated: 2,216 more rows]

## Sheet: source_data_fig1c_2
corr_pc1	corr_pc2	anno_metabolite_name	super_class_metabolon
-0.0906019	0.0947045	Quinine	Alkaloids and derivatives
0.0635039	-0.0433212	Mandelate	Benzenoids
0.11176	-0.120694	C58:10 TAG	Lipids and lipid-like molecules
-0.116332	0.116953	C14:1 MAG	Lipids and lipid-like molecules
-0.0904547	0.0868604	2-deoxyuridine	Nucleosides, nucleotides, and analogues
-0.0720994	0.0530573	Oleoyl glycine	Organic acids and derivatives
-0.036807	0.0237993	Lithocholate	Organic compounds
0.0234611	-0.0232446	Trimethylamine-N-oxide	Organic nitrogen compounds
-0.0240711	0.0572811	4-acetamidophenylglucuronide	Organic oxygen compounds
-0.111468	0.0839954	Hydrochlorothiazide	Organoheterocyclic compounds
0.0597363	-0.0678864	Hydrocinnamate	Phenylpropanoids and polyketides

## Sheet: source_data_fig1d_1
time	n.risk	n.event	n.censor	surv	std.err	cumhaz	std.chaz	lower	upper
2	3186	0	1	1	0	0	0	1	1
9	3185	0	1	1	0	0	0	1	1
12	3184	0	1	1	0	0	0	1	1
14	3183	0	1	1	0	0	0	1	1
20	3182	0	1	1	0	0	0	1	1
32	3181	0	1	1	0	0	0	1	1
33	3180	0	1	1	0	0	0	1	1
35	3179	0	1	1	0	0	0	1	1
36	3178	0	1	1	0	0	0	1	1
37	3177	0	2	1	0	0	0	1	1
43	3175	0	1	1	0	0	0	1	1
44	3174	0	1	1	0	0	0	1	1
49	3173	0	1	1	0	0	0	1	1
50	3172	0	2	1	0	0	0	1	1
51	3170	0	1	1	0	0	0	1	1
54	3169	0	1	1	0	0	0	1	1
56	3168	0	2	1	0	0	0	1	1
58	3166	0	1	1	0	0	0	1	1
60	3165	0	1	1	0	0	0	1	1
63	3164	0	1	1	0	0	0	1	1
64	3163	0	1	1	0	0	0	1	1
65	3162	0	1	1	0	0	0	1	1
67	3161	0	1	1	0	0	0	1	1
69	3160	0	2	1	0	0	0	1	1
71	3158	0	1	1	0	0	0	1	1
73	3157	0	1	1	0	0	0	1	1
77	3156	0	1	1	0	0	0	1	1
78	3155	0	1	1	0	0	0	1	1
80	3154	0	2	1	0	0	0	1	1
85	3152	0	1	1	0	0	0	1	1
88	3151	0	1	1	0	0	0	1	1
91	3150	0	2	1	0	0	0	1	1
93	3148	0	3	1	0	0	0	1	1
98	3145	0	1	1	0	0	0	1	1
99	3144	0	1	1	0	0	0	1	1
100	3143	0	1	1	0	0	0	1	1
101	3142	0	1	1	0	0	0	1	1
103	3141	0	2	1	0	0	0	1	1
105	3139	0	1	1	0	0	0	1	1
106	3138	0	2	1	0	0	0	1	1
107	3136	0	1	1	0	0	0	1	1
108	3135	0	1	1	0	0	0	1	1
110	3134	0	1	1	0	0	0	1	1
111	3133	0	1	1	0	0	0	1	1
112	3132	0	1	1	0	0	0	1	1
114	3131	0	3	1	0	0	0	1	1
116	3128	0	3	1	0	0	0	1	1
117	3125	0	2	1	0	0	0	1	1
118	3123	1	0	0.99968	0.000320256	0.000320205	0.000320205	0.999053	1
120	3122	0	2	0.99968	0.000320256	0.000320205	0.000320205	0.999053	1
121	3120	0	1	0.99968	0.000320256	0.000320205	0.000320205	0.999053	1
123	3119	2	2	0.999039	0.000555234	0.000961436	0.000555085	0.997952	1
124	3115	0	1	0.999039	0.000555234	0.000961436	0.000555085	0.997952	1
125	3114	1	1	0.998718	0.000641438	0.00128257	0.000641284	0.997463	0.999974
126	3112	0	2	0.998718	0.000641438	0.00128257	0.000641284	0.997463	0.999974
127	3110	1	1	0.998397	0.000717542	0.00160411	0.000717381	0.996994	0.999802
128	3108	1	3	0.998076	0.000786398	0.00192586	0.00078623	0.996538	0.999615
129	3104	0	1	0.998076	0.000786398	0.00192586	0.00078623	0.996538	0.999615
130	3103	0	1	0.998076	0.000786398	0.00192586	0.00078623	0.996538	0.999615
131	3102	0	1	0.998076	0.000786398	0.00192586	0.00078623	0.996538	0.999615
132	3101	1	2	0.997754	0.000849969	0.00224834	0.000849794	0.996093	0.999417
133	3098	0	6	0.997754	0.000849969	0.00224834	0.000849794	0.996093	0.999417
134	3092	1	4	0.997431	0.000909439	0.00257175	0.000909256	0.995655	0.999211
135	3087	0	4	0.997431	0.000909439	0.00257175	0.000909256	0.995655	0.999211
136	3083	0	8	0.997431	0.000909439	0.00257175	0.000909256	0.995655	0.999211
137	3075	0	4	0.997431	0.000909439	0.00257175	0.000909256	0.995655	0.999211
138	3071	0	3	0.997431	0.000909439	0.00257175	0.000909256	0.995655	0.999211
139	3068	0	3	0.997431	0.000909439	0.00257175	0.000909256	0.995655	0.999211
140	3065	0	2	0.997431	0.000909439	0.00257175	0.000909256	0.995655	0.999211
141	3063	0	1	0.997431	0.000909439	0.00257175	0.000909256	0.995655	0.999211
142	3062	0	3	0.997431	0.000909439	0.00257175	0.000909256	0.995655	0.999211
143	3059	1	2	0.997105	0.000966426	0.00289866	0.000966237	0.995218	0.998995
144	3056	0	2	0.997105	0.000966426	0.00289866	0.000966237	0.995218	0.998995
146	3054	0	1	0.997105	0.000966426	0.00289866	0.000966237	0.995218	0.998995
148	3053	1	3	0.996778	0.00102044	0.0032262	0.00102024	0.994787	0.998774
150	3049	0	1	0.996778	0.00102044	0.0032262	0.00102024	0.994787	0.998774
151	3048	0	3	0.996778	0.00102044	0.0032262	0.00102024	0.994787	0.998774
153	3045	1	4	0.996451	0.001072	0.00355461	0.0010718	0.99436	0.998547
154	3040	0	1	0.996451	0.001072	0.00355461	0.0010718	0.99436	0.998547
155	3039	0	3	0.996451	0.001072	0.00355461	0.0010718	0.99436	0.998547
156	3036	1	3	0.996123	0.00112148	0.00388399	0.00112127	0.993936	0.998315
157	3032	1	3	0.995794	0.00116899	0.00421381	0.00116877	0.993515	0.998078
158	3028	1	3	0.995465	0.00121476	0.00454406	0.00121453	0.993098	0.997838
159	3024	0	2	0.995465	0.00121476	0.00454406	0.00121453	0.993098	0.997838
160	3022	1	2	0.995136	0.00125903	0.00487496	0.0012588	0.992683	0.997595
161	3019	1	2	0.994806	0.00130189	0.0052062	0.00130165	0.992271	0.997348
162	3016	0	1	0.994806	0.00130189	0.0052062	0.00130165	0.992271	0.997348
163	3015	0	2	0.994806	0.00130189	0.0052062	0.00130165	0.992271	0.997348
164	3013	1	1	0.994476	0.00134354	0.00553809	0.0013433	0.991861	0.997098
165	3011	0	3	0.994476	0.00134354	0.00553809	0.0013433	0.991861	0.997098
166	3008	1	1	0.994146	0.00138408	0.00587054	0.00138383	0.991452	0.996846
167	3006	1	1	0.993815	0.00142351	0.00620321	0.00142325	0.991046	0.996592
168	3004	0	3	0.993815	0.00142351	0.00620321	0.00142325	0.991046	0.996592
169	3001	0	3	0.993815	0.00142351	0.00620321	0.00142325	0.991046	0.996592
170	2998	1	6	0.993483	0.00146208	0.00653677	0.00146182	0.990641	0.996334
171	2991	0	3	0.993483	0.00146208	0.00653677	0.00146182	0.990641	0.996334
172	2988	0	2	0.993483	0.00146208	0.00653677	0.00146182	0.990641	0.996334
173	2986	0	2	0.993483	0.00146208	0.00653677	0.00146182	0.990641	0.996334
174	2984	1	2	0.99315	0.0015	0.00687189	0.00149974	0.990235	0.996075
175	2981	1	3	0.992817	0.00153707	0.00720734	0.0015368	0.989831	0.995813
176	2977	0	2	0.992817	0.00153707	0.00720734	0.0015368	0.989831	0.995813
178	2975	0	4	0.992817	0.00153707	0.00720734	0.0015368	0.989831	0.995813
179	2971	0	3	0.992817	0.00153707	0.00720734	0.0015368	0.989831	0.995813
180	2968	2	2	0.992148	0.00160928	0.0078812	0.00160897	0.989024	0.995283
181	2964	0	5	0.992148	0.00160928	0.0078812	0.00160897	0.989024	0.995283
182	2959	1	4	0.991813	0.00164439	0.00821915	0.00164408	0.988622	0.995015
183	2954	0	3	0.991813	0.00164439	0.00821915	0.00164408	0.988622	0.995015
184	2951	2	2	0.991141	0.00171285	0.00889689	0.0017125	0.987819	0.994474
185	2947	2	1	0.990468	0.00177884	0.00957554	0.00177847	0.987021	0.993927
186	2944	0	3	0.990468	0.00177884	0.00957554	0.00177847	0.987021	0.993927
187	2941	0	1	0.990468	0.00177884	0.00957554	0.00177847	0.987021	0.993927
188	2940	0	2	0.990468	0.00177884	0.00957554	0.00177847	0.987021	0.993927
189	2938	2	2	0.989794	0.00184286	0.0102563	0.00184246	0.986225	0.993375
190	2934	0	3	0.989794	0.00184286	0.0102563	0.00184246	0.986225	0.993375
191	2931	0	1	0.989794	0.00184286	0.0102563	0.00184246	0.986225	0.993375
192	2930	1	4	0.989456	0.00187421	0.0105976	0.0018738	0.985828	0.993097
193	2925	0	3	0.989456	0.00187421	0.0105976	0.0018738	0.985828	0.993097
194	2922	0	5	0.989456	0.00187421	0.0105976	0.0018738	0.985828	0.993097
195	2917	0	2	0.989456	0.00187421	0.0105976	0.0018738	0.985828	0.993097
196	2915	0	3	0.989456	0.00187421	0.0105976	0.0018738	0.985828	0.993097
197	2912	0	5	0.989456	0.00187421	0.0105976	0.0018738	0.985828	0.993097
198	2907	1	3	0.989116	0.00190553	0.0109416	0.00190512	0.985428	0.992817
199	2903	1	3	0.988775	0.00193643	0.011286	0.00193601	0.985029	0.992535
200	2899	0	4	0.988775	0.00193643	0.011286	0.00193601	0.985029	0.992535
201	2895	0	7	0.988775	0.00193643	0.011286	0.00193601	0.985029	0.992535
202	2888	1	4	0.988433	0.00196715	0.0116323	0.00196673	0.984629	0.992251
203	2883	1	5	0.98809	0.00199751	0.0119792	0.00199708	0.984229	0.991966
204	2877	1	4	0.987746	0.00202753	0.0123267	0.0020271	0.983829	0.991679
205	2872	1	2	0.987402	0.00205722	0.0126749	0.00205679	0.983429	0.991392
206	2869	0	6	0.987402	0.00205722	0.0126749	0.00205679	0.983429	0.991392
207	2863	0	6	0.987402	0.00205722	0.0126749	0.00205679	0.983429	0.991392
208	2857	0	3	0.987402	0.00205722	0.0126749	0.00205679	0.983429	0.991392
209	2854	0	4	0.987402	0.00205722	0.0126749	0.00205679	0.983429	0.991392
210	2850	2	0	0.986709	0.00211626	0.0133767	0.0021158	0.982625	0.990811
211	2848	0	5	0.986709	0.00211626	0.0133767	0.0021158	0.982625	0.990811
212	2843	5	4	0.984974	0.00225794	0.0151354	0.00225726	0.980625	0.989343
213	2834	2	2	0.984279	0.00231246	0.0158411	0.00231176	0.979828	0.98875
214	2830	2	4	0.983583	0.00236588	0.0165478	0.00236516	0.979033	0.988155
215	2824	0	4	0.983583	0.00236588	0.0165478	0.00236516	0.979033	0.988155
216	2820	1	4	0.983235	0.00239231	0.0169024	0.00239159	0.978635	0.987856
217	2815	2	0	0.982536	0.00244453	0.0176129	0.00244379	0.97784	0.987255
218	2813	0	3	0.982536	0.00244453	0.0176129	0.00244379	0.97784	0.987255
219	2810	1	6	0.982186	0.00247031	0.0179688	0.00246956	0.977442	0.986953
220	2803	1	7	0.981836	0.00249595	0.0183256	0.0024952	0.977045	0.986651
221	2795	0	2	0.981836	0.00249595	0.0183256	0.0024952	0.977045	0.986651
222	2793	3	4	0.980781	0.00257191	0.0193997	0.00257111	0.97585	0.985738
223	2786	0	1	0.980781	0.00257191	0.0193997	0.00257111	0.97585	0.985738
224	2785	1	2	0.980429	0.00259686	0.0197587	0.00259606	0.975452	0.985432
225	2782	1	5	0.980077	0.00262163	0.0201182	0.00262083	0.975054	0.985126
226	2776	1	4	0.979724	0.00264628	0.0204784	0.00264547	0.974655	0.984818
227	2771	1	6	0.97937	0.00267078	0.0208393	0.00266997	0.974257	0.98451
228	2764	1	5	0.979016	0.00269518	0.0212011	0.00269437	0.973858	0.984201
229	2758	1	4	0.978661	0.00271947	0.0215637	0.00271866	0.973458	0.983891
230	2753	1	5	0.978305	0.00274363	0.0219269	0.00274282	0.973059	0.98358
231	2747	1	4	0.977949	0.00276768	0.0222909	0.00276687	0.972659	0.983269
232	2742	2	2	0.977236	0.00281536	0.0230203	0.00281453	0.971858	0.982643
233	2738	1	2	0.976879	0.00283896	0.0233856	0.00283813	0.971459	0.98233
234	2735	0	4	0.976879	0.00283896	0.0233856	0.00283813	0.971459	0.98233
235	2731	3	7	0.975806	0.00290902	0.0244841	0.00290813	0.970258	0.981385
236	2721	0	4	0.975806	0.00290902	0.0244841	0.00290813	0.970258	0.981385
237	2717	1	11	0.975447	0.00293222	0.0248521	0.00293132	0.969857	0.981069
238	2705	0	5	0.975447	0.00293222	0.0248521	0.00293132	0.969857	0.981069
239	2700	2	4	0.974724	0.00297867	0.0255929	0.00297775	0.96905	0.980431
240	2694	3	1	0.973639	0.00304734	0.0267064	0.00304637	0.967841	0.979471
241	2690	1	4	0.973277	0.00306994	0.0270782	0.00306897	0.967438	0.979151
242	2685	1	2	0.972914	0.00309246	0.0274506	0.00309148	0.967035	0.978829
243	2682	0	10	0.972914	0.00309246	0.0274506	0.00309148	0.967035	0.978829
244	2672	0	6	0.972914	0.00309246	0.0274506	0.00309148	0.967035	0.978829
245	2666	2	5	0.972185	0.00313766	0.0282008	0.00313666	0.966224	0.978182
246	2659	2	5	0.971453	0.00318245	0.028953	0.00318144	0.965413	0.977532
247	2652	1	5	0.971087	0.00320472	0.0293301	0.0032037	0.965007	0.977206
248	2646	2	6	0.970353	0.00324901	0.0300859	0.00324798	0.964193	0.976552
249	2638	3	5	0.969249	0.00331477	0.0312231	0.00331368	0.962973	0.975567
250	2630	1	8	0.968881	0.00333651	0.0316034	0.00333542	0.962566	0.975238
251	2621	2	4	0.968142	0.00337989	0.0323664	0.00337878	0.961749	0.974576
252	2615	3	5	0.967031	0.00344425	0.0335137	0.00344309	0.960525	0.973581
253	2607	2	5	0.966289	0.00348674	0.0342808	0.00348557	0.959708	0.972915
254	2600	2	2	0.965546	0.00352895	0.0350501	0.00352775	0.95889	0.972247
255	2596	1	8	0.965174	0.00354992	0.0354353	0.00354872	0.958482	0.971913
256	2587	1	6	0.964801	0.00357091	0.0358218	0.00356971	0.958072	0.971577
257	2580	1	3	0.964427	0.00359189	0.0362094	0.00359069	0.957661	0.97124
258	2576	0	3	0.964427	0.00359189	0.0362094	0.00359069	0.957661	0.97124
259	2573	2	6	0.963677	0.00363373	0.0369867	0.00363251	0.956838	0.970565
260	2565	1	9	0.963301	0.00365459	0.0373766	0.00365338	0.956426	0.970226
261	2555	0	3	0.963301	0.00365459	0.0373766	0.00365338	0.956426	0.970226
262	2552	2	7	0.962546	0.0036964	0.0381603	0.00369516	0.955598	0.969545
263	2543	1	9	0.962168	0.00371727	0.0385535	0.00371603	0.955183	0.969204
264	2533	1	9	0.961788	0.00373818	0.0389483	0.00373694	0.954767	0.968861
265	2523	4	6	0.960263	0.00382144	0.0405337	0.00382009	0.953098	0.967483
266	2513	1	3	0.959881	0.00384211	0.0409316	0.00384076	0.95268	0.967137
267	2509	1	4	0.959499	0.00386273	0.0413302	0.00386139	0.952262	0.96679
268	2504	2	7	0.958732	0.00390384	0.0421289	0.00390247	0.951425	0.966096
269	2495	5	8	0.956811	0.00400559	0.0441329	0.00400406	0.949329	0.964352
270	2482	1	5	0.956425	0.00402581	0.0445358	0.00402428	0.948908	0.964002
271	2476	1	6	0.956039	0.00404603	0.0449397	0.0040445	0.948488	0.963651
272	2469	2	3	0.955265	0.0040864	0.0457498	0.00408486	0.947644	0.962946
273	2464	0	2	0.955265	0.0040864	0.0457498	0.00408486	0.947644	0.962946
274	2462	4	14	0.953713	0.00416649	0.0473745	0.00416485	0.945956	0.961533
275	2444	2	6	0.952932	0.00420652	0.0481928	0.00420485	0.945108	0.960821
276	2436	4	6	0.951367	0.00428602	0.0498348	0.00428426	0.943409	0.959393
277	2426	2	12	0.950583	0.00432551	0.0506592	0.00432373	0.942558	0.958676
278	2412	0	3	0.950583	0.00432551	0.0506592	0.00432373	0.942558	0.958676
279	2409	0	7	0.950583	0.00432551	0.0506592	0.00432373	0.942558	0.958676
280	2402	2	5	0.949792	0.00436543	0.0514919	0.00436364	0.9417	0.957953
281	2395	1	8	0.949395	0.00438536	0.0519094	0.00438357	0.94127	0.95759
282	2386	1	7	0.948997	0.00440535	0.0523285	0.00440356	0.940839	0.957227
283	2378	5	5	0.947002	0.0045048	0.0544311	0.00450283	0.938677	0.9554
284	2368	2	2	0.946202	0.00454425	0.0552757	0.00454227	0.937812	0.954667
285	2364	3	8	0.945001	0.00460301	0.0565448	0.00460098	0.936514	0.953565
286	2353	2	3	0.944198	0.00464211	0.0573947	0.00464007	0.935646	0.952828
287	2348	0	5	0.944198	0.00464211	0.0573947	0.00464007	0.935646	0.952828
288	2343	5	7	0.942183	0.0047394	0.0595288	0.0047372	0.933472	0.950976
289	2331	5	5	0.940162	0.00483571	0.0616738	0.00483335	0.931293	0.949115
290	2321	1	5	0.939757	0.00485488	0.0621046	0.00485251	0.930857	0.948742
291	2315	3	3	0.938539	0.00491227	0.0634005	0.00490985	0.929546	0.947619
292	2309	3	9	0.93732	0.00496928	0.0646998	0.00496682	0.928235	0.946494
293	2297	0	13	0.93732	0.00496928	0.0646998	0.00496682	0.928235	0.946494
294	2284	1	0	0.936909	0.00498854	0.0651376	0.00498608	0.927794	0.946115
295	2283	5	10	0.934857	0.00508399	0.0673277	0.00508137	0.925588	0.944219
296	2268	2	6	0.934033	0.00512212	0.0682095	0.00511949	0.924703	0.943457
297	2260	4	7	0.93238	0.00519814	0.0699794	0.00519541	0.922929	0.941928
298	2249	2	7	0.931551	0.00523607	0.0708687	0.00523333	0.92204	0.94116
299	2240	3	5	0.930303	0.00529293	0.072208	0.00529014	0.920702	0.940004
300	2232	2	6	0.92947	0.00533076	0.0731041	0.00532795	0.919809	0.939232
301	2224	2	6	0.928634	0.00536858	0.0740033	0.00536576	0.918914	0.938457
302	2216	1	6	0.928215	0.00538752	0.0744546	0.00538471	0.918465	0.938068
303	2209	4	5	0.926534	0.00546321	0.0762654	0.00546029	0.916666	0.936508
304	2200	3	2	0.92527	0.00551972	0.077629	0.00551676	0.915314	0.935335
305	2195	3	7	0.924006	0.00557591	0.0789958	0.00557291	0.913963	0.934159
306	2185	2	5	0.92316	0.00561339	0.0799111	0.00561037	0.913059	0.933373
307	2178	1	6	0.922736	0.00563214	0.0803702	0.00562912	0.912606	0.932978
308	2171	1	6	0.922311	0.00565095	0.0808308	0.00564794	0.912152	0.932583
309	2164	3	8	0.921033	0.00570743	0.0822172	0.00570437	0.910787	0.931393
310	2153	0	12	0.921033	0.00570743	0.0822172	0.00570437	0.910787	0.931393
311	2141	0	8	0.921033	0.00570743	0.0822172	0.00570437	0.910787	0.931393
312	2133	0	6	0.921033	0.00570743	0.0822172	0.00570437	0.910787	0.931393
313	2127	2	7	0.920166	0.00574607	0.0831575	0.00574299	0.909862	0.930588
314	2118	0	6	0.920166	0.00574607	0.0831575	0.00574299	0.909862	0.930588
315	2112	1	11	0.919731	0.00576555	0.0836309	0.00576247	0.909396	0.930183
316	2100	1	6	0.919293	0.00578519	0.0841071	0.00578211	0.908928	0.929776
317	2093	0	9	0.919293	0.00578519	0.0841071	0.00578211	0.908928	0.929776
318	2084	2	8	0.918411	0.00582489	0.0850668	0.0058218	0.907985	0.928956
319	2074	2	10	0.917525	0.00586471	0.0860311	0.00586159	0.907039	0.928132
320	2062	0	4	0.917525	0.00586471	0.0860311	0.00586159	0.907039	0.928132
321	2058	4	6	0.915742	0.00594484	0.0879748	0.00594161	0.905134	0.926474
322	2048	0	3	0.915742	0.00594484	0.0879748	0.00594161	0.905134	0.926474
323	2045	0	5	0.915742	0.00594484	0.0879748	0.00594161	0.905134	0.926474
324	2040	2	4	0.914844	0.00598516	0.0889552	0.00598191	0.904175	0.925639
325	2034	2	6	0.913944	0.00602545	0.0899385	0.00602219	0.903214	0.924802
326	2026	0	11	0.913944	0.00602545	0.0899385	0.00602219	0.903214	0.924802
327	2015	4	8	0.91213	0.00610681	0.0919236	0.00610343	0.901278	0.923113
328	2003	1	8	0.911675	0.0061272	0.0924228	0.00612382	0.900792	0.922689
329	1994	2	11	0.91076	0.00616815	0.0934258	0.00616475	0.899816	0.921838
330	1981	2	5	0.909841	0.00620936	0.0944354	0.00620595	0.898835	0.920981
331	1974	4	6	0.907997	0.00629165	0.0964618	0.00628811	0.896869	0.919263
332	1964	0	8	0.907997	0.00629165	0.0964618	0.00628811	0.896869	0.919263
333	1956	3	6	0.906604	0.00635375	0.0979955	0.00635015	0.895384	0.917965
334	1947	0	6	0.906604	0.00635375	0.0979955	0.00635015	0.895384	0.917965
335	1941	3	8	0.905203	0.0064162	0.0995411	0.00641254	0.893891	0.916658
336	1930	3	9	0.903796	0.00647876	0.101096	0.00647504	0.892392	0.915346
337	1918	3	7	0.902382	0.00654149	0.10266	0.00653771	0.890887	0.914026
338	1908	2	12	0.901437	0.00658339	0.103708	0.00657959	0.88988	0.913143
339	1894	2	4	0.900485	0.00662564	0.104764	0.00662182	0.888867	0.912255
340	1888	3	10	0.899054	0.00668895	0.106353	0.00668507	0.887344	0.910918
341	1875	3	6	0.897615	0.00675254	0.107953	0.00674859	0.885814	0.909574
342	1866	2	4	0.896653	0.00679498	0.109025	0.00679101	0.884791	0.908675
343	1860	2	4	0.895689	0.00683744	0.1101	0.00683345	0.883766	0.907773
344	1854	2	11	0.894723	0.0068799	0.111179	0.00687589	0.882739	0.906869
345	1841	0	6	0.894723	0.0068799	0.111179	0.00687589	0.882739	0.906869
346	1835	1	6	0.894235	0.00690146	0.111724	0.00689745	0.882221	0.906413
347	1828	1	9	0.893746	0.00692312	0.112271	0.00691911	0.881701	0.905956
348	1818	2	10	0.892763	0.00696673	0.113371	0.0069627	0.880655	0.905037
349	1806	1	9	0.892269	0.00698871	0.113924	0.00698468	0.88013	0.904575
350	1796	3	5	0.890778	0.00705505	0.115595	0.00705095	0.878546	0.903181
351	1788	0	9	0.890778	0.00705505	0.115595	0.00705095	0.878546	0.903181
352	1779	0	9	0.890778	0.00705505	0.115595	0.00705095	0.878546	0.903181
353	1770	2	6	0.889772	0.0071002	0.116725	0.00709607	0.877475	0.90224
354	1762	1	2	0.889267	0.00712286	0.117292	0.00711873	0.876938	0.901768
355	1759	2	3	0.888256	0.00716814	0.118429	0.00716399	0.875863	0.900823
356	1754	0	6	0.888256	0.00716814	0.118429	0.00716399	0.875863	0.900823
357	1748	3	1	0.886731	0.00723642	0.120146	0.00723219	0.874243	0.899397
358	1744	2	5	0.885714	0.00728177	0.121292	0.00727751	0.873163	0.898446
359	1737	0	9	0.885714	0.00728177	0.121292	0.00727751	0.873163	0.898446
360	1728	1	3	0.885202	0.00730474	0.121871	0.00730048	0.872618	0.897966
361	1724	1	7	0.884688	0.00732774	0.122451	0.00732349	0.872073	0.897486
362	1716	0	8	0.884688	0.00732774	0.122451	0.00732349	0.872073	0.897486
363	1708	0	8	0.884688	0.00732774	0.122451	0.00732349	0.872073	0.897486
364	1700	0	10	0.884688	0.00732774	0.122451	0.00732349	0.872073	0.897486
365	1690	1	0	0.884165	0.00735161	0.123043	0.00734735	0.871516	0.896997
366	1689	0	4	0.884165	0.00735161	0.123043	0.00734735	0.871516	0.896997
367	1685	0	6	0.884165	0.00735161	0.123043	0.00734735	0.871516	0.896997
368	1679	0	4	0.884165	0.00735161	0.123043	0.00734735	0.871516	0.896997
369	1675	0	2	0.884165	0.00735161	0.123043	0.00734735	0.871516	0.896997
370	1673	1	2	0.883636	0.00737588	0.123641	0.00737163	0.870954	0.896503
371	1670	0	1	0.883636	0.00737588	0.123641	0.00737163	0.870954	0.896503
372	1669	0	1	0.883636	0.00737588	0.123641	0.00737163	0.870954	0.896503
373	1668	0	1	0.883636	0.00737588	0.123641	0.00737163	0.870954	0.896503
374	1667	1	3	0.883106	0.00740025	0.12424	0.00739599	0.87039	0.896008
375	1663	1	2	0.882575	0.00742466	0.124842	0.0074204	0.869825	0.895512
376	1660	1	2	0.882043	0.00744907	0.125444	0.00744481	0.869259	0.895016
377	1657	0	5	0.882043	0.00744907	0.125444	0.00744481	0.869259	0.895016
378	1652	1	5	0.881509	0.00747364	0.126049	0.00746938	0.868691	0.894517
379	1646	0	2	0.881509	0.00747364	0.126049	0.00746938	0.868691	0.894517
380	1644	0	5	0.881509	0.00747364	0.126049	0.00746938	0.868691	0.894517
381	1639	0	4	0.881509	0.00747364	0.126049	0.00746938	0.868691	0.894517
382	1635	0	2	0.881509	0.00747364	0.126049	0.00746938	0.868691	0.894517
383	1633	0	3	0.881509	0.00747364	0.126049	0.00746938	0.868691	0.894517
384	1630	0	1	0.881509	0.00747364	0.126049	0.00746938	0.868691	0.894517
385	1629	0	5	0.881509	0.00747364	0.126049	0.00746938	0.868691	0.894517
386	1624	0	1	0.881509	0.00747364	0.126049	0.00746938	0.868691	0.894517
387	1623	0	6	0.881509	0.00747364	0.126049	0.00746938	0.868691	0.894517
388	1617	0	2	0.881509	0.00747364	0.126049	0.00746938	0.868691	0.894517
389	1615	0	38	0.881509	0.00747364	0.126049	0.00746938	0.868691	0.894517
390	1577	0	62	0.881509	0.00747364	0.126049	0.00746938	0.868691	0.894517
391	1515	0	115	0.881509	0.00747364	0.126049	0.00746938	0.868691	0.894517
392	1400	0	161	0.881509	0.00747364	0.126049	0.00746938	0.868691	0.894517
393	1239	0	93	0.881509	0.00747364	0.126049	0.00746938	0.868691	0.894517
394	1146	0	109	0.881509	0.00747364	0.126049	0.00746938	0.868691	0.894517
395	1037	0	216	0.881509	0.00747364	0.126049	0.00746938	0.868691	0.894517
396	821	0	123	0.881509	0.00747364	0.126049	0.00746938	0.868691	0.894517
397	698	0	111	0.881509	0.00747364	0.126049	0.00746938	0.868691	0.894517
398	587	0	124	0.881509	0.00747364	0.126049	0.00746938	0.868691	0.894517
399	463	0	99	0.881509	0.00747364	0.126049	0.00746938	0.868691	0.894517
400	364	0	114	0.881509	0.00747364	0.126049	0.00746938	0.868691	0.894517
401	250	0	154	0.881509	0.00747364	0.126049	0.00746938	0.868691	0.894517
402	96	0	49	0.881509	0.00747364	0.126049	0.00746938	0.868691	0.894517
403	47	0	47	0.881509	0.00747364	0.126049	0.00746938	0.868691	0.894517
25	968	0	1	1	0	0	0	1	1
33	967	0	1	1	0	0	0	1	1
35	966	0	1	1	0	0	0	1	1
41	965	0	1	1	0	0	0	1	1
45	964	0	1	1	0	0	0	1	1
48	963	0	1	1	0	0	0	1	1
52	962	0	1	1	0	0	0	1	1
55	961	0	1	1	0	0	0	1	1
58	960	0	1	1	0	0	0	1	1
60	959	0	1	1	0	0	0	1	1
63	958	0	1	1	0	0	0	1	1
65	957	0	1	1	0	0	0	1	1
70	956	0	1	1	0	0	0	1	1
72	955	1	0	0.998953	0.00104767	0.00104712	0.00104712	0.996904	1
74	954	0	1	0.998953	0.00104767	0.00104712	0.00104712	0.996904	1
79	953	0	1	0.998953	0.00104767	0.00104712	0.00104712	0.996904	1
81	952	0	1	0.998953	0.00104767	0.00104712	0.00104712	0.996904	1
83	951	0	1	0.998953	0.00104767	0.00104712	0.00104712	0.996904	1
84	950	0	2	0.998953	0.00104767	0.00104712	0.00104712	0.996904	1
89	948	0	1	0.998953	0.00104767	0.00104712	0.00104712	0.996904	1
96	947	0	1	0.998953	0.00104767	0.00104712	0.00104712	0.996904	1
99	946	0	1	0.998953	0.00104767	0.00104712	0.00104712	0.996904	1
102	945	0	1	0.998953	0.00104767	0.00104712	0.00104712	0.996904	1
103	944	0	1	0.998953	0.00104767	0.00104712	0.00104712	0.996904	1
105	943	0	2	0.998953	0.00104767	0.00104712	0.00104712	0.996904	1
106	941	0	2	0.998953	0.00104767	0.00104712	0.00104712	0.996904	1
110	939	0	1	0.998953	0.00104767	0.00104712	0.00104712	0.996904	1
119	938	1	0	0.997888	0.00149512	0.00211322	0.00149433	0.994968	1
122	937	1	1	0.996823	0.00183728	0.00318045	0.00183631	0.99324	1
124	935	1	0	0.995757	0.00212619	0.00424997	0.00212506	0.991616	0.999915
125	934	0	2	0.995757	0.00212619	0.00424997	0.00212506	0.991616	0.999915
128	932	0	1	0.995757	0.00212619	0.00424997	0.00212506	0.991616	0.999915
130	931	0	1	0.995757	0.00212619	0.00424997	0.00212506	0.991616	0.999915
132	930	0	1	0.995757	0.00212619	0.00424997	0.00212506	0.991616	0.999915
133	929	1	1	0.994685	0.00238341	0.0053264	0.00238214	0.990049	0.999342
134	927	0	1	0.994685	0.00238341	0.0053264	0.00238214	0.990049	0.999342
135	926	0	4	0.994685	0.00238341	0.0053264	0.00238214	0.990049	0.999342
136	922	0	5	0.994685	0.00238341	0.0053264	0.00238214	0.990049	0.999342
137	917	0	2	0.994685	0.00238341	0.0053264	0.00238214	0.990049	0.999342
138	915	0	2	0.994685	0.00238341	0.0053264	0.00238214	0.990049	0.999342
141	913	1	0	0.993595	0.00262328	0.00642169	0.00262188	0.9885	0.998717
143	912	1	0	0.992506	0.00284345	0.00751818	0.00284192	0.98699	0.998053
144	911	1	1	0.991417	0.00304819	0.00861588	0.00304655	0.985511	0.997357
146	909	1	0	0.990326	0.00324084	0.00971599	0.00323909	0.984055	0.996636
149	908	0	1	0.990326	0.00324084	0.00971599	0.00323909	0.984055	0.996636
152	907	1	0	0.989234	0.00342345	0.0108185	0.00342159	0.982619	0.995894
153	906	0	1	0.989234	0.00342345	0.0108185	0.00342159	0.982619	0.995894
154	905	1	3	0.988141	0.00359754	0.0119235	0.00359559	0.981198	0.995133
155	901	1	1	0.987044	0.00376504	0.0130334	0.00376299	0.979787	0.994355
157	899	1	0	0.985946	0.00392609	0.0141457	0.00392395	0.978389	0.993562
158	898	1	2	0.984848	0.00408113	0.0152593	0.00407891	0.977002	0.992758
159	895	0	1	0.984848	0.00408113	0.0152593	0.00407891	0.977002	0.992758
161	894	1	1	0.983747	0.00423181	0.0163779	0.0042295	0.975621	0.99194
162	892	1	0	0.982644	0.00437795	0.0174989	0.00437556	0.974248	0.991112
163	891	0	1	0.982644	0.00437795	0.0174989	0.00437556	0.974248	0.991112
164	890	1	0	0.98154	0.00451999	0.0186225	0.00451752	0.972883	0.990274
167	889	1	0	0.980436	0.00465801	0.0197474	0.00465546	0.971525	0.989428
168	888	0	1	0.980436	0.00465801	0.0197474	0.00465546	0.971525	0.989428
169	887	3	1	0.97712	0.00505204	0.0231296	0.0050484	0.967492	0.986843
170	883	1	2	0.976013	0.00517756	0.0242621	0.00517387	0.966159	0.985968
171	880	0	1	0.976013	0.00517756	0.0242621	0.00517387	0.966159	0.985968
172	879	0	1	0.976013	0.00517756	0.0242621	0.00517387	0.966159	0.985968
173	878	1	2	0.974901	0.00530149	0.025401	0.00529774	0.964824	0.985084
174	875	0	3	0.974901	0.00530149	0.025401	0.00529774	0.964824	0.985084
175	872	0	2	0.974901	0.00530149	0.025401	0.00529774	0.964824	0.985084
180	870	0	2	0.974901	0.00530149	0.025401	0.00529774	0.964824	0.985084
181	868	2	0	0.972655	0.00554675	0.0277052	0.00554262	0.962138	0.983287
184	866	1	0	0.971532	0.00566581	0.0288599	0.00566163	0.960803	0.982381
185	865	0	1	0.971532	0.00566581	0.0288599	0.00566163	0.960803	0.982381
186	864	0	1	0.971532	0.00566581	0.0288599	0.00566163	0.960803	0.982381
187	863	0	1	0.971532	0.00566581	0.0288599	0.00566163	0.960803	0.982381
188	862	0	2	0.971532	0.00566581	0.0288599	0.00566163	0.960803	0.982381
189	860	2	0	0.969273	0.00590016	0.0311855	0.00589561	0.958128	0.980546
190	858	1	1	0.968143	0.00601431	0.032351	0.00600971	0.956798	0.979623
191	856	0	1	0.968143	0.00601431	0.032351	0.00600971	0.956798	0.979623
192	855	0	2	0.968143	0.00601431	0.032351	0.00600971	0.956798	0.979623
193	853	1	1	0.967008	0.00612763	0.0335233	0.00612299	0.955464	0.978692
195	851	0	1	0.967008	0.00612763	0.0335233	0.00612299	0.955464	0.978692
196	850	0	1	0.967008	0.00612763	0.0335233	0.00612299	0.955464	0.978692
197	849	1	0	0.965869	0.00623994	0.0347012	0.00623525	0.954128	0.977754
198	848	0	1	0.965869	0.00623994	0.0347012	0.00623525	0.954128	0.977754
199	847	0	1	0.965869	0.00623994	0.0347012	0.00623525	0.954128	0.977754
201	846	0	1	0.965869	0.00623994	0.0347012	0.00623525	0.954128	0.977754
203	845	1	0	0.964726	0.0063513	0.0358846	0.00634656	0.952791	0.97681
204	844	0	1	0.964726	0.0063513	0.0358846	0.00634656	0.952791	0.97681
205	843	2	0	0.962437	0.00656963	0.0382571	0.00656454	0.950124	0.97491
206	841	0	1	0.962437	0.00656963	0.0382571	0.00656454	0.950124	0.97491
207	840	2	1	0.960146	0.00678242	0.0406381	0.00677699	0.947467	0.972994
208	837	0	3	0.960146	0.00678242	0.0406381	0.00677699	0.947467	0.972994
209	834	1	1	0.958994	0.00688772	0.0418371	0.00688225	0.946135	0.972028
210	832	0	2	0.958994	0.00688772	0.0418371	0.00688225	0.946135	0.972028
212	830	1	1	0.957839	0.00699243	0.0430419	0.00698691	0.944801	0.971056
213	828	0	1	0.957839	0.00699243	0.0430419	0.00698691	0.944801	0.971056
214	827	0	2	0.957839	0.00699243	0.0430419	0.00698691	0.944801	0.971056
215	825	1	1	0.956678	0.00709683	0.044254	0.00709127	0.943463	0.970078
216	823	1	1	0.955515	0.00720022	0.0454691	0.00719462	0.942126	0.969095
217	821	1	0	0.954352	0.00730265	0.0466871	0.007297	0.940789	0.968109
218	820	0	2	0.954352	0.00730265	0.0466871	0.007297	0.940789	0.968109
222	818	0	1	0.954352	0.00730265	0.0466871	0.007297	0.940789	0.968109
223	817	0	1	0.954352	0.00730265	0.0466871	0.007297	0.940789	0.968109
224	816	0	2	0.954352	0.00730265	0.0466871	0.007297	0.940789	0.968109
225	814	1	1	0.953179	0.00740538	0.0479156	0.00739969	0.939444	0.967115
226	812	1	2	0.952005	0.00750721	0.0491472	0.00750147	0.9381	0.966117
228	809	1	3	0.950829	0.00760842	0.0503833	0.00760263	0.936755	0.965114
230	805	0	2	0.950829	0.00760842	0.0503833	0.00760263	0.936755	0.965114
233	803	0	1	0.950829	0.00760842	0.0503833	0.00760263	0.936755	0.965114
235	802	1	1	0.949643	0.00771004	0.0516301	0.0077042	0.9354	0.964102
236	800	0	2	0.949643	0.00771004	0.0516301	0.0077042	0.9354	0.964102
238	798	1	1	0.948453	0.00781134	0.0528833	0.00780545	0.934043	0.963085
239	796	0	2	0.948453	0.00781134	0.0528833	0.00780545	0.934043	0.963085
240	794	1	0	0.947258	0.00791235	0.0541427	0.0079064	0.932682	0.962063
241	793	0	1	0.947258	0.00791235	0.0541427	0.0079064	0.932682	0.962063
242	792	0	2	0.947258	0.00791235	0.0541427	0.0079064	0.932682	0.962063
243	790	0	4	0.947258	0.00791235	0.0541427	0.0079064	0.932682	0.962063
244	786	2	1	0.944848	0.00811485	0.0566873	0.00810855	0.929939	0.959996
245	783	1	0	0.943641	0.00821486	0.0579644	0.00820851	0.92857	0.958958
246	782	0	2	0.943641	0.00821486	0.0579644	0.00820851	0.92857	0.958958
247	780	1	1	0.942432	0.00831443	0.0592464	0.00830802	0.927198	0.957915
249	778	0	2	0.942432	0.00831443	0.0592464	0.00830802	0.927198	0.957915
250	776	0	3	0.942432	0.00831443	0.0592464	0.00830802	0.927198	0.957915
251	773	1	1	0.941212	0.0084146	0.0605401	0.00840814	0.925817	0.956864
252	771	0	1	0.941212	0.0084146	0.0605401	0.00840814	0.925817	0.956864
253	770	1	2	0.93999	0.00851436	0.0618388	0.00850785	0.924434	0.955808
254	767	1	3	0.938765	0.00861373	0.0631426	0.00860716	0.923049	0.954748
255	763	1	2	0.937534	0.008713	0.0644532	0.00870638	0.92166	0.953682
256	760	2	1	0.935067	0.00891	0.0670848	0.00890301	0.918879	0.95154
257	757	1	1	0.933832	0.00900752	0.0684058	0.00900048	0.91749	0.950464
258	755	1	1	0.932595	0.00910451	0.0697303	0.00909742	0.916101	0.949386
259	753	0	1	0.932595	0.00910451	0.0697303	0.00909742	0.916101	0.949386
260	752	0	1	0.932595	0.00910451	0.0697303	0.00909742	0.916101	0.949386
261	751	1	1	0.931353	0.00920149	0.0710618	0.00919435	0.914707	0.948302
262	749	0	2	0.931353	0.00920149	0.0710618	0.00919435	0.914707	0.948302
263	747	3	3	0.927613	0.00949028	0.0750779	0.00948221	0.910518	0.945028
264	741	1	1	0.926361	0.00958588	0.0764274	0.00957776	0.909119	0.94393
265	739	1	0	0.925107	0.00968105	0.0777806	0.00967288	0.907719	0.942828
266	738	1	1	0.923854	0.00977554	0.0791356	0.00976733	0.906322	0.941725
267	736	1	1	0.922599	0.00986964	0.0804943	0.00986137	0.904923	0.940619
268	734	2	1	0.920085	0.0100564	0.0832191	0.0100478	0.902127	0.9384
269	731	1	0	0.918826	0.0101492	0.0845871	0.0101405	0.900729	0.937286
270	730	4	1	0.913791	0.0105144	0.0900666	0.0105041	0.895153	0.932818
271	725	1	3	0.912531	0.0106047	0.0914459	0.0105943	0.89376	0.931696
272	721	1	1	0.911265	0.0106951	0.0928328	0.0106847	0.892362	0.930569
273	719	0	1	0.911265	0.0106951	0.0928328	0.0106847	0.892362	0.930569
274	718	3	4	0.907458	0.0109649	0.0970111	0.0109536	0.888164	0.927171
275	711	2	3	0.904905	0.0111443	0.099824	0.0111328	0.885354	0.924888
276	706	0	2	0.904905	0.0111443	0.099824	0.0111328	0.885354	0.924888
277	704	0	1	0.904905	0.0111443	0.099824	0.0111328	0.885354	0.924888
278	703	3	2	0.901044	0.0114146	0.104091	0.0114021	0.881109	0.921429
279	698	1	0	0.899753	0.0115043	0.105524	0.0114918	0.879692	0.920271
280	697	2	2	0.897171	0.0116823	0.108394	0.0116695	0.876862	0.91795
281	693	0	2	0.897171	0.0116823	0.108394	0.0116695	0.876862	0.91795
282	691	0	1	0.897171	0.0116823	0.108394	0.0116695	0.876862	0.91795
283	690	1	1	0.895871	0.011772	0.109843	0.0117592	0.875437	0.916781
284	688	1	0	0.894568	0.0118615	0.111296	0.0118487	0.874011	0.915609
285	687	0	2	0.894568	0.0118615	0.111296	0.0118487	0.874011	0.915609
286	685	1	2	0.893263	0.0119512	0.112756	0.0119383	0.872582	0.914433
287	682	1	2	0.891953	0.0120409	0.114222	0.012028	0.871149	0.913253
289	679	1	4	0.890639	0.0121308	0.115695	0.0121178	0.869713	0.912069
290	674	1	1	0.889318	0.0122213	0.117179	0.0122083	0.868269	0.910877
291	672	2	1	0.886671	0.0124017	0.120155	0.0123884	0.865379	0.908487
292	669	2	3	0.88402	0.0125811	0.123145	0.0125674	0.862488	0.90609
293	664	1	3	0.882689	0.0126711	0.124651	0.0126573	0.861037	0.904885
294	660	3	1	0.878677	0.0129412	0.129196	0.0129265	0.85667	0.901249
295	656	1	0	0.877337	0.0130308	0.130721	0.0130161	0.855214	0.900033
296	655	2	2	0.874658	0.013209	0.133774	0.013194	0.852305	0.897598
297	651	0	1	0.874658	0.013209	0.133774	0.013194	0.852305	0.897598
298	650	3	1	0.870621	0.0134763	0.138389	0.0134604	0.847927	0.893924
299	646	1	2	0.869274	0.0135651	0.139937	0.0135491	0.846467	0.892695
300	643	2	0	0.86657	0.0137428	0.143048	0.0137264	0.84354	0.890228
301	641	1	1	0.865218	0.0138312	0.144608	0.0138148	0.842078	0.888994
302	639	1	0	0.863864	0.0139196	0.146173	0.0139032	0.840615	0.887756
303	638	1	2	0.86251	0.0140077	0.14774	0.0139912	0.839152	0.886518
304	635	1	0	0.861152	0.014096	0.149315	0.0140796	0.837686	0.885275
305	634	1	3	0.859793	0.0141842	0.150892	0.0141676	0.83622	0.884031
306	630	3	1	0.855699	0.0144494	0.155654	0.0144319	0.831805	0.880279
307	626	2	0	0.852965	0.0146255	0.158849	0.0146077	0.828862	0.87777
308	624	2	3	0.850231	0.0148006	0.162054	0.0147825	0.825922	0.875257
309	619	0	2	0.850231	0.0148006	0.162054	0.0147825	0.825922	0.875257
310	617	2	0	0.847475	0.0149776	0.165296	0.0149591	0.822959	0.872722
311	615	2	1	0.844719	0.0151537	0.168548	0.0151348	0.82	0.870184
312	612	1	4	0.843339	0.0152417	0.170182	0.0152228	0.818519	0.868912
313	607	0	1	0.843339	0.0152417	0.170182	0.0152228	0.818519	0.868912
314	606	0	2	0.843339	0.0152417	0.170182	0.0152228	0.818519	0.868912
315	604	0	3	0.843339	0.0152417	0.170182	0.0152228	0.818519	0.868912
316	601	0	2	0.843339	0.0152417	0.170182	0.0152228	0.818519	0.868912
317	599	0	3	0.843339	0.0152417	0.170182	0.0152228	0.818519	0.868912
319	596	0	1	0.843339	0.0152417	0.170182	0.0152228	0.818519	0.868912
320	595	0	1	0.843339	0.0152417	0.170182	0.0152228	0.818519	0.868912
321	594	0	1	0.843339	0.0152417	0.170182	0.0152228	0.818519	0.868912
322	593	0	1	0.843339	0.0152417	0.170182	0.0152228	0.818519	0.868912
323	592	2	1	0.84049	0.0154284	0.17356	0.0154091	0.815455	0.866294
324	589	1	1	0.839063	0.0155216	0.175258	0.0155023	0.813921	0.864981
325	587	1	3	0.837634	0.015615	0.176961	0.0155956	0.812386	0.863666
326	583	3	1	0.833323	0.0158966	0.182107	0.0158761	0.80776	0.859696
328	579	2	0	0.830445	0.0160838	0.185561	0.0160629	0.804675	0.85704
329	577	1	5	0.829006	0.016177	0.187295	0.0161561	0.803133	0.855711
330	571	0	1	0.829006	0.016177	0.187295	0.0161561	0.803133	0.855711
331	570	2	2	0.826097	0.0163668	0.190803	0.0163455	0.800017	0.853026
332	566	1	4	0.824637	0.0164621	0.19257	0.0164407	0.798455	0.851678
333	561	0	4	0.824637	0.0164621	0.19257	0.0164407	0.798455	0.851678
334	557	0	2	0.824637	0.0164621	0.19257	0.0164407	0.798455	0.851678
335	555	2	1	0.821666	0.0166588	0.196174	0.016637	0.795271	0.848936
336	552	1	3	0.820177	0.0167572	0.197985	0.0167353	0.793677	0.847562
337	548	2	1	0.817184	0.0169555	0.201635	0.0169332	0.790473	0.844797
338	545	0	3	0.817184	0.0169555	0.201635	0.0169332	0.790473	0.844797
339	542	1	2	0.815676	0.0170558	0.20348	0.0170334	0.78886	0.843404
340	539	0	2	0.815676	0.0170558	0.20348	0.0170334	0.78886	0.843404
341	537	5	2	0.808081	0.0175614	0.212791	0.017535	0.780741	0.836379
342	530	1	2	0.806557	0.0176626	0.214678	0.0176362	0.779113	0.834967
343	527	2	3	0.803496	0.0178661	0.218473	0.0178392	0.775847	0.83213
344	522	0	1	0.803496	0.0178661	0.218473	0.0178392	0.775847	0.83213
345	521	0	3	0.803496	0.0178661	0.218473	0.0178392	0.775847	0.83213
346	518	1	3	0.801944	0.0179703	0.220403	0.0179433	0.774191	0.830693
347	514	0	1	0.801944	0.0179703	0.220403	0.0179433	0.774191	0.830693
348	513	1	1	0.800381	0.0180759	0.222353	0.0180489	0.772522	0.829245
349	511	6	2	0.790983	0.018708	0.234094	0.0186746	0.762506	0.820525
350	503	0	3	0.790983	0.018708	0.234094	0.0186746	0.762506	0.820525
351	500	1	0	0.789401	0.0188148	0.236094	0.0187814	0.760821	0.819055
352	499	0	1	0.789401	0.0188148	0.236094	0.0187814	0.760821	0.819055
353	498	0	3	0.789401	0.0188148	0.236094	0.0187814	0.760821	0.819055
354	495	1	1	0.787807	0.0189232	0.238114	0.0188897	0.759123	0.817574
355	493	0	2	0.787807	0.0189232	0.238114	0.0188897	0.759123	0.817574
356	491	1	2	0.786202	0.0190327	0.240151	0.0189992	0.757414	0.816084
358	488	2	2	0.78298	0.0192529	0.24425	0.0192189	0.753985	0.81309
359	484	1	1	0.781362	0.0193637	0.246316	0.0193297	0.752264	0.811587
361	482	1	2	0.779741	0.0194748	0.24839	0.0194407	0.750539	0.810079
362	479	0	1	0.779741	0.0194748	0.24839	0.0194407	0.750539	0.810079
363	478	0	1	0.779741	0.0194748	0.24839	0.0194407	0.750539	0.810079
364	477	0	3	0.779741	0.0194748	0.24839	0.0194407	0.750539	0.810079
368	474	0	2	0.779741	0.0194748	0.24839	0.0194407	0.750539	0.810079
370	472	0	1	0.779741	0.0194748	0.24839	0.0194407	0.750539	0.810079
371	471	1	1	0.778086	0.0195904	0.250513	0.0195563	0.748776	0.808542
372	469	1	1	0.776427	0.0197063	0.252646	0.0196722	0.74701	0.807002
373	467	0	1	0.776427	0.0197063	0.252646	0.0196722	0.74701	0.807002
374	466	1	0	0.774761	0.0198231	0.254792	0.0197889	0.745236	0.805454
376	465	0	1	0.774761	0.0198231	0.254792	0.0197889	0.745236	0.805454
377	464	0	3	0.774761	0.0198231	0.254792	0.0197889	0.745236	0.805454
379	461	0	1	0.774761	0.0198231	0.254792	0.0197889	0.745236	0.805454
383	460	0	1	0.774761	0.0198231	0.254792	0.0197889	0.745236	0.805454
386	459	0	1	0.774761	0.0198231	0.254792	0.0197889	0.745236	0.805454
387	458	0	2	0.774761	0.0198231	0.254792	0.0197889	0.745236	0.805454
388	456	0	7	0.774761	0.0198231	0.254792	0.0197889	0.745236	0.805454
389	449	0	8	0.774761	0.0198231	0.254792	0.0197889	0.745236	0.805454
390	441	0	9	0.774761	0.0198231	0.254792	0.0197889	0.745236	0.805454
391	432	0	31	0.774761	0.0198231	0.254792	0.0197889	0.745236	0.805454
392	401	0	47	0.774761	0.0198231	0.254792	0.0197889	0.745236	0.805454
393	354	0	24	0.774761	0.0198231	0.254792	0.0197889	0.745236	0.805454
394	330	0	38	0.774761	0.0198231	0.254792	0.0197889	0.745236	0.805454
395	292	0	54	0.774761	0.0198231	0.254792	0.0197889	0.745236	0.805454
396	238	0	36	0.774761	0.0198231	0.254792	0.0197889	0.745236	0.805454
397	202	0	32	0.774761	0.0198231	0.254792	0.0197889	0.745236	0.805454
398	170	0	44	0.774761	0.0198231	0.254792	0.0197889	0.745236	0.805454
399	126	0	28	0.774761	0.0198231	0.254792	0.0197889	0.745236	0.805454
400	98	0	35	0.774761	0.0198231	0.254792	0.0197889	0.745236	0.805454
401	63	0	34	0.774761	0.0198231	0.254792	0.0197889	0.745236	0.805454
402	29	0	17	0.774761	0.0198231	0.254792	0.0197889	0.745236	0.805454
403	12	0	12	0.774761	0.0198231	0.254792	0.0197889	0.745236	0.805454
81	61	1	0	0.983607	0.0165295	0.0163934	0.0163934	0.952251	1
91	60	0	1	0.983607	0.0165295	0.0163934	0.0163934	0.952251	1
92	59	0	1	0.983607	0.0165295	0.0163934	0.0163934	0.952251	1
101	58	0	1	0.983607	0.0165295	0.0163934	0.0163934	0.952251	1
107	57	0	1	0.983607	0.0165295	0.0163934	0.0163934	0.952251	1
126	56	1	0	0.966042	0.024452	0.0342506	0.0242409	0.920836	1
144	55	0	1	0.966042	0.024452	0.0342506	0.0242409	0.920836	1
162	54	1	0	0.948152	0.0307783	0.0527691	0.030505	0.892647	1
170	53	0	1	0.948152	0.0307783	0.0527691	0.030505	0.892647	1
178	52	0	1	0.948152	0.0307783	0.0527691	0.030505	0.892647	1
196	51	2	0	0.91097	0.0418046	0.0919848	0.0412249	0.839305	0.988754
198	49	1	0	0.892379	0.0466133	0.112393	0.0459998	0.814464	0.977747
210	48	0	1	0.892379	0.0466133	0.112393	0.0459998	0.814464	0.977747
211	47	1	0	0.873392	0.0513355	0.13367	0.0506821	0.789791	0.965842
213	46	1	0	0.854405	0.0558428	0.155409	0.0551477	0.765827	0.953229
219	45	1	0	0.835418	0.0601953	0.177631	0.0594567	0.742447	0.940031
220	44	0	1	0.835418	0.0601953	0.177631	0.0594567	0.742447	0.940031
223	43	1	0	0.81599	0.0646311	0.200887	0.063843	0.718904	0.926188
224	42	0	1	0.81599	0.0646311	0.200887	0.063843	0.718904	0.926188
225	41	1	0	0.796088	0.0691877	0.225277	0.0683434	0.695134	0.911704
228	40	0	1	0.796088	0.0691877	0.225277	0.0683434	0.695134	0.911704
230	39	0	1	0.796088	0.0691877	0.225277	0.0683434	0.695134	0.911704
236	38	1	0	0.775138	0.0741497	0.251593	0.0732348	0.67029	0.896387
248	37	1	0	0.754189	0.0790502	0.27862	0.0780628	0.64594	0.880577
250	36	0	1	0.754189	0.0790502	0.27862	0.0780628	0.64594	0.880577
256	35	1	0	0.73264	0.0841978	0.307191	0.0831271	0.621186	0.864092
257	34	0	1	0.73264	0.0841978	0.307191	0.0831271	0.621186	0.864092
279	33	0	1	0.73264	0.0841978	0.307191	0.0831271	0.621186	0.864092
280	32	0	1	0.73264	0.0841978	0.307191	0.0831271	0.621186	0.864092
284	31	1	0	0.709007	0.0903578	0.339449	0.0891667	0.593933	0.846375
286	30	1	0	0.685373	0.0965088	0.372783	0.0951936	0.567255	0.828086
288	29	1	0	0.66174	0.102691	0.407265	0.101247	0.541098	0.809279
294	28	0	1	0.66174	0.102691	0.407265	0.101247	0.541098	0.809279
300	27	0	1	0.66174	0.102691	0.407265	0.101247	0.541098	0.809279
307	26	1	0	0.636288	0.109927	0.445727	0.108306	0.51296	0.789267
308	25	1	0	0.610837	0.117263	0.485727	0.115456	0.485412	0.768669
319	24	1	0	0.585385	0.124749	0.527394	0.122745	0.458411	0.747529
322	23	0	1	0.585385	0.124749	0.527394	0.122745	0.458411	0.747529
337	22	0	1	0.585385	0.124749	0.527394	0.122745	0.458411	0.747529
341	21	0	1	0.585385	0.124749	0.527394	0.122745	0.458411	0.747529
366	20	0	1	0.585385	0.124749	0.527394	0.122745	0.458411	0.747529
391	19	0	3	0.585385	0.124749	0.527394	0.122745	0.458411	0.747529
392	16	0	2	0.585385	0.124749	0.527394	0.122745	0.458411	0.747529
394	14	0	3	0.585385	0.124749	0.527394	0.122745	0.458411	0.747529
395	11	0	3	0.585385	0.124749	0.527394	0.122745	0.458411	0.747529
396	8	0	3	0.585385	0.124749	0.527394	0.122745	0.458411	0.747529
398	5	0	3	0.585385	0.124749	0.527394	0.122745	0.458411	0.747529
399	2	0	1	0.585385	0.124749	0.527394	0.122745	0.458411	0.747529
402	1	0	1	0.585385	0.124749	0.527394	0.122745	0.458411	0.747529

## Sheet: source_data_fig1d_2
time	n.risk	n.event	n.censor	surv	std.err	cumhaz	std.chaz	lower	upper
33	1405	0	1	1	0	0	0	1	1
35	1404	0	1	1	0	0	0	1	1
44	1403	0	1	1	0	0	0	1	1
48	1402	0	1	1	0	0	0	1	1
50	1401	0	2	1	0	0	0	1	1
52	1399	0	1	1	0	0	0	1	1
54	1398	0	1	1	0	0	0	1	1
56	1397	0	2	1	0	0	0	1	1
63	1395	0	1	1	0	0	0	1	1
64	1394	0	1	1	0	0	0	1	1
65	1393	0	1	1	0	0	0	1	1
69	1392	0	1	1	0	0	0	1	1
74	1391	0	1	1	0	0	0	1	1
77	1390	0	1	1	0	0	0	1	1
80	1389	0	1	1	0	0	0	1	1
81	1388	1	0	0.99928	0.000720721	0.000720461	0.000720461	0.997869	1
84	1387	0	1	0.99928	0.000720721	0.000720461	0.000720461	0.997869	1
85	1386	0	1	0.99928	0.000720721	0.000720461	0.000720461	0.997869	1
88	1385	0	1	0.99928	0.000720721	0.000720461	0.000720461	0.997869	1
91	1384	0	2	0.99928	0.000720721	0.000720461	0.000720461	0.997869	1
96	1382	0	1	0.99928	0.000720721	0.000720461	0.000720461	0.997869	1
98	1381	0	1	0.99928	0.000720721	0.000720461	0.000720461	0.997869	1
101	1380	0	1	0.99928	0.000720721	0.000720461	0.000720461	0.997869	1
106	1379	0	1	0.99928	0.000720721	0.000720461	0.000720461	0.997869	1
110	1378	0	1	0.99928	0.000720721	0.000720461	0.000720461	0.997869	1
112	1377	0	1	0.99928	0.000720721	0.000720461	0.000720461	0.997869	1
116	1376	0	1	0.99928	0.000720721	0.000720461	0.000720461	0.997869	1
120	1375	0	1	0.99928	0.000720721	0.000720461	0.000720461	0.997869	1
121	1374	0	1	0.99928	0.000720721	0.000720461	0.000720461	0.997869	1
122	1373	0	1	0.99928	0.000720721	0.000720461	0.000720461	0.997869	1
123	1372	0	1	0.99928	0.000720721	0.000720461	0.000720461	0.997869	1
124	1371	0	1	0.99928	0.000720721	0.000720461	0.000720461	0.997869	1
126	1370	0	1	0.99928	0.000720721	0.000720461	0.000720461	0.997869	1
127	1369	0	1	0.99928	0.000720721	0.000720461	0.000720461	0.997869	1
128	1368	0	2	0.99928	0.000720721	0.000720461	0.000720461	0.997869	1
129	1366	0	1	0.99928	0.000720721	0.000720461	0.000720461	0.997869	1
130	1365	0	1	0.99928	0.000720721	0.000720461	0.000720461	0.997869	1
133	1364	0	3	0.99928	0.000720721	0.000720461	0.000720461	0.997869	1
134	1361	0	2	0.99928	0.000720721	0.000720461	0.000720461	0.997869	1
135	1359	0	4	0.99928	0.000720721	0.000720461	0.000720461	0.997869	1
136	1355	0	4	0.99928	0.000720721	0.000720461	0.000720461	0.997869	1
137	1351	0	1	0.99928	0.000720721	0.000720461	0.000720461	0.997869	1
138	1350	0	1	0.99928	0.000720721	0.000720461	0.000720461	0.997869	1
139	1349	0	2	0.99928	0.000720721	0.000720461	0.000720461	0.997869	1
140	1347	0	2	0.99928	0.000720721	0.000720461	0.000720461	0.997869	1
141	1345	0	1	0.99928	0.000720721	0.000720461	0.000720461	0.997869	1
143	1344	2	0	0.997793	0.00127605	0.00220856	0.00127526	0.9953	1
144	1342	0	2	0.997793	0.00127605	0.00220856	0.00127526	0.9953	1
146	1340	0	1	0.997793	0.00127605	0.00220856	0.00127526	0.9953	1
149	1339	0	1	0.997793	0.00127605	0.00220856	0.00127526	0.9953	1
151	1338	0	1	0.997793	0.00127605	0.00220856	0.00127526	0.9953	1
153	1337	1	0	0.997046	0.00147924	0.0029565	0.00147841	0.99416	0.999941
154	1336	0	1	0.997046	0.00147924	0.0029565	0.00147841	0.99416	0.999941
155	1335	1	0	0.996299	0.00165821	0.00370556	0.00165735	0.993067	0.999543
157	1334	0	2	0.996299	0.00165821	0.00370556	0.00165735	0.993067	0.999543
158	1332	2	0	0.994803	0.00196942	0.00520706	0.00196826	0.990971	0.998651
164	1330	2	1	0.993307	0.00223852	0.00671082	0.00223712	0.988959	0.997675
165	1327	0	2	0.993307	0.00223852	0.00671082	0.00223712	0.988959	0.997675
167	1325	1	1	0.992558	0.00236241	0.00746554	0.00236099	0.987973	0.997164
168	1323	0	1	0.992558	0.00236241	0.00746554	0.00236099	0.987973	0.997164
169	1322	0	1	0.992558	0.00236241	0.00746554	0.00236099	0.987973	0.997164
170	1321	0	3	0.992558	0.00236241	0.00746554	0.00236099	0.987973	0.997164
171	1318	0	1	0.992558	0.00236241	0.00746554	0.00236099	0.987973	0.997164
172	1317	0	1	0.992558	0.00236241	0.00746554	0.00236099	0.987973	0.997164
173	1316	0	2	0.992558	0.00236241	0.00746554	0.00236099	0.987973	0.997164
174	1314	0	2	0.992558	0.00236241	0.00746554	0.00236099	0.987973	0.997164
175	1312	0	1	0.992558	0.00236241	0.00746554	0.00236099	0.987973	0.997164
176	1311	0	1	0.992558	0.00236241	0.00746554	0.00236099	0.987973	0.997164
178	1310	0	1	0.992558	0.00236241	0.00746554	0.00236099	0.987973	0.997164
179	1309	0	2	0.992558	0.00236241	0.00746554	0.00236099	0.987973	0.997164
180	1307	1	2	0.991798	0.00248331	0.00823065	0.00248187	0.986983	0.996637
182	1304	0	2	0.991798	0.00248331	0.00823065	0.00248187	0.986983	0.996637
183	1302	0	1	0.991798	0.00248331	0.00823065	0.00248187	0.986983	0.996637
185	1301	1	1	0.991036	0.00259963	0.00899929	0.00259817	0.985999	0.996098
186	1299	0	1	0.991036	0.00259963	0.00899929	0.00259817	0.985999	0.996098
187	1298	0	1	0.991036	0.00259963	0.00899929	0.00259817	0.985999	0.996098
190	1297	0	2	0.991036	0.00259963	0.00899929	0.00259817	0.985999	0.996098
192	1295	0	1	0.991036	0.00259963	0.00899929	0.00259817	0.985999	0.996098
193	1294	0	1	0.991036	0.00259963	0.00899929	0.00259817	0.985999	0.996098
195	1293	0	2	0.991036	0.00259963	0.00899929	0.00259817	0.985999	0.996098
196	1291	0	3	0.991036	0.00259963	0.00899929	0.00259817	0.985999	0.996098
197	1288	0	1	0.991036	0.00259963	0.00899929	0.00259817	0.985999	0.996098
198	1287	1	0	0.990266	0.00271335	0.00977629	0.00271187	0.985014	0.995546
199	1286	1	1	0.989496	0.00282266	0.0105539	0.00282115	0.984037	0.994985
200	1284	0	1	0.989496	0.00282266	0.0105539	0.00282115	0.984037	0.994985
201	1283	0	4	0.989496	0.00282266	0.0105539	0.00282115	0.984037	0.994985
202	1279	1	2	0.988722	0.00292903	0.0113358	0.00292749	0.983063	0.994415
203	1276	1	2	0.987947	0.00303214	0.0121195	0.00303057	0.982094	0.993836
204	1273	0	3	0.987947	0.00303214	0.0121195	0.00303057	0.982094	0.993836
205	1270	1	0	0.98717	0.00313279	0.0129069	0.0031312	0.981127	0.99325
206	1269	0	2	0.98717	0.00313279	0.0129069	0.0031312	0.981127	0.99325
207	1267	1	3	0.98639	0.00323076	0.0136961	0.00322914	0.980164	0.992656
208	1263	0	3	0.98639	0.00323076	0.0136961	0.00322914	0.980164	0.992656
209	1260	0	2	0.98639	0.00323076	0.0136961	0.00322914	0.980164	0.992656
210	1258	1	1	0.985606	0.00332719	0.014491	0.00332554	0.9792	0.992055
211	1256	1	1	0.984822	0.0034212	0.0152872	0.00341952	0.97824	0.991447
212	1254	0	1	0.984822	0.0034212	0.0152872	0.00341952	0.97824	0.991447
213	1253	0	1	0.984822	0.0034212	0.0152872	0.00341952	0.97824	0.991447
214	1252	0	4	0.984822	0.0034212	0.0152872	0.00341952	0.97824	0.991447
215	1248	0	2	0.984822	0.0034212	0.0152872	0.00341952	0.97824	0.991447
216	1246	1	1	0.984031	0.00351415	0.0160898	0.00351244	0.977277	0.990832
218	1244	0	3	0.984031	0.00351415	0.0160898	0.00351244	0.977277	0.990832
219	1241	0	1	0.984031	0.00351415	0.0160898	0.00351244	0.977277	0.990832
220	1240	0	2	0.984031	0.00351415	0.0160898	0.00351244	0.977277	0.990832
222	1238	0	3	0.984031	0.00351415	0.0160898	0.00351244	0.977277	0.990832
223	1235	1	0	0.983234	0.0036063	0.0168995	0.00360456	0.976309	0.990209
224	1234	0	1	0.983234	0.0036063	0.0168995	0.00360456	0.976309	0.990209
225	1233	1	1	0.982437	0.00369644	0.0177105	0.00369468	0.975345	0.989581
226	1231	1	2	0.981639	0.00378473	0.0185229	0.00378293	0.974384	0.988948
227	1228	0	1	0.981639	0.00378473	0.0185229	0.00378293	0.974384	0.988948
228	1227	0	4	0.981639	0.00378473	0.0185229	0.00378293	0.974384	0.988948
229	1223	1	4	0.980836	0.00387211	0.0193405	0.00387029	0.973421	0.988308
230	1218	0	3	0.980836	0.00387211	0.0193405	0.00387029	0.973421	0.988308
231	1215	0	1	0.980836	0.00387211	0.0193405	0.00387029	0.973421	0.988308
232	1214	0	1	0.980836	0.00387211	0.0193405	0.00387029	0.973421	0.988308
233	1213	1	1	0.980028	0.00395897	0.0201649	0.00395711	0.972453	0.987662
234	1211	0	1	0.980028	0.00395897	0.0201649	0.00395711	0.972453	0.987662
235	1210	1	0	0.979218	0.00404438	0.0209914	0.0040425	0.971486	0.987011
236	1209	1	2	0.978408	0.00412817	0.0218185	0.00412625	0.970523	0.986356
237	1206	0	7	0.978408	0.00412817	0.0218185	0.00412625	0.970523	0.986356
238	1199	1	1	0.977592	0.00421164	0.0226525	0.00420969	0.969555	0.985695
239	1197	0	3	0.977592	0.00421164	0.0226525	0.00420969	0.969555	0.985695
240	1194	2	0	0.975954	0.00437529	0.0243276	0.00437315	0.967621	0.984359
241	1192	0	2	0.975954	0.00437529	0.0243276	0.00437315	0.967621	0.984359
242	1190	0	2	0.975954	0.00437529	0.0243276	0.00437315	0.967621	0.984359
243	1188	0	5	0.975954	0.00437529	0.0243276	0.00437315	0.967621	0.984359
244	1183	1	2	0.975129	0.00445627	0.0251729	0.00445409	0.966649	0.983683
246	1180	0	2	0.975129	0.00445627	0.0251729	0.00445409	0.966649	0.983683
247	1178	0	2	0.975129	0.00445627	0.0251729	0.00445409	0.966649	0.983683
248	1176	1	3	0.9743	0.00453674	0.0260232	0.00453454	0.965675	0.983002
249	1172	2	2	0.972637	0.00469474	0.0277297	0.00469234	0.963729	0.981629
250	1168	0	7	0.972637	0.00469474	0.0277297	0.00469234	0.963729	0.981629
252	1161	1	2	0.9718	0.00477316	0.028591	0.00477074	0.962751	0.980934
253	1158	1	1	0.970961	0.00485072	0.0294546	0.00484827	0.961773	0.980236
254	1156	1	3	0.970121	0.00492731	0.0303197	0.00492483	0.960797	0.979535
255	1152	1	6	0.969278	0.00500326	0.0311877	0.00500075	0.95982	0.97883
256	1145	2	3	0.967585	0.00515372	0.0329344	0.00515102	0.957861	0.977409
257	1140	2	2	0.965888	0.00530117	0.0346888	0.0052983	0.955904	0.975976
258	1136	0	1	0.965888	0.00530117	0.0346888	0.0052983	0.955904	0.975976
259	1135	0	5	0.965888	0.00530117	0.0346888	0.0052983	0.955904	0.975976
260	1130	0	4	0.965888	0.00530117	0.0346888	0.0052983	0.955904	0.975976
261	1126	0	2	0.965888	0.00530117	0.0346888	0.0052983	0.955904	0.975976
262	1124	0	3	0.965888	0.00530117	0.0346888	0.0052983	0.955904	0.975976
263	1121	2	3	0.964165	0.00544948	0.0364729	0.00544642	0.953921	0.974518
264	1116	1	2	0.963301	0.00552272	0.037369	0.00551964	0.95293	0.973784
265	1113	1	1	0.962435	0.00559539	0.0382675	0.00559229	0.951938	0.973048
266	1111	0	3	0.962435	0.00559539	0.0382675	0.00559229	0.951938	0.973048
267	1108	0	2	0.962435	0.00559539	0.0382675	0.00559229	0.951938	0.973048
268	1106	1	2	0.961565	0.00566804	0.0391716	0.00566491	0.950942	0.972307
269	1103	2	2	0.959821	0.0058115	0.0409849	0.00580819	0.948951	0.970817
270	1099	2	1	0.958075	0.00595252	0.0428047	0.00594903	0.946962	0.969318
271	1096	0	3	0.958075	0.00595252	0.0428047	0.00594903	0.946962	0.969318
272	1093	2	3	0.956322	0.00609177	0.0446345	0.00608812	0.944971	0.967808
273	1088	0	1	0.956322	0.00609177	0.0446345	0.00608812	0.944971	0.967808
274	1087	3	5	0.953682	0.00629728	0.0473944	0.00629318	0.941984	0.965526
275	1079	1	2	0.952798	0.00636517	0.0483212	0.00636106	0.940986	0.96476
276	1076	0	5	0.952798	0.00636517	0.0483212	0.00636106	0.940986	0.96476
277	1071	1	6	0.951909	0.00643336	0.0492549	0.00642922	0.939981	0.963988
278	1064	1	4	0.951014	0.00650171	0.0501948	0.00649755	0.938972	0.963211
279	1059	0	4	0.951014	0.00650171	0.0501948	0.00649755	0.938972	0.963211
280	1055	1	2	0.950113	0.0065705	0.0511426	0.00656633	0.937956	0.962427
281	1052	0	5	0.950113	0.0065705	0.0511426	0.00656633	0.937956	0.962427
282	1047	0	1	0.950113	0.0065705	0.0511426	0.00656633	0.937956	0.962427
283	1046	2	2	0.948296	0.00670843	0.0530547	0.00670407	0.935909	0.960847
284	1042	1	0	0.947386	0.00677679	0.0540144	0.00677242	0.934886	0.960053
285	1041	0	3	0.947386	0.00677679	0.0540144	0.00677242	0.934886	0.960053
286	1038	3	2	0.944648	0.00697978	0.0569045	0.00697495	0.931813	0.95766
287	1033	0	3	0.944648	0.00697978	0.0569045	0.00697495	0.931813	0.95766
288	1030	1	4	0.943731	0.00704704	0.0578754	0.0070422	0.930786	0.956856
289	1025	0	5	0.943731	0.00704704	0.0578754	0.0070422	0.930786	0.956856
290	1020	0	3	0.943731	0.00704704	0.0578754	0.0070422	0.930786	0.956856
291	1017	1	3	0.942803	0.00711538	0.0588587	0.00711052	0.929746	0.956043
292	1013	2	4	0.940941	0.00725131	0.060833	0.00724627	0.927663	0.95441
293	1007	0	6	0.940941	0.00725131	0.060833	0.00724627	0.927663	0.95441
295	1001	1	4	0.940001	0.00731987	0.061832	0.00731481	0.926612	0.953584
296	996	2	3	0.938114	0.00745658	0.0638401	0.00745134	0.924503	0.951925
297	991	1	3	0.937167	0.00752462	0.0648491	0.00751936	0.923447	0.951091
298	987	1	1	0.936218	0.00759259	0.0658623	0.00758731	0.922389	0.950254
299	985	1	4	0.935267	0.00766023	0.0668775	0.00765493	0.92133	0.949415
300	980	1	2	0.934313	0.00772797	0.067898	0.00772264	0.920268	0.948572
301	977	1	2	0.933357	0.00779552	0.0689215	0.00779018	0.919204	0.947727
302	974	1	3	0.932398	0.00786291	0.0699482	0.00785754	0.918139	0.946879
303	970	1	1	0.931437	0.00793028	0.0709791	0.00792488	0.917072	0.946027
304	968	1	0	0.930475	0.00799735	0.0720122	0.00799193	0.916004	0.945174
305	967	1	4	0.929513	0.008064	0.0730463	0.00805856	0.914937	0.94432
306	962	1	1	0.928546	0.00813079	0.0740858	0.00812533	0.913866	0.943462
307	960	2	2	0.926612	0.00826344	0.0761691	0.00825779	0.911725	0.941741
308	956	0	4	0.926612	0.00826344	0.0761691	0.00825779	0.911725	0.941741
309	952	1	2	0.925639	0.00833001	0.0772196	0.00832433	0.910649	0.940875
310	949	0	5	0.925639	0.00833001	0.0772196	0.00832433	0.910649	0.940875
311	944	0	2	0.925639	0.00833001	0.0772196	0.00832433	0.910649	0.940875
312	942	0	5	0.925639	0.00833001	0.0772196	0.00832433	0.910649	0.940875
313	937	0	2	0.925639	0.00833001	0.0772196	0.00832433	0.910649	0.940875
315	935	0	1	0.925639	0.00833001	0.0772196	0.00832433	0.910649	0.940875
316	934	0	3	0.925639	0.00833001	0.0772196	0.00832433	0.910649	0.940875
317	931	0	3	0.925639	0.00833001	0.0772196	0.00832433	0.910649	0.940875
318	928	0	2	0.925639	0.00833001	0.0772196	0.00832433	0.910649	0.940875
319	926	0	4	0.925639	0.00833001	0.0772196	0.00832433	0.910649	0.940875
320	922	0	1	0.925639	0.00833001	0.0772196	0.00832433	0.910649	0.940875
321	921	1	2	0.924633	0.00840055	0.0783053	0.00839484	0.909534	0.939983
322	918	0	2	0.924633	0.00840055	0.0783053	0.00839484	0.909534	0.939983
323	916	1	0	0.923624	0.00847127	0.079397	0.00846553	0.908415	0.939087
324	915	0	3	0.923624	0.00847127	0.079397	0.00846553	0.908415	0.939087
325	912	1	4	0.922611	0.00854201	0.0804935	0.00853625	0.907293	0.938188
326	907	2	8	0.920577	0.00868346	0.0826986	0.00867748	0.905042	0.936379
327	897	1	1	0.919551	0.00875481	0.0838134	0.0087488	0.903907	0.935465
328	895	0	4	0.919551	0.00875481	0.0838134	0.0087488	0.903907	0.935465
329	891	0	4	0.919551	0.00875481	0.0838134	0.0087488	0.903907	0.935465
330	887	0	5	0.919551	0.00875481	0.0838134	0.0087488	0.903907	0.935465
331	882	4	4	0.91538	0.009045	0.0883486	0.00903789	0.899296	0.931753
332	874	1	2	0.914333	0.00911716	0.0894927	0.00911002	0.89814	0.930818
333	871	1	4	0.913283	0.00918925	0.0906408	0.00918208	0.896982	0.929881
334	866	0	4	0.913283	0.00918925	0.0906408	0.00918208	0.896982	0.929881
335	862	1	5	0.912224	0.00926227	0.0918009	0.00925508	0.895813	0.928935
336	856	2	5	0.910092	0.0094088	0.0941374	0.00940138	0.893463	0.927031
337	849	1	3	0.90902	0.00948233	0.0953152	0.00947488	0.892282	0.926073
338	845	0	5	0.90902	0.00948233	0.0953152	0.00947488	0.892282	0.926073
339	840	0	2	0.90902	0.00948233	0.0953152	0.00947488	0.892282	0.926073
340	838	1	8	0.907936	0.00955721	0.0965086	0.00954973	0.891087	0.925103
341	829	3	3	0.90465	0.00978373	0.100127	0.00977561	0.887468	0.922165
342	823	2	0	0.902452	0.00993385	0.102558	0.00992549	0.885051	0.920194
343	821	0	2	0.902452	0.00993385	0.102558	0.00992549	0.885051	0.920194
344	819	1	5	0.90135	0.0100087	0.103779	0.0100003	0.88384	0.919206
345	813	0	4	0.90135	0.0100087	0.103779	0.0100003	0.88384	0.919206
346	809	0	2	0.90135	0.0100087	0.103779	0.0100003	0.88384	0.919206
347	807	0	3	0.90135	0.0100087	0.103779	0.0100003	0.88384	0.919206
348	804	2	3	0.899108	0.0101625	0.106266	0.0101538	0.881376	0.917196
349	799	1	5	0.897982	0.0102393	0.107518	0.0102307	0.88014	0.916186
350	793	1	2	0.89685	0.0103168	0.108779	0.0103081	0.878897	0.915169
351	790	0	3	0.89685	0.0103168	0.108779	0.0103081	0.878897	0.915169
352	787	0	1	0.89685	0.0103168	0.108779	0.0103081	0.878897	0.915169
353	786	1	3	0.895709	0.010395	0.110051	0.0103863	0.877644	0.914145
354	782	1	3	0.894563	0.0104735	0.11133	0.0104647	0.876387	0.913116
355	778	1	1	0.893414	0.0105522	0.112615	0.0105434	0.875126	0.912083
356	776	0	3	0.893414	0.0105522	0.112615	0.0105434	0.875126	0.912083
357	773	1	0	0.892258	0.0106313	0.113909	0.0106224	0.873858	0.911045
358	772	3	3	0.88879	0.0108664	0.117795	0.0108568	0.870061	0.907923
359	766	0	5	0.88879	0.0108664	0.117795	0.0108568	0.870061	0.907923
361	761	0	4	0.88879	0.0108664	0.117795	0.0108568	0.870061	0.907923
362	757	0	3	0.88879	0.0108664	0.117795	0.0108568	0.870061	0.907923
363	754	0	1	0.88879	0.0108664	0.117795	0.0108568	0.870061	0.907923
364	753	0	5	0.88879	0.0108664	0.117795	0.0108568	0.870061	0.907923
365	748	1	0	0.887602	0.0109484	0.119132	0.0109388	0.868759	0.906855
366	747	0	2	0.887602	0.0109484	0.119132	0.0109388	0.868759	0.906855
367	745	0	1	0.887602	0.0109484	0.119132	0.0109388	0.868759	0.906855
368	744	0	3	0.887602	0.0109484	0.119132	0.0109388	0.868759	0.906855
369	741	0	2	0.887602	0.0109484	0.119132	0.0109388	0.868759	0.906855
370	739	1	0	0.886401	0.0110318	0.120485	0.0110222	0.867441	0.905776
371	738	0	2	0.886401	0.0110318	0.120485	0.0110222	0.867441	0.905776
373	736	0	1	0.886401	0.0110318	0.120485	0.0110222	0.867441	0.905776
374	735	1	2	0.885195	0.0111155	0.121845	0.0111058	0.866119	0.904692
375	732	0	1	0.885195	0.0111155	0.121845	0.0111058	0.866119	0.904692
376	731	1	1	0.883984	0.0111995	0.123213	0.0111898	0.864792	0.903603
377	729	0	3	0.883984	0.0111995	0.123213	0.0111898	0.864792	0.903603
378	726	1	2	0.882767	0.011284	0.124591	0.0112742	0.863457	0.902508
379	723	0	2	0.882767	0.011284	0.124591	0.0112742	0.863457	0.902508
380	721	0	1	0.882767	0.011284	0.124591	0.0112742	0.863457	0.902508
381	720	0	1	0.882767	0.011284	0.124591	0.0112742	0.863457	0.902508
384	719	0	1	0.882767	0.011284	0.124591	0.0112742	0.863457	0.902508
385	718	0	1	0.882767	0.011284	0.124591	0.0112742	0.863457	0.902508
386	717	0	1	0.882767	0.011284	0.124591	0.0112742	0.863457	0.902508
387	716	0	3	0.882767	0.011284	0.124591	0.0112742	0.863457	0.902508
388	713	0	1	0.882767	0.011284	0.124591	0.0112742	0.863457	0.902508
389	712	0	9	0.882767	0.011284	0.124591	0.0112742	0.863457	0.902508
390	703	0	30	0.882767	0.011284	0.124591	0.0112742	0.863457	0.902508
391	673	0	49	0.882767	0.011284	0.124591	0.0112742	0.863457	0.902508
392	624	0	76	0.882767	0.011284	0.124591	0.0112742	0.863457	0.902508
393	548	0	46	0.882767	0.011284	0.124591	0.0112742	0.863457	0.902508
394	502	0	49	0.882767	0.011284	0.124591	0.0112742	0.863457	0.902508
395	453	0	91	0.882767	0.011284	0.124591	0.0112742	0.863457	0.902508
396	362	0	51	0.882767	0.011284	0.124591	0.0112742	0.863457	0.902508
397	311	0	54	0.882767	0.011284	0.124591	0.0112742	0.863457	0.902508
398	257	0	64	0.882767	0.011284	0.124591	0.0112742	0.863457	0.902508
399	193	0	43	0.882767	0.011284	0.124591	0.0112742	0.863457	0.902508
400	150	0	60	0.882767	0.011284	0.124591	0.0112742	0.863457	0.902508
401	90	0	54	0.882767	0.011284	0.124591	0.0112742	0.863457	0.902508
402	36	0	18	0.882767	0.011284	0.124591	0.0112742	0.863457	0.902508
403	18	0	18	0.882767	0.011284	0.124591	0.0112742	0.863457	0.902508
9	1405	0	1	1	0	0	0	1	1
35	1404	0	1	1	0	0	0	1	1
37	1403	0	2	1	0	0	0	1	1
41	1401	0	1	1	0	0	0	1	1
55	1400	0	1	1	0	0	0	1	1
58	1399	0	2	1	0	0	0	1	1
60	1397	0	1	1	0	0	0	1	1
70	1396	0	1	1	0	0	0	1	1
72	1395	1	0	0.999283	0.000717103	0.000716846	0.000716846	0.99788	1
73	1394	0	1	0.999283	0.000717103	0.000716846	0.000716846	0.99788	1
78	1393	0	1	0.999283	0.000717103	0.000716846	0.000716846	0.99788	1
79	1392	0	1	0.999283	0.000717103	0.000716846	0.000716846	0.99788	1
80	1391	0	1	0.999283	0.000717103	0.000716846	0.000716846	0.99788	1
81	1390	0	1	0.999283	0.000717103	0.000716846	0.000716846	0.99788	1
84	1389	0	1	0.999283	0.000717103	0.000716846	0.000716846	0.99788	1
89	1388	0	1	0.999283	0.000717103	0.000716846	0.000716846	0.99788	1
92	1387	0	1	0.999283	0.000717103	0.000716846	0.000716846	0.99788	1
93	1386	0	1	0.999283	0.000717103	0.000716846	0.000716846	0.99788	1
99	1385	0	2	0.999283	0.000717103	0.000716846	0.000716846	0.99788	1
101	1383	0	1	0.999283	0.000717103	0.000716846	0.000716846	0.99788	1
102	1382	0	1	0.999283	0.000717103	0.000716846	0.000716846	0.99788	1
103	1381	0	2	0.999283	0.000717103	0.000716846	0.000716846	0.99788	1
105	1379	0	3	0.999283	0.000717103	0.000716846	0.000716846	0.99788	1
106	1376	0	2	0.999283	0.000717103	0.000716846	0.000716846	0.99788	1
107	1374	0	2	0.999283	0.000717103	0.000716846	0.000716846	0.99788	1
108	1372	0	1	0.999283	0.000717103	0.000716846	0.000716846	0.99788	1
110	1371	0	1	0.999283	0.000717103	0.000716846	0.000716846	0.99788	1
111	1370	0	1	0.999283	0.000717103	0.000716846	0.000716846	0.99788	1
114	1369	0	1	0.999283	0.000717103	0.000716846	0.000716846	0.99788	1
116	1368	0	2	0.999283	0.000717103	0.000716846	0.000716846	0.99788	1
117	1366	0	1	0.999283	0.000717103	0.000716846	0.000716846	0.99788	1
118	1365	1	0	0.998551	0.00102535	0.00144945	0.00102497	0.996546	1
120	1364	0	1	0.998551	0.00102535	0.00144945	0.00102497	0.996546	1
123	1363	1	0	0.997818	0.00126096	0.00218312	0.0012605	0.995355	1
125	1362	0	2	0.997818	0.00126096	0.00218312	0.0012605	0.995355	1
130	1360	0	1	0.997818	0.00126096	0.00218312	0.0012605	0.995355	1
132	1359	1	1	0.997084	0.00146009	0.00291896	0.00145956	0.994235	0.999942
133	1357	0	3	0.997084	0.00146009	0.00291896	0.00145956	0.994235	0.999942
134	1354	0	3	0.997084	0.00146009	0.00291896	0.00145956	0.994235	0.999942
135	1351	0	3	0.997084	0.00146009	0.00291896	0.00145956	0.994235	0.999942
136	1348	0	5	0.997084	0.00146009	0.00291896	0.00145956	0.994235	0.999942
137	1343	0	3	0.997084	0.00146009	0.00291896	0.00145956	0.994235	0.999942
138	1340	0	4	0.997084	0.00146009	0.00291896	0.00145956	0.994235	0.999942
139	1336	0	1	0.997084	0.00146009	0.00291896	0.00145956	0.994235	0.999942
142	1335	0	2	0.997084	0.00146009	0.00291896	0.00145956	0.994235	0.999942
143	1333	0	1	0.997084	0.00146009	0.00291896	0.00145956	0.994235	0.999942
144	1332	0	1	0.997084	0.00146009	0.00291896	0.00145956	0.994235	0.999942
146	1331	1	0	0.996335	0.00164218	0.00367027	0.00164158	0.993133	0.999547
150	1330	0	1	0.996335	0.00164218	0.00367027	0.00164158	0.993133	0.999547
151	1329	0	2	0.996335	0.00164218	0.00367027	0.00164158	0.993133	0.999547
152	1327	1	0	0.995584	0.00180695	0.00442385	0.00180628	0.992065	0.999116
153	1326	0	2	0.995584	0.00180695	0.00442385	0.00180628	0.992065	0.999116
154	1324	1	3	0.994832	0.00195856	0.00517914	0.00195784	0.991021	0.998659
155	1320	0	4	0.994832	0.00195856	0.00517914	0.00195784	0.991021	0.998659
156	1316	1	2	0.994076	0.00210091	0.00593902	0.00210013	0.989991	0.998178
157	1313	1	1	0.993319	0.0022348	0.00670063	0.00223396	0.988978	0.99768
158	1311	0	1	0.993319	0.0022348	0.00670063	0.00223396	0.988978	0.99768
160	1310	0	1	0.993319	0.0022348	0.00670063	0.00223396	0.988978	0.99768
161	1309	1	0	0.99256	0.00236186	0.00746457	0.00236097	0.987976	0.997166
162	1308	0	1	0.99256	0.00236186	0.00746457	0.00236097	0.987976	0.997166
163	1307	0	2	0.99256	0.00236186	0.00746457	0.00236097	0.987976	0.997166
165	1305	0	1	0.99256	0.00236186	0.00746457	0.00236097	0.987976	0.997166
168	1304	0	2	0.99256	0.00236186	0.00746457	0.00236097	0.987976	0.997166
169	1302	1	2	0.991798	0.00248369	0.00823262	0.00248276	0.986982	0.996638
170	1299	1	4	0.991035	0.00260035	0.00900245	0.00259937	0.985997	0.996098
171	1294	0	1	0.991035	0.00260035	0.00900245	0.00259937	0.985997	0.996098
172	1293	0	1	0.991035	0.00260035	0.00900245	0.00259937	0.985997	0.996098
175	1292	0	3	0.991035	0.00260035	0.00900245	0.00259937	0.985997	0.996098
178	1289	0	1	0.991035	0.00260035	0.00900245	0.00259937	0.985997	0.996098
181	1288	0	4	0.991035	0.00260035	0.00900245	0.00259937	0.985997	0.996098
182	1284	0	2	0.991035	0.00260035	0.00900245	0.00259937	0.985997	0.996098
183	1282	0	1	0.991035	0.00260035	0.00900245	0.00259937	0.985997	0.996098
184	1281	2	1	0.989487	0.00282533	0.0105637	0.0028241	0.984023	0.994982
186	1278	0	1	0.989487	0.00282533	0.0105637	0.0028241	0.984023	0.994982
187	1277	0	1	0.989487	0.00282533	0.0105637	0.0028241	0.984023	0.994982
188	1276	0	4	0.989487	0.00282533	0.0105637	0.0028241	0.984023	0.994982
189	1272	2	2	0.987932	0.00303654	0.0121361	0.00303507	0.982069	0.993829
190	1268	1	1	0.987152	0.00313736	0.0129247	0.00313586	0.981101	0.993241
191	1266	0	1	0.987152	0.00313736	0.0129247	0.00313586	0.981101	0.993241
192	1265	1	2	0.986372	0.00323549	0.0137152	0.00323396	0.980137	0.992647
194	1262	0	5	0.986372	0.00323549	0.0137152	0.00323396	0.980137	0.992647
196	1257	2	0	0.984803	0.00342582	0.0153063	0.00342407	0.978212	0.991437
197	1255	1	2	0.984018	0.00351733	0.0161031	0.00351556	0.977258	0.990825
198	1252	1	2	0.983232	0.00360695	0.0169018	0.00360516	0.976306	0.990208
200	1249	0	3	0.983232	0.00360695	0.0169018	0.00360516	0.976306	0.990208
201	1246	0	1	0.983232	0.00360695	0.0169018	0.00360516	0.976306	0.990208
202	1245	0	1	0.983232	0.00360695	0.0169018	0.00360516	0.976306	0.990208
203	1244	1	3	0.982442	0.00369551	0.0177057	0.00369369	0.975351	0.989583
204	1240	0	1	0.982442	0.00369551	0.0177057	0.00369369	0.975351	0.989583
205	1239	1	1	0.981649	0.00378269	0.0185128	0.00378084	0.974398	0.988954
206	1237	0	2	0.981649	0.00378269	0.0185128	0.00378084	0.974398	0.988954
207	1235	1	3	0.980854	0.00386845	0.0193225	0.00386657	0.973445	0.988319
208	1231	0	2	0.980854	0.00386845	0.0193225	0.00386657	0.973445	0.988319
209	1229	1	2	0.980056	0.00395317	0.0201362	0.00395126	0.972492	0.987679
210	1226	0	1	0.980056	0.00395317	0.0201362	0.00395126	0.972492	0.987679
211	1225	0	3	0.980056	0.00395317	0.0201362	0.00395126	0.972492	0.987679
212	1222	4	1	0.976848	0.0042796	0.0234095	0.00427681	0.968688	0.985076
213	1217	1	2	0.976045	0.00435783	0.0242312	0.00435503	0.967744	0.984417
214	1214	1	1	0.975241	0.00443506	0.0250549	0.00443225	0.9668	0.983755
215	1212	0	2	0.975241	0.00443506	0.0250549	0.00443225	0.9668	0.983755
216	1210	0	1	0.975241	0.00443506	0.0250549	0.00443225	0.9668	0.983755
217	1209	2	0	0.973628	0.00458698	0.0267092	0.004584	0.964914	0.98242
218	1207	0	2	0.973628	0.00458698	0.0267092	0.004584	0.964914	0.98242
219	1205	0	3	0.973628	0.00458698	0.0267092	0.004584	0.964914	0.98242
220	1202	1	4	0.972818	0.00466187	0.0275411	0.00465889	0.963969	0.981747
222	1197	0	1	0.972818	0.00466187	0.0275411	0.00465889	0.963969	0.981747
224	1196	1	0	0.972004	0.00473632	0.0283772	0.00473332	0.963023	0.981069
225	1195	2	4	0.970378	0.00488217	0.0300509	0.00487902	0.961136	0.979708
226	1189	0	3	0.970378	0.00488217	0.0300509	0.00487902	0.961136	0.979708
227	1186	0	2	0.970378	0.00488217	0.0300509	0.00487902	0.961136	0.979708
228	1184	1	4	0.969558	0.00495475	0.0308955	0.00495159	0.960188	0.979019
230	1179	0	2	0.969558	0.00495475	0.0308955	0.00495159	0.960188	0.979019
231	1177	1	2	0.968734	0.00502713	0.0317451	0.00502395	0.959236	0.978326
232	1174	1	0	0.967909	0.00509884	0.0325969	0.00509565	0.958284	0.97763
233	1173	0	2	0.967909	0.00509884	0.0325969	0.00509565	0.958284	0.97763
234	1171	0	1	0.967909	0.00509884	0.0325969	0.00509565	0.958284	0.97763
235	1170	2	3	0.966254	0.00524039	0.0343063	0.00523704	0.956381	0.97623
236	1165	0	2	0.966254	0.00524039	0.0343063	0.00523704	0.956381	0.97623
237	1163	0	3	0.966254	0.00524039	0.0343063	0.00523704	0.956381	0.97623
238	1160	0	2	0.966254	0.00524039	0.0343063	0.00523704	0.956381	0.97623
239	1158	1	3	0.96542	0.00531113	0.0351698	0.00530776	0.955423	0.975522
240	1154	1	0	0.964583	0.00538142	0.0360364	0.00537804	0.954463	0.974811
241	1153	1	1	0.963747	0.00545092	0.0369037	0.00544752	0.953505	0.974098
242	1151	1	1	0.96291	0.00551978	0.0377725	0.00551637	0.952548	0.973383
243	1149	0	2	0.96291	0.00551978	0.0377725	0.00551637	0.952548	0.973383
244	1147	1	3	0.96207	0.00558827	0.0386444	0.00558484	0.95159	0.972665
245	1143	1	2	0.961228	0.0056564	0.0395192	0.00565295	0.950631	0.971944
247	1140	1	3	0.960385	0.00572407	0.0403964	0.00572061	0.949671	0.97122
248	1136	1	1	0.95954	0.00579143	0.0412767	0.00578794	0.94871	0.970494
249	1134	0	3	0.95954	0.00579143	0.0412767	0.00578794	0.94871	0.970494
250	1131	1	3	0.958691	0.00585859	0.0421609	0.00585508	0.947746	0.969763
251	1127	1	4	0.957841	0.00592546	0.0430482	0.00592193	0.946781	0.96903
252	1122	0	3	0.957841	0.00592546	0.0430482	0.00592193	0.946781	0.96903
253	1119	1	3	0.956985	0.00599253	0.0439419	0.00598898	0.945811	0.968291
254	1115	0	1	0.956985	0.00599253	0.0439419	0.00598898	0.945811	0.968291
255	1114	1	3	0.956126	0.00605945	0.0448395	0.00605588	0.944838	0.967549
256	1110	1	1	0.955264	0.00612612	0.0457404	0.00612253	0.943863	0.966803
257	1108	0	1	0.955264	0.00612612	0.0457404	0.00612253	0.943863	0.966803
258	1107	0	1	0.955264	0.00612612	0.0457404	0.00612253	0.943863	0.966803
259	1106	1	0	0.954401	0.00619254	0.0466446	0.00618893	0.942887	0.966055
260	1105	0	2	0.954401	0.00619254	0.0466446	0.00618893	0.942887	0.966055
261	1103	1	2	0.953535	0.00625861	0.0475512	0.00625498	0.94191	0.965304
262	1100	1	2	0.952668	0.00632435	0.0484603	0.0063207	0.940933	0.964551
263	1097	2	3	0.950932	0.00645464	0.0502834	0.00645083	0.938977	0.963038
264	1092	1	6	0.950061	0.00651934	0.0511992	0.0065155	0.937998	0.962278
265	1085	1	2	0.949185	0.00658423	0.0521209	0.00658037	0.937015	0.961514
266	1082	1	1	0.948308	0.00664883	0.0530451	0.00664496	0.93603	0.960747
267	1080	1	2	0.94743	0.00671306	0.053971	0.00670916	0.935046	0.959978
268	1077	2	2	0.94567	0.00684051	0.055828	0.00683645	0.933076	0.958435
269	1073	1	3	0.944789	0.00690376	0.05676	0.00689968	0.932091	0.95766
270	1069	1	2	0.943905	0.00696691	0.0576954	0.0069628	0.931104	0.956883
271	1066	1	4	0.94302	0.00702984	0.0586335	0.00702571	0.930116	0.956103
274	1061	3	8	0.940353	0.00721742	0.061461	0.00721288	0.927145	0.95375
275	1050	2	3	0.938562	0.00734226	0.0633658	0.00733755	0.925153	0.952166
276	1045	2	3	0.936766	0.00746617	0.0652797	0.00746131	0.923158	0.950575
277	1040	1	3	0.935865	0.00752789	0.0662412	0.00752301	0.922159	0.949776
278	1036	1	0	0.934962	0.00758958	0.0672065	0.00758468	0.921157	0.948974
279	1035	0	1	0.934962	0.00758958	0.0672065	0.00758468	0.921157	0.948974
280	1034	1	4	0.934058	0.00765101	0.0681736	0.00764609	0.920155	0.94817
281	1029	1	3	0.93315	0.00771254	0.0691454	0.0077076	0.91915	0.947363
282	1025	1	4	0.93224	0.00777406	0.070121	0.0077691	0.918143	0.946553
283	1020	3	2	0.929498	0.00795789	0.0730622	0.00795251	0.915113	0.944109
284	1015	1	2	0.928582	0.00801871	0.0740474	0.00801331	0.914102	0.943291
285	1012	0	5	0.928582	0.00801871	0.0740474	0.00801331	0.914102	0.943291
286	1007	0	2	0.928582	0.00801871	0.0740474	0.00801331	0.914102	0.943291
288	1005	3	1	0.92581	0.00820237	0.0770325	0.00819654	0.911045	0.940814
289	1001	2	3	0.92396	0.00832339	0.0790305	0.00831741	0.90901	0.939157
290	996	1	2	0.923033	0.00838379	0.0800345	0.00837779	0.907989	0.938325
291	993	1	0	0.922103	0.00844411	0.0810415	0.0084381	0.906968	0.937491
292	992	1	5	0.921174	0.00850413	0.0820496	0.0084981	0.905947	0.936656
293	986	1	4	0.920239	0.00856446	0.0830638	0.00855841	0.904921	0.935817
294	981	3	1	0.917425	0.0087451	0.0861219	0.00873863	0.901834	0.933285
295	977	4	3	0.913669	0.00898246	0.0902161	0.0089752	0.897724	0.929897
296	970	1	2	0.912727	0.00904149	0.091247	0.00903421	0.896695	0.929046
297	967	1	3	0.911783	0.00910049	0.0922811	0.00909321	0.895664	0.928192
298	963	2	3	0.90989	0.00921847	0.094358	0.00921103	0.893597	0.926479
299	958	1	1	0.90894	0.00927744	0.0954018	0.00926999	0.892562	0.925619
300	956	1	4	0.907989	0.00933628	0.0964478	0.00932882	0.891525	0.924757
301	951	1	2	0.907034	0.00939537	0.0974994	0.00938789	0.890484	0.923892
302	948	0	3	0.907034	0.00939537	0.0974994	0.00938789	0.890484	0.923892
303	945	3	3	0.904155	0.00957304	0.100674	0.00956514	0.887348	0.921279
304	939	1	0	0.903192	0.00963216	0.101739	0.00962424	0.886301	0.920405
305	938	1	1	0.902229	0.00969104	0.102805	0.00968311	0.885254	0.91953
306	936	2	3	0.900301	0.00980836	0.104942	0.00980028	0.883159	0.917776
307	931	0	2	0.900301	0.00980836	0.104942	0.00980028	0.883159	0.917776
308	929	2	4	0.898363	0.00992605	0.107095	0.00991781	0.881054	0.916011
309	923	0	3	0.898363	0.00992605	0.107095	0.00991781	0.881054	0.916011
310	920	0	3	0.898363	0.00992605	0.107095	0.00991781	0.881054	0.916011
311	917	2	3	0.896404	0.0100454	0.109276	0.010037	0.878927	0.914227
312	912	0	3	0.896404	0.0100454	0.109276	0.010037	0.878927	0.914227
313	909	0	3	0.896404	0.0100454	0.109276	0.010037	0.878927	0.914227
314	906	0	7	0.896404	0.0100454	0.109276	0.010037	0.878927	0.914227
315	899	1	5	0.895406	0.0101069	0.110388	0.0100984	0.877844	0.913321
317	893	0	4	0.895406	0.0101069	0.110388	0.0100984	0.877844	0.913321
318	889	0	5	0.895406	0.0101069	0.110388	0.0100984	0.877844	0.913321
319	884	2	5	0.893381	0.010233	0.11265	0.0102244	0.875641	0.911479
320	877	0	2	0.893381	0.010233	0.11265	0.0102244	0.875641	0.911479
321	875	2	3	0.891339	0.0103601	0.114936	0.0103513	0.873422	0.909623
322	870	0	2	0.891339	0.0103601	0.114936	0.0103513	0.873422	0.909623
323	868	1	4	0.890312	0.0104241	0.116088	0.0104153	0.872307	0.908689
324	863	1	0	0.88928	0.0104883	0.117247	0.0104795	0.871186	0.90775
325	862	1	4	0.888248	0.0105524	0.118407	0.0105435	0.870066	0.906811
326	857	1	4	0.887212	0.0106168	0.119574	0.0106079	0.868941	0.905867
327	852	1	4	0.886171	0.0106815	0.120748	0.0106726	0.867811	0.904919
328	847	2	3	0.884078	0.0108115	0.123109	0.0108025	0.865541	0.903012
329	842	1	4	0.883028	0.0108766	0.124297	0.0108675	0.864403	0.902055
330	837	1	1	0.881973	0.0109421	0.125491	0.010933	0.86326	0.901093
331	835	2	3	0.879861	0.0110728	0.127887	0.0110634	0.860972	0.899164
332	830	0	4	0.879861	0.0110728	0.127887	0.0110634	0.860972	0.899164
333	826	1	4	0.878796	0.0111388	0.129097	0.0111295	0.859818	0.898192
334	821	0	1	0.878796	0.0111388	0.129097	0.0111295	0.859818	0.898192
335	820	1	3	0.877724	0.0112055	0.130317	0.0111961	0.858657	0.897214
336	816	0	1	0.877724	0.0112055	0.130317	0.0111961	0.858657	0.897214
337	815	1	3	0.876647	0.0112725	0.131544	0.0112631	0.857491	0.896231
338	811	1	7	0.875566	0.0113398	0.132777	0.0113304	0.856321	0.895244
339	803	1	0	0.874476	0.0114081	0.134022	0.0113986	0.85514	0.894249
340	802	0	1	0.874476	0.0114081	0.134022	0.0113986	0.85514	0.894249
341	801	0	2	0.874476	0.0114081	0.134022	0.0113986	0.85514	0.894249
342	799	1	3	0.873381	0.0114766	0.135274	0.0114671	0.853955	0.893249
343	795	2	2	0.871184	0.011614	0.137789	0.0116043	0.851577	0.891242
344	791	0	3	0.871184	0.011614	0.137789	0.0116043	0.851577	0.891242
345	788	0	1	0.871184	0.011614	0.137789	0.0116043	0.851577	0.891242
346	787	0	6	0.871184	0.011614	0.137789	0.0116043	0.851577	0.891242
347	781	0	4	0.871184	0.011614	0.137789	0.0116043	0.851577	0.891242
348	777	1	5	0.870063	0.0116852	0.139076	0.0116755	0.850362	0.890219
349	771	3	2	0.866677	0.0119	0.142967	0.0118896	0.846697	0.887129
350	766	1	2	0.865546	0.0119715	0.144273	0.0119611	0.845473	0.886095
351	763	0	3	0.865546	0.0119715	0.144273	0.0119611	0.845473	0.886095
352	760	0	4	0.865546	0.0119715	0.144273	0.0119611	0.845473	0.886095
353	756	0	3	0.865546	0.0119715	0.144273	0.0119611	0.845473	0.886095
355	753	1	2	0.864396	0.012045	0.145601	0.0120346	0.844229	0.885046
356	750	0	1	0.864396	0.012045	0.145601	0.0120346	0.844229	0.885046
357	749	1	1	0.863242	0.0121189	0.146936	0.0121084	0.84298	0.883992
358	747	1	0	0.862087	0.0121927	0.148275	0.0121822	0.841729	0.882936
359	746	0	3	0.862087	0.0121927	0.148275	0.0121822	0.841729	0.882936
360	743	1	2	0.860926	0.0122669	0.149621	0.0122563	0.840474	0.881876
361	740	1	2	0.859763	0.0123412	0.150972	0.0123306	0.839216	0.880813
362	737	0	2	0.859763	0.0123412	0.150972	0.0123306	0.839216	0.880813
363	735	0	5	0.859763	0.0123412	0.150972	0.0123306	0.839216	0.880813
364	730	0	5	0.859763	0.0123412	0.150972	0.0123306	0.839216	0.880813
366	725	0	2	0.859763	0.0123412	0.150972	0.0123306	0.839216	0.880813
367	723	0	2	0.859763	0.0123412	0.150972	0.0123306	0.839216	0.880813
368	721	0	1	0.859763	0.0123412	0.150972	0.0123306	0.839216	0.880813
370	720	0	1	0.859763	0.0123412	0.150972	0.0123306	0.839216	0.880813
372	719	1	1	0.858567	0.0124194	0.152363	0.0124088	0.837921	0.879723
373	717	0	1	0.858567	0.0124194	0.152363	0.0124088	0.837921	0.879723
374	716	0	1	0.858567	0.0124194	0.152363	0.0124088	0.837921	0.879723
375	715	1	1	0.857366	0.012498	0.153761	0.0124873	0.83662	0.878628
376	713	0	1	0.857366	0.012498	0.153761	0.0124873	0.83662	0.878628
377	712	0	3	0.857366	0.012498	0.153761	0.0124873	0.83662	0.878628
378	709	0	2	0.857366	0.012498	0.153761	0.0124873	0.83662	0.878628
379	707	0	1	0.857366	0.012498	0.153761	0.0124873	0.83662	0.878628
380	706	0	4	0.857366	0.012498	0.153761	0.0124873	0.83662	0.878628
381	702	0	2	0.857366	0.012498	0.153761	0.0124873	0.83662	0.878628
383	700	0	3	0.857366	0.012498	0.153761	0.0124873	0.83662	0.878628
385	697	0	2	0.857366	0.012498	0.153761	0.0124873	0.83662	0.878628
387	695	0	2	0.857366	0.012498	0.153761	0.0124873	0.83662	0.878628
388	693	0	6	0.857366	0.012498	0.153761	0.0124873	0.83662	0.878628
389	687	0	18	0.857366	0.012498	0.153761	0.0124873	0.83662	0.878628
390	669	0	27	0.857366	0.012498	0.153761	0.0124873	0.83662	0.878628
391	642	0	51	0.857366	0.012498	0.153761	0.0124873	0.83662	0.878628
392	591	0	60	0.857366	0.012498	0.153761	0.0124873	0.83662	0.878628
393	531	0	35	0.857366	0.012498	0.153761	0.0124873	0.83662	0.878628
394	496	0	50	0.857366	0.012498	0.153761	0.0124873	0.83662	0.878628
395	446	0	102	0.857366	0.012498	0.153761	0.0124873	0.83662	0.878628
396	344	0	63	0.857366	0.012498	0.153761	0.0124873	0.83662	0.878628
397	281	0	41	0.857366	0.012498	0.153761	0.0124873	0.83662	0.878628
398	240	0	55	0.857366	0.012498	0.153761	0.0124873	0.83662	0.878628
399	185	0	43	0.857366	0.012498	0.153761	0.0124873	0.83662	0.878628
400	142	0	45	0.857366	0.012498	0.153761	0.0124873	0.83662	0.878628
401	97	0	57	0.857366	0.012498	0.153761	0.0124873	0.83662	0.878628
402	40	0	21	0.857366	0.012498	0.153761	0.0124873	0.83662	0.878628
403	19	0	19	0.857366	0.012498	0.153761	0.0124873	0.83662	0.878628
2	1405	0	1	1	0	0	0	1	1
12	1404	0	1	1	0	0	0	1	1
14	1403	0	1	1	0	0	0	1	1
20	1402	0	1	1	0	0	0	1	1
25	1401	0	1	1	0	0	0	1	1
32	1400	0	1	1	0	0	0	1	1
33	1399	0	1	1	0	0	0	1	1
36	1398	0	1	1	0	0	0	1	1
43	1397	0	1	1	0	0	0	1	1
45	1396	0	1	1	0	0	0	1	1
49	1395	0	1	1	0	0	0	1	1
51	1394	0	1	1	0	0	0	1	1
60	1393	0	1	1	0	0	0	1	1
63	1392	0	1	1	0	0	0	1	1
65	1391	0	1	1	0	0	0	1	1
67	1390	0	1	1	0	0	0	1	1
69	1389	0	1	1	0	0	0	1	1
71	1388	0	1	1	0	0	0	1	1
83	1387	0	1	1	0	0	0	1	1
91	1386	0	1	1	0	0	0	1	1
93	1385	0	2	1	0	0	0	1	1
100	1383	0	1	1	0	0	0	1	1
103	1382	0	1	1	0	0	0	1	1
106	1381	0	1	1	0	0	0	1	1
114	1380	0	2	1	0	0	0	1	1
117	1378	0	1	1	0	0	0	1	1
119	1377	1	0	0.999274	0.00072648	0.000726216	0.000726216	0.997852	1
122	1376	1	0	0.998548	0.00102777	0.00145296	0.0010274	0.996538	1
123	1375	1	1	0.997821	0.00125922	0.00218023	0.00125876	0.995362	1
124	1373	1	0	0.997095	0.00145481	0.00290857	0.00145428	0.994256	0.999942
125	1372	1	1	0.996368	0.0016273	0.00363743	0.00162671	0.993195	0.999551
126	1370	1	1	0.995641	0.00178362	0.00436736	0.00178297	0.992166	0.999127
127	1368	1	0	0.994913	0.0019277	0.00509835	0.001927	0.991161	0.998679
128	1367	1	2	0.994185	0.00206193	0.00582988	0.00206118	0.990175	0.998211
131	1364	0	1	0.994185	0.00206193	0.00582988	0.00206118	0.990175	0.998211
132	1363	0	2	0.994185	0.00206193	0.00582988	0.00206118	0.990175	0.998211
133	1361	1	1	0.993454	0.00218902	0.00656463	0.00218822	0.989201	0.997726
134	1359	1	0	0.992723	0.00230947	0.00730047	0.00230863	0.98824	0.997227
135	1358	0	1	0.992723	0.00230947	0.00730047	0.00230863	0.98824	0.997227
136	1357	0	4	0.992723	0.00230947	0.00730047	0.00230863	0.98824	0.997227
137	1353	0	2	0.992723	0.00230947	0.00730047	0.00230863	0.98824	0.997227
141	1351	1	0	0.991989	0.00242528	0.00804066	0.00242439	0.987284	0.996715
142	1350	0	1	0.991989	0.00242528	0.00804066	0.00242439	0.987284	0.996715
143	1349	0	1	0.991989	0.00242528	0.00804066	0.00242439	0.987284	0.996715
144	1348	1	1	0.991253	0.00253628	0.0087825	0.00253535	0.986337	0.996193
148	1346	1	3	0.990516	0.00264293	0.00952544	0.00264196	0.985399	0.995661
153	1342	0	3	0.990516	0.00264293	0.00952544	0.00264196	0.985399	0.995661
156	1339	0	1	0.990516	0.00264293	0.00952544	0.00264196	0.985399	0.995661
157	1338	1	0	0.989776	0.00274665	0.0102728	0.00274564	0.984462	0.995119
158	1337	0	4	0.989776	0.00274665	0.0102728	0.00274564	0.984462	0.995119
159	1333	0	3	0.989776	0.00274665	0.0102728	0.00274564	0.984462	0.995119
160	1330	1	1	0.989032	0.00284777	0.0110247	0.00284673	0.983527	0.994568
161	1328	1	3	0.988287	0.00294572	0.0117777	0.00294464	0.982598	0.994009
162	1324	2	0	0.986794	0.00313367	0.0132883	0.00313238	0.980752	0.992874
163	1322	0	1	0.986794	0.00313367	0.0132883	0.00313238	0.980752	0.992874
166	1321	1	1	0.986047	0.00322388	0.0140453	0.00322255	0.979836	0.992297
167	1319	1	0	0.9853	0.00331189	0.0148034	0.00331054	0.978925	0.991716
168	1318	0	1	0.9853	0.00331189	0.0148034	0.00331054	0.978925	0.991716
169	1317	2	1	0.983803	0.00348188	0.016322	0.00348033	0.977112	0.99054
170	1314	1	2	0.983055	0.00356414	0.0170831	0.00356257	0.976211	0.989946
171	1311	0	2	0.983055	0.00356414	0.0170831	0.00356257	0.976211	0.989946
172	1309	0	1	0.983055	0.00356414	0.0170831	0.00356257	0.976211	0.989946
173	1308	1	2	0.982303	0.00364527	0.0178476	0.00364368	0.97531	0.989346
174	1305	1	3	0.98155	0.00372501	0.0186139	0.00372338	0.97441	0.988743
175	1301	1	1	0.980796	0.00380354	0.0193825	0.00380189	0.973511	0.988135
176	1299	0	1	0.980796	0.00380354	0.0193825	0.00380189	0.973511	0.988135
178	1298	0	3	0.980796	0.00380354	0.0193825	0.00380189	0.973511	0.988135
179	1295	0	1	0.980796	0.00380354	0.0193825	0.00380189	0.973511	0.988135
180	1294	1	2	0.980038	0.00388132	0.0201553	0.00387964	0.972611	0.987522
181	1291	2	1	0.97852	0.00403317	0.0217045	0.00403133	0.970815	0.986285
182	1288	1	0	0.97776	0.00410728	0.0224809	0.00410541	0.96992	0.985663
183	1287	0	1	0.97776	0.00410728	0.0224809	0.00410541	0.96992	0.985663
184	1286	1	1	0.977	0.00418029	0.0232585	0.0041784	0.969028	0.985037
185	1284	1	1	0.976239	0.00425228	0.0240373	0.00425037	0.968136	0.984409
186	1282	0	2	0.976239	0.00425228	0.0240373	0.00425037	0.968136	0.984409
189	1280	2	0	0.974713	0.00439369	0.0255998	0.00439162	0.966356	0.983143
190	1278	0	1	0.974713	0.00439369	0.0255998	0.00439162	0.966356	0.983143
191	1277	0	1	0.974713	0.00439369	0.0255998	0.00439162	0.966356	0.983143
192	1276	0	3	0.974713	0.00439369	0.0255998	0.00439162	0.966356	0.983143
193	1273	1	3	0.973948	0.00446341	0.0263854	0.00446132	0.965465	0.982505
195	1269	0	1	0.973948	0.00446341	0.0263854	0.00446132	0.965465	0.982505
196	1268	0	1	0.973948	0.00446341	0.0263854	0.00446132	0.965465	0.982505
197	1267	0	2	0.973948	0.00446341	0.0263854	0.00446132	0.965465	0.982505
198	1265	0	2	0.973948	0.00446341	0.0263854	0.00446132	0.965465	0.982505
199	1263	0	3	0.973948	0.00446341	0.0263854	0.00446132	0.965465	0.982505
201	1260	0	3	0.973948	0.00446341	0.0263854	0.00446132	0.965465	0.982505
202	1257	0	1	0.973948	0.00446341	0.0263854	0.00446132	0.965465	0.982505
204	1256	1	1	0.973172	0.00453392	0.0271816	0.00453181	0.964563	0.981859
205	1254	1	1	0.972396	0.00460358	0.027979	0.00460144	0.963662	0.98121
206	1252	0	3	0.972396	0.00460358	0.027979	0.00460144	0.963662	0.98121
207	1249	0	1	0.972396	0.00460358	0.027979	0.00460144	0.963662	0.98121
208	1248	0	1	0.972396	0.00460358	0.027979	0.00460144	0.963662	0.98121
209	1247	0	1	0.972396	0.00460358	0.027979	0.00460144	0.963662	0.98121
210	1246	1	1	0.971616	0.00467307	0.0287816	0.0046709	0.962757	0.980556
211	1244	0	1	0.971616	0.00467307	0.0287816	0.0046709	0.962757	0.980556
212	1243	2	3	0.970052	0.00480979	0.0303906	0.00480747	0.960951	0.97924
213	1238	2	0	0.968485	0.0049438	0.0320061	0.00494133	0.959146	0.977915
214	1236	1	1	0.967702	0.00500961	0.0328152	0.00500713	0.958247	0.97725
215	1234	1	1	0.966918	0.00507479	0.0336255	0.00507228	0.957348	0.976583
216	1232	1	3	0.966133	0.00513934	0.0344372	0.00513681	0.95645	0.975914
217	1228	1	0	0.965346	0.00520351	0.0352515	0.00520096	0.955551	0.975242
219	1227	2	2	0.963772	0.00532983	0.0368815	0.00532714	0.953757	0.973893
220	1223	0	2	0.963772	0.00532983	0.0368815	0.00532714	0.953757	0.973893
221	1221	0	2	0.963772	0.00532983	0.0368815	0.00532714	0.953757	0.973893
222	1219	3	1	0.961401	0.00551643	0.0393426	0.00551338	0.951062	0.971852
223	1215	0	2	0.961401	0.00551643	0.0393426	0.00551338	0.951062	0.971852
224	1213	0	4	0.961401	0.00551643	0.0393426	0.00551338	0.951062	0.971852
225	1209	0	1	0.961401	0.00551643	0.0393426	0.00551338	0.951062	0.971852
226	1208	1	1	0.960605	0.00557825	0.0401704	0.00557518	0.950159	0.971165
227	1206	1	3	0.959808	0.00563959	0.0409996	0.0056365	0.949257	0.970476
228	1202	1	1	0.95901	0.00570067	0.0418315	0.00569757	0.948354	0.969785
230	1200	1	3	0.958211	0.00576131	0.0426649	0.00575819	0.947451	0.969092
231	1196	0	1	0.958211	0.00576131	0.0426649	0.00575819	0.947451	0.969092
232	1195	1	1	0.957409	0.00582182	0.0435017	0.00581868	0.946546	0.968396
234	1193	0	2	0.957409	0.00582182	0.0435017	0.00581868	0.946546	0.968396
235	1191	1	5	0.956605	0.0058821	0.0443413	0.00587894	0.94564	0.967697
236	1185	0	2	0.956605	0.0058821	0.0443413	0.00587894	0.94564	0.967697
237	1183	1	1	0.955796	0.00594258	0.0451866	0.0059394	0.944728	0.966994
238	1181	0	3	0.955796	0.00594258	0.0451866	0.0059394	0.944728	0.966994
239	1178	1	0	0.954985	0.00600296	0.0460355	0.00599976	0.943815	0.966287
240	1177	1	1	0.954173	0.00606284	0.0468851	0.00605962	0.942902	0.965579
241	1175	0	2	0.954173	0.00606284	0.0468851	0.00605962	0.942902	0.965579
242	1173	0	1	0.954173	0.00606284	0.0468851	0.00605962	0.942902	0.965579
243	1172	0	7	0.954173	0.00606284	0.0468851	0.00605962	0.942902	0.965579
244	1165	0	2	0.954173	0.00606284	0.0468851	0.00605962	0.942902	0.965579
245	1163	2	3	0.952533	0.00618379	0.0486048	0.00618043	0.941058	0.964147
246	1158	2	5	0.950887	0.00630343	0.0503319	0.00629993	0.939212	0.962708
247	1151	1	1	0.950061	0.00636308	0.0512007	0.00635956	0.938286	0.961984
248	1149	1	2	0.949234	0.00642237	0.0520711	0.00641883	0.937361	0.961259
249	1146	1	2	0.948406	0.00648143	0.0529437	0.00647787	0.936434	0.960531
250	1143	0	2	0.948406	0.00648143	0.0529437	0.00647787	0.936434	0.960531
251	1141	2	1	0.946744	0.00659908	0.0546965	0.00659538	0.934577	0.959068
252	1138	2	1	0.94508	0.00671528	0.056454	0.00671144	0.932722	0.957601
253	1135	1	3	0.944247	0.00677288	0.057335	0.00676903	0.931795	0.956865
254	1131	2	1	0.942577	0.00688754	0.0591034	0.00688355	0.929939	0.955388
255	1128	0	1	0.942577	0.00688754	0.0591034	0.00688355	0.929939	0.955388
256	1127	1	3	0.941741	0.00694451	0.0599907	0.0069405	0.92901	0.954647
257	1123	0	2	0.941741	0.00694451	0.0599907	0.0069405	0.92901	0.954647
258	1121	1	2	0.940901	0.00700162	0.0608828	0.00699759	0.928077	0.953902
259	1118	1	2	0.940059	0.00705857	0.0617772	0.00705453	0.927144	0.953155
260	1115	1	4	0.939216	0.00711537	0.0626741	0.00711131	0.926209	0.952406
262	1110	1	4	0.93837	0.00717223	0.063575	0.00716815	0.925271	0.951654
263	1105	0	6	0.93837	0.00717223	0.063575	0.00716815	0.925271	0.951654
264	1099	0	2	0.93837	0.00717223	0.063575	0.00716815	0.925271	0.951654
265	1097	3	3	0.935804	0.00734443	0.0663097	0.00733998	0.92243	0.949372
266	1091	1	0	0.934946	0.00740146	0.0672263	0.00739699	0.921481	0.948608
267	1090	1	1	0.934088	0.00745815	0.0681437	0.00745366	0.920533	0.947843
268	1088	1	4	0.93323	0.00751462	0.0690628	0.00751012	0.919586	0.947077
269	1083	3	3	0.930645	0.00768339	0.0718329	0.00767852	0.916735	0.944766
270	1077	2	3	0.928917	0.00779499	0.0736899	0.00778999	0.914832	0.943217
271	1072	1	2	0.92805	0.00785066	0.0746228	0.00784564	0.913879	0.94244
272	1069	1	1	0.927182	0.00790625	0.0755582	0.00790121	0.912925	0.941661
273	1067	0	2	0.927182	0.00790625	0.0755582	0.00790121	0.912925	0.941661
274	1065	1	5	0.926311	0.00796186	0.0764972	0.00795681	0.911968	0.94088
275	1059	1	4	0.925437	0.00801772	0.0774415	0.00801265	0.911008	0.940094
276	1054	2	0	0.923681	0.00812942	0.079339	0.00812421	0.90908	0.938516
277	1052	0	4	0.923681	0.00812942	0.079339	0.00812421	0.90908	0.938516
278	1048	1	1	0.922799	0.00818529	0.0802932	0.00818006	0.908113	0.937723
279	1046	1	3	0.921917	0.00824098	0.0812492	0.00823573	0.907146	0.936929
280	1042	2	2	0.920147	0.00835221	0.0831686	0.00834681	0.905207	0.935334
281	1038	0	2	0.920147	0.00835221	0.0831686	0.00834681	0.905207	0.935334
282	1036	0	3	0.920147	0.00835221	0.0831686	0.00834681	0.905207	0.935334
283	1033	1	2	0.919257	0.00840817	0.0841367	0.00840276	0.904232	0.934531
284	1030	2	0	0.917472	0.00851976	0.0860784	0.0085142	0.902279	0.932921
285	1028	3	2	0.914794	0.00868524	0.0889967	0.00867931	0.899354	0.9305
286	1023	1	1	0.9139	0.00874013	0.0899742	0.00873418	0.898378	0.92969
287	1021	1	4	0.913005	0.00879489	0.0909537	0.00878893	0.897402	0.928879
288	1016	2	2	0.911208	0.00890457	0.0929222	0.00889847	0.895443	0.92725
289	1012	4	1	0.907606	0.00912209	0.0968747	0.00911529	0.891523	0.923979
290	1007	1	1	0.906705	0.00917604	0.0978678	0.00916922	0.890544	0.923159
291	1005	3	1	0.903998	0.00933696	0.100853	0.00932978	0.887605	0.920694
292	1001	2	3	0.902192	0.00944345	0.102851	0.00943615	0.885647	0.919046
293	996	0	6	0.902192	0.00944345	0.102851	0.00943615	0.885647	0.919046
294	990	1	1	0.901281	0.00949738	0.103861	0.00949005	0.884659	0.918215
295	988	1	3	0.900368	0.00955121	0.104873	0.00954388	0.88367	0.917382
296	984	1	3	0.899453	0.00960518	0.105889	0.00959783	0.882679	0.916547
297	980	2	2	0.897618	0.0097132	0.10793	0.00970571	0.880691	0.91487
298	976	2	4	0.895778	0.0098209	0.109979	0.00981328	0.878701	0.913188
299	970	2	2	0.893931	0.00992875	0.112041	0.00992099	0.876704	0.911498
300	966	2	1	0.892081	0.0100363	0.114112	0.0100284	0.874704	0.909802
301	963	1	3	0.891154	0.01009	0.11515	0.010082	0.873704	0.908953
302	959	1	0	0.890225	0.0101438	0.116193	0.0101358	0.872701	0.908101
303	958	1	3	0.889296	0.0101974	0.117237	0.0101894	0.871698	0.907249
304	954	2	2	0.887431	0.0103048	0.119333	0.0102967	0.869688	0.905537
305	950	2	5	0.885563	0.010412	0.121438	0.0104038	0.867675	0.903821
306	943	2	2	0.883685	0.0105197	0.123559	0.0105113	0.865652	0.902094
307	939	2	2	0.881803	0.0106272	0.125689	0.0106186	0.863626	0.900362
308	935	2	1	0.879917	0.0107345	0.127828	0.0107258	0.861597	0.898625
309	932	2	5	0.878028	0.0108414	0.129974	0.0108326	0.859568	0.896885
310	925	2	4	0.87613	0.0109489	0.132136	0.01094	0.857529	0.895134
311	919	0	4	0.87613	0.0109489	0.132136	0.01094	0.857529	0.895134
312	915	1	2	0.875172	0.0110034	0.133229	0.0109944	0.8565	0.894252
313	912	2	3	0.873253	0.0111124	0.135422	0.0111033	0.85444	0.892481
314	907	0	1	0.873253	0.0111124	0.135422	0.0111033	0.85444	0.892481
315	906	0	8	0.873253	0.0111124	0.135422	0.0111033	0.85444	0.892481
316	898	1	5	0.872281	0.0111681	0.136536	0.011159	0.853395	0.891585
317	892	0	5	0.872281	0.0111681	0.136536	0.011159	0.853395	0.891585
318	887	2	1	0.870314	0.0112816	0.138791	0.0112723	0.851281	0.889772
319	884	1	2	0.869329	0.0113382	0.139922	0.0113289	0.850224	0.888864
320	881	0	2	0.869329	0.0113382	0.139922	0.0113289	0.850224	0.888864
321	879	1	2	0.86834	0.0113952	0.141059	0.0113859	0.849162	0.887952
322	876	0	1	0.86834	0.0113952	0.141059	0.0113859	0.849162	0.887952
323	875	0	2	0.86834	0.0113952	0.141059	0.0113859	0.849162	0.887952
324	873	2	2	0.866351	0.01151	0.14335	0.0115005	0.847026	0.886117
325	869	1	1	0.865354	0.0115675	0.144501	0.011558	0.845956	0.885197
327	867	2	3	0.863358	0.0116822	0.146808	0.0116725	0.843815	0.883354
328	862	1	1	0.862356	0.0117397	0.147968	0.01173	0.842741	0.882429
329	860	2	8	0.860351	0.0118546	0.150294	0.0118447	0.840591	0.880575
330	850	1	0	0.859339	0.0119129	0.15147	0.011903	0.839507	0.879639
331	849	0	1	0.859339	0.0119129	0.15147	0.011903	0.839507	0.879639
332	848	0	6	0.859339	0.0119129	0.15147	0.011903	0.839507	0.879639
333	842	1	2	0.858318	0.011972	0.152658	0.0119621	0.838412	0.878696
334	839	0	3	0.858318	0.011972	0.152658	0.0119621	0.838412	0.878696
335	836	3	1	0.855238	0.0121506	0.156246	0.0121402	0.835111	0.87585
336	832	2	6	0.853182	0.0122692	0.15865	0.0122586	0.83291	0.873947
337	824	3	3	0.850076	0.0124486	0.162291	0.0124375	0.829586	0.871072
338	818	1	3	0.849037	0.0125086	0.163513	0.0124975	0.828475	0.870109
339	814	2	4	0.846951	0.0126289	0.16597	0.0126176	0.826244	0.868176
340	808	2	3	0.844854	0.0127499	0.168446	0.0127385	0.824003	0.866233
341	803	5	4	0.839594	0.0130524	0.174672	0.0130393	0.818387	0.861349
342	794	0	3	0.839594	0.0130524	0.174672	0.0130393	0.818387	0.861349
343	791	2	3	0.837471	0.0131745	0.177201	0.0131613	0.816123	0.859377
344	786	1	4	0.836405	0.0132359	0.178473	0.0132226	0.814986	0.858387
345	781	0	4	0.836405	0.0132359	0.178473	0.0132226	0.814986	0.858387
346	777	2	1	0.834252	0.0133608	0.181047	0.0133473	0.81269	0.856387
347	774	1	3	0.833174	0.0134232	0.182339	0.0134097	0.81154	0.855385
348	770	0	3	0.833174	0.0134232	0.182339	0.0134097	0.81154	0.855385
349	767	3	4	0.829916	0.0136126	0.18625	0.0135985	0.808066	0.852356
350	760	1	4	0.828824	0.0136761	0.187566	0.013662	0.806902	0.85134
351	755	1	3	0.827726	0.0137402	0.188891	0.0137261	0.805733	0.85032
352	751	0	5	0.827726	0.0137402	0.188891	0.0137261	0.805733	0.85032
353	746	1	3	0.826616	0.0138055	0.190231	0.0137914	0.804549	0.849288
354	742	1	0	0.825502	0.0138712	0.191579	0.0138571	0.803362	0.848253
355	741	0	2	0.825502	0.0138712	0.191579	0.0138571	0.803362	0.848253
356	739	1	4	0.824385	0.0139371	0.192932	0.013923	0.802171	0.847215
357	734	1	0	0.823262	0.0140036	0.194294	0.0139895	0.800974	0.846171
358	733	0	4	0.823262	0.0140036	0.194294	0.0139895	0.800974	0.846171
359	729	1	2	0.822133	0.0140708	0.195666	0.0140566	0.79977	0.845121
360	726	0	1	0.822133	0.0140708	0.195666	0.0140566	0.79977	0.845121
361	725	1	3	0.820999	0.0141383	0.197045	0.0141241	0.798561	0.844067
362	721	0	4	0.820999	0.0141383	0.197045	0.0141241	0.798561	0.844067
363	717	0	3	0.820999	0.0141383	0.197045	0.0141241	0.798561	0.844067
364	714	0	3	0.820999	0.0141383	0.197045	0.0141241	0.798561	0.844067
366	711	0	1	0.820999	0.0141383	0.197045	0.0141241	0.798561	0.844067
367	710	0	3	0.820999	0.0141383	0.197045	0.0141241	0.798561	0.844067
368	707	0	2	0.820999	0.0141383	0.197045	0.0141241	0.798561	0.844067
370	705	0	2	0.820999	0.0141383	0.197045	0.0141241	0.798561	0.844067
371	703	1	0	0.819831	0.0142098	0.198468	0.0141955	0.797313	0.842985
372	702	0	1	0.819831	0.0142098	0.198468	0.0141955	0.797313	0.842985
374	701	1	0	0.818661	0.0142813	0.199894	0.014267	0.796064	0.8419
376	700	0	1	0.818661	0.0142813	0.199894	0.014267	0.796064	0.8419
377	699	0	2	0.818661	0.0142813	0.199894	0.014267	0.796064	0.8419
378	697	0	1	0.818661	0.0142813	0.199894	0.014267	0.796064	0.8419
381	696	0	1	0.818661	0.0142813	0.199894	0.014267	0.796064	0.8419
382	695	0	2	0.818661	0.0142813	0.199894	0.014267	0.796064	0.8419
383	693	0	1	0.818661	0.0142813	0.199894	0.014267	0.796064	0.8419
385	692	0	2	0.818661	0.0142813	0.199894	0.014267	0.796064	0.8419
386	690	0	1	0.818661	0.0142813	0.199894	0.014267	0.796064	0.8419
387	689	0	3	0.818661	0.0142813	0.199894	0.014267	0.796064	0.8419
388	686	0	2	0.818661	0.0142813	0.199894	0.014267	0.796064	0.8419
389	684	0	19	0.818661	0.0142813	0.199894	0.014267	0.796064	0.8419
390	665	0	14	0.818661	0.0142813	0.199894	0.014267	0.796064	0.8419
391	651	0	49	0.818661	0.0142813	0.199894	0.014267	0.796064	0.8419
392	602	0	74	0.818661	0.0142813	0.199894	0.014267	0.796064	0.8419
393	528	0	36	0.818661	0.0142813	0.199894	0.014267	0.796064	0.8419
394	492	0	51	0.818661	0.0142813	0.199894	0.014267	0.796064	0.8419
395	441	0	80	0.818661	0.0142813	0.199894	0.014267	0.796064	0.8419
396	361	0	48	0.818661	0.0142813	0.199894	0.014267	0.796064	0.8419
397	313	0	48	0.818661	0.0142813	0.199894	0.014267	0.796064	0.8419
398	265	0	52	0.818661	0.0142813	0.199894	0.014267	0.796064	0.8419
399	213	0	42	0.818661	0.0142813	0.199894	0.014267	0.796064	0.8419
400	171	0	44	0.818661	0.0142813	0.199894	0.014267	0.796064	0.8419
401	127	0	77	0.818661	0.0142813	0.199894	0.014267	0.796064	0.8419
402	50	0	28	0.818661	0.0142813	0.199894	0.014267	0.796064	0.8419
403	22	0	22	0.818661	0.0142813	0.199894	0.014267	0.796064	0.8419

## Sheet: source_data_fig1e_1
component	component_cat	comp_mean	comp_median
Vegetables (servings/day)	veg_fruit	2.94982	2.7635
Fruits (servings/day)	veg_fruit	1.58893	1.44583
Nuts (servings/day)	nut_legume	0.246334	0.163333
Legumes (servings/day)	nut_legume	0.0798809	0.07
Whole grains (servings/day)	wgrains	1.1792	0.98
Fish (servings/day)	fish	0.284231	0.245
Monounsaturated fat (10g/day)	fat	2.37064	2.38
Saturated fat (10g/day)	fat	2.28043	2.265
Red and processed meat (servings/day)	meat	1.1532	1.09242
Alcohol (10g/day)	alco	0.636248	0.24125

## Sheet: source_data_fig1e_2
AMED_avg
5
3.66667
7
3.5
3.25
4.66667
5.75
7
1.66667
3.33333
6.66667
2.33333
5
5.33333
3.25
4.33333
4
4.33333
3.66667
5.33333
3
6.66667
6
6
6
4
4.5
4
3.33333
7
4.33333
7.5
3.5
2
5.33333
7
3.66667
6
5
6
2.5
5.25
5.33333
2.33333
2.66667
4.75
5
6
4.5
7
7.33333
6.33333
5
3.33333
5.33333
4
6.5
4
4.5
6.33333
5.33333
5.33333
3.25
3.66667
6.66667
3
6
7.33333
5.66667
1.33333
5.33333
5.75
4.25
6.75
4.75
6
3
2.5
4.66667
6
4
4.66667
2.5
6.33333
4
4
6
5
6.75
5.33333
5.66667
5.66667
4.75
4
3
5
4.75
4.66667
4.66667
4.33333
4
6
5.33333
4
3.66667
5
4
5.5
4.33333
4.66667
4.75
7
4.33333
2
3.66667
3
1
6
3.66667
5
5.75
4.33333
3.66667
6
5.75
2.33333
4.25
3.33333
7
7
4
3.25
5.66667
3
4.5
6.33333
7
4.75
5.33333
2.66667
4
5.66667
3.66667
3
4.33333
2.5
3.66667
6.25
4.66667
4.66667
6.25
4.66667
5.33333
3.33333
7
4.5
6
6.66667
5.66667
6
7.33333
4.66667
4.66667
2.66667
5.33333
6.5
2
4.66667
6
5.33333
3.33333
6
5.5
5.33333
5.5
5.33333
2.66667
2.33333
4.33333
3.75
0.333333
3
3.66667
6
6
2.25
5
3.66667
2.5
5
7
5
6
6
7.33333
4.75
3.5
6
2.75
5.33333
4.66667
3
6
7.25
3.75
4.33333
4
4
4.33333
5
6.5
3.5
5
2.5
1.33333
7.75
6
4
3
4
4.33333
4.33333
4.66667
5.33333
1.33333
3.75
4.33333
5
5.66667
2
5.25
4.66667
4.33333
6.33333
6.33333
7
7
5.66667
7.25
6
6.66667
4.5
6.33333
5
5
4.25
6
6
7
6
4.33333
2.66667
2
6.75
4
5.66667
5.33333
6.33333
5.66667
5
3.33333
5.33333
6.33333
2.75
4.66667
6.33333
7
3.33333
2
5.33333
4.66667
7.5
5.25
1.5
5
5
5.5
2.75
2
5.33333
2.33333
4.66667
7
5
5.77778
3
4.5
4.5
2.66667
2.33333
6
5
4
5.33333
6.25
5
4.66667
5.33333
4.66667
4.66667
4.5
2.33333
7.25
4.75
5
2
5
6.5
4.66667
4.66667
6.25
5.33333
5.66667
4.66667
7
4.33333
6.33333
6
3.25
5.5
5.5
3.33333
4.25
5.75
4.33333
5.25
4.33333
4
4.33333
3
6.33333
1.75
4
3.75
6
6
4
7.75
1
6
7.33333
4.75
5
3.66667
3.66667
7.33333
6.66667
2.75
5.33333
5.5
4
7
3
3.33333
6.33333
5
3.5
2.33333
4.66667
5.66667
5.75
4
3
6.33333
3
4.66667
3.66667
5.75
3.75
5.25
6
3.33333
3.66667
6.33333
5.25
5
4.5
7
5
4.33333
5
3
2.5
2
4.42857
2.66667
4.33333
3.5
4.33333
5
1.66667
5
3.33333
6.66667
5.33333
6.66667
4
6.33333
2.33333
5.25
4.66667
2.25
6
5.66667
3.33333
3
3.5
4
6.66667
5.25
3.66667
4
6.33333
6
3
5
5.66667
3.25
2
7
5.66667
6.66667
4.33333
6.75
6.5
5
6.5
6.33333
6.66667
7.33333
7
5
5.66667
3.5
7.66667
4.66667
5.33333
3.25
4.75
4.66667
6
1.5
6
6
2.66667
5.33333
2.33333
5.33333
3.33333
5.33333
6.66667
4
4.33333
6
6.33333
7
5.75
6
2.5
5
7.66667
3.5
3.33333
6.33333
7
4.33333
6
7
7
3.33333
5.5
2
2.66667
3
3.5
2.33333
4.66667
4.66667
7
3
5
4
6.5
7
7
5.66667
3.5
4.5
6.75
4.66667
3.75
5
3.25
2.5
6
6
8.5
2.66667
7.33333
4.88889
4
2.33333
2.66667
3.33333
5
4
4
2.5
3.33333
6
5
5.33333
3.5
6.66667
2
4.33333
4
4.33333
1
6.33333
6
3.33333
5
5
3.66667
3.66667
5.75
5.25
5.33333
3
3.66667
2.66667
1.33333
5.66667
4.66667
3
4.33333
6
4
6.25
4.66667
7.25
3
6.66667
4
4
3.66667
7.66667
5.75
4.66667
7
5
3.66667
4.66667
4.33333
5.66667
4
3
5.66667
4
4
5.75
2
5.66667
3.75
5
4
4
4.33333
6
6.25
6.66667
7
5
4
6
4
5.33333
4.33333
8
3.66667
4.5
3
3.66667
4
6
5.33333
5.75
5.5
3
6.66667
3.66667
5
4.66667
5.66667
4.33333
5.33333
5.25
3
4
5
4.66667
3.66667
4.33333
6
6.33333
6.33333
3
5.75
6
6.5
3.25
5.33333
5
5
5
4.33333
5
5
2.5
5
4.25
3.33333
3.5
3.5
5
4.33333
3.75
6
5.25
2.33333
2.77778
6.66667
3.33333
6.33333
2.66667
7.66667
3
6
4
5.33333
3.33333
4.33333
2.33333
3.66667
3.5
6
4.33333
2.33333
5.33333
3.5
5.66667
3.66667
3
6
6
3.33333
5
6
6
4.66667
5
4.5
6.33333
4.66667
3.66667
4
4.66667
2.5
3.5
4.5
6.66667
5
4
4
4.75
6.33333
4.33333
2.66667
3.66667
4
6
6
1
4
5.33333
4
5
3.66667
7.25
4
6.75
1.66667
1
4
4
4
1.66667
6.5
3.5
4
4.75
5
4.66667
4.5
3
2.75
4
2.5
1
4.5
4.66667
5.75
5.33333
4.66667
5.66667
6.66667
5.66667
6
2.66667
4.5
3.5
5.25
4
2.25
3.33333
6.66667
7.25
5
4.5
3
3.33333
3.33333
2.11111
3.66667
4.75
4
5.33333
5
4.5
5.66667
3.33333
1.33333
3.66667
4.66667
5.33333
5.33333
6
4
5.66667
6
5.33333
4.75
5.33333
4.33333
4
6.75
4.66667
4.66667
5
3.66667
5
2.5
5.75
5.66667
6.25
6.25
4
4.75
3.66667
5
4.66667
3.33333
5
6
4
5.75
7.33333
3
4
6.66667
5
4.33333
2
7.25
4
5.66667
3.66667
4.66667
6
4.5
2
3.5
5.33333
4.66667
6
6.5
4
3
6.75
5
5.66667
4.75
5
4.5
6
4
4
2.66667
4.5
5
5.33333
3
5.66667
4.66667
4.66667
5.5
7.25
5
4.33333
4.5
5
8.25
4
4.66667
3.66667
7.66667
4
3.5
4.66667
2.75
4.33333
5
4.33333
4
6
5.33333
5
4
1.77778
5
3
3.33333
4.5
7
0.666667
3
5
6.33333
5.5
4.75
5.75
2.75
3.66667
4.33333
5
3.66667
3
6.33333
4.33333
7
3.75
5
3
6.5
6
4
3.66667
3
3
5.66667
4
3.5
4
6.5
6.25
5.66667
4
5
2.66667
5
6.33333
1.33333
5.25
5
3.66667
2.75
4
4.66667
6.66667
6.22222
1.66667
2.66667
6.66667
5.33333
5.33333
4.66667
5.66667
4.33333
6.66667
5.33333
5.5
2.33333
4.33333
6.25
5
6
3.5
3
2.66667
5
5.25
6
4
4
1.66667
1.66667
2.66667
5
7
5
5.25
5.25
3.5
4.66667
6
6
4.33333
5.66667
6
6
8.66667
2.75
4.33333
6
6
4.25
3.66667
6.25
2.33333
4.66667
4.33333
5.66667
4.66667
3.33333
3.66667
4.33333
1.33333
4.66667
4.5
6.66667
3.66667
7
5.5
4
3.5
4.33333
5
3.33333
2
4.66667
6
2.66667
7
6
2.33333
7.25
5
4.33333
5.25
6
7.75
7.5
6.66667
4.66667
3
4.66667
6.33333
6.33333
6
5.33333
7.77778
3.33333
5.5
3.66667
7.33333
3.5
8
5.33333
2.75
5.75
2.5
3
3.25
4.33333
5.33333
5.5
5.25
3.5
3.5
5.5
6.5
7.66667
3
3.5
4.66667
4.66667
6
5
5.66667
6.33333
2.33333
4
5
4
4.75
3.66667
7
3.66667
3.25
3.66667
1
4.66667
4.33333
6.66667
4.66667
7
5
3.33333
3.33333
3
3.5
4.66667
3.33333
4
4.33333
5.66667
5
6
4.66667
3
6.33333
3
3
5
3
3
6
6.33333
4.33333
4
2.5
3.25
5.33333
6
2.66667
6.25
4
7
5
4
3.33333
7.25
5.5
1.66667
4
5
4.75
5
5
3.5
5.66667
6
3
4.66667
2
3.75
3.66667
1.66667
5.33333
5.25
2
6
4.33333
3
6.25
3.5
5.66667
4.33333
4
6
1.5
7.5
6.25
5.75
2.66667
4
5.33333
2.66667
5.5
6.5
4
3.25
6
1
5.5
6
5.66667
4.5
3
4.66667
5
4.5
2.66667
4.66667
5.33333
4.33333
5.66667
5
5
4.25
4.66667
3.66667
5
2.33333
6
3.5
4.66667
2.25
4.33333
3
4
6
5
2.25
4
4.33333
2.66667
3.66667
5.44444
8
4.25
6.33333
5
4.66667
3.33333
4.66667
6
4.66667
3
2.66667
5.66667
6
5.33333
6.5
6.25
7
5
2.33333
5
3.66667
2.25
3.75
5.33333
2.25
1.66667
3
4.66667
4
5
5.75
5.25
3.25
3
4.5
3
5
4.33333
6
6
4
5
3
3.33333
5.75
6.33333
4
6
5
2
2.33333
8
5
1.33333
3.25
4.33333
4.66667
5
5
2.33333
3.25
3
2
3.66667
1
5
3.33333
3.5
2.33333
4.33333
3
4.33333
5
8
6.66667
3.33333
6
4.5
5
7
4
7.66667
4.5
5.33333
4.33333
6
4.75
4.66667
2.75
6.75
5.25
1.66667
7
5.5
4.33333
3.66667
6.66667
3.33333
1.33333
3.66667
5.75
6.66667
3
6
1.25
2.5
2.66667
4.5
6.5
6
3.66667
4.66667
3.66667
5.5
5.66667
4.66667
3.25
7.33333
4.66667
5
2.66667
3.5
2.66667
7.25
7.66667
2
3.5
3.66667
3
5.66667
4.33333
5.66667
6.66667
4
7
7
5
6
7.66667
2
4.75
6.25
7
4.25
4.33333
5
7
6
4
4
6.5
4.66667
3.33333
3
3
4
3.66667
3.33333
4.33333
3
4.33333
4.66667
6
7.33333
4.5
2
4.25
5
3.75
4.66667
3.33333
5.25
8
5.33333
3
4
6.75
1.66667
5.33333
5.25
5
6
5.33333
5.33333
4.66667
6.33333
5
1.33333
5.66667
4.25
6.33333
4.25
2.33333
5.5
4.66667
4
5.66667
4.33333
3.66667
5.66667
6.33333
4.66667
6.75
4
2.75
7.33333
4.66667
2.33333
4.66667
5.66667
3.66667
4.22222
5
6
5.33333
5.66667
2.66667
7.33333
7
5.33333
2.66667
4.33333
2.25
2.66667
1.5
6
3.25
4.5
2.66667
6
5.75
5
4
4.33333
4
6
6
6.25
4
4.33333
4
4.66667
4.5
7
6.33333
4.66667
4
3
4
1.66667
3.33333
6.33333
6.5
4.5
6
6
4.66667
4.66667
5
5
2.5
6.66667
4.66667
6
1
3
4
5.33333
5.33333
2.66667
4.33333
3.66667
2.33333
5
6
5.75
4.5
4.66667
4
5.33333
6.5
5.5
6.5
5.5
4.5
4
7
4.66667
5.5
4
4
4
3
4
5
3
4.5
6
5
7
5
6
4.5
3.5
3.5
5
5
5.5
2.66667
4.33333
3.66667
4.33333
4
4
6
5.75
2.33333
6
4.66667
6
4
4
4.66667
1
5.25
5.33333
3.75
5
5.33333
5.5
4.25
4
1.75
2.66667
6.5
6
4.66667
2.25
3.5
4.33333
6
5.5
7.33333
4.25
6
5.66667
7
3.33333
5.66667
4.75
4.75
4
7.66667
3.25
3.5
5
5.25
3
2.25
3.66667
4
5
5.33333
3.75
6.66667
6.22222
2.33333
4
3.5
5.66667
4
5.5
4.33333
3.75
6.5
3.33333
3
6.33333
5.5
6.66667
3.66667
3.66667
7
4
6.5
4.5
3
5.66667
5.66667
5.33333
4.66667
6
6
4.5
4
4.33333
7
2
3
6.25
5
2.66667
6.66667
3
5.25
4.5
4
5.33333
3.33333
5.5
5.66667
2.5
4.66667
3
3.33333
5.5
4.33333
2.33333
5.66667
3.5
2.33333
3.66667
3.25
7
4
5
5.33333
3.66667
4.75
5.33333
3.33333
5.33333
6.66667
3.33333
4.33333
4.66667
5
2.66667
4.66667
5.33333
3.33333
1
2.66667
6.33333
3.5
4
6.33333
3.75
5.33333
7
2.33333
5
4.66667
6.33333
4.33333
4.66667
4.66667
4.33333
4
4.66667
3.75
7.5
5
5
4.66667
4.33333
6.33333
7
4.66667
4.66667
6
3.33333
3
4.33333
4.25
4.66667
4.66667
5.75
6
6.5
4.75
2.66667
3.33333
4.5
5.25
6
2
6.66667
3.33333
2
4
5.66667
3.66667
4.66667
5.66667
3
6
5.25
3
2
2
5
6.66667
5
4.66667
4
4.66667
5
3.33333
6
3
2.66667
5
3.33333
5.33333
2.5
4.25
5.25
5.33333
4.33333
2.25
8
5
6
6
3.66667
4.66667
6.66667
4.33333
5.33333
3.22222
6
2.66667
2.33333
3.75
7
4.66667
6
6.5
4.25
2
5.25
4
4.5
4
6
5
3.33333
4.33333
5
4
6.33333
4
2.5
7
3
3.33333
5.5
4.33333
5.75
2.33333
6
5.33333
6
5
4.25
2.25
2
3
4.25
4.25
3.25
5
5
7.22222
6.75
2.5
3.75
2.33333
4
3.75
6
2.25
4.5
4.25
5.5
3.5
6.22222
3.25
6
1.5
3.33333
3.75
4.75
4.75
4
4.25
4.75
5
3.5
3
4.5
6
6.5
6.5
2
2.75
6
5.25
5.25
4.66667
6
5
5.5
2.5
2.33333
6.5
2.5
3.75
4
2.33333
3.75
3
4.75
2.75
5
5
4
3
4.66667
3.33333
5
2
1.33333
4.66667
3.5
3.75
4
5.25
3.75
5.25
4.25
7
2.25
4.66667
3.75
5.75
5.25
4.33333
6.75
5.5
6.25
6
4.33333
5
7.11111
3
2.25
3.5
2
5.375
4.25
5
6.25
3
2
5
4.5
6.66667
5.25
1.33333
6.33333
4.33333
3.5
6.25
3.66667
5
3.5
5.33333
5
6.66667
5.66667
7.33333
4.5
3.5
4
2
5.5
5.33333
4.66667
4.66667
3.25
7.25
2.25
4.66667
6.25
7
5
4.25
4.5
4.5
4.5
3.66667
1.5
5.66667
4
6.75
5.66667
6
4
6
5.5
4
3.75
3.33333
4.75
5.33333
2
3
2.5
4.25
4
5.5
3.75
4.25
4.25
4.25
2.5
6.33333
4.33333
5.25
6.5
4
1.25
6.33333
2.33333
3.66667
4.33333
2.33333
6
4.5
5.75
1.75
3.25
4
6
3
3.5
4
3.75
6
4.25
6.25
5.75
1
2.33333
6.25
4
5.5
5.75
3.25
4.75
4.75
5
5.25
3.75
1.5
0.75
2.5
5.66667
3.33333
4.25
2.66667
3.75
2.5
4
2.5
3
2
6
5.5
5.33333
5.33333
5.75
5.75
5
5.66667
1.75
3.33333
5
5
3.33333
3.25
6.5
2
4.33333
4
3.66667
5.5
5.75
3.75
3.5
1.66667
3.33333
2.25
1.5
5.25
5
2.5
6
4.5
4.5
8
1.5
4.75
6.25
2.33333
6
5
4.75
5.75
7.5
3.33333
5.25
4.75
4.33333
3.75
3
6.5
4
4
6
2.25
3.75
3.5
2.5
4.5
4
3
7
3
4.25
3.75
2.25
4.66667
3.25
5
3.66667
5.5
5
4.66667
5.25
4
4
3.5
4
4
3
3.75
[truncated: 2,216 more rows]
