# Supplementary material for: Interplay of genetic predisposition, plasma metabolome and Mediterranean diet in dementia risk and cognitive function
Source: Nat Med. 2025 Aug 25;31(11):3790–800. doi: 10.1038/s41591-025-03891-5 (PMC12618253; doi:10.1038/s41591-025-03891-5)
Supplement: Supplementary file 6 — Statistical source data. [file 41591_2025_3891_MOESM6_ESM.xlsx]

## Sheet: source_data_fig2a_1
anno_model	anno_metabolite_name_sig	wins_hr	super_class_metabolon	sig	analysis_group	gene_group_anno
Heterozygote	C54:1 TAG	0.933422	Lipids and lipid-like molecules		Effect~estimates~by~genotype	italic('APOE4')
High	C54:1 TAG	0.891339	Lipids and lipid-like molecules		Effect~estimates~by~genotype	ADRD~PRS
Intermediate	C54:1 TAG	1.20512	Lipids and lipid-like molecules		Effect~estimates~by~genotype	ADRD~PRS
Low	C54:1 TAG	1.00853	Lipids and lipid-like molecules		Effect~estimates~by~genotype	ADRD~PRS
Homozygote	C54:1 TAG	0.490101	Lipids and lipid-like molecules	*	Effect~estimates~by~genotype	italic('APOE4')
Noncarrier	C54:1 TAG	1.03342	Lipids and lipid-like molecules		Effect~estimates~by~genotype	italic('APOE4')
Low	C52:1 TAG	1.00073	Lipids and lipid-like molecules		Effect~estimates~by~genotype	ADRD~PRS
Heterozygote	C52:1 TAG	0.984417	Lipids and lipid-like molecules		Effect~estimates~by~genotype	italic('APOE4')
High	C52:1 TAG	0.915971	Lipids and lipid-like molecules		Effect~estimates~by~genotype	ADRD~PRS
Intermediate	C52:1 TAG	1.26531	Lipids and lipid-like molecules		Effect~estimates~by~genotype	ADRD~PRS
Noncarrier	C52:1 TAG	1.05726	Lipids and lipid-like molecules		Effect~estimates~by~genotype	italic('APOE4')
Homozygote	C52:1 TAG	0.469504	Lipids and lipid-like molecules	*	Effect~estimates~by~genotype	italic('APOE4')
Low	C52:0 TAG	1.0475	Lipids and lipid-like molecules		Effect~estimates~by~genotype	ADRD~PRS
High	C52:0 TAG	0.914148	Lipids and lipid-like molecules		Effect~estimates~by~genotype	ADRD~PRS
Homozygote	C52:0 TAG	0.475117	Lipids and lipid-like molecules	*	Effect~estimates~by~genotype	italic('APOE4')
Intermediate	C52:0 TAG	1.25373	Lipids and lipid-like molecules		Effect~estimates~by~genotype	ADRD~PRS
Heterozygote	C52:0 TAG	0.956536	Lipids and lipid-like molecules		Effect~estimates~by~genotype	italic('APOE4')
Noncarrier	C52:0 TAG	1.06353	Lipids and lipid-like molecules		Effect~estimates~by~genotype	italic('APOE4')
Intermediate	C51:1 TAG	1.28746	Lipids and lipid-like molecules		Effect~estimates~by~genotype	ADRD~PRS
Homozygote	C51:1 TAG	0.500548	Lipids and lipid-like molecules	*	Effect~estimates~by~genotype	italic('APOE4')
Noncarrier	C51:1 TAG	1.05	Lipids and lipid-like molecules		Effect~estimates~by~genotype	italic('APOE4')
Heterozygote	C51:1 TAG	1.01262	Lipids and lipid-like molecules		Effect~estimates~by~genotype	italic('APOE4')
High	C51:1 TAG	0.919886	Lipids and lipid-like molecules		Effect~estimates~by~genotype	ADRD~PRS
Low	C51:1 TAG	0.979049	Lipids and lipid-like molecules		Effect~estimates~by~genotype	ADRD~PRS
Homozygote	C51:0 TAG	0.469504	Lipids and lipid-like molecules	*	Effect~estimates~by~genotype	italic('APOE4')
Noncarrier	C51:0 TAG	1.03017	Lipids and lipid-like molecules		Effect~estimates~by~genotype	italic('APOE4')
Intermediate	C51:0 TAG	1.28104	Lipids and lipid-like molecules		Effect~estimates~by~genotype	ADRD~PRS
High	C51:0 TAG	0.914357	Lipids and lipid-like molecules		Effect~estimates~by~genotype	ADRD~PRS
Low	C51:0 TAG	1.00067	Lipids and lipid-like molecules		Effect~estimates~by~genotype	ADRD~PRS
Heterozygote	C51:0 TAG	0.98805	Lipids and lipid-like molecules		Effect~estimates~by~genotype	italic('APOE4')
Noncarrier	C50:4 TAG	1.0069	Lipids and lipid-like molecules		Effect~estimates~by~genotype	italic('APOE4')
Homozygote	C50:4 TAG	0.469504	Lipids and lipid-like molecules	*	Effect~estimates~by~genotype	italic('APOE4')
Heterozygote	C50:4 TAG	1.16897	Lipids and lipid-like molecules		Effect~estimates~by~genotype	italic('APOE4')
High	C50:4 TAG	1.07693	Lipids and lipid-like molecules		Effect~estimates~by~genotype	ADRD~PRS
Low	C50:4 TAG	0.92633	Lipids and lipid-like molecules		Effect~estimates~by~genotype	ADRD~PRS
Intermediate	C50:4 TAG	1.13081	Lipids and lipid-like molecules		Effect~estimates~by~genotype	ADRD~PRS
Homozygote	C50:3 TAG	0.557851	Lipids and lipid-like molecules	*	Effect~estimates~by~genotype	italic('APOE4')
High	C50:3 TAG	1.06787	Lipids and lipid-like molecules		Effect~estimates~by~genotype	ADRD~PRS
Heterozygote	C50:3 TAG	1.12116	Lipids and lipid-like molecules		Effect~estimates~by~genotype	italic('APOE4')
Noncarrier	C50:3 TAG	1.03441	Lipids and lipid-like molecules		Effect~estimates~by~genotype	italic('APOE4')
Low	C50:3 TAG	0.884415	Lipids and lipid-like molecules		Effect~estimates~by~genotype	ADRD~PRS
Intermediate	C50:3 TAG	1.18081	Lipids and lipid-like molecules		Effect~estimates~by~genotype	ADRD~PRS
Low	C50:2 TAG	0.975741	Lipids and lipid-like molecules		Effect~estimates~by~genotype	ADRD~PRS
Homozygote	C50:2 TAG	0.469849	Lipids and lipid-like molecules	*	Effect~estimates~by~genotype	italic('APOE4')
Heterozygote	C50:2 TAG	1.10341	Lipids and lipid-like molecules		Effect~estimates~by~genotype	italic('APOE4')
Noncarrier	C50:2 TAG	1.08076	Lipids and lipid-like molecules		Effect~estimates~by~genotype	italic('APOE4')
High	C50:2 TAG	0.999453	Lipids and lipid-like molecules		Effect~estimates~by~genotype	ADRD~PRS
Intermediate	C50:2 TAG	1.28746	Lipids and lipid-like molecules		Effect~estimates~by~genotype	ADRD~PRS
Homozygote	C50:1 TAG	0.469504	Lipids and lipid-like molecules	*	Effect~estimates~by~genotype	italic('APOE4')
Heterozygote	C50:1 TAG	1.04123	Lipids and lipid-like molecules		Effect~estimates~by~genotype	italic('APOE4')
Low	C50:1 TAG	0.97124	Lipids and lipid-like molecules		Effect~estimates~by~genotype	ADRD~PRS
High	C50:1 TAG	0.958429	Lipids and lipid-like molecules		Effect~estimates~by~genotype	ADRD~PRS
Intermediate	C50:1 TAG	1.26878	Lipids and lipid-like molecules		Effect~estimates~by~genotype	ADRD~PRS
Noncarrier	C50:1 TAG	1.06563	Lipids and lipid-like molecules		Effect~estimates~by~genotype	italic('APOE4')
Intermediate	C50:0 TAG	1.2469	Lipids and lipid-like molecules		Effect~estimates~by~genotype	ADRD~PRS
Homozygote	C50:0 TAG	0.469504	Lipids and lipid-like molecules	*	Effect~estimates~by~genotype	italic('APOE4')
High	C50:0 TAG	0.93642	Lipids and lipid-like molecules		Effect~estimates~by~genotype	ADRD~PRS
Low	C50:0 TAG	1.0226	Lipids and lipid-like molecules		Effect~estimates~by~genotype	ADRD~PRS
Noncarrier	C50:0 TAG	1.06528	Lipids and lipid-like molecules		Effect~estimates~by~genotype	italic('APOE4')
Heterozygote	C50:0 TAG	1.01335	Lipids and lipid-like molecules		Effect~estimates~by~genotype	italic('APOE4')
Low	C49:1 TAG	1.06363	Lipids and lipid-like molecules		Effect~estimates~by~genotype	ADRD~PRS
High	C49:1 TAG	0.957577	Lipids and lipid-like molecules		Effect~estimates~by~genotype	ADRD~PRS
Heterozygote	C49:1 TAG	1.13734	Lipids and lipid-like molecules		Effect~estimates~by~genotype	italic('APOE4')
Noncarrier	C49:1 TAG	1.08607	Lipids and lipid-like molecules		Effect~estimates~by~genotype	italic('APOE4')
Homozygote	C49:1 TAG	0.469504	Lipids and lipid-like molecules	*	Effect~estimates~by~genotype	italic('APOE4')
Intermediate	C49:1 TAG	1.28746	Lipids and lipid-like molecules		Effect~estimates~by~genotype	ADRD~PRS
Intermediate	C48:2 TAG	1.23556	Lipids and lipid-like molecules		Effect~estimates~by~genotype	ADRD~PRS
Noncarrier	C48:2 TAG	1.07599	Lipids and lipid-like molecules		Effect~estimates~by~genotype	italic('APOE4')
Heterozygote	C48:2 TAG	1.0664	Lipids and lipid-like molecules		Effect~estimates~by~genotype	italic('APOE4')
Low	C48:2 TAG	0.909727	Lipids and lipid-like molecules		Effect~estimates~by~genotype	ADRD~PRS
High	C48:2 TAG	1.03052	Lipids and lipid-like molecules		Effect~estimates~by~genotype	ADRD~PRS
Homozygote	C48:2 TAG	0.57301	Lipids and lipid-like molecules	*	Effect~estimates~by~genotype	italic('APOE4')
Intermediate	C48:1 TAG	1.27966	Lipids and lipid-like molecules		Effect~estimates~by~genotype	ADRD~PRS
High	C48:1 TAG	1.00857	Lipids and lipid-like molecules		Effect~estimates~by~genotype	ADRD~PRS
Noncarrier	C48:1 TAG	1.07691	Lipids and lipid-like molecules		Effect~estimates~by~genotype	italic('APOE4')
Homozygote	C48:1 TAG	0.474584	Lipids and lipid-like molecules	*	Effect~estimates~by~genotype	italic('APOE4')
Heterozygote	C48:1 TAG	1.08221	Lipids and lipid-like molecules		Effect~estimates~by~genotype	italic('APOE4')
Low	C48:1 TAG	0.929193	Lipids and lipid-like molecules		Effect~estimates~by~genotype	ADRD~PRS
Low	C48:0 TAG	0.980497	Lipids and lipid-like molecules		Effect~estimates~by~genotype	ADRD~PRS
Homozygote	C48:0 TAG	0.469504	Lipids and lipid-like molecules	*	Effect~estimates~by~genotype	italic('APOE4')
Heterozygote	C48:0 TAG	1.02541	Lipids and lipid-like molecules		Effect~estimates~by~genotype	italic('APOE4')
Intermediate	C48:0 TAG	1.24225	Lipids and lipid-like molecules		Effect~estimates~by~genotype	ADRD~PRS
High	C48:0 TAG	0.947351	Lipids and lipid-like molecules		Effect~estimates~by~genotype	ADRD~PRS
Noncarrier	C48:0 TAG	1.07715	Lipids and lipid-like molecules		Effect~estimates~by~genotype	italic('APOE4')
Intermediate	C47:2 TAG	1.28746	Lipids and lipid-like molecules		Effect~estimates~by~genotype	ADRD~PRS
Homozygote	C47:2 TAG	0.611635	Lipids and lipid-like molecules	*	Effect~estimates~by~genotype	italic('APOE4')
Low	C47:2 TAG	0.912045	Lipids and lipid-like molecules		Effect~estimates~by~genotype	ADRD~PRS
High	C47:2 TAG	1.01123	Lipids and lipid-like molecules		Effect~estimates~by~genotype	ADRD~PRS
Heterozygote	C47:2 TAG	1.05138	Lipids and lipid-like molecules		Effect~estimates~by~genotype	italic('APOE4')
Noncarrier	C47:2 TAG	1.069	Lipids and lipid-like molecules		Effect~estimates~by~genotype	italic('APOE4')
Heterozygote	C47:1 TAG	1.02964	Lipids and lipid-like molecules		Effect~estimates~by~genotype	italic('APOE4')
High	C47:1 TAG	0.988715	Lipids and lipid-like molecules		Effect~estimates~by~genotype	ADRD~PRS
Noncarrier	C47:1 TAG	1.06324	Lipids and lipid-like molecules		Effect~estimates~by~genotype	italic('APOE4')
Intermediate	C47:1 TAG	1.25111	Lipids and lipid-like molecules		Effect~estimates~by~genotype	ADRD~PRS
Low	C47:1 TAG	0.908558	Lipids and lipid-like molecules		Effect~estimates~by~genotype	ADRD~PRS
Homozygote	C47:1 TAG	0.540017	Lipids and lipid-like molecules	*	Effect~estimates~by~genotype	italic('APOE4')
High	C46:2 TAG	1.00839	Lipids and lipid-like molecules		Effect~estimates~by~genotype	ADRD~PRS
Heterozygote	C46:2 TAG	1.06768	Lipids and lipid-like molecules		Effect~estimates~by~genotype	italic('APOE4')
Low	C46:2 TAG	0.879393	Lipids and lipid-like molecules		Effect~estimates~by~genotype	ADRD~PRS
Noncarrier	C46:2 TAG	1.0223	Lipids and lipid-like molecules		Effect~estimates~by~genotype	italic('APOE4')
Homozygote	C46:2 TAG	0.656524	Lipids and lipid-like molecules		Effect~estimates~by~genotype	italic('APOE4')
Intermediate	C46:2 TAG	1.19293	Lipids and lipid-like molecules		Effect~estimates~by~genotype	ADRD~PRS
Low	C46:1 TAG	0.899488	Lipids and lipid-like molecules		Effect~estimates~by~genotype	ADRD~PRS
Homozygote	C46:1 TAG	0.574039	Lipids and lipid-like molecules	*	Effect~estimates~by~genotype	italic('APOE4')
Noncarrier	C46:1 TAG	1.06335	Lipids and lipid-like molecules		Effect~estimates~by~genotype	italic('APOE4')
Intermediate	C46:1 TAG	1.23011	Lipids and lipid-like molecules		Effect~estimates~by~genotype	ADRD~PRS
Heterozygote	C46:1 TAG	1.06201	Lipids and lipid-like molecules		Effect~estimates~by~genotype	italic('APOE4')
High	C46:1 TAG	1.01471	Lipids and lipid-like molecules		Effect~estimates~by~genotype	ADRD~PRS
Low	C46:0 TAG	0.940198	Lipids and lipid-like molecules		Effect~estimates~by~genotype	ADRD~PRS
Intermediate	C46:0 TAG	1.23766	Lipids and lipid-like molecules		Effect~estimates~by~genotype	ADRD~PRS
Homozygote	C46:0 TAG	0.509831	Lipids and lipid-like molecules	*	Effect~estimates~by~genotype	italic('APOE4')
Heterozygote	C46:0 TAG	1.02425	Lipids and lipid-like molecules		Effect~estimates~by~genotype	italic('APOE4')
High	C46:0 TAG	0.978203	Lipids and lipid-like molecules		Effect~estimates~by~genotype	ADRD~PRS
Noncarrier	C46:0 TAG	1.07878	Lipids and lipid-like molecules		Effect~estimates~by~genotype	italic('APOE4')
Intermediate	C45:1 TAG	1.24955	Lipids and lipid-like molecules		Effect~estimates~by~genotype	ADRD~PRS
Noncarrier	C45:1 TAG	1.04738	Lipids and lipid-like molecules		Effect~estimates~by~genotype	italic('APOE4')
Homozygote	C45:1 TAG	0.476252	Lipids and lipid-like molecules	*	Effect~estimates~by~genotype	italic('APOE4')
Low	C45:1 TAG	0.90023	Lipids and lipid-like molecules		Effect~estimates~by~genotype	ADRD~PRS
High	C45:1 TAG	0.970473	Lipids and lipid-like molecules		Effect~estimates~by~genotype	ADRD~PRS
Heterozygote	C45:1 TAG	1.0065	Lipids and lipid-like molecules		Effect~estimates~by~genotype	italic('APOE4')
Low	C45:0 TAG	0.891001	Lipids and lipid-like molecules		Effect~estimates~by~genotype	ADRD~PRS
Heterozygote	C45:0 TAG	0.92581	Lipids and lipid-like molecules		Effect~estimates~by~genotype	italic('APOE4')
High	C45:0 TAG	0.835473	Lipids and lipid-like molecules		Effect~estimates~by~genotype	ADRD~PRS
Intermediate	C45:0 TAG	1.2139	Lipids and lipid-like molecules		Effect~estimates~by~genotype	ADRD~PRS
Noncarrier	C45:0 TAG	1.04838	Lipids and lipid-like molecules		Effect~estimates~by~genotype	italic('APOE4')
Homozygote	C45:0 TAG	NA	Lipids and lipid-like molecules		Effect~estimates~by~genotype	italic('APOE4')
Low	C43:1 TAG	0.928937	Lipids and lipid-like molecules		Effect~estimates~by~genotype	ADRD~PRS
Heterozygote	C43:1 TAG	0.997188	Lipids and lipid-like molecules		Effect~estimates~by~genotype	italic('APOE4')
Intermediate	C43:1 TAG	1.20179	Lipids and lipid-like molecules		Effect~estimates~by~genotype	ADRD~PRS
Homozygote	C43:1 TAG	0.495345	Lipids and lipid-like molecules	*	Effect~estimates~by~genotype	italic('APOE4')
High	C43:1 TAG	0.947988	Lipids and lipid-like molecules		Effect~estimates~by~genotype	ADRD~PRS
Noncarrier	C43:1 TAG	1.02007	Lipids and lipid-like molecules		Effect~estimates~by~genotype	italic('APOE4')
Homozygote	C40:6 PS	NA	Lipids and lipid-like molecules		Effect~estimates~by~genotype	italic('APOE4')
Heterozygote	C40:6 PS	1.28746	Lipids and lipid-like molecules		Effect~estimates~by~genotype	italic('APOE4')
Noncarrier	C40:6 PS	1.19905	Lipids and lipid-like molecules		Effect~estimates~by~genotype	italic('APOE4')
Intermediate	C40:6 PS	1.28746	Lipids and lipid-like molecules		Effect~estimates~by~genotype	ADRD~PRS
High	C40:6 PS	0.931923	Lipids and lipid-like molecules		Effect~estimates~by~genotype	ADRD~PRS
Low	C40:6 PS	NA	Lipids and lipid-like molecules		Effect~estimates~by~genotype	ADRD~PRS
High	C40:6 PE	0.924166	Lipids and lipid-like molecules		Effect~estimates~by~genotype	ADRD~PRS
Noncarrier	C40:6 PE	0.971561	Lipids and lipid-like molecules		Effect~estimates~by~genotype	italic('APOE4')
Homozygote	C40:6 PE	0.469504	Lipids and lipid-like molecules	*	Effect~estimates~by~genotype	italic('APOE4')
Low	C40:6 PE	0.810629	Lipids and lipid-like molecules		Effect~estimates~by~genotype	ADRD~PRS
Heterozygote	C40:6 PE	0.961423	Lipids and lipid-like molecules		Effect~estimates~by~genotype	italic('APOE4')
Intermediate	C40:6 PE	1.21668	Lipids and lipid-like molecules		Effect~estimates~by~genotype	ADRD~PRS
Low	C38:6 PE	0.750526	Lipids and lipid-like molecules		Effect~estimates~by~genotype	ADRD~PRS
Noncarrier	C38:6 PE	0.959054	Lipids and lipid-like molecules		Effect~estimates~by~genotype	italic('APOE4')
Homozygote	C38:6 PE	0.469504	Lipids and lipid-like molecules	*	Effect~estimates~by~genotype	italic('APOE4')
High	C38:6 PE	0.913419	Lipids and lipid-like molecules		Effect~estimates~by~genotype	ADRD~PRS
Heterozygote	C38:6 PE	0.9433	Lipids and lipid-like molecules		Effect~estimates~by~genotype	italic('APOE4')
Intermediate	C38:6 PE	1.23057	Lipids and lipid-like molecules		Effect~estimates~by~genotype	ADRD~PRS
High	C38:3 PC	0.913855	Lipids and lipid-like molecules		Effect~estimates~by~genotype	ADRD~PRS
Intermediate	C38:3 PC	1.10534	Lipids and lipid-like molecules		Effect~estimates~by~genotype	ADRD~PRS
Noncarrier	C38:3 PC	1.05019	Lipids and lipid-like molecules		Effect~estimates~by~genotype	italic('APOE4')
Homozygote	C38:3 PC	0.61528	Lipids and lipid-like molecules		Effect~estimates~by~genotype	italic('APOE4')
Heterozygote	C38:3 PC	0.906397	Lipids and lipid-like molecules		Effect~estimates~by~genotype	italic('APOE4')
Low	C38:3 PC	1.09665	Lipids and lipid-like molecules		Effect~estimates~by~genotype	ADRD~PRS
Homozygote	C36:2 PE	0.476623	Lipids and lipid-like molecules	*	Effect~estimates~by~genotype	italic('APOE4')
Noncarrier	C36:2 PE	0.955922	Lipids and lipid-like molecules		Effect~estimates~by~genotype	italic('APOE4')
Low	C36:2 PE	0.878548	Lipids and lipid-like molecules		Effect~estimates~by~genotype	ADRD~PRS
Heterozygote	C36:2 PE	0.832583	Lipids and lipid-like molecules		Effect~estimates~by~genotype	italic('APOE4')
Intermediate	C36:2 PE	1.08049	Lipids and lipid-like molecules		Effect~estimates~by~genotype	ADRD~PRS
High	C36:2 PE	0.859508	Lipids and lipid-like molecules		Effect~estimates~by~genotype	ADRD~PRS
Heterozygote	C36:2 DAG	1.04136	Lipids and lipid-like molecules		Effect~estimates~by~genotype	italic('APOE4')
Homozygote	C36:2 DAG	0.469504	Lipids and lipid-like molecules	*	Effect~estimates~by~genotype	italic('APOE4')
Intermediate	C36:2 DAG	1.19815	Lipids and lipid-like molecules		Effect~estimates~by~genotype	ADRD~PRS
Low	C36:2 DAG	0.90105	Lipids and lipid-like molecules		Effect~estimates~by~genotype	ADRD~PRS
High	C36:2 DAG	0.963141	Lipids and lipid-like molecules		Effect~estimates~by~genotype	ADRD~PRS
Noncarrier	C36:2 DAG	1.00924	Lipids and lipid-like molecules		Effect~estimates~by~genotype	italic('APOE4')
Low	C36:1 PE	0.937111	Lipids and lipid-like molecules		Effect~estimates~by~genotype	ADRD~PRS
Intermediate	C36:1 PE	1.15581	Lipids and lipid-like molecules		Effect~estimates~by~genotype	ADRD~PRS
High	C36:1 PE	0.857396	Lipids and lipid-like molecules		Effect~estimates~by~genotype	ADRD~PRS
Noncarrier	C36:1 PE	1.00644	Lipids and lipid-like molecules		Effect~estimates~by~genotype	italic('APOE4')
Homozygote	C36:1 PE	0.538788	Lipids and lipid-like molecules	*	Effect~estimates~by~genotype	italic('APOE4')
Heterozygote	C36:1 PE	0.834826	Lipids and lipid-like molecules		Effect~estimates~by~genotype	italic('APOE4')
Homozygote	C36:1 PC	0.691561	Lipids and lipid-like molecules		Effect~estimates~by~genotype	italic('APOE4')
Intermediate	C36:1 PC	1.06462	Lipids and lipid-like molecules		Effect~estimates~by~genotype	ADRD~PRS
Heterozygote	C36:1 PC	0.940682	Lipids and lipid-like molecules		Effect~estimates~by~genotype	italic('APOE4')
Noncarrier	C36:1 PC	1.04015	Lipids and lipid-like molecules		Effect~estimates~by~genotype	italic('APOE4')
Low	C36:1 PC	1.07616	Lipids and lipid-like molecules		Effect~estimates~by~genotype	ADRD~PRS
High	C36:1 PC	0.935365	Lipids and lipid-like molecules		Effect~estimates~by~genotype	ADRD~PRS
Low	C36:1 DAG	0.920858	Lipids and lipid-like molecules		Effect~estimates~by~genotype	ADRD~PRS
Intermediate	C36:1 DAG	1.24495	Lipids and lipid-like molecules		Effect~estimates~by~genotype	ADRD~PRS
Homozygote	C36:1 DAG	0.469504	Lipids and lipid-like molecules	*	Effect~estimates~by~genotype	italic('APOE4')
High	C36:1 DAG	0.930662	Lipids and lipid-like molecules		Effect~estimates~by~genotype	ADRD~PRS
Heterozygote	C36:1 DAG	0.991717	Lipids and lipid-like molecules		Effect~estimates~by~genotype	italic('APOE4')
Noncarrier	C36:1 DAG	1.03331	Lipids and lipid-like molecules		Effect~estimates~by~genotype	italic('APOE4')
Homozygote	C36:0 PE	0.800981	Lipids and lipid-like molecules		Effect~estimates~by~genotype	italic('APOE4')
Intermediate	C36:0 PE	1.20642	Lipids and lipid-like molecules		Effect~estimates~by~genotype	ADRD~PRS
Heterozygote	C36:0 PE	1.00383	Lipids and lipid-like molecules		Effect~estimates~by~genotype	italic('APOE4')
Low	C36:0 PE	0.927334	Lipids and lipid-like molecules		Effect~estimates~by~genotype	ADRD~PRS
Noncarrier	C36:0 PE	1.03585	Lipids and lipid-like molecules		Effect~estimates~by~genotype	italic('APOE4')
High	C36:0 PE	0.968137	Lipids and lipid-like molecules		Effect~estimates~by~genotype	ADRD~PRS
Heterozygote	C34:2 PE	0.845463	Lipids and lipid-like molecules		Effect~estimates~by~genotype	italic('APOE4')
High	C34:2 PE	0.856532	Lipids and lipid-like molecules		Effect~estimates~by~genotype	ADRD~PRS
Noncarrier	C34:2 PE	0.949587	Lipids and lipid-like molecules		Effect~estimates~by~genotype	italic('APOE4')
Homozygote	C34:2 PE	0.469504	Lipids and lipid-like molecules	*	Effect~estimates~by~genotype	italic('APOE4')
Intermediate	C34:2 PE	1.08715	Lipids and lipid-like molecules		Effect~estimates~by~genotype	ADRD~PRS
Low	C34:2 PE	0.84196	Lipids and lipid-like molecules		Effect~estimates~by~genotype	ADRD~PRS
Low	C34:1 PC	0.989202	Lipids and lipid-like molecules		Effect~estimates~by~genotype	ADRD~PRS
Homozygote	C34:1 PC	0.469504	Lipids and lipid-like molecules	*	Effect~estimates~by~genotype	italic('APOE4')
Intermediate	C34:1 PC	1.20529	Lipids and lipid-like molecules		Effect~estimates~by~genotype	ADRD~PRS
Heterozygote	C34:1 PC	1.06947	Lipids and lipid-like molecules		Effect~estimates~by~genotype	italic('APOE4')
Noncarrier	C34:1 PC	1.10444	Lipids and lipid-like molecules		Effect~estimates~by~genotype	italic('APOE4')
High	C34:1 PC	1.01806	Lipids and lipid-like molecules		Effect~estimates~by~genotype	ADRD~PRS
Heterozygote	C34:1 DAG	1.08608	Lipids and lipid-like molecules		Effect~estimates~by~genotype	italic('APOE4')
Low	C34:1 DAG	0.875654	Lipids and lipid-like molecules		Effect~estimates~by~genotype	ADRD~PRS
Homozygote	C34:1 DAG	0.469504	Lipids and lipid-like molecules	*	Effect~estimates~by~genotype	italic('APOE4')
Noncarrier	C34:1 DAG	1.02953	Lipids and lipid-like molecules		Effect~estimates~by~genotype	italic('APOE4')
High	C34:1 DAG	0.963331	Lipids and lipid-like molecules		Effect~estimates~by~genotype	ADRD~PRS
Intermediate	C34:1 DAG	1.28622	Lipids and lipid-like molecules		Effect~estimates~by~genotype	ADRD~PRS
Homozygote	C34:0 PE	0.807082	Lipids and lipid-like molecules		Effect~estimates~by~genotype	italic('APOE4')
Intermediate	C34:0 PE	1.21184	Lipids and lipid-like molecules		Effect~estimates~by~genotype	ADRD~PRS
Low	C34:0 PE	0.913197	Lipids and lipid-like molecules		Effect~estimates~by~genotype	ADRD~PRS
Heterozygote	C34:0 PE	0.98243	Lipids and lipid-like molecules		Effect~estimates~by~genotype	italic('APOE4')
High	C34:0 PE	0.979683	Lipids and lipid-like molecules		Effect~estimates~by~genotype	ADRD~PRS
Noncarrier	C34:0 PE	1.04663	Lipids and lipid-like molecules		Effect~estimates~by~genotype	italic('APOE4')
Homozygote	C34:0 DAG	0.469504	Lipids and lipid-like molecules	*	Effect~estimates~by~genotype	italic('APOE4')
Noncarrier	C34:0 DAG	1.08837	Lipids and lipid-like molecules		Effect~estimates~by~genotype	italic('APOE4')
Heterozygote	C34:0 DAG	1.04496	Lipids and lipid-like molecules		Effect~estimates~by~genotype	italic('APOE4')
Intermediate	C34:0 DAG	1.28746	Lipids and lipid-like molecules		Effect~estimates~by~genotype	ADRD~PRS
High	C34:0 DAG	0.955362	Lipids and lipid-like molecules		Effect~estimates~by~genotype	ADRD~PRS
Low	C34:0 DAG	0.970362	Lipids and lipid-like molecules		Effect~estimates~by~genotype	ADRD~PRS
Homozygote	C32:2 PC	1.16157	Lipids and lipid-like molecules		Effect~estimates~by~genotype	italic('APOE4')
Heterozygote	C32:2 PC	1.09425	Lipids and lipid-like molecules		Effect~estimates~by~genotype	italic('APOE4')
Noncarrier	C32:2 PC	1.04298	Lipids and lipid-like molecules		Effect~estimates~by~genotype	italic('APOE4')
Low	C32:2 PC	0.931739	Lipids and lipid-like molecules		Effect~estimates~by~genotype	ADRD~PRS
Intermediate	C32:2 PC	1.09079	Lipids and lipid-like molecules		Effect~estimates~by~genotype	ADRD~PRS
High	C32:2 PC	1.12217	Lipids and lipid-like molecules		Effect~estimates~by~genotype	ADRD~PRS
Heterozygote	C32:1 PC	1.12572	Lipids and lipid-like molecules		Effect~estimates~by~genotype	italic('APOE4')
Noncarrier	C32:1 PC	1.12603	Lipids and lipid-like molecules		Effect~estimates~by~genotype	italic('APOE4')
Homozygote	C32:1 PC	0.538266	Lipids and lipid-like molecules	*	Effect~estimates~by~genotype	italic('APOE4')
Intermediate	C32:1 PC	1.23999	Lipids and lipid-like molecules		Effect~estimates~by~genotype	ADRD~PRS
Low	C32:1 PC	1.00623	Lipids and lipid-like molecules		Effect~estimates~by~genotype	ADRD~PRS
High	C32:1 PC	1.07533	Lipids and lipid-like molecules		Effect~estimates~by~genotype	ADRD~PRS
Intermediate	C32:1 DAG	1.27071	Lipids and lipid-like molecules		Effect~estimates~by~genotype	ADRD~PRS
Homozygote	C32:1 DAG	0.540033	Lipids and lipid-like molecules	*	Effect~estimates~by~genotype	italic('APOE4')
Heterozygote	C32:1 DAG	1.12432	Lipids and lipid-like molecules		Effect~estimates~by~genotype	italic('APOE4')
Low	C32:1 DAG	0.88766	Lipids and lipid-like molecules		Effect~estimates~by~genotype	ADRD~PRS
High	C32:1 DAG	1.03169	Lipids and lipid-like molecules		Effect~estimates~by~genotype	ADRD~PRS
Noncarrier	C32:1 DAG	1.06009	Lipids and lipid-like molecules		Effect~estimates~by~genotype	italic('APOE4')
Heterozygote	C32:0 PE	1.0352	Lipids and lipid-like molecules		Effect~estimates~by~genotype	italic('APOE4')
Low	C32:0 PE	0.93667	Lipids and lipid-like molecules		Effect~estimates~by~genotype	ADRD~PRS
Noncarrier	C32:0 PE	1.0433	Lipids and lipid-like molecules		Effect~estimates~by~genotype	italic('APOE4')
Intermediate	C32:0 PE	1.16	Lipids and lipid-like molecules		Effect~estimates~by~genotype	ADRD~PRS
Homozygote	C32:0 PE	0.882655	Lipids and lipid-like molecules		Effect~estimates~by~genotype	italic('APOE4')
High	C32:0 PE	1.03309	Lipids and lipid-like molecules		Effect~estimates~by~genotype	ADRD~PRS
Noncarrier	C32:0 DAG	1.03685	Lipids and lipid-like molecules		Effect~estimates~by~genotype	italic('APOE4')
High	C32:0 DAG	0.987542	Lipids and lipid-like molecules		Effect~estimates~by~genotype	ADRD~PRS
Homozygote	C32:0 DAG	0.469504	Lipids and lipid-like molecules	*	Effect~estimates~by~genotype	italic('APOE4')
Intermediate	C32:0 DAG	1.24402	Lipids and lipid-like molecules		Effect~estimates~by~genotype	ADRD~PRS
Heterozygote	C32:0 DAG	1.10355	Lipids and lipid-like molecules		Effect~estimates~by~genotype	italic('APOE4')
Low	C32:0 DAG	0.903039	Lipids and lipid-like molecules		Effect~estimates~by~genotype	ADRD~PRS
Low	C30:1 PC	0.94141	Lipids and lipid-like molecules		Effect~estimates~by~genotype	ADRD~PRS
Noncarrier	C30:1 PC	1.08365	Lipids and lipid-like molecules		Effect~estimates~by~genotype	italic('APOE4')
High	C30:1 PC	1.09084	Lipids and lipid-like molecules		Effect~estimates~by~genotype	ADRD~PRS
Homozygote	C30:1 PC	0.729025	Lipids and lipid-like molecules		Effect~estimates~by~genotype	italic('APOE4')
Intermediate	C30:1 PC	1.16566	Lipids and lipid-like molecules		Effect~estimates~by~genotype	ADRD~PRS
Heterozygote	C30:1 PC	1.11325	Lipids and lipid-like molecules		Effect~estimates~by~genotype	italic('APOE4')
High	C22:5 CE	1.06306	Lipids and lipid-like molecules		Effect~estimates~by~genotype	ADRD~PRS
Intermediate	C22:5 CE	0.97974	Lipids and lipid-like molecules		Effect~estimates~by~genotype	ADRD~PRS
Heterozygote	C22:5 CE	1.01752	Lipids and lipid-like molecules		Effect~estimates~by~genotype	italic('APOE4')
Homozygote	C22:5 CE	1.28746	Lipids and lipid-like molecules		Effect~estimates~by~genotype	italic('APOE4')
Noncarrier	C22:5 CE	1.06088	Lipids and lipid-like molecules		Effect~estimates~by~genotype	italic('APOE4')
Low	C22:5 CE	1.13807	Lipids and lipid-like molecules		Effect~estimates~by~genotype	ADRD~PRS
High	C20:4 CE	1.07283	Lipids and lipid-like molecules		Effect~estimates~by~genotype	ADRD~PRS
Homozygote	C20:4 CE	1.28746	Lipids and lipid-like molecules		Effect~estimates~by~genotype	italic('APOE4')
Heterozygote	C20:4 CE	1.0394	Lipids and lipid-like molecules		Effect~estimates~by~genotype	italic('APOE4')
Intermediate	C20:4 CE	1.00432	Lipids and lipid-like molecules		Effect~estimates~by~genotype	ADRD~PRS
Noncarrier	C20:4 CE	1.08379	Lipids and lipid-like molecules		Effect~estimates~by~genotype	italic('APOE4')
Low	C20:4 CE	1.10272	Lipids and lipid-like molecules		Effect~estimates~by~genotype	ADRD~PRS
Low	C18:2 CE	1.04758	Lipids and lipid-like molecules		Effect~estimates~by~genotype	ADRD~PRS
Heterozygote	C18:2 CE	0.942477	Lipids and lipid-like molecules		Effect~estimates~by~genotype	italic('APOE4')
High	C18:2 CE	1.02015	Lipids and lipid-like molecules		Effect~estimates~by~genotype	ADRD~PRS
Intermediate	C18:2 CE	0.889678	Lipids and lipid-like molecules		Effect~estimates~by~genotype	ADRD~PRS
Noncarrier	C18:2 CE	0.99226	Lipids and lipid-like molecules		Effect~estimates~by~genotype	italic('APOE4')
Homozygote	C18:2 CE	1.28746	Lipids and lipid-like molecules		Effect~estimates~by~genotype	italic('APOE4')
High	C18:1 CE	1.09114	Lipids and lipid-like molecules		Effect~estimates~by~genotype	ADRD~PRS
Noncarrier	C18:1 CE	1.03257	Lipids and lipid-like molecules		Effect~estimates~by~genotype	italic('APOE4')
Intermediate	C18:1 CE	0.885511	Lipids and lipid-like molecules		Effect~estimates~by~genotype	ADRD~PRS
Homozygote	C18:1 CE	1.28746	Lipids and lipid-like molecules	*	Effect~estimates~by~genotype	italic('APOE4')
Heterozygote	C18:1 CE	0.99028	Lipids and lipid-like molecules		Effect~estimates~by~genotype	italic('APOE4')
Low	C18:1 CE	1.09655	Lipids and lipid-like molecules		Effect~estimates~by~genotype	ADRD~PRS
High	C18:0 CE	1.02445	Lipids and lipid-like molecules		Effect~estimates~by~genotype	ADRD~PRS
Homozygote	C18:0 CE	1.28746	Lipids and lipid-like molecules	*	Effect~estimates~by~genotype	italic('APOE4')
Low	C18:0 CE	1.13837	Lipids and lipid-like molecules		Effect~estimates~by~genotype	ADRD~PRS
Noncarrier	C18:0 CE	1.0051	Lipids and lipid-like molecules		Effect~estimates~by~genotype	italic('APOE4')
Intermediate	C18:0 CE	0.887171	Lipids and lipid-like molecules		Effect~estimates~by~genotype	ADRD~PRS
Heterozygote	C18:0 CE	0.971663	Lipids and lipid-like molecules		Effect~estimates~by~genotype	italic('APOE4')
Low	C16:0 SM	1.00279	Lipids and lipid-like molecules		Effect~estimates~by~genotype	ADRD~PRS
Noncarrier	C16:0 SM	0.977844	Lipids and lipid-like molecules		Effect~estimates~by~genotype	italic('APOE4')
Intermediate	C16:0 SM	0.907838	Lipids and lipid-like molecules		Effect~estimates~by~genotype	ADRD~PRS
Heterozygote	C16:0 SM	1.0442	Lipids and lipid-like molecules		Effect~estimates~by~genotype	italic('APOE4')
High	C16:0 SM	1.0548	Lipids and lipid-like molecules		Effect~estimates~by~genotype	ADRD~PRS
Homozygote	C16:0 SM	1.28746	Lipids and lipid-like molecules	*	Effect~estimates~by~genotype	italic('APOE4')
Noncarrier	C16:0 CE	1.03571	Lipids and lipid-like molecules		Effect~estimates~by~genotype	italic('APOE4')
Homozygote	C16:0 CE	1.28746	Lipids and lipid-like molecules	*	Effect~estimates~by~genotype	italic('APOE4')
High	C16:0 CE	1.10445	Lipids and lipid-like molecules		Effect~estimates~by~genotype	ADRD~PRS
Heterozygote	C16:0 CE	1.02002	Lipids and lipid-like molecules		Effect~estimates~by~genotype	italic('APOE4')
Low	C16:0 CE	1.08575	Lipids and lipid-like molecules		Effect~estimates~by~genotype	ADRD~PRS
Intermediate	C16:0 CE	0.933004	Lipids and lipid-like molecules		Effect~estimates~by~genotype	ADRD~PRS
Homozygote	21-Deoxycortisol	1.28746	Lipids and lipid-like molecules		Effect~estimates~by~genotype	italic('APOE4')
High	21-Deoxycortisol	1.03638	Lipids and lipid-like molecules		Effect~estimates~by~genotype	ADRD~PRS
Low	21-Deoxycortisol	0.856437	Lipids and lipid-like molecules		Effect~estimates~by~genotype	ADRD~PRS
Heterozygote	21-Deoxycortisol	1.05347	Lipids and lipid-like molecules		Effect~estimates~by~genotype	italic('APOE4')
Noncarrier	21-Deoxycortisol	0.885482	Lipids and lipid-like molecules		Effect~estimates~by~genotype	italic('APOE4')
Intermediate	21-Deoxycortisol	0.806885	Lipids and lipid-like molecules		Effect~estimates~by~genotype	ADRD~PRS
Heterozygote	Hydroxycotinine	0.94669	Organoheterocyclic compounds		Effect~estimates~by~genotype	italic('APOE4')
High	Hydroxycotinine	0.969625	Organoheterocyclic compounds		Effect~estimates~by~genotype	ADRD~PRS
Low	Hydroxycotinine	1.01385	Organoheterocyclic compounds		Effect~estimates~by~genotype	ADRD~PRS
Intermediate	Hydroxycotinine	0.92491	Organoheterocyclic compounds		Effect~estimates~by~genotype	ADRD~PRS
Homozygote	Hydroxycotinine	0.469504	Organoheterocyclic compounds		Effect~estimates~by~genotype	italic('APOE4')
Noncarrier	Hydroxycotinine	1.02056	Organoheterocyclic compounds		Effect~estimates~by~genotype	italic('APOE4')
Homozygote	1-Methylhistamine	1.05881	Organic nitrogen compounds		Effect~estimates~by~genotype	italic('APOE4')
Intermediate	1-Methylhistamine	0.889362	Organic nitrogen compounds		Effect~estimates~by~genotype	ADRD~PRS
Low	1-Methylhistamine	0.899325	Organic nitrogen compounds		Effect~estimates~by~genotype	ADRD~PRS
High	1-Methylhistamine	1.11001	Organic nitrogen compounds		Effect~estimates~by~genotype	ADRD~PRS
Heterozygote	1-Methylhistamine	1.07885	Organic nitrogen compounds		Effect~estimates~by~genotype	italic('APOE4')
Noncarrier	1-Methylhistamine	0.92986	Organic nitrogen compounds		Effect~estimates~by~genotype	italic('APOE4')
High	Dimethylguanidino valeric acid	1.01625	Organic acids and derivatives		Effect~estimates~by~genotype	ADRD~PRS
Intermediate	Dimethylguanidino valeric acid	1.11677	Organic acids and derivatives		Effect~estimates~by~genotype	ADRD~PRS
Low	Dimethylguanidino valeric acid	1.06654	Organic acids and derivatives		Effect~estimates~by~genotype	ADRD~PRS
Noncarrier	Dimethylguanidino valeric acid	1.097	Organic acids and derivatives		Effect~estimates~by~genotype	italic('APOE4')
Heterozygote	Dimethylguanidino valeric acid	0.987249	Organic acids and derivatives		Effect~estimates~by~genotype	italic('APOE4')
Homozygote	Dimethylguanidino valeric acid	0.642947	Organic acids and derivatives		Effect~estimates~by~genotype	italic('APOE4')
Noncarrier	Citrulline	0.98983	Organic acids and derivatives		Effect~estimates~by~genotype	italic('APOE4')
Homozygote	Citrulline	1.28746	Organic acids and derivatives		Effect~estimates~by~genotype	italic('APOE4')
Intermediate	Citrulline	0.906242	Organic acids and derivatives		Effect~estimates~by~genotype	ADRD~PRS
Low	Citrulline	0.887716	Organic acids and derivatives		Effect~estimates~by~genotype	ADRD~PRS
Heterozygote	Citrulline	1.00685	Organic acids and derivatives		Effect~estimates~by~genotype	italic('APOE4')
High	Citrulline	1.01083	Organic acids and derivatives		Effect~estimates~by~genotype	ADRD~PRS
Noncarrier	Betaine	0.902138	Organic acids and derivatives		Effect~estimates~by~genotype	italic('APOE4')
Homozygote	Betaine	1.28746	Organic acids and derivatives	*	Effect~estimates~by~genotype	italic('APOE4')
Intermediate	Betaine	0.820897	Organic acids and derivatives		Effect~estimates~by~genotype	ADRD~PRS
Low	Betaine	0.926499	Organic acids and derivatives		Effect~estimates~by~genotype	ADRD~PRS
Heterozygote	Betaine	0.985703	Organic acids and derivatives		Effect~estimates~by~genotype	italic('APOE4')
High	Betaine	1.00107	Organic acids and derivatives		Effect~estimates~by~genotype	ADRD~PRS
Heterozygote	2-Aminoadipic acid	1.14464	Organic acids and derivatives		Effect~estimates~by~genotype	italic('APOE4')
Low	2-Aminoadipic acid	0.779042	Organic acids and derivatives		Effect~estimates~by~genotype	ADRD~PRS
Homozygote	2-Aminoadipic acid	NA	Organic acids and derivatives		Effect~estimates~by~genotype	italic('APOE4')
Noncarrier	2-Aminoadipic acid	0.998277	Organic acids and derivatives		Effect~estimates~by~genotype	italic('APOE4')
High	2-Aminoadipic acid	1.02765	Organic acids and derivatives		Effect~estimates~by~genotype	ADRD~PRS
Intermediate	2-Aminoadipic acid	1.12464	Organic acids and derivatives		Effect~estimates~by~genotype	ADRD~PRS

## Sheet: source_data_fig2a_2
inter_term	anno_metabolite_name_sig	wins_beta_fdr	sig	analysis_group	gene_group_anno
Heterozygote	C54:1 TAG	-0.0343252		Interaction~of~metabolites~and~genotype	italic('APOE4')
Heterozygote	C52:1 TAG	-0.0285903		Interaction~of~metabolites~and~genotype	italic('APOE4')
Heterozygote	C52:0 TAG	-0.035019		Interaction~of~metabolites~and~genotype	italic('APOE4')
Heterozygote	C51:1 TAG	-0.013389		Interaction~of~metabolites~and~genotype	italic('APOE4')
Heterozygote	C51:0 TAG	-0.0100972		Interaction~of~metabolites~and~genotype	italic('APOE4')
Heterozygote	C50:4 TAG	0.022907		Interaction~of~metabolites~and~genotype	italic('APOE4')
Heterozygote	C50:3 TAG	0.00182785		Interaction~of~metabolites~and~genotype	italic('APOE4')
Heterozygote	C50:2 TAG	-0.00254897		Interaction~of~metabolites~and~genotype	italic('APOE4')
Heterozygote	C50:1 TAG	-0.00996138		Interaction~of~metabolites~and~genotype	italic('APOE4')
Heterozygote	C50:0 TAG	-0.0163086		Interaction~of~metabolites~and~genotype	italic('APOE4')
Heterozygote	C49:1 TAG	-0.00588551		Interaction~of~metabolites~and~genotype	italic('APOE4')
Heterozygote	C48:2 TAG	-0.00185518		Interaction~of~metabolites~and~genotype	italic('APOE4')
Heterozygote	C48:1 TAG	-0.00258251		Interaction~of~metabolites~and~genotype	italic('APOE4')
Heterozygote	C48:0 TAG	-0.0132611		Interaction~of~metabolites~and~genotype	italic('APOE4')
Heterozygote	C47:2 TAG	-0.00248865		Interaction~of~metabolites~and~genotype	italic('APOE4')
Heterozygote	C47:1 TAG	-0.00238729		Interaction~of~metabolites~and~genotype	italic('APOE4')
Heterozygote	C46:2 TAG	-9.87088e-05		Interaction~of~metabolites~and~genotype	italic('APOE4')
Heterozygote	C46:1 TAG	-0.00174924		Interaction~of~metabolites~and~genotype	italic('APOE4')
Heterozygote	C46:0 TAG	-0.00898346		Interaction~of~metabolites~and~genotype	italic('APOE4')
Heterozygote	C45:1 TAG	-0.00576188		Interaction~of~metabolites~and~genotype	italic('APOE4')
Heterozygote	C45:0 TAG	-0.027476		Interaction~of~metabolites~and~genotype	italic('APOE4')
Heterozygote	C43:1 TAG	-0.00445479		Interaction~of~metabolites~and~genotype	italic('APOE4')
Heterozygote	C40:6 PS	-0.00504978		Interaction~of~metabolites~and~genotype	italic('APOE4')
Heterozygote	C40:6 PE	-0.00830531		Interaction~of~metabolites~and~genotype	italic('APOE4')
Heterozygote	C38:6 PE	-0.00725321		Interaction~of~metabolites~and~genotype	italic('APOE4')
Heterozygote	C38:3 PC	-0.0547578		Interaction~of~metabolites~and~genotype	italic('APOE4')
Heterozygote	C36:2 PE	-0.0598595		Interaction~of~metabolites~and~genotype	italic('APOE4')
Heterozygote	C36:2 DAG	-0.00171272		Interaction~of~metabolites~and~genotype	italic('APOE4')
Heterozygote	C36:1 PE	-0.076562		Interaction~of~metabolites~and~genotype	italic('APOE4')
Heterozygote	C36:1 PC	-0.023021		Interaction~of~metabolites~and~genotype	italic('APOE4')
Heterozygote	C36:1 DAG	-0.0174157		Interaction~of~metabolites~and~genotype	italic('APOE4')
Heterozygote	C36:0 PE	-0.00450064		Interaction~of~metabolites~and~genotype	italic('APOE4')
Heterozygote	C34:2 PE	-0.0395147		Interaction~of~metabolites~and~genotype	italic('APOE4')
Heterozygote	C34:1 PC	-0.00267269		Interaction~of~metabolites~and~genotype	italic('APOE4')
Heterozygote	C34:1 DAG	-0.000828165		Interaction~of~metabolites~and~genotype	italic('APOE4')
Heterozygote	C34:0 PE	-0.0115029		Interaction~of~metabolites~and~genotype	italic('APOE4')
Heterozygote	C34:0 DAG	-0.0129089		Interaction~of~metabolites~and~genotype	italic('APOE4')
Heterozygote	C32:2 PC	0.00136846		Interaction~of~metabolites~and~genotype	italic('APOE4')
Heterozygote	C32:1 PC	-0.00144764		Interaction~of~metabolites~and~genotype	italic('APOE4')
Heterozygote	C32:1 DAG	-1.24107e-05		Interaction~of~metabolites~and~genotype	italic('APOE4')
Heterozygote	C32:0 PE	-0.00181246		Interaction~of~metabolites~and~genotype	italic('APOE4')
Heterozygote	C32:0 DAG	-0.000884329		Interaction~of~metabolites~and~genotype	italic('APOE4')
Heterozygote	C30:1 PC	3.47793e-06		Interaction~of~metabolites~and~genotype	italic('APOE4')
Heterozygote	C22:5 CE	0.000932043		Interaction~of~metabolites~and~genotype	italic('APOE4')
Heterozygote	C20:4 CE	0.000344866		Interaction~of~metabolites~and~genotype	italic('APOE4')
Heterozygote	C18:2 CE	0.00325584		Interaction~of~metabolites~and~genotype	italic('APOE4')
Heterozygote	C18:1 CE	0.00151586		Interaction~of~metabolites~and~genotype	italic('APOE4')
Heterozygote	C18:0 CE	3.54691e-06		Interaction~of~metabolites~and~genotype	italic('APOE4')
Heterozygote	C16:0 SM	0.00321373		Interaction~of~metabolites~and~genotype	italic('APOE4')
Heterozygote	C16:0 CE	0.0017274		Interaction~of~metabolites~and~genotype	italic('APOE4')
Heterozygote	21-Deoxycortisol	0.0302494		Interaction~of~metabolites~and~genotype	italic('APOE4')
Heterozygote	Hydroxycotinine	0.000595627		Interaction~of~metabolites~and~genotype	italic('APOE4')
Heterozygote	1-Methylhistamine	0.0302494		Interaction~of~metabolites~and~genotype	italic('APOE4')
Heterozygote	Dimethylguanidino valeric acid	-0.0255224		Interaction~of~metabolites~and~genotype	italic('APOE4')
Heterozygote	Citrulline	-7.31405e-06		Interaction~of~metabolites~and~genotype	italic('APOE4')
Heterozygote	Betaine	0.00186133		Interaction~of~metabolites~and~genotype	italic('APOE4')
Heterozygote	2-Aminoadipic acid	-0.000266279		Interaction~of~metabolites~and~genotype	italic('APOE4')
Homozygote	C54:1 TAG	-0.076562	**	Interaction~of~metabolites~and~genotype	italic('APOE4')
Homozygote	C52:1 TAG	-0.076562	**	Interaction~of~metabolites~and~genotype	italic('APOE4')
Homozygote	C52:0 TAG	-0.076562	**	Interaction~of~metabolites~and~genotype	italic('APOE4')
Homozygote	C51:1 TAG	-0.076562	**	Interaction~of~metabolites~and~genotype	italic('APOE4')
Homozygote	C51:0 TAG	-0.076562	**	Interaction~of~metabolites~and~genotype	italic('APOE4')
Homozygote	C50:4 TAG	-0.076562	**	Interaction~of~metabolites~and~genotype	italic('APOE4')
Homozygote	C50:3 TAG	-0.076562	**	Interaction~of~metabolites~and~genotype	italic('APOE4')
Homozygote	C50:2 TAG	-0.076562	**	Interaction~of~metabolites~and~genotype	italic('APOE4')
Homozygote	C50:1 TAG	-0.076562	**	Interaction~of~metabolites~and~genotype	italic('APOE4')
Homozygote	C50:0 TAG	-0.076562	**	Interaction~of~metabolites~and~genotype	italic('APOE4')
Homozygote	C49:1 TAG	-0.076562	**	Interaction~of~metabolites~and~genotype	italic('APOE4')
Homozygote	C48:2 TAG	-0.076562	**	Interaction~of~metabolites~and~genotype	italic('APOE4')
Homozygote	C48:1 TAG	-0.076562	**	Interaction~of~metabolites~and~genotype	italic('APOE4')
Homozygote	C48:0 TAG	-0.076562	**	Interaction~of~metabolites~and~genotype	italic('APOE4')
Homozygote	C47:2 TAG	-0.076562	**	Interaction~of~metabolites~and~genotype	italic('APOE4')
Homozygote	C47:1 TAG	-0.076562	**	Interaction~of~metabolites~and~genotype	italic('APOE4')
Homozygote	C46:2 TAG	-0.076562	**	Interaction~of~metabolites~and~genotype	italic('APOE4')
Homozygote	C46:1 TAG	-0.076562	**	Interaction~of~metabolites~and~genotype	italic('APOE4')
Homozygote	C46:0 TAG	-0.076562	**	Interaction~of~metabolites~and~genotype	italic('APOE4')
Homozygote	C45:1 TAG	-0.076562	**	Interaction~of~metabolites~and~genotype	italic('APOE4')
Homozygote	C45:0 TAG	-0.076562	**	Interaction~of~metabolites~and~genotype	italic('APOE4')
Homozygote	C43:1 TAG	-0.076562	**	Interaction~of~metabolites~and~genotype	italic('APOE4')
Homozygote	C40:6 PS	-0.076562	**	Interaction~of~metabolites~and~genotype	italic('APOE4')
Homozygote	C40:6 PE	-0.076562	**	Interaction~of~metabolites~and~genotype	italic('APOE4')
Homozygote	C38:6 PE	-0.076562	**	Interaction~of~metabolites~and~genotype	italic('APOE4')
Homozygote	C38:3 PC	-0.076562	**	Interaction~of~metabolites~and~genotype	italic('APOE4')
Homozygote	C36:2 PE	-0.076562	**	Interaction~of~metabolites~and~genotype	italic('APOE4')
Homozygote	C36:2 DAG	-0.076562	**	Interaction~of~metabolites~and~genotype	italic('APOE4')
Homozygote	C36:1 PE	-0.076562	**	Interaction~of~metabolites~and~genotype	italic('APOE4')
Homozygote	C36:1 PC	-0.076562	**	Interaction~of~metabolites~and~genotype	italic('APOE4')
Homozygote	C36:1 DAG	-0.076562	**	Interaction~of~metabolites~and~genotype	italic('APOE4')
Homozygote	C36:0 PE	-0.00464416		Interaction~of~metabolites~and~genotype	italic('APOE4')
Homozygote	C34:2 PE	-0.076562	**	Interaction~of~metabolites~and~genotype	italic('APOE4')
Homozygote	C34:1 PC	-0.076562	**	Interaction~of~metabolites~and~genotype	italic('APOE4')
Homozygote	C34:1 DAG	-0.076562	**	Interaction~of~metabolites~and~genotype	italic('APOE4')
Homozygote	C34:0 PE	-0.0065524		Interaction~of~metabolites~and~genotype	italic('APOE4')
Homozygote	C34:0 DAG	-0.076562	**	Interaction~of~metabolites~and~genotype	italic('APOE4')
Homozygote	C32:2 PC	-0.076562		Interaction~of~metabolites~and~genotype	italic('APOE4')
Homozygote	C32:1 PC	-0.076562	**	Interaction~of~metabolites~and~genotype	italic('APOE4')
Homozygote	C32:1 DAG	-0.076562	**	Interaction~of~metabolites~and~genotype	italic('APOE4')
Homozygote	C32:0 PE	-0.0206297		Interaction~of~metabolites~and~genotype	italic('APOE4')
Homozygote	C32:0 DAG	-0.076562	**	Interaction~of~metabolites~and~genotype	italic('APOE4')
Homozygote	C30:1 PC	-0.076562	**	Interaction~of~metabolites~and~genotype	italic('APOE4')
Homozygote	C22:5 CE	0.0302494	**	Interaction~of~metabolites~and~genotype	italic('APOE4')
Homozygote	C20:4 CE	0.0302494	**	Interaction~of~metabolites~and~genotype	italic('APOE4')
Homozygote	C18:2 CE	0.0302494	**	Interaction~of~metabolites~and~genotype	italic('APOE4')
Homozygote	C18:1 CE	0.0302494	**	Interaction~of~metabolites~and~genotype	italic('APOE4')
Homozygote	C18:0 CE	0.0302494	**	Interaction~of~metabolites~and~genotype	italic('APOE4')
Homozygote	C16:0 SM	0.0302494	**	Interaction~of~metabolites~and~genotype	italic('APOE4')
Homozygote	C16:0 CE	0.0302494	**	Interaction~of~metabolites~and~genotype	italic('APOE4')
Homozygote	21-Deoxycortisol	-0.0120198		Interaction~of~metabolites~and~genotype	italic('APOE4')
Homozygote	Hydroxycotinine	-0.076562	**	Interaction~of~metabolites~and~genotype	italic('APOE4')
Homozygote	1-Methylhistamine	-0.00598892		Interaction~of~metabolites~and~genotype	italic('APOE4')
Homozygote	Dimethylguanidino valeric acid	0.000640577		Interaction~of~metabolites~and~genotype	italic('APOE4')
Homozygote	Citrulline	0.0302494	**	Interaction~of~metabolites~and~genotype	italic('APOE4')
Homozygote	Betaine	0.0302494	**	Interaction~of~metabolites~and~genotype	italic('APOE4')
Homozygote	2-Aminoadipic acid	0.0302494		Interaction~of~metabolites~and~genotype	italic('APOE4')
rs7912495-A~(italic('USP6NL'))	C54:1 TAG	0.00489516		Interaction~of~metabolites~and~genotype	Other~AD/ADRD~variants
rs2830489-C~(italic('ADAMTS1'))	C54:1 TAG	-0.00844431		Interaction~of~metabolites~and~genotype	Other~AD/ADRD~variants
rs12592898-A~(italic('CTSH'))	C54:1 TAG	0.0257523		Interaction~of~metabolites~and~genotype	Other~AD/ADRD~variants
rs1800978-C~(italic('ABCA1'))	C54:1 TAG	-0.00270701		Interaction~of~metabolites~and~genotype	Other~AD/ADRD~variants
rs2154481-C~(italic('APP'))	C54:1 TAG	0.0302494		Interaction~of~metabolites~and~genotype	Other~AD/ADRD~variants
rs12592898-A~(italic('CTSH'))	C52:1 TAG	0.0302494		Interaction~of~metabolites~and~genotype	Other~AD/ADRD~variants
rs2154481-C~(italic('APP'))	C52:1 TAG	0.0302494		Interaction~of~metabolites~and~genotype	Other~AD/ADRD~variants
rs2830489-C~(italic('ADAMTS1'))	C52:1 TAG	-0.00492912		Interaction~of~metabolites~and~genotype	Other~AD/ADRD~variants
rs1800978-C~(italic('ABCA1'))	C52:1 TAG	-0.00487569		Interaction~of~metabolites~and~genotype	Other~AD/ADRD~variants
rs7912495-A~(italic('USP6NL'))	C52:1 TAG	0.00568917		Interaction~of~metabolites~and~genotype	Other~AD/ADRD~variants
rs12592898-A~(italic('CTSH'))	C52:0 TAG	0.0302494		Interaction~of~metabolites~and~genotype	Other~AD/ADRD~variants
rs2830489-C~(italic('ADAMTS1'))	C52:0 TAG	-0.0226514		Interaction~of~metabolites~and~genotype	Other~AD/ADRD~variants
rs2154481-C~(italic('APP'))	C52:0 TAG	0.0302494		Interaction~of~metabolites~and~genotype	Other~AD/ADRD~variants
rs1800978-C~(italic('ABCA1'))	C52:0 TAG	-0.00270349		Interaction~of~metabolites~and~genotype	Other~AD/ADRD~variants
rs7912495-A~(italic('USP6NL'))	C52:0 TAG	0.00179697		Interaction~of~metabolites~and~genotype	Other~AD/ADRD~variants
rs2154481-C~(italic('APP'))	C51:1 TAG	0.00318294		Interaction~of~metabolites~and~genotype	Other~AD/ADRD~variants
rs2830489-C~(italic('ADAMTS1'))	C51:1 TAG	-0.0460408		Interaction~of~metabolites~and~genotype	Other~AD/ADRD~variants
rs1800978-C~(italic('ABCA1'))	C51:1 TAG	-0.00221126		Interaction~of~metabolites~and~genotype	Other~AD/ADRD~variants
rs12592898-A~(italic('CTSH'))	C51:1 TAG	0.025597		Interaction~of~metabolites~and~genotype	Other~AD/ADRD~variants
rs7912495-A~(italic('USP6NL'))	C51:1 TAG	0.00106133		Interaction~of~metabolites~and~genotype	Other~AD/ADRD~variants
rs2154481-C~(italic('APP'))	C51:0 TAG	0.00237013		Interaction~of~metabolites~and~genotype	Other~AD/ADRD~variants
rs1800978-C~(italic('ABCA1'))	C51:0 TAG	-0.00150854		Interaction~of~metabolites~and~genotype	Other~AD/ADRD~variants
rs12592898-A~(italic('CTSH'))	C51:0 TAG	0.012255		Interaction~of~metabolites~and~genotype	Other~AD/ADRD~variants
rs7912495-A~(italic('USP6NL'))	C51:0 TAG	0.00331273		Interaction~of~metabolites~and~genotype	Other~AD/ADRD~variants
rs2830489-C~(italic('ADAMTS1'))	C51:0 TAG	-0.0574207		Interaction~of~metabolites~and~genotype	Other~AD/ADRD~variants
rs1800978-C~(italic('ABCA1'))	C50:4 TAG	0.00250306		Interaction~of~metabolites~and~genotype	Other~AD/ADRD~variants
rs12592898-A~(italic('CTSH'))	C50:4 TAG	0.0194991		Interaction~of~metabolites~and~genotype	Other~AD/ADRD~variants
rs2154481-C~(italic('APP'))	C50:4 TAG	0.0302494		Interaction~of~metabolites~and~genotype	Other~AD/ADRD~variants
rs7912495-A~(italic('USP6NL'))	C50:4 TAG	0.00756394		Interaction~of~metabolites~and~genotype	Other~AD/ADRD~variants
rs2830489-C~(italic('ADAMTS1'))	C50:4 TAG	-0.076562		Interaction~of~metabolites~and~genotype	Other~AD/ADRD~variants
rs12592898-A~(italic('CTSH'))	C50:3 TAG	0.0302494		Interaction~of~metabolites~and~genotype	Other~AD/ADRD~variants
rs1800978-C~(italic('ABCA1'))	C50:3 TAG	-0.00361693		Interaction~of~metabolites~and~genotype	Other~AD/ADRD~variants
rs2830489-C~(italic('ADAMTS1'))	C50:3 TAG	-0.076562		Interaction~of~metabolites~and~genotype	Other~AD/ADRD~variants
rs7912495-A~(italic('USP6NL'))	C50:3 TAG	0.00399679		Interaction~of~metabolites~and~genotype	Other~AD/ADRD~variants
rs2154481-C~(italic('APP'))	C50:3 TAG	0.0302494		Interaction~of~metabolites~and~genotype	Other~AD/ADRD~variants
rs1800978-C~(italic('ABCA1'))	C50:2 TAG	-0.00507286		Interaction~of~metabolites~and~genotype	Other~AD/ADRD~variants
rs2154481-C~(italic('APP'))	C50:2 TAG	0.0302494		Interaction~of~metabolites~and~genotype	Other~AD/ADRD~variants
rs12592898-A~(italic('CTSH'))	C50:2 TAG	0.0302494		Interaction~of~metabolites~and~genotype	Other~AD/ADRD~variants
rs2830489-C~(italic('ADAMTS1'))	C50:2 TAG	-0.0435787		Interaction~of~metabolites~and~genotype	Other~AD/ADRD~variants
rs7912495-A~(italic('USP6NL'))	C50:2 TAG	0.00601498		Interaction~of~metabolites~and~genotype	Other~AD/ADRD~variants
rs7912495-A~(italic('USP6NL'))	C50:1 TAG	0.00381305		Interaction~of~metabolites~and~genotype	Other~AD/ADRD~variants
rs2830489-C~(italic('ADAMTS1'))	C50:1 TAG	-0.0274561		Interaction~of~metabolites~and~genotype	Other~AD/ADRD~variants
rs1800978-C~(italic('ABCA1'))	C50:1 TAG	-0.00508337		Interaction~of~metabolites~and~genotype	Other~AD/ADRD~variants
rs2154481-C~(italic('APP'))	C50:1 TAG	0.0302494		Interaction~of~metabolites~and~genotype	Other~AD/ADRD~variants
rs12592898-A~(italic('CTSH'))	C50:1 TAG	0.0302494		Interaction~of~metabolites~and~genotype	Other~AD/ADRD~variants
rs7912495-A~(italic('USP6NL'))	C50:0 TAG	0.00379311		Interaction~of~metabolites~and~genotype	Other~AD/ADRD~variants
rs1800978-C~(italic('ABCA1'))	C50:0 TAG	-0.00506952		Interaction~of~metabolites~and~genotype	Other~AD/ADRD~variants
rs2830489-C~(italic('ADAMTS1'))	C50:0 TAG	-0.0178516		Interaction~of~metabolites~and~genotype	Other~AD/ADRD~variants
rs12592898-A~(italic('CTSH'))	C50:0 TAG	0.0294035		Interaction~of~metabolites~and~genotype	Other~AD/ADRD~variants
rs2154481-C~(italic('APP'))	C50:0 TAG	0.0302494		Interaction~of~metabolites~and~genotype	Other~AD/ADRD~variants
rs2830489-C~(italic('ADAMTS1'))	C49:1 TAG	-0.0608289		Interaction~of~metabolites~and~genotype	Other~AD/ADRD~variants
rs12592898-A~(italic('CTSH'))	C49:1 TAG	0.00789788		Interaction~of~metabolites~and~genotype	Other~AD/ADRD~variants
rs7912495-A~(italic('USP6NL'))	C49:1 TAG	8.51628e-05		Interaction~of~metabolites~and~genotype	Other~AD/ADRD~variants
rs2154481-C~(italic('APP'))	C49:1 TAG	0.00297544		Interaction~of~metabolites~and~genotype	Other~AD/ADRD~variants
rs1800978-C~(italic('ABCA1'))	C49:1 TAG	-0.0100166		Interaction~of~metabolites~and~genotype	Other~AD/ADRD~variants
rs1800978-C~(italic('ABCA1'))	C48:2 TAG	-0.00287498		Interaction~of~metabolites~and~genotype	Other~AD/ADRD~variants
rs2154481-C~(italic('APP'))	C48:2 TAG	0.0302494		Interaction~of~metabolites~and~genotype	Other~AD/ADRD~variants
rs7912495-A~(italic('USP6NL'))	C48:2 TAG	0.000569089		Interaction~of~metabolites~and~genotype	Other~AD/ADRD~variants
rs12592898-A~(italic('CTSH'))	C48:2 TAG	0.0302494		Interaction~of~metabolites~and~genotype	Other~AD/ADRD~variants
rs2830489-C~(italic('ADAMTS1'))	C48:2 TAG	-0.076562		Interaction~of~metabolites~and~genotype	Other~AD/ADRD~variants
rs12592898-A~(italic('CTSH'))	C48:1 TAG	0.0302494		Interaction~of~metabolites~and~genotype	Other~AD/ADRD~variants
rs1800978-C~(italic('ABCA1'))	C48:1 TAG	-0.00475681		Interaction~of~metabolites~and~genotype	Other~AD/ADRD~variants
rs2830489-C~(italic('ADAMTS1'))	C48:1 TAG	-0.0716397		Interaction~of~metabolites~and~genotype	Other~AD/ADRD~variants
rs2154481-C~(italic('APP'))	C48:1 TAG	0.0302494		Interaction~of~metabolites~and~genotype	Other~AD/ADRD~variants
rs7912495-A~(italic('USP6NL'))	C48:1 TAG	8.11094e-05		Interaction~of~metabolites~and~genotype	Other~AD/ADRD~variants
rs1800978-C~(italic('ABCA1'))	C48:0 TAG	-0.00600462		Interaction~of~metabolites~and~genotype	Other~AD/ADRD~variants
rs7912495-A~(italic('USP6NL'))	C48:0 TAG	0.000338585		Interaction~of~metabolites~and~genotype	Other~AD/ADRD~variants
rs2830489-C~(italic('ADAMTS1'))	C48:0 TAG	-0.0407992		Interaction~of~metabolites~and~genotype	Other~AD/ADRD~variants
rs12592898-A~(italic('CTSH'))	C48:0 TAG	0.0302494		Interaction~of~metabolites~and~genotype	Other~AD/ADRD~variants
rs2154481-C~(italic('APP'))	C48:0 TAG	0.0299293		Interaction~of~metabolites~and~genotype	Other~AD/ADRD~variants
rs7912495-A~(italic('USP6NL'))	C47:2 TAG	0.00053634		Interaction~of~metabolites~and~genotype	Other~AD/ADRD~variants
rs1800978-C~(italic('ABCA1'))	C47:2 TAG	-0.00180403		Interaction~of~metabolites~and~genotype	Other~AD/ADRD~variants
rs12592898-A~(italic('CTSH'))	C47:2 TAG	0.00628551		Interaction~of~metabolites~and~genotype	Other~AD/ADRD~variants
rs2830489-C~(italic('ADAMTS1'))	C47:2 TAG	-0.076562	*	Interaction~of~metabolites~and~genotype	Other~AD/ADRD~variants
rs2154481-C~(italic('APP'))	C47:2 TAG	0.0267074		Interaction~of~metabolites~and~genotype	Other~AD/ADRD~variants
rs7912495-A~(italic('USP6NL'))	C47:1 TAG	-0.000471573		Interaction~of~metabolites~and~genotype	Other~AD/ADRD~variants
rs2154481-C~(italic('APP'))	C47:1 TAG	0.0115545		Interaction~of~metabolites~and~genotype	Other~AD/ADRD~variants
rs2830489-C~(italic('ADAMTS1'))	C47:1 TAG	-0.0765034		Interaction~of~metabolites~and~genotype	Other~AD/ADRD~variants
rs12592898-A~(italic('CTSH'))	C47:1 TAG	0.000203954		Interaction~of~metabolites~and~genotype	Other~AD/ADRD~variants
rs1800978-C~(italic('ABCA1'))	C47:1 TAG	-0.00222141		Interaction~of~metabolites~and~genotype	Other~AD/ADRD~variants
rs12592898-A~(italic('CTSH'))	C46:2 TAG	0.0302494		Interaction~of~metabolites~and~genotype	Other~AD/ADRD~variants
rs2830489-C~(italic('ADAMTS1'))	C46:2 TAG	-0.076562		Interaction~of~metabolites~and~genotype	Other~AD/ADRD~variants
rs1800978-C~(italic('ABCA1'))	C46:2 TAG	-0.00195173		Interaction~of~metabolites~and~genotype	Other~AD/ADRD~variants
rs2154481-C~(italic('APP'))	C46:2 TAG	0.0302494		Interaction~of~metabolites~and~genotype	Other~AD/ADRD~variants
rs7912495-A~(italic('USP6NL'))	C46:2 TAG	0.00100761		Interaction~of~metabolites~and~genotype	Other~AD/ADRD~variants
rs1800978-C~(italic('ABCA1'))	C46:1 TAG	-0.00376315		Interaction~of~metabolites~and~genotype	Other~AD/ADRD~variants
rs7912495-A~(italic('USP6NL'))	C46:1 TAG	-4.28268e-05		Interaction~of~metabolites~and~genotype	Other~AD/ADRD~variants
rs2154481-C~(italic('APP'))	C46:1 TAG	0.0302494		Interaction~of~metabolites~and~genotype	Other~AD/ADRD~variants
rs12592898-A~(italic('CTSH'))	C46:1 TAG	0.0302494		Interaction~of~metabolites~and~genotype	Other~AD/ADRD~variants
rs2830489-C~(italic('ADAMTS1'))	C46:1 TAG	-0.0611092		Interaction~of~metabolites~and~genotype	Other~AD/ADRD~variants
rs2154481-C~(italic('APP'))	C46:0 TAG	0.0302494		Interaction~of~metabolites~and~genotype	Other~AD/ADRD~variants
rs7912495-A~(italic('USP6NL'))	C46:0 TAG	-0.00142631		Interaction~of~metabolites~and~genotype	Other~AD/ADRD~variants
rs2830489-C~(italic('ADAMTS1'))	C46:0 TAG	-0.0331499		Interaction~of~metabolites~and~genotype	Other~AD/ADRD~variants
rs1800978-C~(italic('ABCA1'))	C46:0 TAG	-0.00459842		Interaction~of~metabolites~and~genotype	Other~AD/ADRD~variants
rs12592898-A~(italic('CTSH'))	C46:0 TAG	0.0276529		Interaction~of~metabolites~and~genotype	Other~AD/ADRD~variants
rs1800978-C~(italic('ABCA1'))	C45:1 TAG	-0.000932835		Interaction~of~metabolites~and~genotype	Other~AD/ADRD~variants
rs2830489-C~(italic('ADAMTS1'))	C45:1 TAG	-0.076562		Interaction~of~metabolites~and~genotype	Other~AD/ADRD~variants
rs12592898-A~(italic('CTSH'))	C45:1 TAG	0.0105419		Interaction~of~metabolites~and~genotype	Other~AD/ADRD~variants
rs2154481-C~(italic('APP'))	C45:1 TAG	0.0278377		Interaction~of~metabolites~and~genotype	Other~AD/ADRD~variants
rs7912495-A~(italic('USP6NL'))	C45:1 TAG	-0.000103898		Interaction~of~metabolites~and~genotype	Other~AD/ADRD~variants
rs7912495-A~(italic('USP6NL'))	C45:0 TAG	-9.23318e-06		Interaction~of~metabolites~and~genotype	Other~AD/ADRD~variants
rs1800978-C~(italic('ABCA1'))	C45:0 TAG	-0.0039656		Interaction~of~metabolites~and~genotype	Other~AD/ADRD~variants
rs2154481-C~(italic('APP'))	C45:0 TAG	0.0302494		Interaction~of~metabolites~and~genotype	Other~AD/ADRD~variants
rs2830489-C~(italic('ADAMTS1'))	C45:0 TAG	-0.0060883		Interaction~of~metabolites~and~genotype	Other~AD/ADRD~variants
rs12592898-A~(italic('CTSH'))	C45:0 TAG	-0.00708905		Interaction~of~metabolites~and~genotype	Other~AD/ADRD~variants
rs7912495-A~(italic('USP6NL'))	C43:1 TAG	0.000507211		Interaction~of~metabolites~and~genotype	Other~AD/ADRD~variants
rs2154481-C~(italic('APP'))	C43:1 TAG	0.0302494		Interaction~of~metabolites~and~genotype	Other~AD/ADRD~variants
rs12592898-A~(italic('CTSH'))	C43:1 TAG	0.0155008		Interaction~of~metabolites~and~genotype	Other~AD/ADRD~variants
rs2830489-C~(italic('ADAMTS1'))	C43:1 TAG	-0.076562		Interaction~of~metabolites~and~genotype	Other~AD/ADRD~variants
rs1800978-C~(italic('ABCA1'))	C43:1 TAG	-0.00400011		Interaction~of~metabolites~and~genotype	Other~AD/ADRD~variants
rs12592898-A~(italic('CTSH'))	C40:6 PS	0.00962232		Interaction~of~metabolites~and~genotype	Other~AD/ADRD~variants
rs2154481-C~(italic('APP'))	C40:6 PS	-0.076562		Interaction~of~metabolites~and~genotype	Other~AD/ADRD~variants
rs1800978-C~(italic('ABCA1'))	C40:6 PS	-0.0133492		Interaction~of~metabolites~and~genotype	Other~AD/ADRD~variants
rs2830489-C~(italic('ADAMTS1'))	C40:6 PS	-0.076562		Interaction~of~metabolites~and~genotype	Other~AD/ADRD~variants
rs7912495-A~(italic('USP6NL'))	C40:6 PS	0.0302494		Interaction~of~metabolites~and~genotype	Other~AD/ADRD~variants
rs7912495-A~(italic('USP6NL'))	C40:6 PE	0.00572174		Interaction~of~metabolites~and~genotype	Other~AD/ADRD~variants
rs1800978-C~(italic('ABCA1'))	C40:6 PE	-0.00422764		Interaction~of~metabolites~and~genotype	Other~AD/ADRD~variants
rs12592898-A~(italic('CTSH'))	C40:6 PE	0.0276411		Interaction~of~metabolites~and~genotype	Other~AD/ADRD~variants
rs2830489-C~(italic('ADAMTS1'))	C40:6 PE	1.51733e-05		Interaction~of~metabolites~and~genotype	Other~AD/ADRD~variants
rs2154481-C~(italic('APP'))	C40:6 PE	8.06533e-05		Interaction~of~metabolites~and~genotype	Other~AD/ADRD~variants
rs2830489-C~(italic('ADAMTS1'))	C38:6 PE	-0.00377409		Interaction~of~metabolites~and~genotype	Other~AD/ADRD~variants
rs2154481-C~(italic('APP'))	C38:6 PE	-0.00141487		Interaction~of~metabolites~and~genotype	Other~AD/ADRD~variants
rs1800978-C~(italic('ABCA1'))	C38:6 PE	-0.00408932		Interaction~of~metabolites~and~genotype	Other~AD/ADRD~variants
rs12592898-A~(italic('CTSH'))	C38:6 PE	0.0030448		Interaction~of~metabolites~and~genotype	Other~AD/ADRD~variants
rs7912495-A~(italic('USP6NL'))	C38:6 PE	0.0144437		Interaction~of~metabolites~and~genotype	Other~AD/ADRD~variants
rs1800978-C~(italic('ABCA1'))	C38:3 PC	0.00493572		Interaction~of~metabolites~and~genotype	Other~AD/ADRD~variants
rs12592898-A~(italic('CTSH'))	C38:3 PC	0.0139303		Interaction~of~metabolites~and~genotype	Other~AD/ADRD~variants
rs7912495-A~(italic('USP6NL'))	C38:3 PC	0.00139893		Interaction~of~metabolites~and~genotype	Other~AD/ADRD~variants
rs2830489-C~(italic('ADAMTS1'))	C38:3 PC	-0.0025868		Interaction~of~metabolites~and~genotype	Other~AD/ADRD~variants
rs2154481-C~(italic('APP'))	C38:3 PC	0.0302494		Interaction~of~metabolites~and~genotype	Other~AD/ADRD~variants
rs2830489-C~(italic('ADAMTS1'))	C36:2 PE	-0.0337118		Interaction~of~metabolites~and~genotype	Other~AD/ADRD~variants
rs12592898-A~(italic('CTSH'))	C36:2 PE	0.0302494		Interaction~of~metabolites~and~genotype	Other~AD/ADRD~variants
rs7912495-A~(italic('USP6NL'))	C36:2 PE	0.0165139		Interaction~of~metabolites~and~genotype	Other~AD/ADRD~variants
rs2154481-C~(italic('APP'))	C36:2 PE	0.0302494		Interaction~of~metabolites~and~genotype	Other~AD/ADRD~variants
rs1800978-C~(italic('ABCA1'))	C36:2 PE	-0.000436244		Interaction~of~metabolites~and~genotype	Other~AD/ADRD~variants
rs2154481-C~(italic('APP'))	C36:2 DAG	0.0302494		Interaction~of~metabolites~and~genotype	Other~AD/ADRD~variants
rs1800978-C~(italic('ABCA1'))	C36:2 DAG	-0.000711191		Interaction~of~metabolites~and~genotype	Other~AD/ADRD~variants
rs12592898-A~(italic('CTSH'))	C36:2 DAG	0.0223785		Interaction~of~metabolites~and~genotype	Other~AD/ADRD~variants
rs7912495-A~(italic('USP6NL'))	C36:2 DAG	0.00290178		Interaction~of~metabolites~and~genotype	Other~AD/ADRD~variants
rs2830489-C~(italic('ADAMTS1'))	C36:2 DAG	-0.00560023		Interaction~of~metabolites~and~genotype	Other~AD/ADRD~variants
rs1800978-C~(italic('ABCA1'))	C36:1 PE	-0.00080202		Interaction~of~metabolites~and~genotype	Other~AD/ADRD~variants
rs12592898-A~(italic('CTSH'))	C36:1 PE	0.0302494		Interaction~of~metabolites~and~genotype	Other~AD/ADRD~variants
rs7912495-A~(italic('USP6NL'))	C36:1 PE	0.000508831		Interaction~of~metabolites~and~genotype	Other~AD/ADRD~variants
rs2154481-C~(italic('APP'))	C36:1 PE	0.0302494		Interaction~of~metabolites~and~genotype	Other~AD/ADRD~variants
rs2830489-C~(italic('ADAMTS1'))	C36:1 PE	-0.0310584		Interaction~of~metabolites~and~genotype	Other~AD/ADRD~variants
rs12592898-A~(italic('CTSH'))	C36:1 PC	0.00382648		Interaction~of~metabolites~and~genotype	Other~AD/ADRD~variants
rs7912495-A~(italic('USP6NL'))	C36:1 PC	0.00584734		Interaction~of~metabolites~and~genotype	Other~AD/ADRD~variants
rs2154481-C~(italic('APP'))	C36:1 PC	0.0302494		Interaction~of~metabolites~and~genotype	Other~AD/ADRD~variants
rs2830489-C~(italic('ADAMTS1'))	C36:1 PC	-0.00517385		Interaction~of~metabolites~and~genotype	Other~AD/ADRD~variants
rs1800978-C~(italic('ABCA1'))	C36:1 PC	-0.00040665		Interaction~of~metabolites~and~genotype	Other~AD/ADRD~variants
rs7912495-A~(italic('USP6NL'))	C36:1 DAG	0.000522988		Interaction~of~metabolites~and~genotype	Other~AD/ADRD~variants
rs12592898-A~(italic('CTSH'))	C36:1 DAG	0.0125881		Interaction~of~metabolites~and~genotype	Other~AD/ADRD~variants
rs1800978-C~(italic('ABCA1'))	C36:1 DAG	-0.00400571		Interaction~of~metabolites~and~genotype	Other~AD/ADRD~variants
rs2830489-C~(italic('ADAMTS1'))	C36:1 DAG	-0.00389043		Interaction~of~metabolites~and~genotype	Other~AD/ADRD~variants
rs2154481-C~(italic('APP'))	C36:1 DAG	0.0302494		Interaction~of~metabolites~and~genotype	Other~AD/ADRD~variants
rs7912495-A~(italic('USP6NL'))	C36:0 PE	0.00681843		Interaction~of~metabolites~and~genotype	Other~AD/ADRD~variants
rs2154481-C~(italic('APP'))	C36:0 PE	-0.0231045		Interaction~of~metabolites~and~genotype	Other~AD/ADRD~variants
rs1800978-C~(italic('ABCA1'))	C36:0 PE	0.00199652		Interaction~of~metabolites~and~genotype	Other~AD/ADRD~variants
rs12592898-A~(italic('CTSH'))	C36:0 PE	-0.0063201		Interaction~of~metabolites~and~genotype	Other~AD/ADRD~variants
rs2830489-C~(italic('ADAMTS1'))	C36:0 PE	-0.076562	**	Interaction~of~metabolites~and~genotype	Other~AD/ADRD~variants
rs2154481-C~(italic('APP'))	C34:2 PE	0.00163889		Interaction~of~metabolites~and~genotype	Other~AD/ADRD~variants
rs2830489-C~(italic('ADAMTS1'))	C34:2 PE	-0.0338536		Interaction~of~metabolites~and~genotype	Other~AD/ADRD~variants
rs12592898-A~(italic('CTSH'))	C34:2 PE	0.0238306		Interaction~of~metabolites~and~genotype	Other~AD/ADRD~variants
rs7912495-A~(italic('USP6NL'))	C34:2 PE	0.014685		Interaction~of~metabolites~and~genotype	Other~AD/ADRD~variants
rs1800978-C~(italic('ABCA1'))	C34:2 PE	-0.00238932		Interaction~of~metabolites~and~genotype	Other~AD/ADRD~variants
rs12592898-A~(italic('CTSH'))	C34:1 PC	3.59179e-06		Interaction~of~metabolites~and~genotype	Other~AD/ADRD~variants
rs7912495-A~(italic('USP6NL'))	C34:1 PC	0.00935742		Interaction~of~metabolites~and~genotype	Other~AD/ADRD~variants
rs1800978-C~(italic('ABCA1'))	C34:1 PC	-0.00248367		Interaction~of~metabolites~and~genotype	Other~AD/ADRD~variants
rs2830489-C~(italic('ADAMTS1'))	C34:1 PC	-0.0551063		Interaction~of~metabolites~and~genotype	Other~AD/ADRD~variants
rs2154481-C~(italic('APP'))	C34:1 PC	0.00861249		Interaction~of~metabolites~and~genotype	Other~AD/ADRD~variants
rs2830489-C~(italic('ADAMTS1'))	C34:1 DAG	-0.018622		Interaction~of~metabolites~and~genotype	Other~AD/ADRD~variants
rs12592898-A~(italic('CTSH'))	C34:1 DAG	0.0302494		Interaction~of~metabolites~and~genotype	Other~AD/ADRD~variants
rs1800978-C~(italic('ABCA1'))	C34:1 DAG	-0.00462509		Interaction~of~metabolites~and~genotype	Other~AD/ADRD~variants
rs2154481-C~(italic('APP'))	C34:1 DAG	0.0302494		Interaction~of~metabolites~and~genotype	Other~AD/ADRD~variants
rs7912495-A~(italic('USP6NL'))	C34:1 DAG	0.00101375		Interaction~of~metabolites~and~genotype	Other~AD/ADRD~variants
rs2830489-C~(italic('ADAMTS1'))	C34:0 PE	-0.076562	**	Interaction~of~metabolites~and~genotype	Other~AD/ADRD~variants
rs2154481-C~(italic('APP'))	C34:0 PE	-0.00419652		Interaction~of~metabolites~and~genotype	Other~AD/ADRD~variants
rs7912495-A~(italic('USP6NL'))	C34:0 PE	0.00837364		Interaction~of~metabolites~and~genotype	Other~AD/ADRD~variants
rs12592898-A~(italic('CTSH'))	C34:0 PE	-0.000361742		Interaction~of~metabolites~and~genotype	Other~AD/ADRD~variants
rs1800978-C~(italic('ABCA1'))	C34:0 PE	0.00228357		Interaction~of~metabolites~and~genotype	Other~AD/ADRD~variants
rs12592898-A~(italic('CTSH'))	C34:0 DAG	0.0302494		Interaction~of~metabolites~and~genotype	Other~AD/ADRD~variants
rs2830489-C~(italic('ADAMTS1'))	C34:0 DAG	-0.00639285		Interaction~of~metabolites~and~genotype	Other~AD/ADRD~variants
rs1800978-C~(italic('ABCA1'))	C34:0 DAG	-0.00929935		Interaction~of~metabolites~and~genotype	Other~AD/ADRD~variants
rs2154481-C~(italic('APP'))	C34:0 DAG	0.0302494		Interaction~of~metabolites~and~genotype	Other~AD/ADRD~variants
rs7912495-A~(italic('USP6NL'))	C34:0 DAG	0.00043548		Interaction~of~metabolites~and~genotype	Other~AD/ADRD~variants
rs7912495-A~(italic('USP6NL'))	C32:2 PC	0.00519436		Interaction~of~metabolites~and~genotype	Other~AD/ADRD~variants
rs1800978-C~(italic('ABCA1'))	C32:2 PC	0.00777108		Interaction~of~metabolites~and~genotype	Other~AD/ADRD~variants
rs2154481-C~(italic('APP'))	C32:2 PC	0.00946966		Interaction~of~metabolites~and~genotype	Other~AD/ADRD~variants
rs12592898-A~(italic('CTSH'))	C32:2 PC	0.0290091		Interaction~of~metabolites~and~genotype	Other~AD/ADRD~variants
rs2830489-C~(italic('ADAMTS1'))	C32:2 PC	-0.076562	**	Interaction~of~metabolites~and~genotype	Other~AD/ADRD~variants
rs12592898-A~(italic('CTSH'))	C32:1 PC	0.0123362		Interaction~of~metabolites~and~genotype	Other~AD/ADRD~variants
rs7912495-A~(italic('USP6NL'))	C32:1 PC	0.0102984		Interaction~of~metabolites~and~genotype	Other~AD/ADRD~variants
rs2154481-C~(italic('APP'))	C32:1 PC	0.00842183		Interaction~of~metabolites~and~genotype	Other~AD/ADRD~variants
rs1800978-C~(italic('ABCA1'))	C32:1 PC	-0.00197113		Interaction~of~metabolites~and~genotype	Other~AD/ADRD~variants
rs2830489-C~(italic('ADAMTS1'))	C32:1 PC	-0.076562	*	Interaction~of~metabolites~and~genotype	Other~AD/ADRD~variants
rs2830489-C~(italic('ADAMTS1'))	C32:1 DAG	-0.0727189		Interaction~of~metabolites~and~genotype	Other~AD/ADRD~variants
rs12592898-A~(italic('CTSH'))	C32:1 DAG	0.0302494		Interaction~of~metabolites~and~genotype	Other~AD/ADRD~variants
rs1800978-C~(italic('ABCA1'))	C32:1 DAG	-0.00286104		Interaction~of~metabolites~and~genotype	Other~AD/ADRD~variants
rs7912495-A~(italic('USP6NL'))	C32:1 DAG	0.00101263		Interaction~of~metabolites~and~genotype	Other~AD/ADRD~variants
rs2154481-C~(italic('APP'))	C32:1 DAG	0.0302494		Interaction~of~metabolites~and~genotype	Other~AD/ADRD~variants
rs2830489-C~(italic('ADAMTS1'))	C32:0 PE	-0.076562	**	Interaction~of~metabolites~and~genotype	Other~AD/ADRD~variants
rs2154481-C~(italic('APP'))	C32:0 PE	-0.000430933		Interaction~of~metabolites~and~genotype	Other~AD/ADRD~variants
rs1800978-C~(italic('ABCA1'))	C32:0 PE	0.00350486		Interaction~of~metabolites~and~genotype	Other~AD/ADRD~variants
rs7912495-A~(italic('USP6NL'))	C32:0 PE	0.00177474		Interaction~of~metabolites~and~genotype	Other~AD/ADRD~variants
rs12592898-A~(italic('CTSH'))	C32:0 PE	0.00199786		Interaction~of~metabolites~and~genotype	Other~AD/ADRD~variants
rs2830489-C~(italic('ADAMTS1'))	C32:0 DAG	-0.024589		Interaction~of~metabolites~and~genotype	Other~AD/ADRD~variants
rs1800978-C~(italic('ABCA1'))	C32:0 DAG	-0.0050793		Interaction~of~metabolites~and~genotype	Other~AD/ADRD~variants
rs7912495-A~(italic('USP6NL'))	C32:0 DAG	0.000227345		Interaction~of~metabolites~and~genotype	Other~AD/ADRD~variants
rs2154481-C~(italic('APP'))	C32:0 DAG	0.0302494		Interaction~of~metabolites~and~genotype	Other~AD/ADRD~variants
rs12592898-A~(italic('CTSH'))	C32:0 DAG	0.0302494		Interaction~of~metabolites~and~genotype	Other~AD/ADRD~variants
rs2830489-C~(italic('ADAMTS1'))	C30:1 PC	-0.076562	*	Interaction~of~metabolites~and~genotype	Other~AD/ADRD~variants
rs7912495-A~(italic('USP6NL'))	C30:1 PC	0.00578275		Interaction~of~metabolites~and~genotype	Other~AD/ADRD~variants
rs1800978-C~(italic('ABCA1'))	C30:1 PC	0.000232141		Interaction~of~metabolites~and~genotype	Other~AD/ADRD~variants
rs12592898-A~(italic('CTSH'))	C30:1 PC	0.0137959		Interaction~of~metabolites~and~genotype	Other~AD/ADRD~variants
rs2154481-C~(italic('APP'))	C30:1 PC	0.0101381		Interaction~of~metabolites~and~genotype	Other~AD/ADRD~variants
rs1800978-C~(italic('ABCA1'))	C22:5 CE	-0.00303953		Interaction~of~metabolites~and~genotype	Other~AD/ADRD~variants
rs2154481-C~(italic('APP'))	C22:5 CE	-0.076562		Interaction~of~metabolites~and~genotype	Other~AD/ADRD~variants
rs2830489-C~(italic('ADAMTS1'))	C22:5 CE	0.00396755		Interaction~of~metabolites~and~genotype	Other~AD/ADRD~variants
rs7912495-A~(italic('USP6NL'))	C22:5 CE	-0.000364042		Interaction~of~metabolites~and~genotype	Other~AD/ADRD~variants
rs12592898-A~(italic('CTSH'))	C22:5 CE	-0.0156739		Interaction~of~metabolites~and~genotype	Other~AD/ADRD~variants
rs7912495-A~(italic('USP6NL'))	C20:4 CE	-0.0160858		Interaction~of~metabolites~and~genotype	Other~AD/ADRD~variants
rs2830489-C~(italic('ADAMTS1'))	C20:4 CE	0.0132702		Interaction~of~metabolites~and~genotype	Other~AD/ADRD~variants
rs2154481-C~(italic('APP'))	C20:4 CE	-0.0340534		Interaction~of~metabolites~and~genotype	Other~AD/ADRD~variants
rs1800978-C~(italic('ABCA1'))	C20:4 CE	0.00206358		Interaction~of~metabolites~and~genotype	Other~AD/ADRD~variants
rs12592898-A~(italic('CTSH'))	C20:4 CE	-0.0286256		Interaction~of~metabolites~and~genotype	Other~AD/ADRD~variants
rs12592898-A~(italic('CTSH'))	C18:2 CE	-0.076562		Interaction~of~metabolites~and~genotype	Other~AD/ADRD~variants
rs2830489-C~(italic('ADAMTS1'))	C18:2 CE	1.57152e-06		Interaction~of~metabolites~and~genotype	Other~AD/ADRD~variants
rs7912495-A~(italic('USP6NL'))	C18:2 CE	-0.000217677		Interaction~of~metabolites~and~genotype	Other~AD/ADRD~variants
rs1800978-C~(italic('ABCA1'))	C18:2 CE	0.000795997		Interaction~of~metabolites~and~genotype	Other~AD/ADRD~variants
rs2154481-C~(italic('APP'))	C18:2 CE	-0.0128296		Interaction~of~metabolites~and~genotype	Other~AD/ADRD~variants
rs2830489-C~(italic('ADAMTS1'))	C18:1 CE	8.71543e-05		Interaction~of~metabolites~and~genotype	Other~AD/ADRD~variants
rs1800978-C~(italic('ABCA1'))	C18:1 CE	-0.00146252		Interaction~of~metabolites~and~genotype	Other~AD/ADRD~variants
rs12592898-A~(italic('CTSH'))	C18:1 CE	-0.0699797		Interaction~of~metabolites~and~genotype	Other~AD/ADRD~variants
rs7912495-A~(italic('USP6NL'))	C18:1 CE	-0.000175508		Interaction~of~metabolites~and~genotype	Other~AD/ADRD~variants
rs2154481-C~(italic('APP'))	C18:1 CE	-0.0191963		Interaction~of~metabolites~and~genotype	Other~AD/ADRD~variants
rs12592898-A~(italic('CTSH'))	C18:0 CE	-0.0706352		Interaction~of~metabolites~and~genotype	Other~AD/ADRD~variants
rs2154481-C~(italic('APP'))	C18:0 CE	-3.49941e-05		Interaction~of~metabolites~and~genotype	Other~AD/ADRD~variants
rs7912495-A~(italic('USP6NL'))	C18:0 CE	0.00685625		Interaction~of~metabolites~and~genotype	Other~AD/ADRD~variants
rs2830489-C~(italic('ADAMTS1'))	C18:0 CE	6.52407e-07		Interaction~of~metabolites~and~genotype	Other~AD/ADRD~variants
rs1800978-C~(italic('ABCA1'))	C18:0 CE	2.30846e-05		Interaction~of~metabolites~and~genotype	Other~AD/ADRD~variants
rs2154481-C~(italic('APP'))	C16:0 SM	2.80256e-06		Interaction~of~metabolites~and~genotype	Other~AD/ADRD~variants
rs7912495-A~(italic('USP6NL'))	C16:0 SM	0.00549104		Interaction~of~metabolites~and~genotype	Other~AD/ADRD~variants
rs12592898-A~(italic('CTSH'))	C16:0 SM	-0.0258495		Interaction~of~metabolites~and~genotype	Other~AD/ADRD~variants
rs2830489-C~(italic('ADAMTS1'))	C16:0 SM	-9.17541e-05		Interaction~of~metabolites~and~genotype	Other~AD/ADRD~variants
rs1800978-C~(italic('ABCA1'))	C16:0 SM	0.00517809		Interaction~of~metabolites~and~genotype	Other~AD/ADRD~variants
rs7912495-A~(italic('USP6NL'))	C16:0 CE	0.000485678		Interaction~of~metabolites~and~genotype	Other~AD/ADRD~variants
rs2830489-C~(italic('ADAMTS1'))	C16:0 CE	-3.29239e-05		Interaction~of~metabolites~and~genotype	Other~AD/ADRD~variants
rs12592898-A~(italic('CTSH'))	C16:0 CE	-0.0296434		Interaction~of~metabolites~and~genotype	Other~AD/ADRD~variants
rs1800978-C~(italic('ABCA1'))	C16:0 CE	0.000128456		Interaction~of~metabolites~and~genotype	Other~AD/ADRD~variants
rs2154481-C~(italic('APP'))	C16:0 CE	-0.0529053		Interaction~of~metabolites~and~genotype	Other~AD/ADRD~variants
rs2154481-C~(italic('APP'))	21-Deoxycortisol	1.32649e-05		Interaction~of~metabolites~and~genotype	Other~AD/ADRD~variants
rs2830489-C~(italic('ADAMTS1'))	21-Deoxycortisol	0.000342397		Interaction~of~metabolites~and~genotype	Other~AD/ADRD~variants
rs12592898-A~(italic('CTSH'))	21-Deoxycortisol	-0.0045177		Interaction~of~metabolites~and~genotype	Other~AD/ADRD~variants
rs1800978-C~(italic('ABCA1'))	21-Deoxycortisol	0.00788299		Interaction~of~metabolites~and~genotype	Other~AD/ADRD~variants
rs7912495-A~(italic('USP6NL'))	21-Deoxycortisol	0.0302494	**	Interaction~of~metabolites~and~genotype	Other~AD/ADRD~variants
rs7912495-A~(italic('USP6NL'))	Hydroxycotinine	-0.0177185		Interaction~of~metabolites~and~genotype	Other~AD/ADRD~variants
rs12592898-A~(italic('CTSH'))	Hydroxycotinine	0.014166		Interaction~of~metabolites~and~genotype	Other~AD/ADRD~variants
rs2830489-C~(italic('ADAMTS1'))	Hydroxycotinine	0.0302494		Interaction~of~metabolites~and~genotype	Other~AD/ADRD~variants
rs2154481-C~(italic('APP'))	Hydroxycotinine	-7.73556e-05		Interaction~of~metabolites~and~genotype	Other~AD/ADRD~variants
rs1800978-C~(italic('ABCA1'))	Hydroxycotinine	-0.00378966		Interaction~of~metabolites~and~genotype	Other~AD/ADRD~variants
rs7912495-A~(italic('USP6NL'))	1-Methylhistamine	0.00140987		Interaction~of~metabolites~and~genotype	Other~AD/ADRD~variants
rs2830489-C~(italic('ADAMTS1'))	1-Methylhistamine	-0.00329923		Interaction~of~metabolites~and~genotype	Other~AD/ADRD~variants
rs2154481-C~(italic('APP'))	1-Methylhistamine	0.000124558		Interaction~of~metabolites~and~genotype	Other~AD/ADRD~variants
rs12592898-A~(italic('CTSH'))	1-Methylhistamine	0.0302494		Interaction~of~metabolites~and~genotype	Other~AD/ADRD~variants
rs1800978-C~(italic('ABCA1'))	1-Methylhistamine	-0.076562	**	Interaction~of~metabolites~and~genotype	Other~AD/ADRD~variants
rs2830489-C~(italic('ADAMTS1'))	Dimethylguanidino valeric acid	0.0051943		Interaction~of~metabolites~and~genotype	Other~AD/ADRD~variants
rs7912495-A~(italic('USP6NL'))	Dimethylguanidino valeric acid	0.000749487		Interaction~of~metabolites~and~genotype	Other~AD/ADRD~variants
rs2154481-C~(italic('APP'))	Dimethylguanidino valeric acid	0.0302494	**	Interaction~of~metabolites~and~genotype	Other~AD/ADRD~variants
rs12592898-A~(italic('CTSH'))	Dimethylguanidino valeric acid	0.00517906		Interaction~of~metabolites~and~genotype	Other~AD/ADRD~variants
rs1800978-C~(italic('ABCA1'))	Dimethylguanidino valeric acid	-0.00661664		Interaction~of~metabolites~and~genotype	Other~AD/ADRD~variants
rs2154481-C~(italic('APP'))	Citrulline	-0.00104823		Interaction~of~metabolites~and~genotype	Other~AD/ADRD~variants
rs2830489-C~(italic('ADAMTS1'))	Citrulline	0.00518332		Interaction~of~metabolites~and~genotype	Other~AD/ADRD~variants
rs12592898-A~(italic('CTSH'))	Citrulline	-0.000849407		Interaction~of~metabolites~and~genotype	Other~AD/ADRD~variants
rs7912495-A~(italic('USP6NL'))	Citrulline	0.0219362		Interaction~of~metabolites~and~genotype	Other~AD/ADRD~variants
rs1800978-C~(italic('ABCA1'))	Citrulline	-0.00465283		Interaction~of~metabolites~and~genotype	Other~AD/ADRD~variants
rs7912495-A~(italic('USP6NL'))	Betaine	0.0139032		Interaction~of~metabolites~and~genotype	Other~AD/ADRD~variants
rs12592898-A~(italic('CTSH'))	Betaine	-0.00605608		Interaction~of~metabolites~and~genotype	Other~AD/ADRD~variants
rs2154481-C~(italic('APP'))	Betaine	-2.89774e-05		Interaction~of~metabolites~and~genotype	Other~AD/ADRD~variants
rs2830489-C~(italic('ADAMTS1'))	Betaine	0.0302494		Interaction~of~metabolites~and~genotype	Other~AD/ADRD~variants
rs1800978-C~(italic('ABCA1'))	Betaine	-0.00693621		Interaction~of~metabolites~and~genotype	Other~AD/ADRD~variants
rs2154481-C~(italic('APP'))	2-Aminoadipic acid	0.0276951		Interaction~of~metabolites~and~genotype	Other~AD/ADRD~variants
rs2830489-C~(italic('ADAMTS1'))	2-Aminoadipic acid	-1.66071e-05		Interaction~of~metabolites~and~genotype	Other~AD/ADRD~variants
rs12592898-A~(italic('CTSH'))	2-Aminoadipic acid	0.0302494	**	Interaction~of~metabolites~and~genotype	Other~AD/ADRD~variants
rs7912495-A~(italic('USP6NL'))	2-Aminoadipic acid	0.0283168		Interaction~of~metabolites~and~genotype	Other~AD/ADRD~variants
rs1800978-C~(italic('ABCA1'))	2-Aminoadipic acid	0.00411165		Interaction~of~metabolites~and~genotype	Other~AD/ADRD~variants

## Sheet: source_data_fig2b_1
anno_metabolite_name	FDR	sign	sig	super_class_metabolon
Phenyllactate	0.587143	Inverse	non_sig	Phenylpropanoids and polyketides
Hydrocinnamate	0.465889	Positive	non_sig	Phenylpropanoids and polyketides
Urocanic acid	0.853558	Positive	non_sig	Organoheterocyclic compounds
Uric acid	0.695816	Inverse	non_sig	Organoheterocyclic compounds
Uracil	0.0869122	Positive	non_sig	Organoheterocyclic compounds
Theophylline	0.861056	Positive	non_sig	Organoheterocyclic compounds
Saccharin	0.868943	Positive	non_sig	Organoheterocyclic compounds
Pyridoxamine	0.627873	Positive	non_sig	Organoheterocyclic compounds
Pterin	1	Positive	NA	Organoheterocyclic compounds
Metronidazole	0.89199	Inverse	non_sig	Organoheterocyclic compounds
Kynurenic acid	0.0912102	Positive	non_sig	Organoheterocyclic compounds
Indoleacetic acid	1	Positive	NA	Organoheterocyclic compounds
Indole-3-propionate	0.89277	Positive	non_sig	Organoheterocyclic compounds
Imidazole propionate	0.424998	Inverse	non_sig	Organoheterocyclic compounds
Hydroxycotinine	0.0423281	Inverse	sig	Organoheterocyclic compounds
Hydrochlorothiazide	0.838444	Positive	non_sig	Organoheterocyclic compounds
Dimethylurate	0.391369	Positive	non_sig	Organoheterocyclic compounds
Cytosine	0.964462	Positive	non_sig	Organoheterocyclic compounds
Cotinine	0.7497	Positive	non_sig	Organoheterocyclic compounds
Cerulenin	0.899863	Positive	non_sig	Organoheterocyclic compounds
Caffeine	0.790724	Inverse	non_sig	Organoheterocyclic compounds
Biliverdin	0.151795	Positive	non_sig	Organoheterocyclic compounds
Bilirubin	0.433549	Positive	non_sig	Organoheterocyclic compounds
Aminocaproic acid	1	Positive	NA	Organoheterocyclic compounds
Allantoin	0.604316	Positive	non_sig	Organoheterocyclic compounds
N1-methyl-2-pyridone-5-carboxamide	0.861056	Inverse	non_sig	Organoheterocyclic compounds
7-methylxanthine	0.635645	Positive	non_sig	Organoheterocyclic compounds
7-methylguanine	0.903894	Inverse	non_sig	Organoheterocyclic compounds
5-hydroxymethyl-4-methyluracil	0.842733	Positive	non_sig	Organoheterocyclic compounds
4-pyridoxate	0.587143	Inverse	non_sig	Organoheterocyclic compounds
3-methylxanthine	0.504924	Inverse	non_sig	Organoheterocyclic compounds
2-methyl-4,5-benzoxazole	0.581403	Inverse	non_sig	Organoheterocyclic compounds
1-methylnicotinamide	0.537574	Inverse	non_sig	Organoheterocyclic compounds
1-methylguanine	0.479448	Positive	non_sig	Organoheterocyclic compounds
1,7-dimethyluric acid	0.886572	Inverse	non_sig	Organoheterocyclic compounds
Kynurenine	0.581403	Positive	non_sig	Organic oxygen compounds
Acetyl-galactosamine	0.195162	Inverse	non_sig	Organic oxygen compounds
4-hydroxy-3-methylacetophenone	0.298279	Positive	non_sig	Organic oxygen compounds
4-acetamidophenylglucuronide	0.301752	Inverse	non_sig	Organic oxygen compounds
Trimethylamine-N-oxide	0.0619372	Inverse	non_sig	Organic nitrogen compounds
Putrescine	0.540267	Inverse	non_sig	Organic nitrogen compounds
Phosphocholine	0.0843118	Inverse	non_sig	Organic nitrogen compounds
Metformin	0.847877	Positive	non_sig	Organic nitrogen compounds
Carnitine	0.591261	Positive	non_sig	Organic nitrogen compounds
Acetylcholine	0.311713	Inverse	non_sig	Organic nitrogen compounds
1-methylhistamine	0.414724	Positive	non_sig	Organic nitrogen compounds
Lithocholate	0.832133	Inverse	non_sig	Organic compounds
Valsartan	0.626632	Inverse	non_sig	Organic acids and derivatives
Valine	0.354727	Inverse	non_sig	Organic acids and derivatives
Tyrosine	0.861056	Inverse	non_sig	Organic acids and derivatives
Thyroxine	0.695816	Inverse	non_sig	Organic acids and derivatives
Serine	0.0738849	Positive	non_sig	Organic acids and derivatives
Proline	0.886572	Positive	non_sig	Organic acids and derivatives
Proline betaine	0.474219	Inverse	non_sig	Organic acids and derivatives
Pipecolic acid	0.138951	Inverse	non_sig	Organic acids and derivatives
Phenylalanine	0.576456	Positive	non_sig	Organic acids and derivatives
Phenylacetylglutamine	0.635645	Positive	non_sig	Organic acids and derivatives
Pantothenate	0.889173	Positive	non_sig	Organic acids and derivatives
Palmitoylethanolamide	0.77855	Inverse	non_sig	Organic acids and derivatives
Oleoyl glycine	0.556578	Positive	non_sig	Organic acids and derivatives
Methylmalonate	0.843111	Inverse	non_sig	Organic acids and derivatives
Methionine	0.657816	Inverse	non_sig	Organic acids and derivatives
Methionine sulfoxide	0.482465	Positive	non_sig	Organic acids and derivatives
Malate	0.930234	Positive	non_sig	Organic acids and derivatives
Lysine	0.932765	Inverse	non_sig	Organic acids and derivatives
Levulinate	0.853558	Inverse	non_sig	Organic acids and derivatives
Leucine	0.320422	Inverse	non_sig	Organic acids and derivatives
Isoleucine	0.0632536	Inverse	non_sig	Organic acids and derivatives
Indoxylsulfate	0.488812	Positive	non_sig	Organic acids and derivatives
Hydroxyproline	0.28289	Inverse	non_sig	Organic acids and derivatives
Homoarginine	0.685873	Inverse	non_sig	Organic acids and derivatives
Glycine	0.0739259	Positive	non_sig	Organic acids and derivatives
Glutamine	0.75484	Positive	non_sig	Organic acids and derivatives
Dimethylglycine	0.821263	Positive	non_sig	Organic acids and derivatives
Cystine	0.899863	Positive	non_sig	Organic acids and derivatives
Creatinine	0.298871	Positive	non_sig	Organic acids and derivatives
Creatine	0.414724	Inverse	non_sig	Organic acids and derivatives
Citrulline	0.0328819	Positive	sig	Organic acids and derivatives
Cinnamoylglycine	0.0619372	Positive	non_sig	Organic acids and derivatives
Carnosine	0.853558	Inverse	non_sig	Organic acids and derivatives
Betaine	0.0315072	Positive	sig	Organic acids and derivatives
Beta-hydroxybutyrate	1	Positive	NA	Organic acids and derivatives
Beta-alanine	1	Positive	NA	Organic acids and derivatives
Asparagine	0.842567	Positive	non_sig	Organic acids and derivatives
Alpha-hydroxybutyrate	0.591261	Inverse	non_sig	Organic acids and derivatives
Alloisoleucine	1	Positive	NA	Organic acids and derivatives
Acetylglycine	0.899863	Positive	non_sig	Organic acids and derivatives
SDMA	0.635645	Positive	non_sig	Organic acids and derivatives
NMMA	0.658023	Positive	non_sig	Organic acids and derivatives
N6-acetyllysine	0.577	Positive	non_sig	Organic acids and derivatives
N6,N6-dimethyllysine	0.53074	Inverse	non_sig	Organic acids and derivatives
N6,N6,N6-trimethyllysine	0.599927	Inverse	non_sig	Organic acids and derivatives
N1-acetylspermidine	0.77855	Positive	non_sig	Organic acids and derivatives
N1,N12-diacetylspermine	0.571781	Positive	non_sig	Organic acids and derivatives
N-lauroylglycine	0.138702	Inverse	non_sig	Organic acids and derivatives
N-carbamoyl-beta-alanine	0.89277	Positive	non_sig	Organic acids and derivatives
N-alpha-acetylarginine	0.414724	Positive	non_sig	Organic acids and derivatives
N-acetyltryptophan	0.635645	Positive	non_sig	Organic acids and derivatives
N-acetylputrescine	0.846099	Inverse	non_sig	Organic acids and derivatives
N-acetylornithine	0.586042	Inverse	non_sig	Organic acids and derivatives
N-acetylmethionine	0.533556	Positive	non_sig	Organic acids and derivatives
N-acetylleucine	0.861056	Positive	non_sig	Organic acids and derivatives
N-acetylhistidine	0.0918812	Positive	non_sig	Organic acids and derivatives
N-acetyalanine	0.581403	Positive	non_sig	Organic acids and derivatives
L-alpha-glutamyl-L-Lysine	0.644714	Inverse	non_sig	Organic acids and derivatives
GABA	0.482465	Positive	non_sig	Organic acids and derivatives
DMGV	0.685873	Inverse	non_sig	Organic acids and derivatives
C18:1-OH carnitine	1	Positive	NA	Organic acids and derivatives
ADMA	0.899863	Inverse	non_sig	Organic acids and derivatives
5-aminolevulinic acid	1	Positive	NA	Organic acids and derivatives
4-guanidinobutanoic acid	0.944522	Inverse	non_sig	Organic acids and derivatives
4-acetamidobutanoate	0.899863	Positive	non_sig	Organic acids and derivatives
3-hydroxyoctanoate	0.300329	Inverse	non_sig	Organic acids and derivatives
2-aminoadipate	0.77855	Positive	non_sig	Organic acids and derivatives
Ribothymidine	0.138951	Positive	non_sig	Nucleosides, nucleotides, and analogues
Pseudouridine	0.482465	Positive	non_sig	Nucleosides, nucleotides, and analogues
Methylthioadenosine	0.581403	Positive	non_sig	Nucleosides, nucleotides, and analogues
Deoxyguanosine	1	Positive	NA	Nucleosides, nucleotides, and analogues
DUMP	1	Positive	NA	Nucleosides, nucleotides, and analogues
DCMP	1	Positive	NA	Nucleosides, nucleotides, and analogues
N4-acetylcytidine	0.847877	Inverse	non_sig	Nucleosides, nucleotides, and analogues
N2,N2-dimethylguanosine	0.533556	Positive	non_sig	Nucleosides, nucleotides, and analogues
5-methylcytidine	0.488836	Positive	non_sig	Nucleosides, nucleotides, and analogues
2-methylguanosine	0.156854	Inverse	non_sig	Nucleosides, nucleotides, and analogues
2-deoxyuridine	0.635645	Positive	non_sig	Nucleosides, nucleotides, and analogues
1-methylguanosine	0.308666	Inverse	non_sig	Nucleosides, nucleotides, and analogues
Vitamin A	0.581403	Inverse	non_sig	Lipids and lipid-like molecules
Taurohyodeoxycholate	0.600546	Inverse	non_sig	Lipids and lipid-like molecules
Taurodeoxycholate	0.861056	Inverse	non_sig	Lipids and lipid-like molecules
Taurocholate	0.235616	Inverse	non_sig	Lipids and lipid-like molecules
Taurochenodeoxycholate	0.517262	Inverse	non_sig	Lipids and lipid-like molecules
Suberate	0.838444	Positive	non_sig	Lipids and lipid-like molecules
Stearate	0.633276	Inverse	non_sig	Lipids and lipid-like molecules
Sebacate	0.779654	Positive	non_sig	Lipids and lipid-like molecules
Pregnenolone sulfate	0.354727	Inverse	non_sig	Lipids and lipid-like molecules
Phytanate	0.645168	Inverse	non_sig	Lipids and lipid-like molecules
Pentadecanoate	0.619257	Inverse	non_sig	Lipids and lipid-like molecules
Palmitoleate	0.645168	Inverse	non_sig	Lipids and lipid-like molecules
Palmitate	0.687211	Inverse	non_sig	Lipids and lipid-like molecules
Oleate	0.684215	Inverse	non_sig	Lipids and lipid-like molecules
Nervonic acid	0.932765	Inverse	non_sig	Lipids and lipid-like molecules
Myristoleate	0.77855	Inverse	non_sig	Lipids and lipid-like molecules
Myristate	0.64333	Inverse	non_sig	Lipids and lipid-like molecules
Hyodeoxycholate	0.778389	Positive	non_sig	Lipids and lipid-like molecules
Hexadecanedioate	0.657816	Inverse	non_sig	Lipids and lipid-like molecules
Heptadecanoate	0.482465	Inverse	non_sig	Lipids and lipid-like molecules
Glycoursodeoxycholate	0.64333	Inverse	non_sig	Lipids and lipid-like molecules
Glycolithocholate	0.665012	Positive	non_sig	Lipids and lipid-like molecules
Glycodeoxycholate	0.853558	Positive	non_sig	Lipids and lipid-like molecules
Eicosenoate	0.644714	Inverse	non_sig	Lipids and lipid-like molecules
Eicosatrienoate	0.378764	Inverse	non_sig	Lipids and lipid-like molecules
Eicosapentaenoate	0.478498	Inverse	non_sig	Lipids and lipid-like molecules
Dodecanoate	0.903894	Inverse	non_sig	Lipids and lipid-like molecules
Dodecanedioate	0.784796	Positive	non_sig	Lipids and lipid-like molecules
Docosahexaenoate	0.899863	Positive	non_sig	Lipids and lipid-like molecules
Cortisone	0.784796	Positive	non_sig	Lipids and lipid-like molecules
Cortisol	0.600546	Inverse	non_sig	Lipids and lipid-like molecules
Coenzyme Q10	0.591261	Positive	non_sig	Lipids and lipid-like molecules
Cholesterol	0.533556	Positive	non_sig	Lipids and lipid-like molecules
Cholate	0.955121	Inverse	non_sig	Lipids and lipid-like molecules
Chenodeoxycholate	0.853558	Positive	non_sig	Lipids and lipid-like molecules
Butyrobetaine	0.453928	Positive	non_sig	Lipids and lipid-like molecules
Azelate	0.479448	Inverse	non_sig	Lipids and lipid-like molecules
Alpha-linolenate	0.644714	Inverse	non_sig	Lipids and lipid-like molecules
Adipate	0.899863	Positive	non_sig	Lipids and lipid-like molecules
LPC(20:3)	1	Positive	NA	Lipids and lipid-like molecules
D-urobilinogen	0.254081	Positive	non_sig	Lipids and lipid-like molecules
C9 carnitine	0.114999	Positive	non_sig	Lipids and lipid-like molecules
C8 carnitine	0.853558	Positive	non_sig	Lipids and lipid-like molecules
C7 carnitine	0.89277	Positive	non_sig	Lipids and lipid-like molecules
C60:12 TAG	0.571781	Positive	non_sig	Lipids and lipid-like molecules
C6 carnitine	0.893551	Positive	non_sig	Lipids and lipid-like molecules
C5:1 carnitine	0.402908	Positive	non_sig	Lipids and lipid-like molecules
C58:9 TAG	0.195162	Positive	non_sig	Lipids and lipid-like molecules
C58:8 TAG	0.353924	Positive	non_sig	Lipids and lipid-like molecules
C58:7 TAG	0.757545	Positive	non_sig	Lipids and lipid-like molecules
C58:6 TAG	0.893531	Positive	non_sig	Lipids and lipid-like molecules
C58:11 TAG	0.861056	Positive	non_sig	Lipids and lipid-like molecules
C58:10 TAG	0.868174	Positive	non_sig	Lipids and lipid-like molecules
C56:9 TAG	0.899863	Positive	non_sig	Lipids and lipid-like molecules
C56:6 TAG	0.810693	Positive	non_sig	Lipids and lipid-like molecules
C56:4 TAG	0.842733	Positive	non_sig	Lipids and lipid-like molecules
C56:3 TAG	0.148997	Inverse	non_sig	Lipids and lipid-like molecules
C56:2 TAG	0.0977538	Inverse	non_sig	Lipids and lipid-like molecules
C56:10 TAG	0.964462	Positive	non_sig	Lipids and lipid-like molecules
C56:1 TAG	0.144565	Inverse	non_sig	Lipids and lipid-like molecules
C55:2 TAG	0.0852582	Inverse	non_sig	Lipids and lipid-like molecules
C54:9 TAG	0.973944	Inverse	non_sig	Lipids and lipid-like molecules
C54:8 TAG	0.909026	Positive	non_sig	Lipids and lipid-like molecules
C54:6 TAG	0.633276	Positive	non_sig	Lipids and lipid-like molecules
C54:5 TAG	0.778389	Positive	non_sig	Lipids and lipid-like molecules
C54:4 TAG	0.482465	Positive	non_sig	Lipids and lipid-like molecules
C54:3 TAG	0.853558	Positive	non_sig	Lipids and lipid-like molecules
C54:1 TAG	0.0366942	Inverse	sig	Lipids and lipid-like molecules
C53:3 TAG	0.7497	Positive	non_sig	Lipids and lipid-like molecules
C52:7 TAG	0.89277	Inverse	non_sig	Lipids and lipid-like molecules
C52:6 TAG	0.89277	Positive	non_sig	Lipids and lipid-like molecules
C52:5 TAG	0.581403	Positive	non_sig	Lipids and lipid-like molecules
C52:4 TAG	0.798877	Positive	non_sig	Lipids and lipid-like molecules
C52:3 TAG	0.633276	Inverse	non_sig	Lipids and lipid-like molecules
C52:1 TAG	0.00936855	Inverse	sig	Lipids and lipid-like molecules
C52:0 TAG	0.0153403	Inverse	sig	Lipids and lipid-like molecules
C51:3 TAG	0.657977	Inverse	non_sig	Lipids and lipid-like molecules
C51:2 TAG	0.479448	Inverse	non_sig	Lipids and lipid-like molecules
C51:1 TAG	0.0122059	Inverse	sig	Lipids and lipid-like molecules
C51:0 TAG	0.0153403	Inverse	sig	Lipids and lipid-like molecules
C50:6 TAG	0.762194	Inverse	non_sig	Lipids and lipid-like molecules
C50:5 TAG	0.842733	Inverse	non_sig	Lipids and lipid-like molecules
C50:4 TAG	0.022287	Inverse	sig	Lipids and lipid-like molecules
C50:3 TAG	0.0315072	Inverse	sig	Lipids and lipid-like molecules
C50:2 TAG	0.00936855	Inverse	sig	Lipids and lipid-like molecules
C50:1 TAG	0.00936855	Inverse	sig	Lipids and lipid-like molecules
C50:0 TAG	0.0115968	Inverse	sig	Lipids and lipid-like molecules
C5-DC carnitine	0.757531	Positive	non_sig	Lipids and lipid-like molecules
C5 carnitine	0.650363	Inverse	non_sig	Lipids and lipid-like molecules
C49:3 TAG	0.378603	Inverse	non_sig	Lipids and lipid-like molecules
C49:2 TAG	0.0611355	Inverse	non_sig	Lipids and lipid-like molecules
C49:1 TAG	0.0315072	Inverse	sig	Lipids and lipid-like molecules
C49:0 TAG	0.158845	Inverse	non_sig	Lipids and lipid-like molecules
C48:5 TAG	0.195684	Inverse	non_sig	Lipids and lipid-like molecules
C48:4 TAG	0.148997	Inverse	non_sig	Lipids and lipid-like molecules
C48:2 TAG	0.0122059	Inverse	sig	Lipids and lipid-like molecules
C48:1 TAG	0.0122059	Inverse	sig	Lipids and lipid-like molecules
C48:0 TAG	0.0115968	Inverse	sig	Lipids and lipid-like molecules
C47:2 TAG	0.0449123	Inverse	sig	Lipids and lipid-like molecules
C47:1 TAG	0.0315072	Inverse	sig	Lipids and lipid-like molecules
C47:0 TAG	0.144565	Inverse	non_sig	Lipids and lipid-like molecules
C46:4 TAG	0.231031	Inverse	non_sig	Lipids and lipid-like molecules
C46:3 TAG	0.16516	Inverse	non_sig	Lipids and lipid-like molecules
C46:2 TAG	0.0432661	Inverse	sig	Lipids and lipid-like molecules
C46:1 TAG	0.0153403	Inverse	sig	Lipids and lipid-like molecules
C46:0 TAG	0.0134824	Inverse	sig	Lipids and lipid-like molecules
C45:1 TAG	0.0315072	Inverse	sig	Lipids and lipid-like molecules
C45:0 TAG	0.0194468	Inverse	sig	Lipids and lipid-like molecules
C44:2 TAG	0.192234	Inverse	non_sig	Lipids and lipid-like molecules
C44:1 TAG	0.243285	Inverse	non_sig	Lipids and lipid-like molecules
C43:1 TAG	0.0310771	Inverse	sig	Lipids and lipid-like molecules
C41:0 TAG	0.546284	Inverse	non_sig	Lipids and lipid-like molecules
C40:9 PC	0.749498	Inverse	non_sig	Lipids and lipid-like molecules
C40:7 PE plasmalogen	0.611817	Positive	non_sig	Lipids and lipid-like molecules
C40:6 PS	0.0268629	Inverse	sig	Lipids and lipid-like molecules
C40:6 PE	0.00936855	Inverse	sig	Lipids and lipid-like molecules
C40:6 PC	0.405937	Inverse	non_sig	Lipids and lipid-like molecules
C4-OH carnitine	0.115596	Inverse	non_sig	Lipids and lipid-like molecules
C38:7 PE plasmalogen	0.897229	Inverse	non_sig	Lipids and lipid-like molecules
C38:7 PC plasmalogen	0.569105	Positive	non_sig	Lipids and lipid-like molecules
C38:6 PS	0.856118	Inverse	non_sig	Lipids and lipid-like molecules
C38:6 PE	0.0179166	Inverse	sig	Lipids and lipid-like molecules
C38:6 PE plasmalogen	0.359309	Positive	non_sig	Lipids and lipid-like molecules
C38:6 PC	0.543064	Inverse	non_sig	Lipids and lipid-like molecules
C38:5 PE	0.414724	Inverse	non_sig	Lipids and lipid-like molecules
C38:5 PE plasmalogen	0.627873	Positive	non_sig	Lipids and lipid-like molecules
C38:5 DAG	0.632651	Inverse	non_sig	Lipids and lipid-like molecules
C38:4 PI	0.7497	Inverse	non_sig	Lipids and lipid-like molecules
C38:4 PE	0.0974285	Inverse	non_sig	Lipids and lipid-like molecules
C38:4 PC	0.635645	Positive	non_sig	Lipids and lipid-like molecules
C38:4 PC plasmalogen	0.254081	Positive	non_sig	Lipids and lipid-like molecules
C38:3 PE plasmalogen	0.633276	Positive	non_sig	Lipids and lipid-like molecules
C38:3 PC	0.0179166	Inverse	sig	Lipids and lipid-like molecules
C38:2 PE	0.261823	Positive	non_sig	Lipids and lipid-like molecules
C38:2 PC	0.16516	Inverse	non_sig	Lipids and lipid-like molecules
C36:5 PE plasmalogen	0.571781	Inverse	non_sig	Lipids and lipid-like molecules
C36:5 PC plasmalogen-B	0.378603	Positive	non_sig	Lipids and lipid-like molecules
C36:5 PC plasmalogen-A	0.545858	Positive	non_sig	Lipids and lipid-like molecules
C36:4 PE plasmalogen	0.64333	Positive	non_sig	Lipids and lipid-like molecules
C36:4 PC-B	0.77855	Inverse	non_sig	Lipids and lipid-like molecules
C36:4 PC-A	1	Positive	NA	Lipids and lipid-like molecules
C36:4 PC plasmalogen	0.235616	Positive	non_sig	Lipids and lipid-like molecules
C36:4 DAG	0.533556	Positive	non_sig	Lipids and lipid-like molecules
C36:3 PE	0.0912102	Inverse	non_sig	Lipids and lipid-like molecules
C36:3 PE plasmalogen	0.378603	Positive	non_sig	Lipids and lipid-like molecules
C36:3 PC	0.747319	Inverse	non_sig	Lipids and lipid-like molecules
C36:3 DAG	0.77855	Positive	non_sig	Lipids and lipid-like molecules
C36:2 PE	0.0240289	Inverse	sig	Lipids and lipid-like molecules
C36:2 PE plasmalogen	0.810693	Inverse	non_sig	Lipids and lipid-like molecules
C36:2 PC	0.77855	Inverse	non_sig	Lipids and lipid-like molecules
C36:2 DAG	0.0404438	Inverse	sig	Lipids and lipid-like molecules
C36:1 PE	0.0179166	Inverse	sig	Lipids and lipid-like molecules
C36:1 PE plasmalogen	0.155519	Positive	non_sig	Lipids and lipid-like molecules
C36:1 PC	0.0439362	Inverse	sig	Lipids and lipid-like molecules
C36:1 DAG	0.0350459	Inverse	sig	Lipids and lipid-like molecules
C36:0 PE	0.853558	Inverse	non_sig	Lipids and lipid-like molecules
C34:5 PC plasmalogen	0.658023	Positive	non_sig	Lipids and lipid-like molecules
C34:4 PC	0.757531	Inverse	non_sig	Lipids and lipid-like molecules
C34:4 PC plasmalogen	1	Positive	NA	Lipids and lipid-like molecules
C34:3 PE plasmalogen	0.633276	Positive	non_sig	Lipids and lipid-like molecules
C34:3 PC	0.520643	Inverse	non_sig	Lipids and lipid-like molecules
C34:3 DAG	0.354727	Inverse	non_sig	Lipids and lipid-like molecules
C34:2 PI	1	Positive	NA	Lipids and lipid-like molecules
C34:2 PE	0.0179166	Inverse	sig	Lipids and lipid-like molecules
C34:2 PC	0.288044	Inverse	non_sig	Lipids and lipid-like molecules
C34:2 PC plasmalogen	0.712462	Positive	non_sig	Lipids and lipid-like molecules
C34:2 DAG	0.0565845	Inverse	non_sig	Lipids and lipid-like molecules
C34:1 PC	0.0122059	Inverse	sig	Lipids and lipid-like molecules
C34:1 PC plasmalogen	0.414724	Positive	non_sig	Lipids and lipid-like molecules
C34:1 PC plasmalogen-B	0.287248	Positive	non_sig	Lipids and lipid-like molecules
C34:1 DAG	0.00936855	Inverse	sig	Lipids and lipid-like molecules
C34:0 PS	0.930234	Positive	non_sig	Lipids and lipid-like molecules
C34:0 PE	0.757545	Inverse	non_sig	Lipids and lipid-like molecules
C34:0 DAG	0.0240289	Inverse	sig	Lipids and lipid-like molecules
C32:2 PC	0.600546	Inverse	non_sig	Lipids and lipid-like molecules
C32:1 PE	0.287248	Inverse	non_sig	Lipids and lipid-like molecules
C32:1 PC	0.00936855	Inverse	sig	Lipids and lipid-like molecules
C32:1 DAG	0.0240289	Inverse	sig	Lipids and lipid-like molecules
C32:0 PE	0.800795	Inverse	non_sig	Lipids and lipid-like molecules
C32:0 PC	0.446819	Inverse	non_sig	Lipids and lipid-like molecules
C32:0 DAG	0.0240289	Inverse	sig	Lipids and lipid-like molecules
C30:1 PC	0.0315072	Inverse	sig	Lipids and lipid-like molecules
C30:0 PC	0.0651838	Inverse	non_sig	Lipids and lipid-like molecules
C30:0 DAG	0.250601	Inverse	non_sig	Lipids and lipid-like molecules
C24:1 SM	0.433549	Positive	non_sig	Lipids and lipid-like molecules
C24:1 Ceramide (d18:1)	0.762194	Positive	non_sig	Lipids and lipid-like molecules
C24:0 LPC	0.292846	Positive	non_sig	Lipids and lipid-like molecules
C24:0 Ceramide (d18:1)	0.6279	Positive	non_sig	Lipids and lipid-like molecules
C22:6 LPE	0.655825	Inverse	non_sig	Lipids and lipid-like molecules
C22:6 LPC	0.644714	Positive	non_sig	Lipids and lipid-like molecules
C22:6 CE	0.333534	Positive	non_sig	Lipids and lipid-like molecules
C22:5 LPC	0.651574	Positive	non_sig	Lipids and lipid-like molecules
C22:5 CE	0.0153403	Positive	sig	Lipids and lipid-like molecules
C22:4 LPC	0.790724	Inverse	non_sig	Lipids and lipid-like molecules
C22:4 CE	0.0739259	Positive	non_sig	Lipids and lipid-like molecules
C22:1 SM	0.0540245	Positive	non_sig	Lipids and lipid-like molecules
C22:0 LPE	0.0843118	Positive	non_sig	Lipids and lipid-like molecules
C22:0 Ceramide (d18:1)	0.995713	Inverse	non_sig	Lipids and lipid-like molecules
C20:5 LPC	0.633093	Positive	non_sig	Lipids and lipid-like molecules
C20:5 CE	0.144565	Positive	non_sig	Lipids and lipid-like molecules
C20:4 carnitine	0.301264	Positive	non_sig	Lipids and lipid-like molecules
C20:4 LPE	0.853558	Positive	non_sig	Lipids and lipid-like molecules
C20:4 LPC	0.258539	Positive	non_sig	Lipids and lipid-like molecules
C20:4 CE	0.0153403	Positive	sig	Lipids and lipid-like molecules
C20:3 LPC	0.846444	Inverse	non_sig	Lipids and lipid-like molecules
C20:3 CE	0.482465	Positive	non_sig	Lipids and lipid-like molecules
C20:2 LPC	0.434636	Positive	non_sig	Lipids and lipid-like molecules
C20:1 LPE	0.571781	Positive	non_sig	Lipids and lipid-like molecules
C20:1 LPC	0.482465	Positive	non_sig	Lipids and lipid-like molecules
C20:0 SM	0.144565	Positive	non_sig	Lipids and lipid-like molecules
C20:0 LPE	0.599927	Positive	non_sig	Lipids and lipid-like molecules
C20:0 LPC	0.240598	Positive	non_sig	Lipids and lipid-like molecules
C20 carnitine	0.899863	Inverse	non_sig	Lipids and lipid-like molecules
C2 carnitine	0.955121	Positive	non_sig	Lipids and lipid-like molecules
C18:3 LPE	0.144565	Inverse	non_sig	Lipids and lipid-like molecules
C18:3 LPC	0.520643	Positive	non_sig	Lipids and lipid-like molecules
C18:3 CE	0.633276	Positive	non_sig	Lipids and lipid-like molecules
C18:2 LPE	0.899863	Positive	non_sig	Lipids and lipid-like molecules
C18:2 LPC	0.433549	Positive	non_sig	Lipids and lipid-like molecules
C18:2 CE	0.022287	Positive	sig	Lipids and lipid-like molecules
C18:1 SM	0.216386	Positive	non_sig	Lipids and lipid-like molecules
C18:1 LPE	0.658023	Inverse	non_sig	Lipids and lipid-like molecules
C18:1 LPC	0.635645	Positive	non_sig	Lipids and lipid-like molecules
C18:1 CE	0.0315072	Positive	sig	Lipids and lipid-like molecules
C18:0 SM	0.600546	Positive	non_sig	Lipids and lipid-like molecules
C18:0 LPE	0.633276	Inverse	non_sig	Lipids and lipid-like molecules
C18:0 LPC	0.613086	Positive	non_sig	Lipids and lipid-like molecules
C18:0 CE	0.0233442	Positive	sig	Lipids and lipid-like molecules
C16:1 SM	0.842733	Positive	non_sig	Lipids and lipid-like molecules
C16:1 LPE	0.354727	Inverse	non_sig	Lipids and lipid-like molecules
C16:1 LPC	0.520643	Positive	non_sig	Lipids and lipid-like molecules
C16:1 LPC plasmalogen	0.0820266	Positive	non_sig	Lipids and lipid-like molecules
C16:1 CE	0.479448	Inverse	non_sig	Lipids and lipid-like molecules
C16:0 SM	0.0153403	Positive	sig	Lipids and lipid-like molecules
C16:0 LPE	0.435681	Inverse	non_sig	Lipids and lipid-like molecules
C16:0 LPC	0.517262	Positive	non_sig	Lipids and lipid-like molecules
C16:0 Ceramide (d18:1)	0.995713	Inverse	non_sig	Lipids and lipid-like molecules
C16:0 CE	0.023878	Positive	sig	Lipids and lipid-like molecules
C16-OH carnitine	1	Positive	NA	Lipids and lipid-like molecules
C14:2 carnitine	0.254081	Positive	non_sig	Lipids and lipid-like molecules
C14:1 MAG	0.571781	Inverse	non_sig	Lipids and lipid-like molecules
C14:0 SM	0.482465	Positive	non_sig	Lipids and lipid-like molecules
C14:0 LPC	0.0974285	Inverse	non_sig	Lipids and lipid-like molecules
C14:0 CE	0.899295	Inverse	non_sig	Lipids and lipid-like molecules
C14 carnitine	0.683993	Positive	non_sig	Lipids and lipid-like molecules
C12:1 carnitine	0.353924	Positive	non_sig	Lipids and lipid-like molecules
C10:2 carnitine	0.354727	Positive	non_sig	Lipids and lipid-like molecules
C10 carnitine	0.706652	Positive	non_sig	Lipids and lipid-like molecules
5-dodecenoate	0.537574	Inverse	non_sig	Lipids and lipid-like molecules
5-HETE	0.390495	Inverse	non_sig	Lipids and lipid-like molecules
3-dehydroxycarnitine	0.778389	Positive	non_sig	Lipids and lipid-like molecules
3-Dehydroxycarnitine	1	Positive	NA	Lipids and lipid-like molecules
21-deoxycortisol	0.537574	Positive	non_sig	Lipids and lipid-like molecules
13-docosenoate	0.719269	Inverse	non_sig	Lipids and lipid-like molecules
13-HODE	0.287449	Inverse	non_sig	Lipids and lipid-like molecules
12-HEPE	0.465075	Positive	non_sig	Lipids and lipid-like molecules
10-nonadecenoate	0.559695	Inverse	non_sig	Lipids and lipid-like molecules
10-heptadecenoate	0.488836	Inverse	non_sig	Lipids and lipid-like molecules
10-HDoHE	0.665012	Inverse	non_sig	Lipids and lipid-like molecules
Trimethylbenzene	0.405937	Positive	non_sig	Benzenoids
Sulfamethoxazole	0.657977	Inverse	non_sig	Benzenoids
Salicylurate	0.744697	Positive	non_sig	Benzenoids
Salicylate	0.973944	Inverse	non_sig	Benzenoids
Methyl N-methylanthranilate	0.520643	Inverse	non_sig	Benzenoids
Mandelate	0.762194	Positive	non_sig	Benzenoids
Hydroxyphenylacetate	1	Positive	NA	Benzenoids
Hippurate	0.89277	Inverse	non_sig	Benzenoids
Gentisate	0.354727	Inverse	non_sig	Benzenoids
Acetaminophen	0.591261	Positive	non_sig	Benzenoids
4-hydroxyhippurate	0.77855	Inverse	non_sig	Benzenoids
3-hydroxyanthranilic acid	1	Positive	NA	Benzenoids
Trigonelline	0.600546	Positive	non_sig	Alkaloids and derivatives
Quinine	0.907085	Inverse	non_sig	Alkaloids and derivatives
Piperine	0.354727	Inverse	non_sig	Alkaloids and derivatives
Nor-psi-tropine	1	Positive	NA	Alkaloids and derivatives

## Sheet: source_data_fig2b_2
metabolite_name	p_fdr_inter_met_var	sign	sig	super_class_metabolon
phenyllactate	0.284611	Inverse	non_sig	Phenylpropanoids and polyketides
hydrocinnamate	0.23757	Positive	non_sig	Phenylpropanoids and polyketides
urocanic acid/Urocanic acid	0.118734	Inverse	non_sig	Organoheterocyclic compounds
uric acid/urate/Uric acid	0.443705	Positive	non_sig	Organoheterocyclic compounds
uracil	0.312162	Positive	non_sig	Organoheterocyclic compounds
theophylline	0.426374	Inverse	non_sig	Organoheterocyclic compounds
saccharin	0.253373	Positive	non_sig	Organoheterocyclic compounds
pyridoxamine	0.475073	Inverse	non_sig	Organoheterocyclic compounds
pterin/Pterin	0.980182	Positive	non_sig	Organoheterocyclic compounds
metronidazole	0.328677	Positive	non_sig	Organoheterocyclic compounds
kynurenic acid/Kynurenic acid	0.377715	Positive	non_sig	Organoheterocyclic compounds
indoleacetic acid	1	Positive	NA	Organoheterocyclic compounds
indole-3-propionate	0.15524	Inverse	non_sig	Organoheterocyclic compounds
imidazole propionate/Imidazolepropionic acid	0.16869	Positive	non_sig	Organoheterocyclic compounds
hydroxycotinine/trans-3-Hydroxycotinine	0.452831	Positive	non_sig	Organoheterocyclic compounds
hydrochlorothiazide	0.309202	Positive	non_sig	Organoheterocyclic compounds
dimethylurate	0.173873	Positive	non_sig	Organoheterocyclic compounds
cytosine/cytosine_isomer/Cytosine	0.360655	Positive	non_sig	Organoheterocyclic compounds
cotinine/Cotinine	0.345642	Inverse	non_sig	Organoheterocyclic compounds
cerulenin	0.131882	Inverse	non_sig	Organoheterocyclic compounds
caffeine/Caffeine	0.253391	Inverse	non_sig	Organoheterocyclic compounds
biliverdin/Biliverdin	0.442791	Inverse	non_sig	Organoheterocyclic compounds
bilirubin/Bilirubin	0.13578	Inverse	non_sig	Organoheterocyclic compounds
aminocaproic acid	1	Positive	NA	Organoheterocyclic compounds
allantoin/Allantoin	0.226377	Inverse	non_sig	Organoheterocyclic compounds
N1-methyl-2-pyridone-5-carboxamide/N1-Methyl-2-pyridone-5-carboxamide	0.135509	Positive	non_sig	Organoheterocyclic compounds
7-methylxanthine/7-Methylxanthine	0.312424	Inverse	non_sig	Organoheterocyclic compounds
7-methylguanine/7-Methylguanine	0.24163	Inverse	non_sig	Organoheterocyclic compounds
5-hydroxymethyl-4-methyluracil/5-hydroxymethy-4-methyluracil	0.423708	Positive	non_sig	Organoheterocyclic compounds
4-pyridoxate	0.0941715	Positive	non_sig	Organoheterocyclic compounds
3-methylxanthine/3-Methylxanthine	0.360655	Inverse	non_sig	Organoheterocyclic compounds
2-methyl-4,5-benzoxazole/preliminary_ID_2-methyl-4,5-benzoxazole	0.372595	Positive	non_sig	Organoheterocyclic compounds
1-methylnicotinamide/1-Methyl nicotinamide	0.360655	Positive	non_sig	Organoheterocyclic compounds
1-methylguanine	0.279209	Inverse	non_sig	Organoheterocyclic compounds
1,7-dimethyluric acid/1,7-Dimethyluric acid	0.255659	Inverse	non_sig	Organoheterocyclic compounds
kynurenine	0.253391	Inverse	non_sig	Organic oxygen compounds
acetyl-galactosamine/N-acetylgalactosamine/N-Acetyl-D-galactosamine	0.227367	Positive	non_sig	Organic oxygen compounds
4-hydroxy-3-methylacetophenone	0.2735	Inverse	non_sig	Organic oxygen compounds
4-acetamidophenylglucuronide/acetaminophen glucuronide/p-Acetamidophenylglucuronide	0.149554	Positive	non_sig	Organic oxygen compounds
trimethylamine-N-oxide/Trimethylamine N-oxide	0.328677	Positive	non_sig	Organic nitrogen compounds
putrescine	0.277274	Inverse	non_sig	Organic nitrogen compounds
phosphocholine	0.213915	Positive	non_sig	Organic nitrogen compounds
metformin	0.253391	Inverse	non_sig	Organic nitrogen compounds
carnitine/Carnitine	0.247984	Positive	non_sig	Organic nitrogen compounds
acetylcholine/Acetylcholine	0.331962	Inverse	non_sig	Organic nitrogen compounds
1-methylhistamine/1-Methylhistamine	0.0120346	Inverse	sig	Organic nitrogen compounds
lithocholate	0.0574172	Positive	non_sig	Organic compounds
valsartan	0.129295	Positive	non_sig	Organic acids and derivatives
valine/Valine	0.312162	Inverse	non_sig	Organic acids and derivatives
tyrosine/Tyrosine	0.250944	Positive	non_sig	Organic acids and derivatives
thyroxine/Thyroxine	0.544216	Inverse	non_sig	Organic acids and derivatives
serine	0.428521	Inverse	non_sig	Organic acids and derivatives
proline/Proline	0.275841	Inverse	non_sig	Organic acids and derivatives
proline betaine/proline-betaine/Proline betaine	0.222539	Positive	non_sig	Organic acids and derivatives
pipecolic acid	0.195834	Inverse	non_sig	Organic acids and derivatives
phenylalanine/Phenylalanine	0.312162	Inverse	non_sig	Organic acids and derivatives
phenylacetylglutamine/alpha-N-Phenylacetylglutamine	0.221041	Positive	non_sig	Organic acids and derivatives
pantothenate/Pantothenic acid	0.487442	Positive	non_sig	Organic acids and derivatives
palmitoylethanolamide/palmitoyl-EA	0.422802	Positive	non_sig	Organic acids and derivatives
oleoyl glycine	0.345059	Positive	non_sig	Organic acids and derivatives
methylmalonate	0.267605	Inverse	non_sig	Organic acids and derivatives
methionine/Methionine	0.211885	Positive	non_sig	Organic acids and derivatives
methionine sulfoxide/Methionine sulfoxide	0.328677	Positive	non_sig	Organic acids and derivatives
malate	0.522045	Positive	non_sig	Organic acids and derivatives
lysine/Lysine	0.346053	Inverse	non_sig	Organic acids and derivatives
levulinate	0.312424	Positive	non_sig	Organic acids and derivatives
leucine/Leucine	0.296505	Inverse	non_sig	Organic acids and derivatives
isoleucine/Isoleucine	0.328677	Positive	non_sig	Organic acids and derivatives
indoxylsulfate	0.28842	Positive	non_sig	Organic acids and derivatives
hydroxyproline/Hydroxyproline	0.122465	Positive	non_sig	Organic acids and derivatives
homoarginine/Homoarginine	0.272264	Inverse	non_sig	Organic acids and derivatives
glycine	0.232329	Positive	non_sig	Organic acids and derivatives
glutamine/Glutamine	0.368503	Positive	non_sig	Organic acids and derivatives
dimethylglycine/Dimethylglycine	0.0605458	Positive	non_sig	Organic acids and derivatives
cystine/Cystine	0.45885	Inverse	non_sig	Organic acids and derivatives
creatinine/Creatinine	0.345642	Positive	non_sig	Organic acids and derivatives
creatine/Creatine	0.221041	Positive	non_sig	Organic acids and derivatives
citrulline/Citrulline	0.22426	Positive	non_sig	Organic acids and derivatives
cinnamoylglycine/Cinnamoylglycine	0.221041	Positive	non_sig	Organic acids and derivatives
carnosine/Carnosine	0.20739	Inverse	non_sig	Organic acids and derivatives
betaine/Betaine	0.296301	Positive	non_sig	Organic acids and derivatives
beta-hydroxybutyrate	1	Positive	NA	Organic acids and derivatives
beta-alanine	0.961565	Positive	non_sig	Organic acids and derivatives
asparagine/Asparagine	0.414249	Positive	non_sig	Organic acids and derivatives
alpha-hydroxybutyrate	0.217336	Positive	non_sig	Organic acids and derivatives
alloisoleucine/Alloisoleucine	1	Positive	NA	Organic acids and derivatives
acetylglycine/N-Acetylglycine	0.310197	Positive	non_sig	Organic acids and derivatives
SDMA/Symmetric dimethyl-arginine	0.600936	Inverse	non_sig	Organic acids and derivatives
NMMA/Targinine	0.493309	Inverse	non_sig	Organic acids and derivatives
N6-acetyllysine/N6-Acetyllysine/N6-acetyl-L-lysine	0.129295	Positive	non_sig	Organic acids and derivatives
N6,N6-dimethyllysine/N(6),N(6)-Dimethyl-lysine	0.532365	Positive	non_sig	Organic acids and derivatives
N6,N6,N6-trimethyllysine/N-6-Trimethyllysine	0.499577	Positive	non_sig	Organic acids and derivatives
N1-acetylspermidine/N-acetylspermidine/N1-Acetylspermidine	0.272264	Positive	non_sig	Organic acids and derivatives
N1,N12-diacetylspermine/diacetylspermine/N1,N12-Diacetylspermine	0.455755	Inverse	non_sig	Organic acids and derivatives
N-lauroylglycine/N-Lauroylglycine	0.426374	Positive	non_sig	Organic acids and derivatives
N-carbamoyl-beta-alanine/Ureidopropionic acid	0.0941715	Positive	non_sig	Organic acids and derivatives
N-alpha-acetylarginine/N-Acetylarginine/N-alpha-acetyl-L-arginine	0.114737	Positive	non_sig	Organic acids and derivatives
N-acetyltryptophan/N-Acetyl-D-tryptophan	0.314936	Inverse	non_sig	Organic acids and derivatives
N-acetylputrescine	0.329967	Inverse	non_sig	Organic acids and derivatives
N-acetylornithine/N-Acetylornithine	0.312162	Positive	non_sig	Organic acids and derivatives
N-acetylmethionine/N-Acetylmethionine	0.413545	Inverse	non_sig	Organic acids and derivatives
N-acetylleucine	0.144446	Inverse	non_sig	Organic acids and derivatives
N-acetylhistidine/N-Acetylhistidine	0.217336	Positive	non_sig	Organic acids and derivatives
N-acetyalanine/N-acetylalanine/N-Acetylalanine	0.450539	Positive	non_sig	Organic acids and derivatives
L-alpha-glutamyl-L-Lysine/L-alpha-glutamyl-L-lysine	0.0605458	Inverse	non_sig	Organic acids and derivatives
GABA/gamma-Aminobutyric acid	0.427133	Positive	non_sig	Organic acids and derivatives
DMGV	0.00606383	Positive	sig	Organic acids and derivatives
C18:1-OH carnitine	1	Positive	NA	Organic acids and derivatives
ADMA/SDMA/Dimethylarginine	0.372595	Positive	non_sig	Organic acids and derivatives
5-aminolevulinic acid	1	Positive	NA	Organic acids and derivatives
4-guanidinobutanoic acid	0.442973	Positive	non_sig	Organic acids and derivatives
4-acetamidobutanoate/4-Acetamidobutanoic acid	0.372595	Positive	non_sig	Organic acids and derivatives
3-hydroxyoctanoate	0.472182	Inverse	non_sig	Organic acids and derivatives
2-aminoadipate	0.0357165	Positive	sig	Organic acids and derivatives
ribothymidine/Ribothymidine	0.373951	Inverse	non_sig	Nucleosides, nucleotides, and analogues
pseudouridine/Pseudouridine	0.441799	Positive	non_sig	Nucleosides, nucleotides, and analogues
methylthioadenosine	0.420728	Positive	non_sig	Nucleosides, nucleotides, and analogues
deoxyguanosine	1	Positive	NA	Nucleosides, nucleotides, and analogues
dUMP	1	Positive	NA	Nucleosides, nucleotides, and analogues
dCMP	1	Positive	NA	Nucleosides, nucleotides, and analogues
N4-acetylcytidine/N4-Acetylcytidine	0.326465	Positive	non_sig	Nucleosides, nucleotides, and analogues
N2,N2-dimethylguanosine/N2,N2-Dimethylguanosine	0.360655	Positive	non_sig	Nucleosides, nucleotides, and analogues
5-methylcytidine/5-Methylcytidine	0.147498	Positive	non_sig	Nucleosides, nucleotides, and analogues
2-methylguanosine/2-Methylguanosine	0.0941715	Positive	non_sig	Nucleosides, nucleotides, and analogues
2-deoxyuridine	0.137459	Positive	non_sig	Nucleosides, nucleotides, and analogues
1-methylguanosine/1-Methylguanosine	0.18265	Inverse	non_sig	Nucleosides, nucleotides, and analogues
vitamin A/Retinol	0.142316	Positive	non_sig	Lipids and lipid-like molecules
taurohyodeoxycholate/tauroursodeoxycholate	0.152167	Inverse	non_sig	Lipids and lipid-like molecules
taurodeoxycholate	0.417219	Positive	non_sig	Lipids and lipid-like molecules
taurocholate	0.211885	Inverse	non_sig	Lipids and lipid-like molecules
taurochenodeoxycholate	0.269387	Positive	non_sig	Lipids and lipid-like molecules
suberate	0.280992	Positive	non_sig	Lipids and lipid-like molecules
stearate	0.255659	Positive	non_sig	Lipids and lipid-like molecules
sebacate	0.0653516	Positive	non_sig	Lipids and lipid-like molecules
pregnenolone sulfate	0.274231	Inverse	non_sig	Lipids and lipid-like molecules
phytanate	0.25958	Positive	non_sig	Lipids and lipid-like molecules
pentadecanoate	0.307414	Positive	non_sig	Lipids and lipid-like molecules
palmitoleate	0.374426	Positive	non_sig	Lipids and lipid-like molecules
palmitate	0.323898	Positive	non_sig	Lipids and lipid-like molecules
oleate	0.25958	Positive	non_sig	Lipids and lipid-like molecules
nervonic acid/nervonate	0.543458	Inverse	non_sig	Lipids and lipid-like molecules
myristoleate/preliminary_ID_Myristoleic acid	0.355813	Positive	non_sig	Lipids and lipid-like molecules
myristate	0.332227	Positive	non_sig	Lipids and lipid-like molecules
hyodeoxycholate/ursodeoxycholate	0.385881	Positive	non_sig	Lipids and lipid-like molecules
hexadecanedioate	0.385881	Positive	non_sig	Lipids and lipid-like molecules
heptadecanoate/preliminary_ID_Heptadecanoic acid	0.253373	Positive	non_sig	Lipids and lipid-like molecules
glycoursodeoxycholate	0.499596	Positive	non_sig	Lipids and lipid-like molecules
glycolithocholate	0.499596	Positive	non_sig	Lipids and lipid-like molecules
glycodeoxycholate	0.307414	Inverse	non_sig	Lipids and lipid-like molecules
eicosenoate	0.323898	Positive	non_sig	Lipids and lipid-like molecules
eicosatrienoate	0.323898	Positive	non_sig	Lipids and lipid-like molecules
eicosapentaenoate	0.255552	Inverse	non_sig	Lipids and lipid-like molecules
dodecanoate	0.419192	Inverse	non_sig	Lipids and lipid-like molecules
dodecanedioate	0.661072	Positive	non_sig	Lipids and lipid-like molecules
docosahexaenoate	0.253373	Positive	non_sig	Lipids and lipid-like molecules
cortisone/Cortisone	0.475771	Inverse	non_sig	Lipids and lipid-like molecules
cortisol/Cortisol	0.277274	Positive	non_sig	Lipids and lipid-like molecules
coenzyme Q10	0.185582	Positive	non_sig	Lipids and lipid-like molecules
cholesterol	0.265322	Positive	non_sig	Lipids and lipid-like molecules
cholate	0.312424	Inverse	non_sig	Lipids and lipid-like molecules
chenodeoxycholate	0.310197	Inverse	non_sig	Lipids and lipid-like molecules
butyrobetaine	0.303641	Inverse	non_sig	Lipids and lipid-like molecules
azelate	0.257711	Positive	non_sig	Lipids and lipid-like molecules
alpha-linolenate	0.117731	Positive	non_sig	Lipids and lipid-like molecules
adipate	0.284611	Inverse	non_sig	Lipids and lipid-like molecules
LPC(20:3)	0.991252	Inverse	non_sig	Lipids and lipid-like molecules
D-urobilinogen/urobilinogen/urobilinogen_isomer	0.13578	Inverse	non_sig	Lipids and lipid-like molecules
C9 carnitine/CAR(9:0)	0.268526	Positive	non_sig	Lipids and lipid-like molecules
C8 carnitine/CAR(8:0)	0.362923	Positive	non_sig	Lipids and lipid-like molecules
C7 carnitine/CAR(7:0)	0.314936	Positive	non_sig	Lipids and lipid-like molecules
C60:12 TAG/TG(60:12)	0.250944	Inverse	non_sig	Lipids and lipid-like molecules
C6 carnitine	0.426754	Positive	non_sig	Lipids and lipid-like molecules
C5:1 carnitine	0.118311	Positive	non_sig	Lipids and lipid-like molecules
C58:9 TAG/TG(58:9)	0.250944	Inverse	non_sig	Lipids and lipid-like molecules
C58:8 TAG	0.372595	Positive	non_sig	Lipids and lipid-like molecules
C58:7 TAG/TG(58:7)	0.250944	Inverse	non_sig	Lipids and lipid-like molecules
C58:6 TAG/TG(58:6)	0.232329	Inverse	non_sig	Lipids and lipid-like molecules
C58:11 TAG/TG(58:11)	0.443705	Inverse	non_sig	Lipids and lipid-like molecules
C58:10 TAG/TG(58:10)	0.309202	Inverse	non_sig	Lipids and lipid-like molecules
C56:9 TAG/TG(56:9)	0.498622	Inverse	non_sig	Lipids and lipid-like molecules
C56:6 TAG/TG(56:6)	0.508891	Inverse	non_sig	Lipids and lipid-like molecules
C56:4 TAG/TG(56:4)	0.301146	Positive	non_sig	Lipids and lipid-like molecules
C56:3 TAG/TG(56:3)	0.152167	Inverse	non_sig	Lipids and lipid-like molecules
C56:2 TAG/TG(56:2)	0.0850837	Positive	non_sig	Lipids and lipid-like molecules
C56:10 TAG/TG(56:10)	0.376818	Inverse	non_sig	Lipids and lipid-like molecules
C56:1 TAG/TG(56:1)	0.101688	Inverse	non_sig	Lipids and lipid-like molecules
C55:2 TAG/TG(55:2)	0.0855776	Positive	non_sig	Lipids and lipid-like molecules
C54:9 TAG/TG(54:9)	0.312257	Inverse	non_sig	Lipids and lipid-like molecules
C54:8 TAG/TG(54:8)	0.510242	Inverse	non_sig	Lipids and lipid-like molecules
C54:6 TAG/C54:6 TAG-A/TG(54:6)	0.319478	Inverse	non_sig	Lipids and lipid-like molecules
C54:5 TAG/TG(54:5)	0.208328	Inverse	non_sig	Lipids and lipid-like molecules
C54:4 TAG/TG(54:4)	0.336889	Inverse	non_sig	Lipids and lipid-like molecules
C54:3 TAG/TG(54:3)	0.1769	Inverse	non_sig	Lipids and lipid-like molecules
C54:1 TAG/TG(54:1)	0.0855776	Positive	non_sig	Lipids and lipid-like molecules
C53:3 TAG/TG(53:3)	0.334859	Inverse	non_sig	Lipids and lipid-like molecules
C52:7 TAG/TG(52:7)	0.347383	Inverse	non_sig	Lipids and lipid-like molecules
C52:6 TAG/TG(52:6)	0.372595	Inverse	non_sig	Lipids and lipid-like molecules
C52:5 TAG/TG(52:5)	0.381466	Inverse	non_sig	Lipids and lipid-like molecules
C52:4 TAG/TG(52:4)	0.129295	Inverse	non_sig	Lipids and lipid-like molecules
C52:3 TAG/TG(52:3)	0.227367	Positive	non_sig	Lipids and lipid-like molecules
C52:1 TAG/TG(52:1)	0.0972788	Positive	non_sig	Lipids and lipid-like molecules
C52:0 TAG/TG(52:0)	0.13578	Positive	non_sig	Lipids and lipid-like molecules
C51:3 TAG/TG(51:3)	0.286719	Inverse	non_sig	Lipids and lipid-like molecules
C51:2 TAG/TG(51:2)	0.37179	Positive	non_sig	Lipids and lipid-like molecules
C51:1 TAG/TG(51:1)	0.142316	Positive	non_sig	Lipids and lipid-like molecules
C51:0 TAG/TG(51:0)	0.144446	Positive	non_sig	Lipids and lipid-like molecules
C50:6 TAG/TG(50:6)	0.18134	Inverse	non_sig	Lipids and lipid-like molecules
C50:5 TAG/TG(50:5)	0.158389	Inverse	non_sig	Lipids and lipid-like molecules
C50:4 TAG/TG(50:4)	0.158389	Inverse	non_sig	Lipids and lipid-like molecules
C50:3 TAG/TG(50:3)	0.114737	Inverse	non_sig	Lipids and lipid-like molecules
C50:2 TAG/TG(50:2)	0.13578	Positive	non_sig	Lipids and lipid-like molecules
C50:1 TAG/TG(50:1)	0.144446	Positive	non_sig	Lipids and lipid-like molecules
C50:0 TAG/TG(50:0)	0.144446	Positive	non_sig	Lipids and lipid-like molecules
C5-DC carnitine/CAR(DC5:0)	0.360655	Positive	non_sig	Lipids and lipid-like molecules
C5 carnitine/CAR(5:0)	0.360655	Positive	non_sig	Lipids and lipid-like molecules
C49:3 TAG/TG(49:3)	0.122465	Inverse	non_sig	Lipids and lipid-like molecules
C49:2 TAG/TG(49:2)	0.217336	Inverse	non_sig	Lipids and lipid-like molecules
C49:1 TAG	0.142316	Positive	non_sig	Lipids and lipid-like molecules
C49:0 TAG	0.13578	Positive	non_sig	Lipids and lipid-like molecules
C48:5 TAG/TG(48:5)	0.218775	Inverse	non_sig	Lipids and lipid-like molecules
C48:4 TAG/TG(48:4)	0.158389	Inverse	non_sig	Lipids and lipid-like molecules
C48:2 TAG/TG(48:2)	0.142316	Positive	non_sig	Lipids and lipid-like molecules
C48:1 TAG/TG(48:1)	0.142316	Positive	non_sig	Lipids and lipid-like molecules
C48:0 TAG/TG(48:0)	0.169435	Positive	non_sig	Lipids and lipid-like molecules
C47:2 TAG/TG(47:2)	0.187001	Positive	non_sig	Lipids and lipid-like molecules
C47:1 TAG/TG(47:1)	0.185872	Positive	non_sig	Lipids and lipid-like molecules
C47:0 TAG	0.0850837	Positive	non_sig	Lipids and lipid-like molecules
C46:4 TAG/TG(46:4)	0.189337	Inverse	non_sig	Lipids and lipid-like molecules
C46:3 TAG/TG(46:3)	0.1769	Inverse	non_sig	Lipids and lipid-like molecules
C46:2 TAG/TG(46:2)	0.139658	Inverse	non_sig	Lipids and lipid-like molecules
C46:1 TAG/TG(46:1)	0.142316	Positive	non_sig	Lipids and lipid-like molecules
C46:0 TAG/TG(46:0)	0.169435	Positive	non_sig	Lipids and lipid-like molecules
C45:1 TAG/TG(45:1)	0.187001	Positive	non_sig	Lipids and lipid-like molecules
C45:0 TAG	0.279528	Positive	non_sig	Lipids and lipid-like molecules
C44:2 TAG/TG(44:2)	0.18134	Inverse	non_sig	Lipids and lipid-like molecules
C44:1 TAG/TG(44:1)	0.221041	Inverse	non_sig	Lipids and lipid-like molecules
C43:1 TAG/TG(43:1)	0.162451	Inverse	non_sig	Lipids and lipid-like molecules
C41:0 TAG/TG(41:0)	0.101688	Inverse	non_sig	Lipids and lipid-like molecules
C40:9 PC/PC(40:9)	0.149554	Positive	non_sig	Lipids and lipid-like molecules
C40:7 PE plasmalogen/PE(P-40:6)/PE(O-40:7)	0.149554	Positive	non_sig	Lipids and lipid-like molecules
C40:6 PS	0.29353	Positive	non_sig	Lipids and lipid-like molecules
C40:6 PE/PE(40:6)	0.279528	Positive	non_sig	Lipids and lipid-like molecules
C40:6 PC/PC(40:6)	0.275841	Positive	non_sig	Lipids and lipid-like molecules
C4-OH carnitine/CAR(4:0(OH))	0.180143	Inverse	non_sig	Lipids and lipid-like molecules
C38:7 PE plasmalogen/PE(P-38:6)/PE(O-38:7)	0.149554	Positive	non_sig	Lipids and lipid-like molecules
C38:7 PC plasmalogen/PC(P-38:6)/PC(O-38:7)	0.171276	Positive	non_sig	Lipids and lipid-like molecules
C38:6 PS	0.269387	Inverse	non_sig	Lipids and lipid-like molecules
C38:6 PE/PE(38:6)	0.380571	Positive	non_sig	Lipids and lipid-like molecules
C38:6 PE plasmalogen/PE(P-38:5)/PE(O-38:6)	0.261633	Positive	non_sig	Lipids and lipid-like molecules
C38:6 PC/PC(38:6)	0.149554	Positive	non_sig	Lipids and lipid-like molecules
C38:5 PE/PE(38:5)	0.224347	Positive	non_sig	Lipids and lipid-like molecules
C38:5 PE plasmalogen/PE(P-38:4)/PE(O-38:5)	0.37179	Positive	non_sig	Lipids and lipid-like molecules
C38:5 DAG/DG(38:5)	0.455755	Inverse	non_sig	Lipids and lipid-like molecules
C38:4 PI	0.372595	Positive	non_sig	Lipids and lipid-like molecules
C38:4 PE/PE(38:4)	0.187001	Positive	non_sig	Lipids and lipid-like molecules
C38:4 PC/PC(38:4)	0.458418	Inverse	non_sig	Lipids and lipid-like molecules
C38:4 PC plasmalogen/PC(P-38:3)/PC(O-38:4)	0.414249	Inverse	non_sig	Lipids and lipid-like molecules
C38:3 PE plasmalogen/PE(P-38:2)/PE(O-38:3)	0.329967	Positive	non_sig	Lipids and lipid-like molecules
C38:3 PC/PC(38:3)	0.213474	Inverse	non_sig	Lipids and lipid-like molecules
C38:2 PE/PE(38:2)	0.16869	Inverse	non_sig	Lipids and lipid-like molecules
C38:2 PC/PC(38:2)	0.2098	Inverse	non_sig	Lipids and lipid-like molecules
C36:5 PE plasmalogen/PE(P-36:4)/PE(O-36:5)	0.383876	Positive	non_sig	Lipids and lipid-like molecules
C36:5 PC plasmalogen-B/C36:5 PC plasmalogen/PC(P-36:4)/PC(O-36:5)	0.442791	Inverse	non_sig	Lipids and lipid-like molecules
C36:5 PC plasmalogen-A/C36:5 PC plasmalogen	0.307414	Positive	non_sig	Lipids and lipid-like molecules
C36:4 PE plasmalogen/PE(P-36:3)/PE(O-36:4)	0.21564	Positive	non_sig	Lipids and lipid-like molecules
C36:4 PC-B/PC(36:4)_B	0.410297	Inverse	non_sig	Lipids and lipid-like molecules
C36:4 PC-A/PC(36:4)_A	0.304916	Positive	non_sig	Lipids and lipid-like molecules
C36:4 PC plasmalogen	0.249366	Positive	non_sig	Lipids and lipid-like molecules
C36:4 DAG/DG(36:4)	0.114737	Inverse	non_sig	Lipids and lipid-like molecules
C36:3 PE/PE(36:3)	0.144446	Positive	non_sig	Lipids and lipid-like molecules
C36:3 PE plasmalogen/PE(P-36:2)/PE(O-36:3)	0.28076	Positive	non_sig	Lipids and lipid-like molecules
C36:3 PC/PC(36:3)	0.144446	Positive	non_sig	Lipids and lipid-like molecules
C36:3 DAG/DG(36:3)	0.114737	Inverse	non_sig	Lipids and lipid-like molecules
C36:2 PE/PE(36:2)	0.142316	Positive	non_sig	Lipids and lipid-like molecules
C36:2 PE plasmalogen/PE(P-36:1)/PE(O-36:2)	0.187001	Positive	non_sig	Lipids and lipid-like molecules
C36:2 PC/PC(36:2)	0.422802	Inverse	non_sig	Lipids and lipid-like molecules
C36:2 DAG/DG(36:2)	0.0604698	Positive	non_sig	Lipids and lipid-like molecules
C36:1 PE/PE(36:1)	0.142316	Positive	non_sig	Lipids and lipid-like molecules
C36:1 PE plasmalogen/PE(P-36:0)/PE(O-36:1)	0.253373	Positive	non_sig	Lipids and lipid-like molecules
C36:1 PC/PC(36:1)	0.152167	Inverse	non_sig	Lipids and lipid-like molecules
C36:1 DAG/DG(36:1)	0.0604698	Positive	non_sig	Lipids and lipid-like molecules
C36:0 PE/PE(36:0)	0.0265276	Inverse	sig	Lipids and lipid-like molecules
C34:5 PC plasmalogen/PC(P-34:4)/PC(O-34:5)	0.275841	Positive	non_sig	Lipids and lipid-like molecules
C34:4 PC/PC(34:4)	0.162451	Inverse	non_sig	Lipids and lipid-like molecules
C34:4 PC plasmalogen	1	Positive	NA	Lipids and lipid-like molecules
C34:3 PE plasmalogen/PE(P-34:2)/PE(O-34:3)	0.24163	Positive	non_sig	Lipids and lipid-like molecules
C34:3 PC/PC(34:3)	0.0944964	Inverse	non_sig	Lipids and lipid-like molecules
C34:3 DAG/DG(34:3)	0.114737	Inverse	non_sig	Lipids and lipid-like molecules
C34:2 PI	1	Positive	NA	Lipids and lipid-like molecules
C34:2 PE/PE(34:2)	0.175798	Positive	non_sig	Lipids and lipid-like molecules
C34:2 PC/PC(34:2)	0.108531	Inverse	non_sig	Lipids and lipid-like molecules
C34:2 PC plasmalogen/PC(P-34:1)/PC(O-34:2)	0.253373	Positive	non_sig	Lipids and lipid-like molecules
C34:2 DAG/DG(34:2)	0.0972788	Positive	non_sig	Lipids and lipid-like molecules
C34:1 PC/PC(34:1)	0.101688	Inverse	non_sig	Lipids and lipid-like molecules
C34:1 PC plasmalogen/C34:1 PC plasmalogen-A/PC(P-34:0)/PC(O-34:1)_A	0.329967	Positive	non_sig	Lipids and lipid-like molecules
C34:1 PC plasmalogen-B/C34:1 PC plasmalogen/PC(P-34:0)/PC(O-34:1)_B	0.427133	Positive	non_sig	Lipids and lipid-like molecules
C34:1 DAG/DG(34:1)	0.0604698	Positive	non_sig	Lipids and lipid-like molecules
C34:0 PS/PS(34:0)	0.241833	Positive	non_sig	Lipids and lipid-like molecules
C34:0 PE/PE(34:0)	0.0174576	Inverse	sig	Lipids and lipid-like molecules
C34:0 DAG/DG(34:0)	0.0850837	Positive	non_sig	Lipids and lipid-like molecules
C32:2 PC/PC(32:2)	0.0174576	Inverse	sig	Lipids and lipid-like molecules
C32:1 PE	0.561696	Inverse	non_sig	Lipids and lipid-like molecules
C32:1 PC/PC(32:1)	0.152167	Inverse	non_sig	Lipids and lipid-like molecules
C32:1 DAG/DG(32:1)	0.129295	Inverse	non_sig	Lipids and lipid-like molecules
C32:0 PE/PE(32:0)	0.033099	Inverse	sig	Lipids and lipid-like molecules
C32:0 PC/PC(32:0)	0.267605	Inverse	non_sig	Lipids and lipid-like molecules
C32:0 DAG/DG(32:0)	0.142316	Positive	non_sig	Lipids and lipid-like molecules
C30:1 PC/PC(30:1)	0.152167	Inverse	non_sig	Lipids and lipid-like molecules
C30:0 PC/PC(30:0)	0.152167	Inverse	non_sig	Lipids and lipid-like molecules
C30:0 DAG/DG(30:0)	0.13578	Positive	non_sig	Lipids and lipid-like molecules
C24:1 SM/C24:1 SM-A/SM(d18:1/24:1)	0.253391	Positive	non_sig	Lipids and lipid-like molecules
C24:1 Ceramide (d18:1)/C24:1 Ceramide (d18:1)-B/Cer(d18:1/24:1)	0.362923	Inverse	non_sig	Lipids and lipid-like molecules
C24:0 LPC/LPC(24:0)	0.519269	Inverse	non_sig	Lipids and lipid-like molecules
C24:0 Ceramide (d18:1)/Cer(d18:1/24:0)	0.216638	Positive	non_sig	Lipids and lipid-like molecules
C22:6 LPE/LPE(22:6)	0.149554	Positive	non_sig	Lipids and lipid-like molecules
C22:6 LPC/LPC(22:6)	0.333285	Inverse	non_sig	Lipids and lipid-like molecules
C22:6 CE/CE(22:6)	0.135509	Positive	non_sig	Lipids and lipid-like molecules
C22:5 LPC/LPC(22:5)	0.372595	Inverse	non_sig	Lipids and lipid-like molecules
C22:5 CE/CE(22:5)	0.0604698	Inverse	non_sig	Lipids and lipid-like molecules
C22:4 LPC/LPC(22:4)	0.152167	Inverse	non_sig	Lipids and lipid-like molecules
C22:4 CE	0.189138	Inverse	non_sig	Lipids and lipid-like molecules
C22:1 SM	0.407386	Positive	non_sig	Lipids and lipid-like molecules
C22:0 LPE/LPE(22:0)	0.253391	Positive	non_sig	Lipids and lipid-like molecules
C22:0 Ceramide (d18:1)/Cer(d18:1/22:0)	0.118734	Positive	non_sig	Lipids and lipid-like molecules
C20:5 LPC/LPC(20:5)	0.372595	Inverse	non_sig	Lipids and lipid-like molecules
C20:5 CE/CE(20:5)	0.114737	Positive	non_sig	Lipids and lipid-like molecules
C20:4 carnitine/CAR(20:4)	0.440082	Positive	non_sig	Lipids and lipid-like molecules
C20:4 LPE/LPE(20:4)	0.381466	Inverse	non_sig	Lipids and lipid-like molecules
C20:4 LPC/LPC(20:4)	0.250735	Positive	non_sig	Lipids and lipid-like molecules
C20:4 CE/CE(20:4)	0.13578	Inverse	non_sig	Lipids and lipid-like molecules
C20:3 LPC/LPC(20:3)	0.13578	Positive	non_sig	Lipids and lipid-like molecules
C20:3 CE/CE(20:3)	0.321878	Positive	non_sig	Lipids and lipid-like molecules
C20:2 LPC/LPC(20:2)	0.213474	Inverse	non_sig	Lipids and lipid-like molecules
C20:1 LPE/LPE(20:1)	0.426374	Positive	non_sig	Lipids and lipid-like molecules
C20:1 LPC/LPC(20:1)	0.24894	Positive	non_sig	Lipids and lipid-like molecules
C20:0 SM/SM(d18:1/20:0)	0.301918	Positive	non_sig	Lipids and lipid-like molecules
C20:0 LPE/LPE(20:0)	0.372595	Inverse	non_sig	Lipids and lipid-like molecules
C20:0 LPC/LPC(20:0)	0.481695	Inverse	non_sig	Lipids and lipid-like molecules
C20 carnitine	0.403391	Positive	non_sig	Lipids and lipid-like molecules
C2 carnitine/CAR(2:0)	0.275841	Positive	non_sig	Lipids and lipid-like molecules
C18:3 LPE/LPE(18:3)	0.267605	Inverse	non_sig	Lipids and lipid-like molecules
C18:3 LPC	0.407386	Inverse	non_sig	Lipids and lipid-like molecules
C18:3 CE/CE(18:3)	0.217336	Positive	non_sig	Lipids and lipid-like molecules
C18:2 LPE/LPE(18:2)	0.372595	Inverse	non_sig	Lipids and lipid-like molecules
C18:2 LPC/LPC(18:2)	0.372595	Inverse	non_sig	Lipids and lipid-like molecules
C18:2 CE/CE(18:2)	0.167803	Positive	non_sig	Lipids and lipid-like molecules
C18:1 SM/C18:2 SM/SM(d18:1/18:1)	0.383876	Positive	non_sig	Lipids and lipid-like molecules
C18:1 LPE/LPE(18:1)	0.255659	Inverse	non_sig	Lipids and lipid-like molecules
C18:1 LPC/LPC(18:1)	0.28076	Positive	non_sig	Lipids and lipid-like molecules
C18:1 CE/CE(18:1)	0.0978735	Inverse	non_sig	Lipids and lipid-like molecules
C18:0 SM/SM(d18:1/18:0)	0.442973	Positive	non_sig	Lipids and lipid-like molecules
C18:0 LPE/LPE(18:0)_B	0.328677	Positive	non_sig	Lipids and lipid-like molecules
C18:0 LPC/LPC(18:0)	0.315916	Inverse	non_sig	Lipids and lipid-like molecules
C18:0 CE/CE(18:0)	0.395824	Inverse	non_sig	Lipids and lipid-like molecules
C16:1 SM/SM(d18:1/16:1)	0.312162	Inverse	non_sig	Lipids and lipid-like molecules
C16:1 LPE/LPE(16:1)	0.227367	Positive	non_sig	Lipids and lipid-like molecules
C16:1 LPC/LPC(16:1)	0.267605	Inverse	non_sig	Lipids and lipid-like molecules
C16:1 LPC plasmalogen/LPC(P-16:0)/LPC(O-16:1)	0.187001	Inverse	non_sig	Lipids and lipid-like molecules
C16:1 CE/CE(16:1)	0.319478	Positive	non_sig	Lipids and lipid-like molecules
C16:0 SM/SM(d18:1/16:0)	0.253391	Positive	non_sig	Lipids and lipid-like molecules
C16:0 LPE/LPE(16:0)	0.332227	Inverse	non_sig	Lipids and lipid-like molecules
C16:0 LPC/LPC(16:0)	0.227367	Positive	non_sig	Lipids and lipid-like molecules
C16:0 Ceramide (d18:1)/Cer(d18:1/16:0)	0.179976	Positive	non_sig	Lipids and lipid-like molecules
C16:0 CE/CE(16:0)	0.0972788	Inverse	non_sig	Lipids and lipid-like molecules
C16-OH carnitine	1	Positive	NA	Lipids and lipid-like molecules
C14:2 carnitine/CAR(14:2)	0.442791	Inverse	non_sig	Lipids and lipid-like molecules
C14:1 MAG	0.198505	Inverse	non_sig	Lipids and lipid-like molecules
C14:0 SM/SM(d18:1/14:0)	0.171724	Positive	non_sig	Lipids and lipid-like molecules
C14:0 LPC/LPC(14:0)	0.101688	Inverse	non_sig	Lipids and lipid-like molecules
C14:0 CE/CE(14:0)	0.314411	Inverse	non_sig	Lipids and lipid-like molecules
C14 carnitine/CAR(14:0)	0.420728	Positive	non_sig	Lipids and lipid-like molecules
C12:1 carnitine/CAR(12:1)	0.426374	Positive	non_sig	Lipids and lipid-like molecules
C10:2 carnitine	0.314936	Positive	non_sig	Lipids and lipid-like molecules
C10 carnitine/CAR(10:0)	0.453363	Positive	non_sig	Lipids and lipid-like molecules
5-dodecenoate	0.353833	Positive	non_sig	Lipids and lipid-like molecules
5-HETE	0.177197	Inverse	non_sig	Lipids and lipid-like molecules
3-dehydroxycarnitine/butyrobetaine	0.382059	Positive	non_sig	Lipids and lipid-like molecules
3-Dehydroxycarnitine	0.991252	Inverse	non_sig	Lipids and lipid-like molecules
21-deoxycortisol/21-Deoxycortisol	0.0453278	Positive	sig	Lipids and lipid-like molecules
13-docosenoate	0.417107	Inverse	non_sig	Lipids and lipid-like molecules
13-HODE	0.398651	Positive	non_sig	Lipids and lipid-like molecules
12-HEPE/8-HEPE	0.135509	Inverse	non_sig	Lipids and lipid-like molecules
10-nonadecenoate	0.45885	Positive	non_sig	Lipids and lipid-like molecules
10-heptadecenoate	0.307414	Positive	non_sig	Lipids and lipid-like molecules
10-HDoHE/14-HDoHE	0.139658	Inverse	non_sig	Lipids and lipid-like molecules
trimethylbenzene/trimethylbenzene_isomer1/Trimethylbenzene	0.152167	Inverse	non_sig	Benzenoids
sulfamethoxazole	0.414249	Inverse	non_sig	Benzenoids
salicylurate	0.368198	Inverse	non_sig	Benzenoids
salicylate	0.307414	Positive	non_sig	Benzenoids
methyl N-methylanthranilate	0.275841	Positive	non_sig	Benzenoids
mandelate	0.101688	Inverse	non_sig	Benzenoids
hydroxyphenylacetate	1	Positive	NA	Benzenoids
hippurate	0.417107	Positive	non_sig	Benzenoids
gentisate	0.142316	Inverse	non_sig	Benzenoids
acetaminophen/Acetaminophen	0.307414	Inverse	non_sig	Benzenoids
4-hydroxyhippurate/3-hydroxyhippurate	0.277274	Positive	non_sig	Benzenoids
3-hydroxyanthranilic acid	1	Positive	NA	Benzenoids
trigonelline/Trigonelline	0.30888	Inverse	non_sig	Alkaloids and derivatives
quinine/Quinine	0.250735	Positive	non_sig	Alkaloids and derivatives
piperine/Piperine	0.372595	Positive	non_sig	Alkaloids and derivatives
nor-psi-tropine	1	Positive	NA	Alkaloids and derivatives

## Sheet: source_data_fig2c_1
anno_model	hr	lower	upper
Noncarrier	0.902138	0.79392	1.02511
Homozygote	2.32725	1.16922	4.63226
Heterozygote	0.985703	0.829028	1.17199

## Sheet: source_data_fig2c_2
anno_model	hr	lower	upper
Noncarrier	1.0051	0.882535	1.1447
Heterozygote	0.971663	0.81319	1.16102
Homozygote	2.09293	1.2031	3.64089

## Sheet: source_data_fig2c_3
anno_model	hr	lower	upper
Noncarrier	1.04738	0.918168	1.19478
Homozygote	0.476252	0.246685	0.919456
Heterozygote	1.0065	0.843149	1.20149

## Sheet: source_data_fig2c_4
group	hr	lower	upper
CG	1.27216	1.01481	1.59478
CC	0.87837	0.782956	0.985413

## Sheet: source_data_fig2c_5
group	hr	lower	upper
CC	1.55293	1.06372	2.26714
TT	0.671602	0.514414	0.876822
CT	1.26512	1.00504	1.5925

## Sheet: source_data_fig2c_6
group	hr	lower	upper
CC	0.926797	0.807294	1.06399
CT	1.18809	1.00698	1.40179
TT	1.43747	0.965563	2.14001

[truncated: 3 more sheets: source_data_fig2d_1, source_data_fig2d_2, source_data_fig2d_3]
