# Supplementary material for: Interplay of genetic predisposition, plasma metabolome and Mediterranean diet in dementia risk and cognitive function
Source: Nat Med. 2025 Aug 25;31(11):3790–800. doi: 10.1038/s41591-025-03891-5 (PMC12618253; doi:10.1038/s41591-025-03891-5)
Supplement: Supplementary file 7 — Statistical source data. [file 41591_2025_3891_MOESM7_ESM.xlsx]

## Sheet: source_data_fig3a_1
AMEDCON	Estimate	Lower	Upper
0	1	1	1
0	1	1	1
0.018	1	0.999	1
0.036	0.999	0.998	1
0.054	0.999	0.997	1.001
0.072	0.999	0.997	1.001
0.09	0.998	0.996	1.001
0.108	0.998	0.995	1.001
0.126	0.998	0.994	1.002
0.144	0.998	0.993	1.002
0.162	0.997	0.992	1.002
0.18	0.997	0.992	1.002
0.198	0.997	0.991	1.003
0.216	0.996	0.99	1.003
0.234	0.996	0.989	1.003
0.252	0.996	0.988	1.003
0.27	0.995	0.987	1.003
0.288	0.995	0.986	1.004
0.306	0.995	0.986	1.004
0.324	0.994	0.985	1.004
0.342	0.994	0.984	1.004
0.36	0.994	0.983	1.005
0.378	0.993	0.982	1.005
0.396	0.993	0.981	1.005
0.414	0.993	0.981	1.005
0.432	0.993	0.98	1.005
0.45	0.992	0.979	1.006
0.468	0.992	0.978	1.006
0.486	0.992	0.977	1.006
0.504	0.991	0.976	1.006
0.522	0.991	0.976	1.007
0.54	0.991	0.975	1.007
0.558	0.99	0.974	1.007
0.576	0.99	0.973	1.007
0.594	0.99	0.972	1.008
0.612	0.989	0.971	1.008
0.63	0.989	0.971	1.008
0.648	0.989	0.97	1.008
0.666	0.988	0.969	1.008
0.684	0.988	0.968	1.009
0.702	0.988	0.967	1.009
0.72	0.988	0.966	1.009
0.738	0.987	0.966	1.009
0.756	0.987	0.965	1.01
0.774	0.987	0.964	1.01
0.792	0.986	0.963	1.01
0.81	0.986	0.962	1.01
0.828	0.986	0.962	1.011
0.846	0.985	0.961	1.011
0.864	0.985	0.96	1.011
0.882	0.985	0.959	1.011
0.9	0.984	0.958	1.011
0.918	0.984	0.957	1.012
0.936	0.984	0.957	1.012
0.954	0.984	0.956	1.012
0.972	0.983	0.955	1.012
0.99	0.983	0.954	1.013
1.008	0.983	0.953	1.013
1.026	0.982	0.953	1.013
1.044	0.982	0.952	1.013
1.062	0.982	0.951	1.014
1.08	0.981	0.95	1.014
1.098	0.981	0.949	1.014
1.116	0.981	0.948	1.014
1.134	0.98	0.948	1.014
1.152	0.98	0.947	1.015
1.17	0.98	0.946	1.015
1.188	0.98	0.945	1.015
1.206	0.979	0.944	1.015
1.224	0.979	0.944	1.016
1.242	0.979	0.943	1.016
1.26	0.978	0.942	1.016
1.278	0.978	0.941	1.016
1.296	0.978	0.94	1.016
1.314	0.977	0.94	1.017
1.332	0.977	0.939	1.017
1.35	0.977	0.938	1.017
1.368	0.976	0.937	1.017
1.386	0.976	0.936	1.018
1.404	0.976	0.936	1.018
1.422	0.976	0.935	1.018
1.44	0.975	0.934	1.018
1.458	0.975	0.933	1.018
1.476	0.975	0.932	1.019
1.494	0.974	0.932	1.019
1.512	0.974	0.931	1.019
1.53	0.974	0.93	1.019
1.548	0.973	0.929	1.019
1.566	0.973	0.928	1.02
1.584	0.973	0.928	1.02
1.602	0.972	0.927	1.02
1.62	0.972	0.926	1.02
1.638	0.972	0.925	1.02
1.656	0.971	0.924	1.021
1.674	0.971	0.924	1.021
1.692	0.971	0.923	1.021
1.71	0.97	0.922	1.021
1.728	0.97	0.921	1.021
1.746	0.97	0.92	1.022
1.764	0.969	0.92	1.022
1.782	0.969	0.919	1.022
1.8	0.969	0.918	1.022
1.818	0.968	0.917	1.022
1.836	0.968	0.917	1.022
1.854	0.968	0.916	1.022
1.872	0.967	0.915	1.023
1.89	0.967	0.914	1.023
1.908	0.967	0.913	1.023
1.926	0.966	0.913	1.023
1.944	0.966	0.912	1.023
1.962	0.966	0.911	1.023
1.98	0.965	0.91	1.023
1.998	0.965	0.909	1.024
2.016	0.964	0.909	1.024
2.034	0.964	0.908	1.024
2.052	0.964	0.907	1.024
2.07	0.963	0.906	1.024
2.088	0.963	0.905	1.024
2.106	0.963	0.905	1.024
2.124	0.962	0.904	1.024
2.142	0.962	0.903	1.024
2.16	0.961	0.902	1.025
2.178	0.961	0.901	1.025
2.196	0.961	0.901	1.025
2.214	0.96	0.9	1.025
2.232	0.96	0.899	1.025
2.25	0.96	0.898	1.025
2.268	0.959	0.898	1.025
2.286	0.959	0.897	1.025
2.304	0.958	0.896	1.025
2.322	0.958	0.895	1.025
2.34	0.958	0.894	1.025
2.358	0.957	0.894	1.025
2.376	0.957	0.893	1.025
2.394	0.956	0.892	1.025
2.412	0.956	0.891	1.025
2.43	0.955	0.89	1.025
2.448	0.955	0.89	1.025
2.466	0.955	0.889	1.025
2.484	0.954	0.888	1.025
2.502	0.954	0.887	1.025
2.52	0.953	0.886	1.025
2.538	0.953	0.886	1.025
2.556	0.952	0.885	1.025
2.574	0.952	0.884	1.025
2.592	0.952	0.883	1.025
2.61	0.951	0.883	1.025
2.628	0.951	0.882	1.025
2.646	0.95	0.881	1.025
2.664	0.95	0.88	1.025
2.682	0.949	0.879	1.025
2.7	0.949	0.879	1.025
2.718	0.948	0.878	1.025
2.736	0.948	0.877	1.025
2.754	0.947	0.876	1.025
2.772	0.947	0.875	1.024
2.79	0.947	0.875	1.024
2.808	0.946	0.874	1.024
2.826	0.946	0.873	1.024
2.844	0.945	0.872	1.024
2.862	0.945	0.871	1.024
2.88	0.944	0.871	1.024
2.898	0.944	0.87	1.024
2.916	0.943	0.869	1.023
2.934	0.943	0.868	1.023
2.952	0.942	0.867	1.023
2.97	0.942	0.867	1.023
2.988	0.941	0.866	1.023
3.006	0.94	0.865	1.023
3.024	0.94	0.864	1.022
3.042	0.939	0.863	1.022
3.06	0.939	0.863	1.022
3.078	0.938	0.862	1.022
3.096	0.938	0.861	1.021
3.114	0.937	0.86	1.021
3.132	0.937	0.859	1.021
3.15	0.936	0.859	1.021
3.168	0.936	0.858	1.02
3.186	0.935	0.857	1.02
3.204	0.934	0.856	1.02
3.222	0.934	0.855	1.02
3.24	0.933	0.855	1.019
3.258	0.933	0.854	1.019
3.276	0.932	0.853	1.019
3.294	0.932	0.852	1.018
3.312	0.931	0.851	1.018
3.33	0.93	0.851	1.018
3.348	0.93	0.85	1.017
3.366	0.929	0.849	1.017
3.384	0.929	0.848	1.017
3.402	0.928	0.847	1.016
3.42	0.927	0.847	1.016
3.438	0.927	0.846	1.015
3.456	0.926	0.845	1.015
3.474	0.925	0.844	1.015
3.492	0.925	0.843	1.014
3.51	0.924	0.842	1.014
3.528	0.923	0.842	1.013
3.546	0.923	0.841	1.013
3.564	0.922	0.84	1.012
3.582	0.922	0.839	1.012
3.6	0.921	0.838	1.011
3.618	0.92	0.838	1.011
3.636	0.919	0.837	1.01
3.654	0.919	0.836	1.01
3.672	0.918	0.835	1.009
3.69	0.917	0.834	1.009
3.708	0.917	0.834	1.008
3.726	0.916	0.833	1.008
3.744	0.915	0.832	1.007
3.762	0.915	0.831	1.007
3.78	0.914	0.83	1.006
3.798	0.913	0.829	1.005
3.816	0.912	0.829	1.005
3.834	0.912	0.828	1.004
3.852	0.911	0.827	1.004
3.87	0.91	0.826	1.003
3.888	0.91	0.825	1.002
3.906	0.909	0.824	1.002
3.924	0.908	0.824	1.001
3.942	0.907	0.823	1
3.96	0.906	0.822	1
3.978	0.906	0.821	0.999
3.996	0.905	0.82	0.998
4.014	0.904	0.819	0.998
4.032	0.903	0.819	0.997
4.05	0.903	0.818	0.996
4.068	0.902	0.817	0.995
4.086	0.901	0.816	0.995
4.104	0.9	0.815	0.994
4.122	0.899	0.814	0.993
4.14	0.899	0.814	0.992
4.158	0.898	0.813	0.992
4.176	0.897	0.812	0.991
4.194	0.896	0.811	0.99
4.212	0.895	0.81	0.989
4.23	0.894	0.809	0.988
4.248	0.893	0.808	0.987
4.266	0.893	0.808	0.987
4.284	0.892	0.807	0.986
4.302	0.891	0.806	0.985
4.32	0.89	0.805	0.984
4.338	0.889	0.804	0.983
4.356	0.888	0.803	0.982
4.374	0.887	0.802	0.981
4.392	0.887	0.802	0.98
4.41	0.886	0.801	0.98
4.428	0.885	0.8	0.979
4.446	0.884	0.799	0.978
4.464	0.883	0.798	0.977
4.482	0.882	0.797	0.976
4.5	0.881	0.796	0.975
4.518	0.88	0.796	0.974
4.536	0.879	0.795	0.973
4.554	0.878	0.794	0.972
4.572	0.877	0.793	0.971
4.59	0.877	0.792	0.97
4.608	0.876	0.791	0.969
4.626	0.875	0.79	0.968
4.644	0.874	0.79	0.967
4.662	0.873	0.789	0.966
4.68	0.872	0.788	0.965
4.698	0.871	0.787	0.964
4.716	0.87	0.786	0.963
4.734	0.869	0.785	0.962
4.752	0.868	0.784	0.961
4.77	0.867	0.783	0.96
4.788	0.866	0.783	0.958
4.806	0.865	0.782	0.957
4.824	0.864	0.781	0.956
4.842	0.863	0.78	0.955
4.86	0.862	0.779	0.954
4.878	0.861	0.778	0.953
4.896	0.86	0.777	0.952
4.914	0.859	0.776	0.951
4.932	0.858	0.775	0.95
4.95	0.857	0.775	0.948
4.968	0.856	0.774	0.947
4.986	0.855	0.773	0.946
5.004	0.854	0.772	0.945
5.022	0.853	0.771	0.944
5.04	0.852	0.77	0.943
5.058	0.851	0.769	0.942
5.076	0.85	0.768	0.94
5.094	0.849	0.767	0.939
5.112	0.848	0.767	0.938
5.13	0.847	0.766	0.937
5.148	0.846	0.765	0.936
5.166	0.845	0.764	0.934
5.184	0.844	0.763	0.933
5.202	0.843	0.762	0.932
5.22	0.842	0.761	0.931
5.238	0.841	0.76	0.93
5.256	0.84	0.759	0.928
5.274	0.839	0.758	0.927
5.292	0.838	0.758	0.926
5.31	0.836	0.757	0.925
5.328	0.835	0.756	0.923
5.346	0.834	0.755	0.922
5.364	0.833	0.754	0.921
5.382	0.832	0.753	0.92
5.4	0.831	0.752	0.918
5.418	0.83	0.751	0.917
5.436	0.829	0.75	0.916
5.454	0.828	0.749	0.915
5.472	0.827	0.748	0.913
5.49	0.826	0.747	0.912
5.508	0.825	0.747	0.911
5.526	0.824	0.746	0.91
5.544	0.822	0.745	0.908
5.562	0.821	0.744	0.907
5.58	0.82	0.743	0.906
5.598	0.819	0.742	0.905
5.616	0.818	0.741	0.903
5.634	0.817	0.74	0.902
5.652	0.816	0.739	0.901
5.67	0.815	0.738	0.899
5.688	0.814	0.737	0.898
5.706	0.813	0.736	0.897
5.724	0.812	0.735	0.895
5.742	0.81	0.735	0.894
5.76	0.809	0.734	0.893
5.778	0.808	0.733	0.892
5.796	0.807	0.732	0.89
5.814	0.806	0.731	0.889
5.832	0.805	0.73	0.888
5.85	0.804	0.729	0.886
5.868	0.803	0.728	0.885
5.886	0.802	0.727	0.884
5.904	0.8	0.726	0.882
5.922	0.799	0.725	0.881
5.94	0.798	0.724	0.88
5.958	0.797	0.723	0.878
5.976	0.796	0.722	0.877
5.994	0.795	0.721	0.876
6.012	0.794	0.72	0.874
6.03	0.793	0.719	0.873
6.048	0.791	0.719	0.872
6.066	0.79	0.718	0.87
6.084	0.789	0.717	0.869
6.102	0.788	0.716	0.868
6.12	0.787	0.715	0.866
6.138	0.786	0.714	0.865
6.156	0.785	0.713	0.864
6.174	0.784	0.712	0.862
6.192	0.782	0.711	0.861
6.21	0.781	0.71	0.86
6.228	0.78	0.709	0.858
6.246	0.779	0.708	0.857
6.264	0.778	0.707	0.856
6.282	0.777	0.706	0.855
6.3	0.776	0.705	0.853
6.318	0.774	0.704	0.852
6.336	0.773	0.703	0.851
6.354	0.772	0.702	0.849
6.372	0.771	0.701	0.848
6.39	0.77	0.7	0.847
6.408	0.769	0.699	0.845
6.426	0.768	0.698	0.844
6.444	0.766	0.697	0.843
6.462	0.765	0.696	0.841
6.48	0.764	0.695	0.84
6.498	0.763	0.694	0.839
6.516	0.762	0.693	0.837
6.534	0.761	0.692	0.836
6.552	0.76	0.691	0.835
6.57	0.758	0.69	0.833
6.588	0.757	0.689	0.832
6.606	0.756	0.688	0.831
6.624	0.755	0.687	0.829
6.642	0.754	0.686	0.828
6.66	0.753	0.685	0.827
6.678	0.752	0.684	0.825
6.696	0.75	0.683	0.824
6.714	0.749	0.682	0.823
6.732	0.748	0.681	0.822
6.75	0.747	0.68	0.82
6.768	0.746	0.679	0.819
6.786	0.745	0.678	0.818
6.804	0.744	0.677	0.816
6.822	0.743	0.676	0.815
6.84	0.741	0.675	0.814
6.858	0.74	0.674	0.813
6.876	0.739	0.673	0.811
6.894	0.738	0.672	0.81
6.912	0.737	0.671	0.809
6.93	0.736	0.67	0.807
6.948	0.735	0.669	0.806
6.966	0.733	0.668	0.805
6.984	0.732	0.667	0.804
7.002	0.731	0.666	0.802
7.02	0.73	0.665	0.801
7.038	0.729	0.664	0.8
7.056	0.728	0.663	0.799
7.074	0.727	0.662	0.797
7.092	0.725	0.661	0.796
7.11	0.724	0.66	0.795
7.128	0.723	0.659	0.794
7.146	0.722	0.658	0.792
7.164	0.721	0.657	0.791
7.182	0.72	0.656	0.79
7.2	0.719	0.655	0.789
7.218	0.718	0.654	0.787
7.236	0.716	0.653	0.786
7.254	0.715	0.652	0.785
7.272	0.714	0.651	0.784
7.29	0.713	0.65	0.782
7.308	0.712	0.649	0.781
7.326	0.711	0.648	0.78
7.344	0.71	0.647	0.779
7.362	0.709	0.646	0.778
7.38	0.707	0.645	0.776
7.398	0.706	0.644	0.775
7.416	0.705	0.643	0.774
7.434	0.704	0.641	0.773
7.452	0.703	0.64	0.772
7.47	0.702	0.639	0.77
7.488	0.701	0.638	0.769
7.506	0.7	0.637	0.768
7.524	0.699	0.636	0.767
7.542	0.697	0.635	0.766
7.56	0.696	0.634	0.765
7.578	0.695	0.633	0.763
7.596	0.694	0.632	0.762
7.614	0.693	0.631	0.761
7.632	0.692	0.63	0.76
7.65	0.691	0.629	0.759
7.668	0.69	0.628	0.758
7.686	0.689	0.627	0.757
7.704	0.687	0.626	0.755
7.722	0.686	0.625	0.754
7.74	0.685	0.624	0.753
7.758	0.684	0.623	0.752
7.776	0.683	0.621	0.751
7.794	0.682	0.62	0.75
7.812	0.681	0.619	0.749
7.83	0.68	0.618	0.748
7.848	0.679	0.617	0.746
7.866	0.678	0.616	0.745
7.884	0.677	0.615	0.744
7.902	0.676	0.614	0.743
7.92	0.674	0.613	0.742
7.938	0.673	0.612	0.741
7.956	0.672	0.611	0.74
7.974	0.671	0.61	0.739
7.992	0.67	0.609	0.738
8.01	0.669	0.608	0.737
8.028	0.668	0.607	0.736
8.046	0.667	0.606	0.734
8.064	0.666	0.605	0.733
8.082	0.665	0.603	0.732
8.1	0.664	0.602	0.731
8.118	0.663	0.601	0.73
8.136	0.662	0.6	0.729
8.154	0.661	0.599	0.728
8.172	0.66	0.598	0.727
8.19	0.658	0.597	0.726
8.208	0.657	0.596	0.725
8.226	0.656	0.595	0.724
8.244	0.655	0.594	0.723
8.262	0.654	0.593	0.722
8.28	0.653	0.592	0.721
8.298	0.652	0.591	0.72
8.316	0.651	0.59	0.719
8.334	0.65	0.589	0.718
8.352	0.649	0.588	0.717
8.37	0.648	0.587	0.716
8.388	0.647	0.585	0.715
8.406	0.646	0.584	0.714
8.424	0.645	0.583	0.713
8.442	0.644	0.582	0.712
8.46	0.643	0.581	0.711
8.478	0.642	0.58	0.71
8.496	0.641	0.579	0.709
8.514	0.64	0.578	0.708
8.532	0.639	0.577	0.707
8.55	0.638	0.576	0.706
8.568	0.637	0.575	0.705
8.586	0.636	0.574	0.704
8.604	0.635	0.573	0.703
8.622	0.634	0.572	0.702
8.64	0.633	0.571	0.701
8.658	0.632	0.57	0.7
8.676	0.631	0.569	0.699
8.694	0.63	0.568	0.698
8.712	0.629	0.567	0.698
8.73	0.628	0.565	0.697
8.748	0.627	0.564	0.696
8.766	0.626	0.563	0.695
8.784	0.625	0.562	0.694
8.802	0.624	0.561	0.693
8.82	0.623	0.56	0.692
8.838	0.622	0.559	0.691
8.856	0.621	0.558	0.69
8.874	0.62	0.557	0.689
8.892	0.619	0.556	0.688
8.91	0.618	0.555	0.687
8.928	0.617	0.554	0.686
8.946	0.616	0.553	0.686
8.964	0.615	0.552	0.685
8.982	0.614	0.551	0.684
9	0.613	0.55	0.683

## Sheet: source_data_fig3a_2
amedcon	all_pred	all_lwr	all_upr
0	0.0887579	0.00684494	0.170671
0.0909091	0.0901983	0.00861534	0.171781
0.181818	0.0916388	0.0103791	0.172898
0.272727	0.0930792	0.0121362	0.174022
0.363636	0.0945196	0.0138864	0.175153
0.454545	0.0959601	0.0156299	0.17629
0.545455	0.0974005	0.0173663	0.177435
0.636364	0.0988409	0.0190957	0.178586
0.727273	0.100281	0.0208181	0.179745
0.818182	0.101722	0.0225332	0.18091
0.909091	0.103162	0.0242411	0.182083
1	0.104603	0.0259417	0.183264
1.09091	0.106043	0.0276349	0.184451
1.18182	0.107483	0.0293206	0.185646
1.27273	0.108924	0.0309988	0.186849
1.36364	0.110364	0.0326694	0.188059
1.45455	0.111805	0.0343323	0.189277
1.54545	0.113245	0.0359874	0.190503
1.63636	0.114686	0.0376347	0.191737
1.72727	0.116126	0.0392742	0.192978
1.81818	0.117566	0.0409057	0.194227
1.90909	0.119007	0.0425293	0.195485
2	0.120447	0.0441448	0.19675
2.09091	0.121888	0.0457521	0.198023
2.18182	0.123328	0.0473514	0.199305
2.27273	0.124769	0.0489424	0.200595
2.36364	0.126209	0.0505251	0.201893
2.45455	0.127649	0.0520996	0.203199
2.54545	0.12909	0.0536657	0.204514
2.63636	0.13053	0.0552234	0.205837
2.72727	0.131971	0.0567727	0.207169
2.81818	0.133411	0.0583135	0.208509
2.90909	0.134852	0.0598458	0.209857
3	0.136292	0.0613696	0.211215
3.09091	0.137732	0.0628848	0.21258
3.18182	0.139173	0.0643914	0.213954
3.27273	0.140613	0.0658895	0.215337
3.36364	0.142054	0.0673788	0.216729
3.45455	0.143494	0.0688596	0.218129
3.54545	0.144935	0.0703317	0.219538
3.63636	0.146375	0.0717951	0.220955
3.72727	0.147815	0.0732498	0.222381
3.81818	0.149256	0.0746959	0.223816
3.90909	0.150696	0.0761332	0.225259
4	0.152137	0.0775619	0.226712
4.09091	0.153577	0.0789819	0.228172
4.18182	0.155018	0.0803932	0.229642
4.27273	0.156458	0.0817959	0.23112
4.36364	0.157898	0.0831899	0.232607
4.45455	0.159339	0.0845752	0.234103
4.54545	0.160779	0.085952	0.235607
4.63636	0.16222	0.0873201	0.237119
4.72727	0.16366	0.0886797	0.238641
4.81818	0.165101	0.0900308	0.24017
4.90909	0.166541	0.0913733	0.241709
5	0.167981	0.0927074	0.243256
5.09091	0.169422	0.094033	0.244811
5.18182	0.170862	0.0953502	0.246374
5.27273	0.172303	0.096659	0.247946
5.36364	0.173743	0.0979596	0.249527
5.45455	0.175184	0.0992518	0.251115
5.54545	0.176624	0.100536	0.252712
5.63636	0.178064	0.101812	0.254317
5.72727	0.179505	0.103079	0.25593
5.81818	0.180945	0.104339	0.257552
5.90909	0.182386	0.105591	0.259181
6	0.183826	0.106834	0.260818
6.09091	0.185267	0.10807	0.262463
6.18182	0.186707	0.109298	0.264116
6.27273	0.188147	0.110519	0.265776
6.36364	0.189588	0.111731	0.267445
6.45455	0.191028	0.112936	0.269121
6.54545	0.192469	0.114133	0.270804
6.63636	0.193909	0.115323	0.272495
6.72727	0.19535	0.116506	0.274194
6.81818	0.19679	0.117681	0.275899
6.90909	0.19823	0.118849	0.277612
7	0.199671	0.120009	0.279333
7.09091	0.201111	0.121163	0.28106
7.18182	0.202552	0.122309	0.282794
7.27273	0.203992	0.123449	0.284536
7.36364	0.205433	0.124581	0.286284
7.45455	0.206873	0.125707	0.288039
7.54545	0.208313	0.126826	0.289801
7.63636	0.209754	0.127938	0.291569
7.72727	0.211194	0.129044	0.293344
7.81818	0.212635	0.130144	0.295126
7.90909	0.214075	0.131236	0.296914
8	0.215516	0.132323	0.298708
8.09091	0.216956	0.133403	0.300509
8.18182	0.218396	0.134477	0.302315
8.27273	0.219837	0.135546	0.304128
8.36364	0.221277	0.136608	0.305947
8.45455	0.222718	0.137664	0.307772
8.54545	0.224158	0.138714	0.309602
8.63636	0.225599	0.139758	0.311439
8.72727	0.227039	0.140797	0.313281
8.81818	0.228479	0.14183	0.315129
8.90909	0.22992	0.142858	0.316982
9	0.23136	0.14388	0.31884

## Sheet: source_data_fig3b
variable	ProbChiSq	modelno	RR	beta	see	strata	cohorts	hr	lower	upper	anno_group
amedcon	0.002	1	0.95 (0.92, 0.98)	-0.052069	0.016843	apoe_3cat0	nhs1	0.949263	0.918438	0.981124	Noncarrier
amedcon	0.0353	1	0.96 (0.92, 1.00)	-0.045132	0.021439	apoe_3cat1	nhs1	0.955871	0.916537	0.996893	Heterozygote
amedcon	<.0001	1	0.65 (0.54, 0.79)	-0.424363	0.095915	apoe_3cat2	nhs1	0.654186	0.542072	0.789489	Homozygote

## Sheet: source_data_fig3c
TPR	FPR
1	1
0.997619	1
0.997619	0.997512
0.997619	0.995025
0.997619	0.992537
0.997619	0.987562
0.997619	0.985075
0.997619	0.982587
0.997619	0.9801
0.997619	0.975124
0.997619	0.972637
0.997619	0.970149
0.997619	0.962687
0.997619	0.960199
0.997619	0.957711
0.995238	0.955224
0.995238	0.952736
0.995238	0.947761
0.995238	0.940299
0.995238	0.937811
0.995238	0.935323
0.995238	0.930348
0.990476	0.927861
0.990476	0.925373
0.990476	0.922886
0.985714	0.920398
0.985714	0.91791
0.985714	0.915423
0.985714	0.912935
0.985714	0.910448
0.985714	0.905473
0.985714	0.900498
0.985714	0.89801
0.985714	0.895522
0.980952	0.893035
0.978571	0.885572
0.97619	0.883085
0.97381	0.878109
0.971429	0.878109
0.971429	0.875622
0.971429	0.870647
0.971429	0.865672
0.969048	0.863184
0.966667	0.863184
0.966667	0.860697
0.966667	0.858209
0.966667	0.855721
0.966667	0.853234
0.966667	0.850746
0.964286	0.845771
0.961905	0.845771
0.961905	0.843284
0.961905	0.833333
0.961905	0.828358
0.961905	0.823383
0.961905	0.820896
0.959524	0.818408
0.957143	0.81592
0.957143	0.810945
0.957143	0.808458
0.954762	0.808458
0.954762	0.800995
0.952381	0.788557
0.952381	0.78607
0.947619	0.783582
0.942857	0.776119
0.940476	0.771144
0.940476	0.766169
0.938095	0.763682
0.938095	0.758706
0.935714	0.753731
0.928571	0.753731
0.92381	0.751244
0.921429	0.748756
0.919048	0.746269
0.919048	0.736318
0.919048	0.733831
0.919048	0.731343
0.916667	0.718905
0.914286	0.716418
0.914286	0.70398
0.909524	0.69403
0.907143	0.689055
0.902381	0.686567
0.9	0.68408
0.9	0.679104
0.895238	0.679104
0.892857	0.671642
0.885714	0.666667
0.880952	0.664179
0.878571	0.659204
0.878571	0.656716
0.87619	0.651741
0.87619	0.639303
0.87619	0.634328
0.87381	0.626866
0.871429	0.624378
0.869048	0.614428
0.869048	0.609453
0.866667	0.60199
0.864286	0.599502
0.864286	0.594527
0.864286	0.584577
0.859524	0.577114
0.859524	0.569652
0.859524	0.562189
0.857143	0.559701
0.857143	0.549751
0.852381	0.547264
0.847619	0.539801
0.845238	0.537313
0.842857	0.537313
0.842857	0.534826
0.842857	0.522388
0.840476	0.517413
0.835714	0.512438
0.835714	0.507463
0.835714	0.504975
0.835714	0.495025
0.830952	0.49005
0.828571	0.49005
0.82381	0.487562
0.82381	0.4801
0.821429	0.475124
0.816667	0.465174
0.811905	0.460199
0.802381	0.455224
0.795238	0.445274
0.795238	0.440299
0.790476	0.440299
0.790476	0.435323
0.785714	0.427861
0.783333	0.427861
0.780952	0.425373
0.77619	0.420398
0.771429	0.405473
0.771429	0.390547
0.764286	0.383085
0.757143	0.373134
0.754762	0.370647
0.752381	0.370647
0.75	0.360697
0.747619	0.355721
0.747619	0.350746
0.742857	0.338308
0.733333	0.328358
0.733333	0.320896
0.728571	0.313433
0.721429	0.308458
0.714286	0.300995
0.707143	0.298507
0.7	0.298507
0.697619	0.29602
0.685714	0.29602
0.685714	0.288557
0.680952	0.283582
0.67619	0.278607
0.671429	0.263682
0.669048	0.256219
0.652381	0.251244
0.645238	0.246269
0.635714	0.241294
0.633333	0.238806
0.62619	0.236318
0.621429	0.236318
0.614286	0.228856
0.607143	0.221393
0.604762	0.216418
0.602381	0.211443
0.595238	0.206468
0.590476	0.201493
0.580952	0.199005
0.571429	0.199005
0.569048	0.199005
0.564286	0.19403
0.554762	0.186567
0.547619	0.18408
0.540476	0.181592
0.530952	0.174129
0.52619	0.169154
0.516667	0.161692
0.514286	0.161692
0.511905	0.161692
0.509524	0.156716
0.504762	0.154229
0.5	0.151741
0.492857	0.141791
0.490476	0.139303
0.485714	0.139303
0.480952	0.139303
0.47381	0.136816
0.466667	0.134328
0.459524	0.134328
0.457143	0.131841
0.45	0.126866
0.440476	0.124378
0.438095	0.121891
0.42619	0.119403
0.416667	0.114428
0.409524	0.11194
0.409524	0.109453
0.404762	0.109453
0.395238	0.10199
0.390476	0.0995025
0.385714	0.0995025
0.380952	0.0995025
0.37619	0.0995025
0.371429	0.0995025
0.359524	0.0920398
0.357143	0.0920398
0.357143	0.0895522
0.357143	0.0870647
0.354762	0.0845771
0.352381	0.0820896
0.340476	0.0820896
0.338095	0.079602
0.335714	0.079602
0.333333	0.0771144
0.330952	0.0746269
0.32381	0.0721393
0.321429	0.0696517
0.316667	0.0646766
0.311905	0.0646766
0.309524	0.0621891
0.307143	0.0621891
0.302381	0.0621891
0.297619	0.0621891
0.290476	0.0621891
0.280952	0.0621891
0.27619	0.0621891
0.27619	0.0572139
0.264286	0.0572139
0.264286	0.0547264
0.259524	0.0497512
0.257143	0.0497512
0.254762	0.0497512
0.252381	0.039801
0.247619	0.039801
0.245238	0.0348259
0.240476	0.0323383
0.235714	0.0298507
0.230952	0.0298507
0.228571	0.0298507
0.22381	0.0298507
0.221429	0.0273632
0.219048	0.0273632
0.211905	0.0273632
0.211905	0.0248756
0.211905	0.0223881
0.202381	0.0199005
0.197619	0.0199005
0.195238	0.0199005
0.190476	0.0199005
0.183333	0.0199005
0.180952	0.0199005
0.178571	0.0199005
0.169048	0.0199005
0.166667	0.0199005
0.159524	0.0199005
0.157143	0.0199005
0.152381	0.0199005
0.145238	0.0174129
0.138095	0.0174129
0.133333	0.0149254
0.130952	0.0149254
0.130952	0.0124378
0.128571	0.0124378
0.12619	0.0124378
0.12381	0.00995025
0.121429	0.00995025
0.119048	0.00995025
0.116667	0.00995025
0.114286	0.00995025
0.109524	0.00995025
0.104762	0.00995025
0.102381	0.00995025
0.0952381	0.00995025
0.0904762	0.00995025
0.0857143	0.00995025
0.0809524	0.00995025
0.0809524	0.00746269
0.0785714	0.00746269
0.0738095	0.00746269
0.0738095	0.00497512
0.0714286	0.00497512
0.0642857	0.00497512
0.0595238	0.00497512
0.05	0.00497512
0.0452381	0.00497512
0.0428571	0.00497512
0.0404762	0.00497512
0.0357143	0.00497512
0.0333333	0.00497512
0.0309524	0.00497512
0.0261905	0.00497512
0.0214286	0.00497512
0.0214286	0.00248756
0.0190476	0.00248756
0.0142857	0.00248756
0.0142857	0
0.0119048	0
0.00952381	0
0.00714286	0
0.0047619	0
0.00238095	0
0	0

## Sheet: source_data_fig3d
anno_metabolite_name	anno_subgroup	wins_diet_beta
Urocanic acid	All	0.00662053
Urocanic acid	APOE4 Noncarrier	0.00776197
Urocanic acid	APOE4 Heterozygotes	0.00773233
Urocanic acid	APOE4 Homozygotes	0.188841
Uric acid	All	0.0156805
Uric acid	APOE4 Noncarrier	0.0101289
Uric acid	APOE4 Heterozygotes	0.0323048
Uric acid	APOE4 Homozygotes	0.0188599
N1-methyl-2-pyridone-5-carboxamide	All	0.0331915
N1-methyl-2-pyridone-5-carboxamide	APOE4 Noncarrier	0.0382369
N1-methyl-2-pyridone-5-carboxamide	APOE4 Heterozygotes	0.0133834
N1-methyl-2-pyridone-5-carboxamide	APOE4 Homozygotes	0.0864842
Kynurenic acid	All	-0.0125701
Kynurenic acid	APOE4 Noncarrier	-0.0180433
Kynurenic acid	APOE4 Heterozygotes	0.00535661
Kynurenic acid	APOE4 Homozygotes	0.0506706
Cytosine	All	-0.0143872
Cytosine	APOE4 Noncarrier	-0.0144742
Cytosine	APOE4 Heterozygotes	-0.000552257
Cytosine	APOE4 Homozygotes	-0.137063
Cotinine	All	-0.0437711
Cotinine	APOE4 Noncarrier	-0.0462148
Cotinine	APOE4 Heterozygotes	-0.0403471
Cotinine	APOE4 Homozygotes	0.132828
Caffeine	All	-0.00786962
Caffeine	APOE4 Noncarrier	-0.0183909
Caffeine	APOE4 Heterozygotes	0.0332953
Caffeine	APOE4 Homozygotes	0.0485946
Biliverdin	All	0.0247205
Biliverdin	APOE4 Noncarrier	0.0275225
Biliverdin	APOE4 Heterozygotes	0.0157507
Biliverdin	APOE4 Homozygotes	0.00881341
Bilirubin	All	0.0220968
Bilirubin	APOE4 Noncarrier	0.0178019
Bilirubin	APOE4 Heterozygotes	0.0335721
Bilirubin	APOE4 Homozygotes	0.048722
Allantoin	All	-0.0322169
Allantoin	APOE4 Noncarrier	-0.0404264
Allantoin	APOE4 Heterozygotes	0.00137562
Allantoin	APOE4 Homozygotes	-0.0404365
7-methylxanthine	All	-0.0606743
7-methylxanthine	APOE4 Noncarrier	-0.0734531
7-methylxanthine	APOE4 Heterozygotes	-0.0112388
7-methylxanthine	APOE4 Homozygotes	-0.124332
7-methylguanine	All	-0.0471914
7-methylguanine	APOE4 Noncarrier	-0.0507979
7-methylguanine	APOE4 Heterozygotes	-0.0299715
7-methylguanine	APOE4 Homozygotes	0.0358226
3-methylxanthine	All	-0.0612527
3-methylxanthine	APOE4 Noncarrier	-0.077385
3-methylxanthine	APOE4 Heterozygotes	-0.00647861
3-methylxanthine	APOE4 Homozygotes	0.0255436
1-methylnicotinamide	All	0.0375916
1-methylnicotinamide	APOE4 Noncarrier	0.0433733
1-methylnicotinamide	APOE4 Heterozygotes	0.0161099
1-methylnicotinamide	APOE4 Homozygotes	0.0133272
1-methylguanine	All	-0.0444605
1-methylguanine	APOE4 Noncarrier	-0.0391406
1-methylguanine	APOE4 Heterozygotes	-0.0637005
1-methylguanine	APOE4 Homozygotes	0.155434
1,7-dimethyluric acid	All	-0.0324211
1,7-dimethyluric acid	APOE4 Noncarrier	-0.0479993
1,7-dimethyluric acid	APOE4 Heterozygotes	0.017754
1,7-dimethyluric acid	APOE4 Homozygotes	0.111208
4-hydroxy-3-methylacetophenone	All	0.0107601
4-hydroxy-3-methylacetophenone	APOE4 Noncarrier	0.00994221
4-hydroxy-3-methylacetophenone	APOE4 Heterozygotes	0.0243201
4-hydroxy-3-methylacetophenone	APOE4 Homozygotes	-0.111744
Trimethylamine-N-oxide	All	0.0106789
Trimethylamine-N-oxide	APOE4 Noncarrier	0.0225975
Trimethylamine-N-oxide	APOE4 Heterozygotes	-0.0136184
Trimethylamine-N-oxide	APOE4 Homozygotes	-0.0397915
Carnitine	All	-0.0155254
Carnitine	APOE4 Noncarrier	-0.0180494
Carnitine	APOE4 Heterozygotes	-0.00943158
Carnitine	APOE4 Homozygotes	-0.100161
1-methylhistamine	All	-0.0149399
1-methylhistamine	APOE4 Noncarrier	-0.0111291
1-methylhistamine	APOE4 Heterozygotes	-0.021358
1-methylhistamine	APOE4 Homozygotes	-0.114775
Valine	All	-0.0165095
Valine	APOE4 Noncarrier	-0.0195729
Valine	APOE4 Heterozygotes	0.00167553
Valine	APOE4 Homozygotes	-0.0958417
Tyrosine	All	-0.0145957
Tyrosine	APOE4 Noncarrier	-0.0175709
Tyrosine	APOE4 Heterozygotes	0.0101679
Tyrosine	APOE4 Homozygotes	-0.0499659
Thyroxine	All	-0.00167843
Thyroxine	APOE4 Noncarrier	-0.00254482
Thyroxine	APOE4 Heterozygotes	0.000510327
Thyroxine	APOE4 Homozygotes	-0.0891417
Serine	All	-0.0312355
Serine	APOE4 Noncarrier	-0.0222641
Serine	APOE4 Heterozygotes	-0.0386374
Serine	APOE4 Homozygotes	-0.160576
Proline betaine	All	0.0690314
Proline betaine	APOE4 Noncarrier	0.0680141
Proline betaine	APOE4 Heterozygotes	0.083491
Proline betaine	APOE4 Homozygotes	-0.0206323
Proline	All	-0.0406486
Proline	APOE4 Noncarrier	-0.0495206
Proline	APOE4 Heterozygotes	-0.00338504
Proline	APOE4 Homozygotes	-0.0238186
Pipecolic acid	All	0.0640096
Pipecolic acid	APOE4 Noncarrier	0.0708785
Pipecolic acid	APOE4 Heterozygotes	0.055299
Pipecolic acid	APOE4 Homozygotes	-0.150947
Phenylalanine	All	-0.0272756
Phenylalanine	APOE4 Noncarrier	-0.0343655
Phenylalanine	APOE4 Heterozygotes	0.00330868
Phenylalanine	APOE4 Homozygotes	-0.0727963
Phenylacetylglutamine	All	-0.030891
Phenylacetylglutamine	APOE4 Noncarrier	-0.0301679
Phenylacetylglutamine	APOE4 Heterozygotes	-0.0295904
Phenylacetylglutamine	APOE4 Homozygotes	-0.0639767
Pantothenate	All	0.0519199
Pantothenate	APOE4 Noncarrier	0.0615376
Pantothenate	APOE4 Heterozygotes	0.0109204
Pantothenate	APOE4 Homozygotes	0.188841
Palmitoylethanolamide	All	0.0380369
Palmitoylethanolamide	APOE4 Noncarrier	0.0481275
Palmitoylethanolamide	APOE4 Heterozygotes	0.0259853
Palmitoylethanolamide	APOE4 Homozygotes	-0.0424101
NMMA	All	0.0302366
NMMA	APOE4 Noncarrier	0.0346972
NMMA	APOE4 Heterozygotes	0.0189543
NMMA	APOE4 Homozygotes	-0.0944058
N6-acetyllysine	All	-0.0334084
N6-acetyllysine	APOE4 Noncarrier	-0.0335709
N6-acetyllysine	APOE4 Heterozygotes	-0.0170311
N6-acetyllysine	APOE4 Homozygotes	-0.143481
N6,N6-dimethyllysine	All	-0.01399
N6,N6-dimethyllysine	APOE4 Noncarrier	-0.0140076
N6,N6-dimethyllysine	APOE4 Heterozygotes	-0.00707851
N6,N6-dimethyllysine	APOE4 Homozygotes	-0.112478
N6,N6,N6-trimethyllysine	All	-0.0336413
N6,N6,N6-trimethyllysine	APOE4 Noncarrier	-0.0317184
N6,N6,N6-trimethyllysine	APOE4 Heterozygotes	-0.0286296
N6,N6,N6-trimethyllysine	APOE4 Homozygotes	-0.181121
N1-acetylspermidine	All	-0.00609331
N1-acetylspermidine	APOE4 Noncarrier	-0.00938249
N1-acetylspermidine	APOE4 Heterozygotes	0.0160929
N1-acetylspermidine	APOE4 Homozygotes	-0.089524
N-lauroylglycine	All	0.000371282
N-lauroylglycine	APOE4 Noncarrier	-0.00903869
N-lauroylglycine	APOE4 Heterozygotes	0.0175558
N-lauroylglycine	APOE4 Homozygotes	0.188841
N-carbamoyl-beta-alanine	All	-0.00635739
N-carbamoyl-beta-alanine	APOE4 Noncarrier	-0.0064899
N-carbamoyl-beta-alanine	APOE4 Heterozygotes	0.00530637
N-carbamoyl-beta-alanine	APOE4 Homozygotes	-0.054288
N-alpha-acetylarginine	All	-0.00586532
N-alpha-acetylarginine	APOE4 Noncarrier	0.00512991
N-alpha-acetylarginine	APOE4 Heterozygotes	-0.0401378
N-alpha-acetylarginine	APOE4 Homozygotes	0.0871328
N-acetyltryptophan	All	0.0115852
N-acetyltryptophan	APOE4 Noncarrier	0.0157728
N-acetyltryptophan	APOE4 Heterozygotes	0.0152048
N-acetyltryptophan	APOE4 Homozygotes	-0.181121
N-acetylornithine	All	0.0664664
N-acetylornithine	APOE4 Noncarrier	0.0672141
N-acetylornithine	APOE4 Heterozygotes	0.0826214
N-acetylornithine	APOE4 Homozygotes	-0.179855
Methionine	All	-0.00481543
Methionine	APOE4 Noncarrier	-0.00665888
Methionine	APOE4 Heterozygotes	0.0138149
Methionine	APOE4 Homozygotes	-0.181121
Lysine	All	-0.0051569
Lysine	APOE4 Noncarrier	-0.00638987
Lysine	APOE4 Heterozygotes	0.00763872
Lysine	APOE4 Homozygotes	-0.177128
Leucine	All	-0.0277171
Leucine	APOE4 Noncarrier	-0.0275228
Leucine	APOE4 Heterozygotes	-0.0149034
Leucine	APOE4 Homozygotes	-0.123915
Isoleucine	All	-0.0352852
Isoleucine	APOE4 Noncarrier	-0.0393448
Isoleucine	APOE4 Heterozygotes	-0.0121544
Isoleucine	APOE4 Homozygotes	-0.112486
Hydroxyproline	All	-0.038788
Hydroxyproline	APOE4 Noncarrier	-0.0324955
Hydroxyproline	APOE4 Heterozygotes	-0.0490709
Hydroxyproline	APOE4 Homozygotes	-0.181121
Homoarginine	All	0.00719589
Homoarginine	APOE4 Noncarrier	0.00130509
Homoarginine	APOE4 Heterozygotes	0.0200917
Homoarginine	APOE4 Homozygotes	-0.0465062
Glycine	All	-0.0183886
Glycine	APOE4 Noncarrier	-0.00995256
Glycine	APOE4 Heterozygotes	-0.0305027
Glycine	APOE4 Homozygotes	-0.122886
Glutamine	All	-0.00773413
Glutamine	APOE4 Noncarrier	-0.0139316
Glutamine	APOE4 Heterozygotes	0.0321341
Glutamine	APOE4 Homozygotes	-0.12039
GABA	All	0.00670222
GABA	APOE4 Noncarrier	0.0122249
GABA	APOE4 Heterozygotes	-0.0130691
GABA	APOE4 Homozygotes	-0.0740903
Dimethylglycine	All	-0.00567161
Dimethylglycine	APOE4 Noncarrier	-0.0107906
Dimethylglycine	APOE4 Heterozygotes	0.00994963
Dimethylglycine	APOE4 Homozygotes	0.188841
Creatinine	All	-0.0447554
Creatinine	APOE4 Noncarrier	-0.050429
Creatinine	APOE4 Heterozygotes	-0.023243
Creatinine	APOE4 Homozygotes	-0.181121
Creatine	All	-0.0413776
Creatine	APOE4 Noncarrier	-0.0435499
Creatine	APOE4 Heterozygotes	-0.0331811
Creatine	APOE4 Homozygotes	-0.181121
Citrulline	All	-0.0332319
Citrulline	APOE4 Noncarrier	-0.0381855
Citrulline	APOE4 Heterozygotes	-0.0106695
Citrulline	APOE4 Homozygotes	-0.0773113
Betaine	All	0.0278051
Betaine	APOE4 Noncarrier	0.0293943
Betaine	APOE4 Heterozygotes	0.0224679
Betaine	APOE4 Homozygotes	0.098061
Asparagine	All	0.0187009
Asparagine	APOE4 Noncarrier	0.0192036
Asparagine	APOE4 Heterozygotes	0.0432473
Asparagine	APOE4 Homozygotes	-0.181121
ADMA	All	-0.0157088
ADMA	APOE4 Noncarrier	-0.0149293
ADMA	APOE4 Heterozygotes	-0.0055562
ADMA	APOE4 Homozygotes	-0.107075
4-acetamidobutanoate	All	-0.0155778
4-acetamidobutanoate	APOE4 Noncarrier	-0.0187585
4-acetamidobutanoate	APOE4 Heterozygotes	0.000639789
4-acetamidobutanoate	APOE4 Homozygotes	0.0959615
Ribothymidine	All	-0.0311391
Ribothymidine	APOE4 Noncarrier	-0.0359121
Ribothymidine	APOE4 Heterozygotes	0.000284066
Ribothymidine	APOE4 Homozygotes	-0.125833
Pseudouridine	All	-0.0375782
Pseudouridine	APOE4 Noncarrier	-0.0428031
Pseudouridine	APOE4 Heterozygotes	-0.0253922
Pseudouridine	APOE4 Homozygotes	0.0763567
N4-acetylcytidine	All	-0.0332006
N4-acetylcytidine	APOE4 Noncarrier	-0.0334472
N4-acetylcytidine	APOE4 Heterozygotes	-0.0285037
N4-acetylcytidine	APOE4 Homozygotes	0.0778468
N2,N2-dimethylguanosine	All	-0.0444448
N2,N2-dimethylguanosine	APOE4 Noncarrier	-0.0477409
N2,N2-dimethylguanosine	APOE4 Heterozygotes	-0.0318465
N2,N2-dimethylguanosine	APOE4 Homozygotes	0.156484
1-methylguanosine	All	-0.0286471
1-methylguanosine	APOE4 Noncarrier	-0.0285987
1-methylguanosine	APOE4 Heterozygotes	-0.01709
1-methylguanosine	APOE4 Homozygotes	-0.0945091
Cortisone	All	0.011063
Cortisone	APOE4 Noncarrier	0.0130462
Cortisone	APOE4 Heterozygotes	0.0219398
Cortisone	APOE4 Homozygotes	-0.181121
Cortisol	All	-0.00673826
Cortisol	APOE4 Noncarrier	-0.011392
Cortisol	APOE4 Heterozygotes	0.0111826
Cortisol	APOE4 Homozygotes	-0.134319
Cholesterol	All	-0.00999281
Cholesterol	APOE4 Noncarrier	-0.004297
Cholesterol	APOE4 Heterozygotes	-0.0262144
Cholesterol	APOE4 Homozygotes	0.0675314
C9 carnitine	All	-0.0569798
C9 carnitine	APOE4 Noncarrier	-0.0469657
C9 carnitine	APOE4 Heterozygotes	-0.0900753
C9 carnitine	APOE4 Homozygotes	0.0608754
C8 carnitine	All	-0.0199741
C8 carnitine	APOE4 Noncarrier	-0.00870274
C8 carnitine	APOE4 Heterozygotes	-0.0602169
C8 carnitine	APOE4 Homozygotes	0.027161
C7 carnitine	All	-0.0826981
C7 carnitine	APOE4 Noncarrier	-0.0792897
C7 carnitine	APOE4 Heterozygotes	-0.0930248
C7 carnitine	APOE4 Homozygotes	0.00867527
C6 carnitine	All	-0.030264
C6 carnitine	APOE4 Noncarrier	-0.0184789
C6 carnitine	APOE4 Heterozygotes	-0.0728206
C6 carnitine	APOE4 Homozygotes	0.100547
C5:1 carnitine	All	-0.0103635
C5:1 carnitine	APOE4 Noncarrier	-0.00284036
C5:1 carnitine	APOE4 Heterozygotes	-0.0284009
C5:1 carnitine	APOE4 Homozygotes	-0.181121
C58:11 TAG	All	0.113857
C58:11 TAG	APOE4 Noncarrier	0.118472
C58:11 TAG	APOE4 Heterozygotes	0.0950607
C58:11 TAG	APOE4 Homozygotes	0.188841
C58:10 TAG	All	0.115363
C58:10 TAG	APOE4 Noncarrier	0.11487
C58:10 TAG	APOE4 Heterozygotes	0.113665
C58:10 TAG	APOE4 Homozygotes	0.143305
C56:9 TAG	All	0.122807
C56:9 TAG	APOE4 Noncarrier	0.130991
C56:9 TAG	APOE4 Heterozygotes	0.0870873
C56:9 TAG	APOE4 Homozygotes	0.188841
C56:6 TAG	All	0.0204408
C56:6 TAG	APOE4 Noncarrier	0.0217405
C56:6 TAG	APOE4 Heterozygotes	0.000314589
C56:6 TAG	APOE4 Homozygotes	0.188841
C56:4 TAG	All	0.0506537
C56:4 TAG	APOE4 Noncarrier	0.0565509
C56:4 TAG	APOE4 Heterozygotes	0.0294461
C56:4 TAG	APOE4 Homozygotes	0.173107
C56:3 TAG	All	0.00871806
C56:3 TAG	APOE4 Noncarrier	0.0102725
C56:3 TAG	APOE4 Heterozygotes	0.0111853
C56:3 TAG	APOE4 Homozygotes	-0.019543
C56:2 TAG	All	-0.0212557
C56:2 TAG	APOE4 Noncarrier	-0.0207989
C56:2 TAG	APOE4 Heterozygotes	-0.0111483
C56:2 TAG	APOE4 Homozygotes	-0.0814069
C56:10 TAG	All	0.107161
C56:10 TAG	APOE4 Noncarrier	0.11422
C56:10 TAG	APOE4 Heterozygotes	0.0779403
C56:10 TAG	APOE4 Homozygotes	0.188841
C56:1 TAG	All	-0.0240696
C56:1 TAG	APOE4 Noncarrier	-0.0238019
C56:1 TAG	APOE4 Heterozygotes	-0.00835407
C56:1 TAG	APOE4 Homozygotes	-0.114941
C55:2 TAG	All	-0.052167
C55:2 TAG	APOE4 Noncarrier	-0.0536967
C55:2 TAG	APOE4 Heterozygotes	-0.0446984
C55:2 TAG	APOE4 Homozygotes	0.0160791
C54:9 TAG	All	0.0891028
C54:9 TAG	APOE4 Noncarrier	0.0937343
C54:9 TAG	APOE4 Heterozygotes	0.0689138
C54:9 TAG	APOE4 Homozygotes	0.188841
C54:8 TAG	All	0.098064
C54:8 TAG	APOE4 Noncarrier	0.105874
C54:8 TAG	APOE4 Heterozygotes	0.065309
C54:8 TAG	APOE4 Homozygotes	0.188841
C54:6 TAG	All	0.0631083
C54:6 TAG	APOE4 Noncarrier	0.0679872
C54:6 TAG	APOE4 Heterozygotes	0.0421404
C54:6 TAG	APOE4 Homozygotes	0.180121
C54:5 TAG	All	0.0519552
C54:5 TAG	APOE4 Noncarrier	0.0550113
C54:5 TAG	APOE4 Heterozygotes	0.0390494
C54:5 TAG	APOE4 Homozygotes	0.188841
C54:4 TAG	All	0.0407081
C54:4 TAG	APOE4 Noncarrier	0.0484696
C54:4 TAG	APOE4 Heterozygotes	0.0114114
C54:4 TAG	APOE4 Homozygotes	0.109918
C54:3 TAG	All	-0.000217125
C54:3 TAG	APOE4 Noncarrier	0.00594503
C54:3 TAG	APOE4 Heterozygotes	-0.0221149
C54:3 TAG	APOE4 Homozygotes	0.0616933
C54:1 TAG	All	-0.0653113
C54:1 TAG	APOE4 Noncarrier	-0.0618909
C54:1 TAG	APOE4 Heterozygotes	-0.0657376
C54:1 TAG	APOE4 Homozygotes	-0.100429
C52:7 TAG	All	0.0630853
C52:7 TAG	APOE4 Noncarrier	0.0668126
C52:7 TAG	APOE4 Heterozygotes	0.0428071
C52:7 TAG	APOE4 Homozygotes	0.188841
C52:4 TAG	All	0.0564142
C52:4 TAG	APOE4 Noncarrier	0.0665065
C52:4 TAG	APOE4 Heterozygotes	0.0100278
C52:4 TAG	APOE4 Homozygotes	0.188841
C52:1 TAG	All	-0.0488255
C52:1 TAG	APOE4 Noncarrier	-0.0458294
C52:1 TAG	APOE4 Heterozygotes	-0.0508531
C52:1 TAG	APOE4 Homozygotes	-0.0939203
C52:0 TAG	All	-0.0628712
C52:0 TAG	APOE4 Noncarrier	-0.0612317
C52:0 TAG	APOE4 Heterozygotes	-0.0629557
C52:0 TAG	APOE4 Homozygotes	-0.0416588
C51:3 TAG	All	-0.0368281
C51:3 TAG	APOE4 Noncarrier	-0.034693
C51:3 TAG	APOE4 Heterozygotes	-0.0588238
C51:3 TAG	APOE4 Homozygotes	0.145954
C51:1 TAG	All	-0.0592388
C51:1 TAG	APOE4 Noncarrier	-0.0616529
C51:1 TAG	APOE4 Heterozygotes	-0.0531573
C51:1 TAG	APOE4 Homozygotes	0.0110944
C51:0 TAG	All	-0.0567748
C51:0 TAG	APOE4 Noncarrier	-0.0590025
C51:0 TAG	APOE4 Heterozygotes	-0.0465931
C51:0 TAG	APOE4 Homozygotes	-0.0522447
C50:6 TAG	All	0.0195383
C50:6 TAG	APOE4 Noncarrier	0.0187152
C50:6 TAG	APOE4 Heterozygotes	0.0188037
C50:6 TAG	APOE4 Homozygotes	0.145411
C50:5 TAG	All	0.0185978
C50:5 TAG	APOE4 Noncarrier	0.0212081
C50:5 TAG	APOE4 Heterozygotes	0.00321514
C50:5 TAG	APOE4 Homozygotes	0.178129
C50:3 TAG	All	-0.0352774
C50:3 TAG	APOE4 Noncarrier	-0.0346495
C50:3 TAG	APOE4 Heterozygotes	-0.0444144
C50:3 TAG	APOE4 Homozygotes	0.0494441
C50:2 TAG	All	-0.0291601
C50:2 TAG	APOE4 Noncarrier	-0.0306232
C50:2 TAG	APOE4 Heterozygotes	-0.0285998
C50:2 TAG	APOE4 Homozygotes	0.0749002
C50:1 TAG	All	-0.0392892
C50:1 TAG	APOE4 Noncarrier	-0.041943
C50:1 TAG	APOE4 Heterozygotes	-0.0275631
C50:1 TAG	APOE4 Homozygotes	-0.00686506
C50:0 TAG	All	-0.0412978
C50:0 TAG	APOE4 Noncarrier	-0.0400191
C50:0 TAG	APOE4 Heterozygotes	-0.0352887
C50:0 TAG	APOE4 Homozygotes	-0.0997003
C5-DC carnitine	All	-0.00342784
C5-DC carnitine	APOE4 Noncarrier	-0.00651568
C5-DC carnitine	APOE4 Heterozygotes	0.00830772
C5-DC carnitine	APOE4 Homozygotes	-0.0877805
C5 carnitine	All	-0.0238771
C5 carnitine	APOE4 Noncarrier	-0.0172535
C5 carnitine	APOE4 Heterozygotes	-0.0314145
C5 carnitine	APOE4 Homozygotes	-0.0755189
C49:3 TAG	All	-0.0727155
C49:3 TAG	APOE4 Noncarrier	-0.0793694
C49:3 TAG	APOE4 Heterozygotes	-0.0583575
C49:3 TAG	APOE4 Homozygotes	0.0044076
C49:2 TAG	All	-0.0975928
C49:2 TAG	APOE4 Noncarrier	-0.107118
C49:2 TAG	APOE4 Heterozygotes	-0.0643096
C49:2 TAG	APOE4 Homozygotes	-0.128856
C48:2 TAG	All	-0.0609575
C48:2 TAG	APOE4 Noncarrier	-0.067117
C48:2 TAG	APOE4 Heterozygotes	-0.0386514
C48:2 TAG	APOE4 Homozygotes	-0.081588
C48:1 TAG	All	-0.0449992
C48:1 TAG	APOE4 Noncarrier	-0.0485438
C48:1 TAG	APOE4 Heterozygotes	-0.0308178
C48:1 TAG	APOE4 Homozygotes	-0.035547
C48:0 TAG	All	-0.0432356
C48:0 TAG	APOE4 Noncarrier	-0.0463805
C48:0 TAG	APOE4 Heterozygotes	-0.0236255
C48:0 TAG	APOE4 Homozygotes	-0.106917
C47:2 TAG	All	-0.0713709
C47:2 TAG	APOE4 Noncarrier	-0.0811379
C47:2 TAG	APOE4 Heterozygotes	-0.0391687
C47:2 TAG	APOE4 Homozygotes	-0.0648391
C47:1 TAG	All	-0.0957128
C47:1 TAG	APOE4 Noncarrier	-0.107366
C47:1 TAG	APOE4 Heterozygotes	-0.0488296
C47:1 TAG	APOE4 Homozygotes	-0.181121
C46:2 TAG	All	-0.0450234
C46:2 TAG	APOE4 Noncarrier	-0.0502783
C46:2 TAG	APOE4 Heterozygotes	-0.024782
C46:2 TAG	APOE4 Homozygotes	-0.0118721
C46:1 TAG	All	-0.0632737
C46:1 TAG	APOE4 Noncarrier	-0.0695338
C46:1 TAG	APOE4 Heterozygotes	-0.0365322
C46:1 TAG	APOE4 Homozygotes	-0.0980334
C46:0 TAG	All	-0.0564372
C46:0 TAG	APOE4 Noncarrier	-0.0622791
C46:0 TAG	APOE4 Heterozygotes	-0.0274891
C46:0 TAG	APOE4 Homozygotes	-0.170936
C45:1 TAG	All	-0.0688717
C45:1 TAG	APOE4 Noncarrier	-0.0802641
C45:1 TAG	APOE4 Heterozygotes	-0.0273706
C45:1 TAG	APOE4 Homozygotes	-0.0821255
C43:1 TAG	All	-0.0456372
C43:1 TAG	APOE4 Noncarrier	-0.0551167
C43:1 TAG	APOE4 Heterozygotes	-0.00793953
C43:1 TAG	APOE4 Homozygotes	-0.0693336
C40:9 PC	All	0.120924
C40:9 PC	APOE4 Noncarrier	0.124911
C40:9 PC	APOE4 Heterozygotes	0.100126
C40:9 PC	APOE4 Homozygotes	0.188653
C40:7 PE plasmalogen	All	0.0465886
C40:7 PE plasmalogen	APOE4 Noncarrier	0.0550439
C40:7 PE plasmalogen	APOE4 Heterozygotes	0.022625
C40:7 PE plasmalogen	APOE4 Homozygotes	0.0683298
C40:6 PE	All	0.0634271
C40:6 PE	APOE4 Noncarrier	0.0660526
C40:6 PE	APOE4 Heterozygotes	0.0508497
C40:6 PE	APOE4 Homozygotes	0.1608
C40:6 PC	All	0.102028
C40:6 PC	APOE4 Noncarrier	0.100308
C40:6 PC	APOE4 Heterozygotes	0.0953649
C40:6 PC	APOE4 Homozygotes	0.188841
C4-OH carnitine	All	-0.0246549
C4-OH carnitine	APOE4 Noncarrier	-0.0230648
C4-OH carnitine	APOE4 Heterozygotes	-0.027137
C4-OH carnitine	APOE4 Homozygotes	-0.011826
C38:7 PE plasmalogen	All	0.088933
C38:7 PE plasmalogen	APOE4 Noncarrier	0.0961016
C38:7 PE plasmalogen	APOE4 Heterozygotes	0.0700009
C38:7 PE plasmalogen	APOE4 Homozygotes	0.0177833
C38:6 PE plasmalogen	All	-0.0514735
C38:6 PE plasmalogen	APOE4 Noncarrier	-0.0480629
C38:6 PE plasmalogen	APOE4 Heterozygotes	-0.0629047
C38:6 PE plasmalogen	APOE4 Homozygotes	-0.105263
C38:6 PE	All	0.0611633
C38:6 PE	APOE4 Noncarrier	0.0623817
C38:6 PE	APOE4 Heterozygotes	0.0567986
C38:6 PE	APOE4 Homozygotes	0.118905
C38:6 PC	All	0.117452
C38:6 PC	APOE4 Noncarrier	0.123034
C38:6 PC	APOE4 Heterozygotes	0.0926673
C38:6 PC	APOE4 Homozygotes	0.188841
C38:5 PE plasmalogen	All	-0.075985
C38:5 PE plasmalogen	APOE4 Noncarrier	-0.0721464
C38:5 PE plasmalogen	APOE4 Heterozygotes	-0.085974
C38:5 PE plasmalogen	APOE4 Homozygotes	-0.12162
C38:5 PE	All	-0.0389255
C38:5 PE	APOE4 Noncarrier	-0.0426375
C38:5 PE	APOE4 Heterozygotes	-0.0221723
C38:5 PE	APOE4 Homozygotes	0.0320567
C38:5 DAG	All	0.0132334
C38:5 DAG	APOE4 Noncarrier	0.0145278
C38:5 DAG	APOE4 Heterozygotes	0.00333078
C38:5 DAG	APOE4 Homozygotes	0.107076
C38:4 PE	All	-0.0215613
C38:4 PE	APOE4 Noncarrier	-0.0226052
C38:4 PE	APOE4 Heterozygotes	-0.0160338
C38:4 PE	APOE4 Homozygotes	0.0754029
C38:4 PC plasmalogen	All	-0.119458
C38:4 PC plasmalogen	APOE4 Noncarrier	-0.124045
C38:4 PC plasmalogen	APOE4 Heterozygotes	-0.100012
C38:4 PC plasmalogen	APOE4 Homozygotes	-0.0799825
C38:4 PC	All	-0.0230038
C38:4 PC	APOE4 Noncarrier	-0.0312217
C38:4 PC	APOE4 Heterozygotes	-0.00658947
C38:4 PC	APOE4 Homozygotes	0.181776
C38:3 PC	All	-0.0173632
C38:3 PC	APOE4 Noncarrier	-0.0229857
C38:3 PC	APOE4 Heterozygotes	0.00175858
C38:3 PC	APOE4 Homozygotes	0.10709
C38:2 PE	All	-0.0433849
C38:2 PE	APOE4 Noncarrier	-0.0442237
C38:2 PE	APOE4 Heterozygotes	-0.0322395
C38:2 PE	APOE4 Homozygotes	-0.107058
C38:2 PC	All	0.0157276
C38:2 PC	APOE4 Noncarrier	0.0130042
C38:2 PC	APOE4 Heterozygotes	0.0346379
C38:2 PC	APOE4 Homozygotes	-0.0997083
C36:5 PE plasmalogen	All	-0.0191645
C36:5 PE plasmalogen	APOE4 Noncarrier	-0.0164412
C36:5 PE plasmalogen	APOE4 Heterozygotes	-0.029822
C36:5 PE plasmalogen	APOE4 Homozygotes	-0.0935562
C36:5 PC plasmalogen-B	All	-0.0373729
C36:5 PC plasmalogen-B	APOE4 Noncarrier	-0.0404425
C36:5 PC plasmalogen-B	APOE4 Heterozygotes	-0.02591
C36:5 PC plasmalogen-B	APOE4 Homozygotes	-0.0963099
C36:4 PC-B	All	-0.0163602
C36:4 PC-B	APOE4 Noncarrier	-0.0211986
C36:4 PC-B	APOE4 Heterozygotes	-0.00712456
C36:4 PC-B	APOE4 Homozygotes	0.109608
C36:4 PC-A	All	0.0085409
C36:4 PC-A	APOE4 Noncarrier	0.0118129
C36:4 PC-A	APOE4 Heterozygotes	0.0175537
C36:4 PC-A	APOE4 Homozygotes	-0.181121
C36:4 DAG	All	0.0674967
C36:4 DAG	APOE4 Noncarrier	0.076399
C36:4 DAG	APOE4 Heterozygotes	0.0263339
C36:4 DAG	APOE4 Homozygotes	0.188841
C36:3 PE plasmalogen	All	-0.0673456
C36:3 PE plasmalogen	APOE4 Noncarrier	-0.061207
C36:3 PE plasmalogen	APOE4 Heterozygotes	-0.0728415
C36:3 PE plasmalogen	APOE4 Homozygotes	-0.181121
C36:3 PE	All	-0.0191079
C36:3 PE	APOE4 Noncarrier	-0.0248037
C36:3 PE	APOE4 Heterozygotes	0.0154184
C36:3 PE	APOE4 Homozygotes	-0.114054
C36:3 PC	All	-0.0131784
C36:3 PC	APOE4 Noncarrier	-0.0146392
C36:3 PC	APOE4 Heterozygotes	0.00291039
C36:3 PC	APOE4 Homozygotes	-0.0515241
C36:3 DAG	All	0.0405453
C36:3 DAG	APOE4 Noncarrier	0.0482736
C36:3 DAG	APOE4 Heterozygotes	0.00430088
C36:3 DAG	APOE4 Homozygotes	0.172867
C36:2 PE plasmalogen	All	-0.100364
C36:2 PE plasmalogen	APOE4 Noncarrier	-0.100633
C36:2 PE plasmalogen	APOE4 Heterozygotes	-0.0852072
C36:2 PE plasmalogen	APOE4 Homozygotes	-0.181121
C36:2 PE	All	-0.0129837
C36:2 PE	APOE4 Noncarrier	-0.0134782
C36:2 PE	APOE4 Heterozygotes	0.00350021
C36:2 PE	APOE4 Homozygotes	-0.12341
C36:2 PC	All	-0.00846969
C36:2 PC	APOE4 Noncarrier	-0.00696373
C36:2 PC	APOE4 Heterozygotes	-0.000389186
C36:2 PC	APOE4 Homozygotes	-0.0865568
C36:2 DAG	All	-0.0204869
C36:2 DAG	APOE4 Noncarrier	-0.0192461
C36:2 DAG	APOE4 Heterozygotes	-0.0295717
C36:2 DAG	APOE4 Homozygotes	0.0558551
C36:1 PE plasmalogen	All	-0.0874505
C36:1 PE plasmalogen	APOE4 Noncarrier	-0.0914401
C36:1 PE plasmalogen	APOE4 Heterozygotes	-0.0681184
C36:1 PE plasmalogen	APOE4 Homozygotes	-0.109815
C36:1 PE	All	-0.0345757
C36:1 PE	APOE4 Noncarrier	-0.0390756
C36:1 PE	APOE4 Heterozygotes	-0.00596157
C36:1 PE	APOE4 Homozygotes	-0.181121
C36:1 PC	All	-0.0722493
C36:1 PC	APOE4 Noncarrier	-0.0771463
C36:1 PC	APOE4 Heterozygotes	-0.0476204
C36:1 PC	APOE4 Homozygotes	-0.111536
C36:1 DAG	All	-0.0470756
C36:1 DAG	APOE4 Noncarrier	-0.0446198
C36:1 DAG	APOE4 Heterozygotes	-0.0528353
C36:1 DAG	APOE4 Homozygotes	0.0761311
C36:0 PE	All	-0.0935853
C36:0 PE	APOE4 Noncarrier	-0.102154
C36:0 PE	APOE4 Heterozygotes	-0.0617688
C36:0 PE	APOE4 Homozygotes	-0.0554028
C34:5 PC plasmalogen	All	-0.054352
C34:5 PC plasmalogen	APOE4 Noncarrier	-0.0478533
C34:5 PC plasmalogen	APOE4 Heterozygotes	-0.0702466
C34:5 PC plasmalogen	APOE4 Homozygotes	-0.113104
C34:4 PC	All	-0.0173827
C34:4 PC	APOE4 Noncarrier	-0.0212503
C34:4 PC	APOE4 Heterozygotes	-0.00494663
C34:4 PC	APOE4 Homozygotes	0.0141945
C34:3 PE plasmalogen	All	-0.0237836
C34:3 PE plasmalogen	APOE4 Noncarrier	-0.0159673
C34:3 PE plasmalogen	APOE4 Heterozygotes	-0.0387583
C34:3 PE plasmalogen	APOE4 Homozygotes	-0.181121
C34:3 PC	All	-0.00635546
C34:3 PC	APOE4 Noncarrier	-0.000607633
C34:3 PC	APOE4 Heterozygotes	-0.0194405
C34:3 PC	APOE4 Homozygotes	-0.00698676
C34:3 DAG	All	0.0402943
C34:3 DAG	APOE4 Noncarrier	0.0479347
C34:3 DAG	APOE4 Heterozygotes	0.00477305
C34:3 DAG	APOE4 Homozygotes	0.150591
C34:2 PE	All	-0.0118671
C34:2 PE	APOE4 Noncarrier	-0.0147555
C34:2 PE	APOE4 Heterozygotes	0.0106068
C34:2 PE	APOE4 Homozygotes	-0.0554279
C34:2 PC plasmalogen	All	-0.0227331
C34:2 PC plasmalogen	APOE4 Noncarrier	-0.0222894
C34:2 PC plasmalogen	APOE4 Heterozygotes	-0.00573979
C34:2 PC plasmalogen	APOE4 Homozygotes	-0.160988
C34:2 PC	All	0.0191655
C34:2 PC	APOE4 Noncarrier	0.0262363
C34:2 PC	APOE4 Heterozygotes	0.0109499
C34:2 PC	APOE4 Homozygotes	-0.0551501
C34:2 DAG	All	0.00868259
C34:2 DAG	APOE4 Noncarrier	0.0145912
C34:2 DAG	APOE4 Heterozygotes	-0.0152565
C34:2 DAG	APOE4 Homozygotes	0.0928692
C34:1 PC plasmalogen-B	All	-0.045148
C34:1 PC plasmalogen-B	APOE4 Noncarrier	-0.0463788
C34:1 PC plasmalogen-B	APOE4 Heterozygotes	-0.0278068
C34:1 PC plasmalogen-B	APOE4 Homozygotes	-0.0973836
C34:1 PC plasmalogen	All	-0.016394
C34:1 PC plasmalogen	APOE4 Noncarrier	-0.0221268
C34:1 PC plasmalogen	APOE4 Heterozygotes	0.0121974
C34:1 PC plasmalogen	APOE4 Homozygotes	-0.124604
C34:1 PC	All	-0.0382997
C34:1 PC	APOE4 Noncarrier	-0.0432865
C34:1 PC	APOE4 Heterozygotes	-0.0164914
C34:1 PC	APOE4 Homozygotes	-0.00831931
C34:1 DAG	All	-0.0170948
C34:1 DAG	APOE4 Noncarrier	-0.0159788
C34:1 DAG	APOE4 Heterozygotes	-0.0244923
C34:1 DAG	APOE4 Homozygotes	0.0723767
C34:0 PS	All	0.0484021
C34:0 PS	APOE4 Noncarrier	0.0534212
C34:0 PS	APOE4 Heterozygotes	0.0345824
C34:0 PS	APOE4 Homozygotes	0.0330806
C34:0 PE	All	-0.0802538
C34:0 PE	APOE4 Noncarrier	-0.0897433
C34:0 PE	APOE4 Heterozygotes	-0.0424752
C34:0 PE	APOE4 Homozygotes	-0.0298645
C34:0 DAG	All	-0.0449527
C34:0 DAG	APOE4 Noncarrier	-0.045807
C34:0 DAG	APOE4 Heterozygotes	-0.0400795
C34:0 DAG	APOE4 Homozygotes	0.0822561
C32:2 PC	All	-0.00699891
C32:2 PC	APOE4 Noncarrier	-0.00711127
C32:2 PC	APOE4 Heterozygotes	-0.00070047
C32:2 PC	APOE4 Homozygotes	-0.00214556
C32:1 PC	All	-0.0363309
C32:1 PC	APOE4 Noncarrier	-0.0408594
C32:1 PC	APOE4 Heterozygotes	-0.0177412
C32:1 PC	APOE4 Homozygotes	-0.0047704
C32:1 DAG	All	-0.0258903
C32:1 DAG	APOE4 Noncarrier	-0.0246959
C32:1 DAG	APOE4 Heterozygotes	-0.0311173
C32:1 DAG	APOE4 Homozygotes	-0.0202191
C32:0 PE	All	-0.0628077
C32:0 PE	APOE4 Noncarrier	-0.0725006
C32:0 PE	APOE4 Heterozygotes	-0.0223837
C32:0 PE	APOE4 Homozygotes	-0.0602845
C32:0 PC	All	0.00638906
C32:0 PC	APOE4 Noncarrier	-0.0013155
C32:0 PC	APOE4 Heterozygotes	0.0390016
C32:0 PC	APOE4 Homozygotes	0.0247769
C32:0 DAG	All	-0.016993
C32:0 DAG	APOE4 Noncarrier	-0.0157601
C32:0 DAG	APOE4 Heterozygotes	-0.0189883
C32:0 DAG	APOE4 Homozygotes	0.103646
C30:1 PC	All	-0.0488277
C30:1 PC	APOE4 Noncarrier	-0.0544614
C30:1 PC	APOE4 Heterozygotes	-0.0218963
C30:1 PC	APOE4 Homozygotes	-0.070994
C30:0 PC	All	-0.0308653
C30:0 PC	APOE4 Noncarrier	-0.0376274
C30:0 PC	APOE4 Heterozygotes	0.000142931
C30:0 PC	APOE4 Homozygotes	-0.0542445
C24:1 SM	All	0.0260428
C24:1 SM	APOE4 Noncarrier	0.0287507
C24:1 SM	APOE4 Heterozygotes	0.0239544
C24:1 SM	APOE4 Homozygotes	0.0225846
C24:1 Ceramide (d18:1)	All	-0.0341184
C24:1 Ceramide (d18:1)	APOE4 Noncarrier	-0.0321551
C24:1 Ceramide (d18:1)	APOE4 Heterozygotes	-0.0444828
C24:1 Ceramide (d18:1)	APOE4 Homozygotes	0.111056
C24:0 Ceramide (d18:1)	All	0.000877256
C24:0 Ceramide (d18:1)	APOE4 Noncarrier	0.00279018
C24:0 Ceramide (d18:1)	APOE4 Heterozygotes	-0.000203511
C24:0 Ceramide (d18:1)	APOE4 Homozygotes	-0.0491997
C22:6 LPE	All	0.0745833
C22:6 LPE	APOE4 Noncarrier	0.0884537
C22:6 LPE	APOE4 Heterozygotes	0.027453
C22:6 LPE	APOE4 Homozygotes	0.188841
C22:6 LPC	All	0.0868573
C22:6 LPC	APOE4 Noncarrier	0.0972211
C22:6 LPC	APOE4 Heterozygotes	0.0530772
C22:6 LPC	APOE4 Homozygotes	0.14834
C22:6 CE	All	0.0788686
C22:6 CE	APOE4 Noncarrier	0.0832208
C22:6 CE	APOE4 Heterozygotes	0.0642921
C22:6 CE	APOE4 Homozygotes	0.00630051
C22:0 LPE	All	0.00810765
C22:0 LPE	APOE4 Noncarrier	0.00670092
C22:0 LPE	APOE4 Heterozygotes	0.00718108
C22:0 LPE	APOE4 Homozygotes	0.0847332
C22:0 Ceramide (d18:1)	All	-0.040723
C22:0 Ceramide (d18:1)	APOE4 Noncarrier	-0.0375159
C22:0 Ceramide (d18:1)	APOE4 Heterozygotes	-0.0452759
C22:0 Ceramide (d18:1)	APOE4 Homozygotes	-0.057955
C20:5 LPC	All	0.00789132
C20:5 LPC	APOE4 Noncarrier	0.0159242
C20:5 LPC	APOE4 Heterozygotes	-0.00590956
C20:5 LPC	APOE4 Homozygotes	-0.13819
C20:5 CE	All	0.0274717
C20:5 CE	APOE4 Noncarrier	0.0332361
C20:5 CE	APOE4 Heterozygotes	0.0136442
C20:5 CE	APOE4 Homozygotes	-0.117568
C20:4 LPE	All	-0.0772939
C20:4 LPE	APOE4 Noncarrier	-0.071774
C20:4 LPE	APOE4 Heterozygotes	-0.0899227
C20:4 LPE	APOE4 Homozygotes	0.0388793
C20:4 LPC	All	-0.0478651
C20:4 LPC	APOE4 Noncarrier	-0.0444972
C20:4 LPC	APOE4 Heterozygotes	-0.0561955
C20:4 LPC	APOE4 Homozygotes	0.0167056
C20:4 CE	All	-0.0238107
C20:4 CE	APOE4 Noncarrier	-0.0291597
C20:4 CE	APOE4 Heterozygotes	-0.00923624
C20:4 CE	APOE4 Homozygotes	-0.0193745
C20:3 CE	All	-0.0203335
C20:3 CE	APOE4 Noncarrier	-0.0237478
C20:3 CE	APOE4 Heterozygotes	-0.0042869
C20:3 CE	APOE4 Homozygotes	-0.0530232
C20:0 SM	All	-0.0112131
C20:0 SM	APOE4 Noncarrier	-0.00397519
C20:0 SM	APOE4 Heterozygotes	-0.0236002
C20:0 SM	APOE4 Homozygotes	-0.149123
C2 carnitine	All	-0.0146793
C2 carnitine	APOE4 Noncarrier	-0.00856157
C2 carnitine	APOE4 Heterozygotes	-0.0340601
C2 carnitine	APOE4 Homozygotes	-0.00761821
C18:2 LPE	All	-0.04652
C18:2 LPE	APOE4 Noncarrier	-0.0418146
C18:2 LPE	APOE4 Heterozygotes	-0.0403105
C18:2 LPE	APOE4 Homozygotes	-0.181121
C18:2 LPC	All	-0.0155511
C18:2 LPC	APOE4 Noncarrier	-0.00952959
C18:2 LPC	APOE4 Heterozygotes	-0.0179745
C18:2 LPC	APOE4 Homozygotes	-0.166484
C18:1 SM	All	-0.0592661
C18:1 SM	APOE4 Noncarrier	-0.0511906
C18:1 SM	APOE4 Heterozygotes	-0.082703
C18:1 SM	APOE4 Homozygotes	-0.00496901
C18:1 LPE	All	-0.0686549
C18:1 LPE	APOE4 Noncarrier	-0.0701451
C18:1 LPE	APOE4 Heterozygotes	-0.0404811
C18:1 LPE	APOE4 Homozygotes	-0.181121
C18:1 LPC	All	-0.0512534
C18:1 LPC	APOE4 Noncarrier	-0.0492053
C18:1 LPC	APOE4 Heterozygotes	-0.0490097
C18:1 LPC	APOE4 Homozygotes	-0.0786139
C18:1 CE	All	-0.000467739
C18:1 CE	APOE4 Noncarrier	-0.000956204
C18:1 CE	APOE4 Heterozygotes	0.00702673
C18:1 CE	APOE4 Homozygotes	-0.0730485
C18:0 SM	All	-0.0661744
C18:0 SM	APOE4 Noncarrier	-0.0587818
C18:0 SM	APOE4 Heterozygotes	-0.084926
C18:0 SM	APOE4 Homozygotes	-0.036534
C18:0 LPC	All	-0.018004
C18:0 LPC	APOE4 Noncarrier	-0.0131461
C18:0 LPC	APOE4 Heterozygotes	-0.0344659
C18:0 LPC	APOE4 Homozygotes	0.0844117
C18:0 CE	All	-0.0514705
C18:0 CE	APOE4 Noncarrier	-0.0489504
C18:0 CE	APOE4 Heterozygotes	-0.0681451
C18:0 CE	APOE4 Homozygotes	0.0912404
C16:1 LPC	All	-0.051973
C16:1 LPC	APOE4 Noncarrier	-0.0496064
C16:1 LPC	APOE4 Heterozygotes	-0.0578689
C16:1 LPC	APOE4 Homozygotes	-0.00779047
C16:1 CE	All	-0.0505099
C16:1 CE	APOE4 Noncarrier	-0.0519093
C16:1 CE	APOE4 Heterozygotes	-0.0418243
C16:1 CE	APOE4 Homozygotes	-0.050526
C16:0 SM	All	-0.0218332
C16:0 SM	APOE4 Noncarrier	-0.0234086
C16:0 SM	APOE4 Heterozygotes	-0.00795051
C16:0 SM	APOE4 Homozygotes	-0.0265021
C16:0 LPE	All	0.00153656
C16:0 LPE	APOE4 Noncarrier	0.00369281
C16:0 LPE	APOE4 Heterozygotes	-0.000646691
C16:0 LPE	APOE4 Homozygotes	0.0406602
C16:0 LPC	All	-0.0151864
C16:0 LPC	APOE4 Noncarrier	-0.00776906
C16:0 LPC	APOE4 Heterozygotes	-0.0411749
C16:0 LPC	APOE4 Homozygotes	0.129826
C16:0 Ceramide (d18:1)	All	-0.0422715
C16:0 Ceramide (d18:1)	APOE4 Noncarrier	-0.0352204
C16:0 Ceramide (d18:1)	APOE4 Heterozygotes	-0.0569249
C16:0 Ceramide (d18:1)	APOE4 Homozygotes	-0.0108582
C16:0 CE	All	0.0365453
C16:0 CE	APOE4 Noncarrier	0.0389326
C16:0 CE	APOE4 Heterozygotes	0.0260868
C16:0 CE	APOE4 Homozygotes	0.0849355
C14:2 carnitine	All	0.0230673
C14:2 carnitine	APOE4 Noncarrier	0.0344727
C14:2 carnitine	APOE4 Heterozygotes	-0.0139648
C14:2 carnitine	APOE4 Homozygotes	0.110698
C14:0 SM	All	-0.0481889
C14:0 SM	APOE4 Noncarrier	-0.046364
C14:0 SM	APOE4 Heterozygotes	-0.0425656
C14:0 SM	APOE4 Homozygotes	-0.06024
C14:0 LPC	All	-0.0399967
C14:0 LPC	APOE4 Noncarrier	-0.0429268
C14:0 LPC	APOE4 Heterozygotes	-0.027634
C14:0 LPC	APOE4 Homozygotes	0.0188326
C14:0 CE	All	-0.0478593
C14:0 CE	APOE4 Noncarrier	-0.0533939
C14:0 CE	APOE4 Heterozygotes	-0.0198286
C14:0 CE	APOE4 Homozygotes	-0.141759
C14 carnitine	All	-0.0581129
C14 carnitine	APOE4 Noncarrier	-0.0562954
C14 carnitine	APOE4 Heterozygotes	-0.0650518
C14 carnitine	APOE4 Homozygotes	0.171597
C12:1 carnitine	All	-0.0237844
C12:1 carnitine	APOE4 Noncarrier	-0.0122206
C12:1 carnitine	APOE4 Heterozygotes	-0.059697
C12:1 carnitine	APOE4 Homozygotes	0.0561234
C10:2 carnitine	All	0.00773878
C10:2 carnitine	APOE4 Noncarrier	0.0177996
C10:2 carnitine	APOE4 Heterozygotes	-0.0334516
C10:2 carnitine	APOE4 Homozygotes	0.162118
C10 carnitine	All	-0.0248444
C10 carnitine	APOE4 Noncarrier	-0.0127587
C10 carnitine	APOE4 Heterozygotes	-0.0650049
C10 carnitine	APOE4 Homozygotes	0.00917786
21-deoxycortisol	All	0.00169995
21-deoxycortisol	APOE4 Noncarrier	-0.00247797
21-deoxycortisol	APOE4 Heterozygotes	0.0218559
21-deoxycortisol	APOE4 Homozygotes	-0.156432
Acetaminophen	All	-0.00562112
Acetaminophen	APOE4 Noncarrier	-0.00164296
Acetaminophen	APOE4 Heterozygotes	-0.0100589
Acetaminophen	APOE4 Homozygotes	0.00569649
4-hydroxyhippurate	All	0.0200656
4-hydroxyhippurate	APOE4 Noncarrier	0.0183331
4-hydroxyhippurate	APOE4 Heterozygotes	0.0327142
4-hydroxyhippurate	APOE4 Homozygotes	0.180146
Trigonelline	All	0.0361987
Trigonelline	APOE4 Noncarrier	0.0355858
Trigonelline	APOE4 Heterozygotes	0.0523738
Trigonelline	APOE4 Homozygotes	-0.108523
Piperine	All	0.0392568
Piperine	APOE4 Noncarrier	0.0456241
Piperine	APOE4 Heterozygotes	0.025616
Piperine	APOE4 Homozygotes	-0.168577

## Sheet: source_data_fig3e_1
AMED_avg	tmp_met	APOE4
5	0.42673	0
3.66667	0.106544	1
7	0.401653	0
3.5	-0.716109	0
3.25	-0.109408	0
4.66667	-0.651928	0
5.75	0.736325	0
7	1.25309	1
1.66667	-0.716187	1
3.33333	0.42457	1
6.66667	-0.199212	0
2.33333	2.39619	0
5	-0.916221	0
5.33333	0.920741	1
3.25	-0.657552	1
4.33333	0.254298	0
4	-0.323316	0
4.33333	0.106451	1
3.66667	-0.678428	0
5.33333	-0.313149	0
3	-0.100362	0
6.66667	0.494829	0
6	0.23719	0
6	1.59021	0
6	2.10208	0
4	-0.951504	0
4.5	-0.503558	1
4	-0.535347	0
3.33333	0.387924	1
7	1.64891	0
4.33333	0.964712	0
7.5	1.47708	1
3.5	0.824519	0
2	-0.383176	0
5.33333	0.987527	1
7	0.153783	0
3.66667	0.0456499	2
6	-0.196752	0
5	0.74707	1
6	0.694422	0
2.5	0.152036	0
5.25	0.37138	0
5.33333	-2.22266	1
2.33333	0.528198	0
2.66667	0.640153	0
4.75	0.999895	1
5	0.868061	1
6	0.633859	0
4.5	0.940781	0
7	-0.297331	0
7.33333	-0.0357439	0
6.33333	0.919367	0
5	-0.792777	0
3.33333	0.262248	1
5.33333	-1.11712	0
4	-0.33755	0
6.5	0.808229	1
4	1.51716	0
4.5	-0.994528	0
6.33333	0.269976	0
5.33333	-1.09665	0
5.33333	1.39999	0
3.25	0.220584	1
3.66667	-0.0769658	0
6.66667	-0.65793	0
3	-0.218025	1
6	-0.324203	0
7.33333	0.374775	0
5.66667	0.83408	0
1.33333	-1.21534	1
5.33333	-1.04367	1
5.75	0.713639	0
4.25	-0.531799	0
6.75	-0.402245	0
4.75	-1.79711	0
6	0.873762	0
3	0.0919162	1
2.5	-0.135139	0
4.66667	0.396034	0
6	2.2539	0
4	-0.673682	0
4.66667	0.631914	0
2.5	-0.442609	0
6.33333	1.14247	1
4	1.29038	1
4	-0.121076	0
6	1.77016	0
5	-0.0492437	1
6.75	0.144429	0
5.33333	-0.314826	0
5.66667	-1.1892	1
5.66667	1.14583	0
4.75	0.485976	0
4	-0.279879	0
3	-0.241034	0
5	-0.391787	0
4.75	1.31942	0
4.66667	-1.72056	0
4.66667	1.7222	1
4.33333	0.553918	0
4	0.721077	0
6	-0.603897	0
5.33333	1.57922	0
4	0.463549	0
3.66667	0.0805436	0
5	1.06938	0
4	0.11654	0
5.5	-1.04956	1
4.33333	-0.0550374	0
4.66667	0.698818	0
4.75	-1.79407	0
7	-0.3907	0
4.33333	-2.01475	0
2	-0.765055	0
3.66667	0.757545	0
3	0.903389	0
1	0.343728	0
6	-0.0748212	0
3.66667	0.0916941	0
5	-0.198643	0
5.75	0.282167	0
4.33333	0.667033	0
3.66667	0.689554	0
6	0.920935	0
5.75	-1.82735	0
2.33333	-0.225739	1
4.25	-1.07901	0
3.33333	0.552092	1
7	-1.26442	1
7	1.08551	1
4	-0.018389	0
3.25	1.60777	0
5.66667	1.16267	0
3	0.906887	0
4.5	0.568171	0
6.33333	0.417491	1
7	-0.721586	0
4.75	-0.193855	2
5.33333	-0.910718	0
2.66667	-0.697105	0
4	-1.16031	1
5.66667	0.823073	1
3.66667	-1.39438	1
3	0.14059	0
4.33333	1.1332	0
2.5	0.274429	0
3.66667	-1.77891	0
6.25	-1.80549	1
4.66667	0.524403	0
4.66667	-0.0354684	0
6.25	1.52168	1
4.66667	-0.589147	0
5.33333	0.842335	0
3.33333	2.07077	0
7	0.864456	1
4.5	1.18006	1
6	0.0995427	0
6.66667	-0.286153	0
5.66667	-0.550043	0
6	-0.736156	0
7.33333	0.806922	0
4.66667	-0.958456	0
4.66667	0.0200873	0
2.66667	1.38281	1
5.33333	1.54506	0
6.5	0.239442	0
2	-0.528492	1
4.66667	0.627131	1
6	0.270645	0
5.33333	-0.131506	0
3.33333	0.47532	0
6	-1.09696	0
5.5	0.285297	0
5.33333	0.223862	0
5.5	1.16516	0
5.33333	-1.28712	0
2.66667	1.84535	1
2.33333	-0.484831	1
4.33333	0.0571888	0
3.75	0.449536	0
0.333333	-0.179825	0
3	0.666195	0
3.66667	0.13418	0
6	1.53187	1
6	1.4491	1
2.25	-1.94572	0
5	0.504586	0
3.66667	0.134085	1
2.5	-0.285371	0
5	1.35128	0
7	0.493254	1
5	0.923165	0
6	0.269808	1
6	-0.118176	0
7.33333	-0.95953	1
4.75	0.0899499	0
3.5	0.145453	2
6	-0.55478	0
2.75	0.386455	0
5.33333	-0.315279	0
4.66667	0.204442	0
3	1.34608	1
6	0.583816	0
7.25	0.0678275	0
3.75	-0.122912	0
4.33333	-1.21784	0
4	0.554838	0
4	1.47045	0
4.33333	1.13786	0
5	-1.10339	1
6.5	-0.680618	0
3.5	-0.5354	0
5	-1.0244	0
2.5	-0.232379	0
1.33333	-1.17507	1
7.75	-0.827218	0
6	0.640886	1
4	0.472191	0
3	0.127853	0
4	0.312935	0
4.33333	1.21924	1
4.33333	0.0642214	0
4.66667	-0.105279	1
5.33333	-0.267867	0
1.33333	1.32683	0
3.75	-1.05695	0
4.33333	-1.74128	0
5	0.83773	1
5.66667	-0.428023	0
2	0.230879	0
5.25	-0.663638	0
4.66667	0.761686	0
4.33333	0.442422	1
6.33333	1.63033	1
6.33333	0.75943	0
7	-0.27133	0
7	0.628142	0
5.66667	-1.62246	0
7.25	-1.59459	0
6	-0.645693	0
6.66667	0.12603	0
4.5	-1.0436	0
6.33333	1.13876	1
5	-1.87774	0
5	-1.3368	0
4.25	0.663225	1
6	0.00641148	1
6	-0.414998	1
7	0.620817	0
6	-0.0115822	1
4.33333	0.730801	1
2.66667	-0.322397	0
2	1.18245	1
6.75	-1.68183	0
4	1.77729	0
5.66667	1.32443	0
5.33333	-0.228488	1
6.33333	1.68924	0
5.66667	1.62527	0
5	0.328431	0
3.33333	0.262175	0
5.33333	2.06675	0
6.33333	-0.149255	0
2.75	1.37676	0
4.66667	-0.327455	0
6.33333	0.115907	1
7	1.60707	1
3.33333	-0.728024	0
2	-0.818815	0
5.33333	-1.33449	0
4.66667	0.14554	0
7.5	0.350773	0
5.25	0.0338655	0
1.5	-0.801389	1
5	0.47229	0
5	-0.602185	0
5.5	1.77966	0
2.75	-0.313654	0
2	1.6776	0
5.33333	0.986961	0
2.33333	0.558136	0
4.66667	1.74928	0
7	1.42744	0
5	-0.298552	1
5.77778	1.87159	0
3	-0.467257	0
4.5	1.59242	0
4.5	-0.0501693	0
2.66667	0.561147	0
2.33333	0.988978	1
6	-0.339779	0
5	-0.372192	0
4	0.46016	1
5.33333	-0.235923	0
6.25	-0.739627	0
5	-0.0372686	0
4.66667	0.636153	0
5.33333	-0.430937	0
4.66667	1.22585	1
4.66667	0.504937	1
4.5	0.690183	1
2.33333	0.766966	0
7.25	0.2905	0
4.75	0.572982	0
5	-0.171066	0
2	1.07808	0
5	-0.452847	1
6.5	1.32916	0
4.66667	1.08485	0
4.66667	-0.060453	0
6.25	0.197506	0
5.33333	0.964019	0
5.66667	-0.262794	1
4.66667	0.845428	1
7	-0.51555	0
4.33333	-0.712847	0
6.33333	0.511461	0
6	0.6601	1
3.25	0.16673	0
5.5	-0.544724	0
5.5	-2.16676	0
3.33333	-1.76549	1
4.25	-0.778373	0
5.75	2.43168	0
4.33333	1.80158	1
5.25	-2.35021	0
4.33333	1.95279	0
4	-0.273925	0
4.33333	2.71146	0
3	-0.560741	0
6.33333	0.976815	0
1.75	-0.653808	0
4	1.68839	0
3.75	1.46595	0
6	-0.125984	0
6	-1.26272	0
4	-0.709018	1
7.75	-0.765295	1
1	-0.571868	1
6	-0.987978	0
7.33333	-0.473122	0
4.75	0.314241	0
5	0.175755	1
3.66667	-1.23138	1
3.66667	0.752662	0
7.33333	1.47175	0
6.66667	1.2532	1
2.75	0.456523	0
5.33333	0.321269	0
5.5	-0.285276	1
4	0.370681	0
7	1.98909	0
3	0.459325	1
3.33333	-0.0843788	0
6.33333	0.140788	0
5	-1.04823	0
3.5	-1.93968	0
2.33333	0.437644	1
4.66667	0.804126	0
5.66667	0.784294	0
5.75	-1.36942	0
4	-0.124513	0
3	0.642519	0
6.33333	0.321165	0
3	1.1482	0
4.66667	-0.264745	0
3.66667	1.51826	0
5.75	1.41623	0
3.75	-0.0188809	0
5.25	-0.900706	0
6	0.646316	0
3.33333	-0.107502	0
3.66667	-0.703119	0
6.33333	-0.566723	0
5.25	0.942448	0
5	-1.19988	1
4.5	0.918457	0
7	-0.13098	1
5	-1.33402	0
4.33333	-0.948548	0
5	0.630079	0
3	-0.176392	0
2.5	-0.398558	0
2	-0.526177	0
4.42857	-0.909571	0
2.66667	-0.226406	0
4.33333	0.909424	0
3.5	0.253912	0
4.33333	-0.186896	1
5	-0.0371933	0
1.66667	1.37579	1
5	-0.847304	1
3.33333	-0.914547	1
6.66667	1.37146	0
5.33333	1.288	0
6.66667	0.81235	0
4	-1.01692	0
6.33333	-0.845839	0
2.33333	1.90697	0
5.25	-1.67916	0
4.66667	-0.68792	0
2.25	-0.0634499	1
6	-0.722973	1
5.66667	-0.0818937	1
3.33333	2.14075	0
3	0.263084	0
3.5	-0.506741	1
4	0.0307336	1
6.66667	0.230557	0
5.25	1.03168	1
3.66667	-0.398387	0
4	0.128973	0
6.33333	0.47813	0
6	0.692564	0
3	1.01318	0
5	-0.000141	0
5.66667	0.664061	0
3.25	1.18493	0
2	-0.869609	0
7	1.43444	0
5.66667	-0.202499	0
6.66667	-0.463961	1
4.33333	0.778316	0
6.75	0.802116	0
6.5	-0.537958	0
5	-1.67025	0
6.5	-0.157634	0
6.33333	0.571628	1
6.66667	-1.44466	0
7.33333	0.260641	0
7	-1.47534	0
5	0.165789	1
5.66667	1.46407	0
3.5	-0.51459	1
7.66667	1.20222	1
4.66667	0.0735788	0
5.33333	-0.939236	0
3.25	-0.638827	0
4.75	-0.171743	0
4.66667	-0.265601	0
6	1.2053	0
1.5	0.118643	0
6	-0.969054	0
6	-0.714801	0
2.66667	-1.64801	0
5.33333	0.696073	0
2.33333	0.590881	0
5.33333	-0.774612	0
3.33333	-0.132948	0
5.33333	-1.41885	0
6.66667	1.30502	0
4	0.0780472	0
4.33333	0.253026	1
6	-0.686309	0
6.33333	-0.0410099	0
7	0.365093	0
5.75	0.3113	0
6	1.25679	0
2.5	-1.1047	0
5	-0.603074	1
7.66667	0.000623586	0
3.5	-1.06847	0
3.33333	2.21599	1
6.33333	-1.35773	0
7	1.37913	0
4.33333	-0.383368	0
6	0.495653	0
7	-0.587305	0
7	1.09616	1
3.33333	1.62685	1
5.5	-0.880437	0
2	-1.76067	0
2.66667	-0.430581	1
3	-0.650394	0
3.5	1.43638	1
2.33333	0.0869231	0
4.66667	0.0461148	1
4.66667	-0.472311	0
7	0.878379	0
3	0.468128	0
5	0.522865	0
4	-0.93093	0
6.5	-1.3266	0
7	0.131799	0
7	0.421235	1
5.66667	-0.621445	0
3.5	-0.258768	1
4.5	-1.57908	0
6.75	-0.478244	0
4.66667	-0.691679	0
3.75	-2.04993	0
5	-1.48432	0
3.25	-0.716475	0
2.5	0.47818	0
6	-0.0563456	0
6	0.849622	0
8.5	-0.0917889	0
2.66667	-0.438056	1
7.33333	-0.636099	0
4.88889	1.10719	0
4	-1.34039	1
2.33333	-0.170848	2
2.66667	0.96996	0
3.33333	-1.93745	1
5	0.582848	0
4	-1.28097	1
4	0.192681	0
2.5	-0.377586	0
3.33333	-0.63428	1
6	-1.28144	0
5	0.89197	0
5.33333	0.182906	0
3.5	-0.101253	1
6.66667	-0.411093	0
2	-0.522798	0
4.33333	0.542552	0
4	-0.16456	0
4.33333	0.613951	0
1	1.42661	0
6.33333	0.083398	0
6	0.716439	0
3.33333	1.17417	1
5	-0.54463	0
5	0.688497	0
3.66667	-1.16005	0
3.66667	-0.00741843	0
5.75	0.191675	1
5.25	1.23517	0
5.33333	-0.556513	0
3	0.589822	0
3.66667	-0.222432	1
2.66667	0.802074	1
1.33333	-0.190207	1
5.66667	0.961059	1
4.66667	-0.468128	0
3	-0.556351	0
4.33333	-0.5585	0
6	-1.10054	0
4	0.765523	0
6.25	-0.688106	0
4.66667	0.452274	0
7.25	-0.562977	0
3	1.10878	0
6.66667	0.17698	0
4	-0.59843	0
4	0.106209	0
3.66667	-1.17139	0
7.66667	-1.44311	0
5.75	2.24737	0
4.66667	-1.59775	0
7	-0.222737	0
5	-1.05698	0
3.66667	0.0754538	1
4.66667	-0.282818	0
4.33333	-1.01398	0
5.66667	0.430288	0
4	0.217543	2
3	-0.0528176	0
5.66667	0.735906	0
4	-0.112838	0
4	-1.35098	0
5.75	-0.515021	0
2	1.54258	0
5.66667	-0.607407	0
3.75	0.72945	1
5	0.715975	0
4	-0.538685	0
4	-1.52152	0
4.33333	-0.798173	2
6	1.65249	0
6.25	-0.956961	0
6.66667	0.279442	1
7	1.35458	0
5	2.28023	0
4	1.25905	0
6	0.499903	0
4	1.05987	0
5.33333	-0.983022	0
4.33333	-0.564819	0
8	-1.27077	0
3.66667	0.104083	1
4.5	0.435691	0
3	1.08474	0
3.66667	-1.46233	0
4	-0.0921142	0
6	0.874182	0
5.33333	-0.0919444	0
5.75	2.80697	0
5.5	0.766836	0
3	1.97593	0
6.66667	-0.157067	0
3.66667	0.462664	0
5	-1.18395	0
4.66667	-0.369221	1
5.66667	0.176252	0
4.33333	-1.60757	0
5.33333	0.659904	0
5.25	-1.42906	0
3	-0.274829	1
4	0.441376	0
5	2.32764	0
4.66667	0.0739904	1
3.66667	-0.44021	0
4.33333	-0.700626	0
6	1.51456	0
6.33333	-1.10428	0
6.33333	-0.119358	0
3	-0.318927	0
5.75	-1.02809	0
6	-1.49527	1
6.5	-1.0326	0
3.25	1.05103	0
5.33333	0.308024	0
5	0.788064	0
5	0.508459	1
5	1.50855	0
4.33333	-1.44815	0
5	0.241173	0
5	-0.829302	0
2.5	-0.0345555	0
5	0.797194	0
4.25	1.95693	0
3.33333	-0.0490774	0
3.5	0.70018	0
3.5	-1.48178	0
5	0.0524363	1
4.33333	0.626758	1
3.75	0.434336	0
6	2.28101	0
5.25	0.269639	0
2.33333	-0.236705	0
2.77778	-0.52365	0
6.66667	1.08911	1
3.33333	-0.405395	0
6.33333	-1.64538	0
2.66667	-0.702793	0
7.66667	1.11554	0
3	0.0323822	0
6	-1.45032	1
4	-0.0524546	0
5.33333	-0.407624	0
3.33333	1.25311	1
4.33333	0.389642	0
2.33333	1.05834	0
3.66667	0.0294206	0
3.5	-0.909528	1
6	-0.114877	0
4.33333	-1.29377	0
2.33333	1.4596	0
5.33333	-0.0518642	0
3.5	1.22987	0
5.66667	1.37054	1
3.66667	0.674405	0
3	-0.21457	0
6	-0.191054	1
6	0.417148	0
3.33333	1.32254	0
5	0.219572	0
6	-0.139779	0
6	0.841417	0
4.66667	0.947671	1
5	-0.370855	1
4.5	-1.72879	0
6.33333	0.59018	0
4.66667	0.409672	1
3.66667	0.318179	0
4	0.119811	1
4.66667	-1.39213	0
2.5	-0.878446	0
3.5	0.505065	0
4.5	-1.00802	0
6.66667	-1.05912	0
5	0.27031	1
4	1.10477	0
4	-0.690472	0
4.75	1.78167	0
6.33333	-0.640368	0
4.33333	0.231955	0
2.66667	0.00519832	1
3.66667	1.18849	0
4	-0.729301	0
6	-1.80408	0
6	0.474273	0
1	-0.0476365	0
4	-1.04431	1
5.33333	0.59766	1
4	2.34824	0
5	1.28237	0
3.66667	-1.61722	0
7.25	0.939182	0
4	0.155239	0
6.75	0.762371	0
1.66667	-0.128705	1
1	-0.929343	1
4	-0.758456	0
4	0.409426	0
4	-0.154378	0
1.66667	-0.924258	0
6.5	-0.504509	0
3.5	0.474788	0
4	1.68579	0
4.75	1.43909	0
5	0.652434	0
4.66667	0.823927	0
4.5	-0.63101	0
3	-0.888531	0
2.75	0.239591	0
4	-1.74329	0
2.5	0.956645	0
1	1.35494	0
4.5	1.0243	0
4.66667	0.482085	1
5.75	0.752296	0
5.33333	0.587037	1
4.66667	1.22244	0
5.66667	0.587849	0
6.66667	1.52731	0
5.66667	-0.312095	0
6	-0.290798	1
2.66667	1.63495	0
4.5	1.96027	0
3.5	0.764885	0
5.25	0.310257	0
4	1.5221	0
2.25	0.422955	0
3.33333	0.615926	1
6.66667	1.15128	1
7.25	-0.898204	0
5	0.305904	1
4.5	0.899223	0
3	-0.687465	0
3.33333	0.773911	0
3.33333	1.42199	0
2.11111	0.822409	0
3.66667	-0.249306	0
4.75	-0.630466	0
4	-2.31148	0
5.33333	-0.789327	0
5	0.669661	0
4.5	0.532537	1
5.66667	-0.706862	0
3.33333	-0.586372	0
1.33333	0.0917796	0
3.66667	-0.403803	0
4.66667	0.443964	0
5.33333	-0.3791	0
5.33333	-0.922734	0
6	0.859028	0
4	-0.526078	1
5.66667	0.416571	1
6	1.42021	1
5.33333	-0.151814	0
4.75	0.754548	1
5.33333	0.799938	0
4.33333	-0.52813	0
4	-0.806011	0
6.75	0.266055	0
4.66667	0.97135	0
4.66667	-0.0017675	0
5	-0.660543	0
3.66667	0.916257	0
5	1.51979	0
2.5	-1.03026	1
5.75	-0.510835	0
5.66667	-0.283791	0
6.25	1.69321	1
6.25	0.654767	0
4	0.459683	0
4.75	-0.896067	0
3.66667	0.186722	0
5	0.436129	0
4.66667	1.14459	0
3.33333	0.224279	0
5	1.18137	0
6	1.51462	1
4	-2.22472	0
5.75	-0.201559	0
7.33333	-0.0777863	1
3	0.471489	0
4	-0.0082263	0
6.66667	-1.55264	0
5	0.305506	0
4.33333	0.207871	0
2	-0.313514	0
7.25	1.57717	0
4	-0.136086	1
5.66667	0.0310256	0
3.66667	1.855	0
4.66667	-0.578394	1
6	0.439647	0
4.5	-0.27832	0
2	-0.736828	0
3.5	0.538844	1
5.33333	-0.715523	0
4.66667	-1.69948	0
6	0.558759	0
6.5	1.46189	0
4	-1.664	0
3	-0.424773	0
6.75	-1.8308	0
5	1.03532	0
5.66667	-0.912124	0
4.75	-1.09104	1
5	-0.0070145	0
4.5	0.977148	1
6	0.416595	0
4	0.508605	0
4	0.143673	0
2.66667	-0.262448	1
4.5	1.96128	0
5	-0.643309	0
5.33333	1.36765	0
3	-1.26231	0
5.66667	-0.445422	0
4.66667	1.54769	0
4.66667	0.597885	0
5.5	-0.561155	0
7.25	-0.297929	0
5	-0.376439	0
4.33333	-0.927639	0
4.5	1.41623	1
5	0.625273	0
8.25	-0.714033	1
4	-1.5928	1
4.66667	-0.510804	0
3.66667	0.634568	0
7.66667	1.1291	0
4	-2.5916	1
3.5	0.0942894	0
4.66667	-0.9245	0
2.75	0.790999	1
4.33333	-1.45467	0
5	1.71018	0
4.33333	-0.603719	0
4	0.683075	0
6	-0.228225	0
5.33333	0.376049	0
5	-1.19609	1
4	1.24875	1
1.77778	0.360119	0
5	0.658272	1
3	-1.35386	2
3.33333	0.780204	0
4.5	-1.4652	0
7	-1.21708	0
0.666667	-0.00401817	0
3	0.666368	0
5	-0.331786	0
6.33333	-1.09727	0
5.5	2.19146	0
4.75	-1.6785	0
5.75	-0.681524	0
2.75	-0.359477	1
3.66667	0.943807	1
4.33333	-0.465049	0
5	-0.675967	0
3.66667	1.04074	0
3	-0.354067	0
6.33333	2.42115	0
4.33333	0.56925	0
7	0.0991992	0
3.75	0.104277	0
5	-0.43086	1
3	-1.00022	0
6.5	-0.100862	0
6	2.08257	0
4	0.686668	0
3.66667	0.929501	0
3	0.413678	0
3	-1.65974	0
5.66667	-0.893841	0
4	0.108082	0
3.5	1.18271	1
4	0.400044	2
6.5	0.553099	0
6.25	0.299189	0
5.66667	0.687541	0
4	-0.281486	0
5	0.228726	1
2.66667	-0.158422	0
5	-0.133679	1
6.33333	-0.311549	0
1.33333	0.235543	0
5.25	-0.265676	0
5	-0.679478	0
3.66667	0.263688	0
2.75	1.4827	0
4	0.824226	1
4.66667	-0.499719	0
6.66667	1.59545	0
6.22222	0.664597	1
1.66667	0.0858302	0
2.66667	1.06772	0
6.66667	1.47417	1
5.33333	1.54262	1
5.33333	-0.114319	0
4.66667	0.200347	0
5.66667	0.413731	0
4.33333	0.437287	0
6.66667	1.23747	0
5.33333	0.312307	1
5.5	0.766162	0
2.33333	-0.897617	0
4.33333	0.50954	0
6.25	0.898398	0
5	-0.611365	0
6	-1.20817	1
3.5	-0.186538	0
3	1.15447	0
2.66667	-0.468641	0
5	1.09405	1
5.25	-0.111603	0
6	0.326484	0
4	-0.606168	0
4	-0.62192	0
1.66667	0.291061	0
1.66667	-0.411929	0
2.66667	-0.518238	0
5	0.340026	1
7	1.77233	0
5	0.137792	0
5.25	-0.5661	1
5.25	2.2043	1
3.5	1.80575	1
4.66667	-0.249436	1
6	0.666177	0
6	-0.301106	1
4.33333	1.96636	0
5.66667	-0.110617	0
6	-1.41783	0
6	0.111829	0
8.66667	-0.622925	2
2.75	1.11215	0
4.33333	-0.31274	0
6	0.231861	0
6	0.76844	0
4.25	-0.83586	0
3.66667	0.0791781	0
6.25	-0.270687	0
2.33333	0.22515	1
4.66667	-0.251676	0
4.33333	0.10726	0
5.66667	0.0703856	0
4.66667	1.13218	0
3.33333	-0.991594	1
3.66667	-0.759882	0
4.33333	0.240989	0
1.33333	0.0438488	1
4.66667	0.311145	0
4.5	-0.556851	0
6.66667	0.56798	0
3.66667	-0.506912	0
7	-0.327468	0
5.5	0.880187	0
4	-0.775383	0
3.5	0.167937	0
4.33333	-0.419095	1
5	0.81928	0
3.33333	0.647728	1
2	0.126387	0
4.66667	-1.31135	0
6	0.0666103	1
2.66667	-0.234632	1
7	1.58268	0
6	-1.28521	1
2.33333	-0.853512	0
7.25	-1.4586	0
5	-0.736646	0
4.33333	-0.912678	0
5.25	-0.645561	0
6	-1.18303	0
7.75	0.27423	0
7.5	-0.691076	0
6.66667	-1.23217	0
4.66667	0.861278	0
3	-0.0831917	0
4.66667	1.02739	0
6.33333	-0.868671	1
6.33333	0.142035	0
6	-0.644273	0
5.33333	0.871082	1
7.77778	-0.237173	0
3.33333	0.124854	1
5.5	1.29433	0
3.66667	0.964392	0
7.33333	2.5165	0
3.5	-1.61231	0
8	1.12942	0
5.33333	-1.16956	0
2.75	0.977778	0
5.75	1.11509	0
2.5	-0.0528699	0
3	0.721859	0
3.25	0.303013	0
4.33333	-0.4665	0
5.33333	0.464029	0
5.5	1.52378	0
5.25	0.0294599	0
3.5	-1.22548	1
3.5	1.67705	0
5.5	0.590627	0
6.5	1.14275	0
7.66667	0.512292	0
3	0.884681	0
3.5	-0.0531778	0
4.66667	-0.783024	0
4.66667	-1.12436	0
6	0.0986437	0
5	0.810795	0
5.66667	-2.10535	0
6.33333	-0.631464	0
2.33333	-0.0428857	1
4	1.35826	0
5	0.107583	0
4	1.20063	1
4.75	0.0759134	0
3.66667	0.13051	0
7	-0.604442	0
3.66667	1.08491	0
3.25	-1.26764	0
3.66667	0.336602	1
1	0.162561	1
4.66667	-0.461079	0
4.33333	0.181523	0
6.66667	0.945579	0
4.66667	0.310209	0
7	-0.191751	1
5	0.904529	0
3.33333	0.0366485	1
3.33333	1.8582	0
3	0.701399	0
3.5	-0.347037	1
4.66667	-0.0493459	0
3.33333	1.27639	0
4	1.44792	0
4.33333	0.184947	0
5.66667	0.182834	1
5	-0.435625	0
6	1.26647	0
4.66667	0.597783	0
3	-0.59377	0
6.33333	1.00745	1
3	0.97297	1
3	-0.537652	0
5	0.31095	0
3	-0.289084	0
3	1.60716	1
6	0.0378853	0
6.33333	-0.179506	0
4.33333	1.00765	0
4	0.928014	0
2.5	-0.138821	0
3.25	-1.42715	0
5.33333	1.31907	1
6	-0.503056	0
2.66667	2.11028	1
6.25	0.00935478	0
4	0.545374	0
7	1.52903	0
5	1.24467	0
4	-1.09379	0
3.33333	-2.17566	0
7.25	-0.455936	0
5.5	-0.226599	0
1.66667	0.184626	1
4	-2.41212	0
5	0.195809	0
4.75	0.157533	0
5	-0.744839	1
5	1.75421	0
3.5	0.768689	0
5.66667	0.483213	0
6	0.135707	0
3	-0.130301	1
4.66667	1.42243	0
2	-0.218124	0
3.75	0.144239	0
3.66667	-1.07684	0
1.66667	1.13851	0
5.33333	1.37905	0
5.25	-0.354538	0
2	-0.156995	0
6	-0.359414	0
4.33333	1.62074	0
3	0.718217	0
6.25	0.750464	0
3.5	0.637569	1
5.66667	1.1268	1
4.33333	0.193934	1
4	0.403446	0
6	-0.353803	0
1.5	1.28582	1
7.5	-0.228795	0
6.25	0.210638	1
5.75	0.513468	0
2.66667	-1.41165	0
4	0.725892	0
5.33333	0.329736	1
2.66667	-0.661417	0
5.5	-0.864302	0
6.5	0.743414	0
4	1.07019	0
3.25	0.933568	0
6	-0.633865	1
1	-1.21861	0
5.5	-1.38997	0
6	1.05152	0
5.66667	-1.18769	0
4.5	0.216942	1
3	-1.20523	0
4.66667	-0.490198	0
5	0.79272	0
4.5	0.555063	1
2.66667	0.947012	0
4.66667	-0.30071	1
5.33333	-0.458066	1
4.33333	0.43857	0
5.66667	1.11586	1
5	-0.618847	0
5	0.341172	0
4.25	-1.30807	1
4.66667	0.276618	0
3.66667	-1.55248	0
5	-1.88037	0
2.33333	2.75878	0
6	-0.00469382	0
3.5	-1.06042	0
4.66667	-0.751894	0
2.25	0.769315	0
4.33333	0.235588	2
3	1.62658	0
4	-0.737215	0
6	-2.1837	0
5	0.123558	1
2.25	-1.48047	0
4	-0.824385	0
4.33333	-0.477784	1
2.66667	-0.344473	0
3.66667	0.160445	1
5.44444	0.0588613	0
8	-0.700617	0
4.25	1.39531	0
6.33333	-0.269196	1
5	0.333427	0
4.66667	-0.90971	1
3.33333	0.456965	0
4.66667	1.4763	0
6	-1.62641	0
4.66667	-1.14035	0
3	0.359236	0
2.66667	1.53087	0
5.66667	-0.836572	0
6	0.55439	0
5.33333	1.21119	0
6.5	-0.841163	0
6.25	0.999145	0
7	0.19129	0
5	0.777663	0
2.33333	-1.1484	0
5	0.181613	0
3.66667	-0.371033	0
2.25	1.18099	0
3.75	1.48084	1
5.33333	0.721435	0
2.25	0.541002	0
1.66667	-0.284588	0
3	-2.53728	0
4.66667	-0.199245	0
4	1.39706	0
5	-0.889659	0
5.75	1.03096	0
5.25	0.790141	0
3.25	0.611265	0
3	-0.493036	1
4.5	0.756248	0
3	0.353513	1
5	0.0915378	0
4.33333	1.23146	0
6	0.171023	0
6	-0.966489	0
4	1.34073	0
5	-0.475508	0
3	-0.507307	0
3.33333	1.08183	0
5.75	0.505984	0
6.33333	0.0353726	0
4	-1.05797	0
6	0.0860133	0
5	-0.429985	0
2	-0.642608	0
2.33333	0.207875	0
8	0.777368	1
5	2.39778	0
1.33333	-0.845032	0
3.25	1.12153	0
4.33333	0.270557	0
4.66667	0.192516	0
5	-1.36617	0
5	0.960076	0
2.33333	-1.10129	0
3.25	0.0486957	0
3	0.711273	0
2	0.511288	0
3.66667	-0.223731	1
1	0.829126	0
5	0.842423	0
3.33333	-0.894076	1
3.5	-1.42215	0
2.33333	-0.313398	1
4.33333	0.56652	1
3	-1.17952	0
4.33333	0.629383	0
5	0.491022	0
8	1.39073	0
6.66667	-0.496666	1
3.33333	-0.527843	1
6	1.20072	1
4.5	1.29493	0
5	1.04434	1
7	0.524903	0
4	1.85709	1
7.66667	0.343317	1
4.5	-0.446618	1
5.33333	-0.673012	0
4.33333	1.27866	0
6	-1.38893	1
4.75	-0.0908151	0
4.66667	2.4876	0
2.75	1.20078	0
6.75	0.577329	0
5.25	0.677932	0
1.66667	1.48386	0
7	0.433581	0
5.5	-0.565133	0
4.33333	-0.74114	0
3.66667	-0.712867	0
6.66667	1.07576	0
3.33333	1.32448	0
1.33333	1.04811	0
3.66667	0.461151	0
5.75	-1.32372	0
6.66667	-0.61945	0
3	-0.0470174	0
6	0.491789	0
1.25	1.19432	1
2.5	0.371538	0
2.66667	-0.137374	1
4.5	0.127908	0
6.5	-0.360851	0
6	-1.4156	0
3.66667	0.719928	0
4.66667	1.79449	1
3.66667	0.405178	1
5.5	-0.0640058	0
5.66667	-0.756326	0
4.66667	0.72885	0
3.25	0.87551	0
7.33333	0.735128	0
4.66667	-0.895033	1
5	-0.0900898	0
2.66667	-0.872108	0
3.5	2.36563	0
2.66667	-0.0852904	1
7.25	0.371082	0
7.66667	1.35816	0
2	0.437518	1
3.5	-0.113181	1
3.66667	-1.71429	1
3	0.701122	0
5.66667	-1.01386	0
4.33333	-1.52766	1
5.66667	-0.672994	1
6.66667	0.337584	1
4	-0.430138	0
7	0.413982	0
7	0.634377	0
5	-0.367947	0
6	-1.00569	0
7.66667	-0.141557	0
2	-0.837107	0
4.75	-0.239473	0
6.25	1.62833	0
7	0.991438	0
4.25	0.689178	0
4.33333	2.24218	0
5	2.06816	0
7	0.0117456	1
6	-0.413217	0
4	1.42626	0
4	0.410679	0
6.5	-0.908612	0
4.66667	1.03049	0
3.33333	0.533458	0
3	1.83283	0
3	-0.730934	0
4	0.766452	1
3.66667	-0.46547	0
3.33333	-0.111671	1
4.33333	-1.8094	1
3	-1.67976	0
4.33333	0.927121	0
4.66667	-0.114608	1
6	-0.64023	1
7.33333	0.736691	0
4.5	-1.3177	0
2	-0.746509	0
4.25	-0.757036	1
5	-0.869041	0
3.75	0.761939	0
4.66667	0.417341	1
3.33333	0.370846	0
5.25	0.656679	1
8	0.044537	1
5.33333	-0.0167021	1
3	1.1397	1
4	-0.146141	0
6.75	-0.735215	0
1.66667	-1.0968	1
5.33333	2.40239	1
5.25	-0.0187245	0
5	-1.18372	1
6	0.603828	1
5.33333	-1.65622	0
5.33333	-0.235148	0
4.66667	1.34326	0
6.33333	1.01653	0
5	0.241238	0
1.33333	-0.364351	0
5.66667	0.876632	1
4.25	-2.25318	0
6.33333	0.477313	0
4.25	0.0143416	1
2.33333	-0.659936	1
5.5	-0.261033	0
4.66667	0.16802	2
4	0.164985	0
5.66667	-0.906094	0
4.33333	-0.0379577	0
3.66667	0.330141	0
5.66667	0.13543	0
6.33333	0.289905	0
4.66667	-1.02808	0
6.75	0.69576	0
4	-2.51735	1
2.75	-0.357315	0
7.33333	-1.41724	1
4.66667	-0.954137	0
2.33333	-1.47468	0
4.66667	-0.807713	0
5.66667	1.38391	0
3.66667	1.7212	0
4.22222	-1.15846	1
5	0.497629	0
6	-0.0637704	0
5.33333	-1.84467	0
5.66667	1.00353	1
2.66667	-1.06049	0
7.33333	1.109	1
7	-0.326201	0
5.33333	-0.504598	0
2.66667	-1.26056	0
4.33333	-0.320876	1
2.25	-2.12635	0
2.66667	0.662108	0
1.5	-0.589215	0
6	0.163436	0
3.25	-0.613194	0
4.5	-0.547611	0
2.66667	0.486355	0
6	0.720581	1
5.75	1.35457	1
5	-0.795713	1
4	0.979588	0
4.33333	0.749939	0
4	0.944141	1
6	0.235857	1
6	-0.434395	0
6.25	0.286991	0
4	0.133577	0
4.33333	0.495571	0
4	0.831032	0
4.66667	-1.32561	0
4.5	0.347738	0
7	1.03802	0
6.33333	2.64839	0
4.66667	0.85629	0
4	0.679159	0
3	0.58261	1
4	-0.17421	1
1.66667	-0.0339152	0
3.33333	0.360007	0
6.33333	1.60071	0
6.5	0.298237	1
4.5	0.597737	0
6	-0.0153597	1
6	0.189836	0
4.66667	-0.0131665	0
4.66667	0.0692888	0
5	0.22824	0
5	0.104626	0
2.5	-0.590512	0
6.66667	-0.961368	1
4.66667	0.0864015	0
6	-2.05933	0
1	-0.603581	0
3	-0.690532	0
4	0.0561427	0
5.33333	-1.80212	0
5.33333	-0.330886	0
2.66667	0.496392	1
4.33333	1.84714	1
3.66667	-1.09815	0
2.33333	-1.33559	1
5	-0.381091	0
6	-0.111192	1
5.75	0.101723	0
4.5	0.232852	0
4.66667	-0.426341	1
4	0.18952	1
5.33333	-0.401903	0
6.5	-0.428543	0
5.5	1.65735	1
6.5	0.464798	0
5.5	-1.19356	0
4.5	0.0439715	0
4	0.13251	0
7	0.876118	0
4.66667	-0.315118	1
5.5	0.908797	0
4	-2.1527	0
4	1.50595	0
4	0.614464	1
3	0.233743	1
4	1.70175	0
5	-0.561529	0
3	-0.0886081	0
4.5	-0.202844	0
6	-0.521295	1
5	0.988047	0
7	0.870394	0
5	2.28122	0
6	-0.522096	0
4.5	-0.582739	2
3.5	-0.142696	0
3.5	-0.331059	0
5	-1.30086	0
5	0.133501	1
5.5	1.09431	0
2.66667	-0.139717	2
4.33333	0.379961	0
3.66667	-0.288847	0
4.33333	-0.700598	0
4	0.884369	1
4	-0.437235	0
6	1.08854	0
5.75	0.434196	1
2.33333	0.812417	0
6	-0.869653	0
4.66667	0.474593	0
6	0.19836	0
4	0.514988	0
4	1.23475	1
4.66667	-0.504758	1
1	-0.263314	0
5.25	-1.63087	0
5.33333	-0.314529	1
3.75	-0.108706	0
5	0.576365	0
5.33333	-0.030958	0
5.5	1.30204	1
4.25	0.959522	0
4	0.406901	0
1.75	1.37909	0
2.66667	0.204007	1
6.5	-1.17125	0
6	-0.850465	0
4.66667	-0.0770748	0
2.25	0.185214	0
3.5	1.95067	1
4.33333	0.619237	1
6	-0.699176	0
5.5	-1.40941	0
7.33333	0.401221	1
4.25	2.09345	0
6	0.0234611	0
5.66667	-0.927203	0
7	-1.2074	0
3.33333	-0.193993	0
5.66667	0.721213	0
4.75	-1.11384	0
4.75	-1.69362	2
4	-1.04821	0
7.66667	-1.39507	0
3.25	0.19219	1
3.5	-0.0677448	0
5	-0.99081	1
5.25	-0.518549	0
3	-0.161277	0
2.25	-0.420047	0
3.66667	-0.431402	0
4	-0.0866584	0
5	-0.97065	0
5.33333	-0.741678	1
3.75	-0.407692	0
6.66667	-0.29129	0
6.22222	1.32714	1
2.33333	-0.792468	0
4	1.38144	0
3.5	-0.509196	1
5.66667	0.119666	0
4	-0.313999	0
5.5	-1.36683	1
4.33333	-1.24647	1
3.75	0.579301	1
6.5	1.25749	1
3.33333	0.0286328	0
3	0.59641	0
6.33333	-0.00115848	0
5.5	0.236573	0
6.66667	-0.785713	2
3.66667	1.1288	1
3.66667	-1.67397	0
7	1.66517	0
4	-0.84644	0
6.5	-0.49661	1
4.5	-1.59968	1
3	0.728526	0
5.66667	0.425357	0
5.66667	-0.235833	0
5.33333	-0.170693	0
4.66667	-0.373412	1
6	2.49696	0
6	0.0018836	1
4.5	-0.299303	0
4	-0.351094	0
4.33333	1.03901	0
7	0.620927	1
2	-1.83526	0
3	-0.133659	1
6.25	1.0749	1
5	1.32256	0
2.66667	0.62942	1
6.66667	-1.43074	0
3	0.418717	0
5.25	0.0292367	0
4.5	0.105193	0
4	-0.442928	0
5.33333	-0.263166	0
3.33333	-0.713308	1
5.5	0.986866	1
5.66667	-0.431761	0
2.5	0.961529	1
4.66667	0.68545	0
3	1.9711	0
3.33333	0.447816	0
5.5	-0.454008	0
4.33333	-0.635921	0
2.33333	0.341618	0
5.66667	-1.60086	0
3.5	-0.0321032	0
2.33333	0.722174	0
3.66667	-2.24711	0
3.25	0.238558	0
7	-0.132286	1
4	-0.0174762	0
5	0.301845	0
5.33333	-0.0813546	0
3.66667	-2.47861	1
4.75	-3.00598	1
5.33333	-1.31917	0
3.33333	0.203904	1
5.33333	-1.63132	0
6.66667	0.34743	0
3.33333	0.713249	0
4.33333	0.108495	0
4.66667	-0.600407	0
5	-0.221666	0
2.66667	-0.344997	1
4.66667	0.486134	0
5.33333	-0.194979	0
3.33333	-2.09786	1
1	-0.313598	1
2.66667	0.603915	0
6.33333	0.26692	0
3.5	1.83517	1
4	-0.658873	0
6.33333	-1.84555	0
3.75	-0.485167	0
5.33333	0.59689	0
7	-0.552687	0
2.33333	-0.975127	0
5	-0.981973	1
4.66667	0.433915	0
6.33333	0.584211	0
4.33333	-1.25964	0
4.66667	-1.14588	0
4.66667	-0.684096	0
4.33333	-0.145239	1
4	-1.16451	0
4.66667	0.158839	0
3.75	-0.401471	0
7.5	-0.73983	1
5	-0.86229	0
5	-1.1175	1
4.66667	-1.33069	0
4.33333	0.20013	0
6.33333	0.900382	0
7	-0.468835	0
4.66667	0.962047	0
4.66667	-1.01806	1
6	0.421521	1
3.33333	1.48446	0
3	-0.473873	0
4.33333	-0.0147493	0
4.25	-2.73633	0
4.66667	-1.96424	0
4.66667	0.612883	1
5.75	0.0718638	0
6	-0.0410512	1
6.5	-0.740589	1
4.75	-0.953446	0
2.66667	1.5409	0
3.33333	-1.46507	0
4.5	1.9757	0
5.25	0.239015	1
6	-0.065779	0
2	-0.345792	0
6.66667	-1.11944	1
3.33333	-0.584122	1
2	0.568128	0
4	-0.58341	1
5.66667	-0.440458	0
3.66667	0.244534	0
4.66667	0.586479	0
5.66667	-1.61649	1
3	-1.09463	0
6	-0.282966	0
5.25	1.17188	1
3	2.00545	0
2	-1.09976	0
2	-1.97641	1
5	1.52451	0
6.66667	-0.321996	0
5	1.49388	1
4.66667	-1.17553	0
4	0.22548	1
4.66667	-0.111029	0
5	-0.0751975	0
3.33333	-1.81501	0
6	0.310346	0
3	0.234486	0
2.66667	1.12429	0
5	1.60853	0
3.33333	0.50731	1
5.33333	0.412297	2
2.5	-0.605945	1
4.25	1.41016	0
5.25	0.00265844	0
5.33333	1.25444	0
4.33333	-0.257914	0
2.25	-1.40254	1
8	-1.29167	0
5	-0.341781	1
6	1.27601	1
6	-0.719189	0
3.66667	-0.0472955	0
4.66667	1.18724	1
6.66667	-0.00399373	0
4.33333	0.228822	0
5.33333	-0.194174	0
3.22222	-1.69498	0
6	0.588827	1
2.66667	0.483736	0
2.33333	-0.202806	0
3.75	0.834947	0
7	-0.889552	0
4.66667	1.34217	0
6	0.837704	1
6.5	-0.137792	0
4.25	-1.2992	0
2	-0.645039	0
5.25	-0.864814	0
4	1.30321	0
4.5	0.46461	0
4	-0.159094	0
6	0.298471	0
5	0.307701	0
3.33333	0.462836	1
4.33333	-0.868074	0
5	0.101684	0
4	0.37459	1
6.33333	-1.73984	1
4	1.15725	1
2.5	0.247612	1
7	-0.0670798	1
3	0.590224	1
3.33333	0.157145	1
5.5	0.339005	0
4.33333	0.572513	2
5.75	0.413132	0
2.33333	0.0265811	0
6	0.0342503	1
5.33333	-0.320734	1
6	-0.00700979	1
5	0.347335	0
4.25	-0.0869144	0
2.25	1.44285	0
2	0.492278	0
3	0.538298	0
4.25	1.06363	0
4.25	0.554729	0
3.25	1.26666	1
5	-0.575588	0
5	-0.545077	0
7.22222	0.438765	1
6.75	-1.29904	0
2.5	-2.32817	0
3.75	-0.152052	0
2.33333	-0.370543	0
4	0.699619	1
3.75	0.332689	0
6	0.865838	0
2.25	1.10171	0
4.5	0.557355	0
4.25	0.103929	0
5.5	-1.65248	1
3.5	1.60854	1
6.22222	1.01847	0
3.25	2.34785	0
6	-1.22689	1
1.5	-0.628695	0
3.33333	-0.9149	1
3.75	1.12309	0
4.75	0.467266	1
4.75	0.653831	0
4	0.161974	0
4.25	1.24027	0
4.75	0.465201	0
5	-1.53735	1
3.5	1.01411	0
3	-1.13249	0
4.5	-1.48809	0
6	0.124334	0
6.5	0.95723	0
6.5	0.0837077	0
2	-0.445063	0
2.75	0.561951	1
6	-1.0086	0
5.25	-0.215785	1
5.25	1.22231	1
4.66667	-0.721118	0
6	1.38362	1
5	-0.367968	0
5.5	-0.0650488	0
2.5	0.909993	1
2.33333	0.231133	0
6.5	-0.216513	1
2.5	0.154953	0
3.75	-0.901737	1
4	0.0818689	0
2.33333	-0.553477	0
3.75	1.03078	0
3	-0.591464	1
4.75	-0.960861	0
2.75	-1.31719	1
5	-0.674495	0
5	-0.228982	0
4	-1.06109	0
3	0.510541	1
4.66667	2.10701	1
3.33333	0.546114	0
5	-0.184547	0
2	-0.947257	0
1.33333	-0.0664611	0
4.66667	-0.53696	0
3.5	-0.704406	0
3.75	-1.10301	0
4	0.467855	0
5.25	-0.0731176	0
3.75	-1.42322	0
5.25	-0.875127	0
4.25	-1.01671	0
7	0.0437	0
2.25	-1.52974	0
4.66667	0.401564	0
3.75	-0.380292	0
5.75	0.46143	0
5.25	-0.294635	0
4.33333	1.53392	0
6.75	-0.791029	0
5.5	-1.27435	0
6.25	0.00823499	0
6	-0.981369	1
4.33333	-1.57196	0
5	0.72735	1
7.11111	-1.27003	0
3	-0.355416	1
2.25	0.190603	0
3.5	-0.630286	0
2	0.897573	0
5.375	-1.00829	1
4.25	-1.28086	0
5	0.36205	2
6.25	1.18603	0
3	1.43038	0
2	-0.84753	0
5	0.695131	0
4.5	-1.29953	0
6.66667	1.16072	0
5.25	-0.570084	1
1.33333	-0.193257	0
6.33333	-0.0126818	0
4.33333	-0.409191	0
3.5	1.21761	1
6.25	-1.54745	2
3.66667	-0.309805	1
5	-1.11274	1
3.5	-2.35826	0
5.33333	-1.74263	1
5	-1.81321	0
6.66667	-3.50814	1
5.66667	-0.44018	0
7.33333	1.55652	0
4.5	-2.34867	0
3.5	0.0303735	0
4	0.532777	0
2	0.119183	0
5.5	0.218481	1
5.33333	0.919025	0
4.66667	-0.73362	0
4.66667	-0.235285	2
3.25	0.669167	0
7.25	0.269025	0
2.25	-1.03972	0
4.66667	1.00317	0
6.25	0.316041	0
7	0.801904	1
5	-0.0249159	0
4.25	-0.223836	0
4.5	0.390934	1
4.5	-0.620971	0
4.5	1.29393	0
3.66667	-0.994367	0
1.5	-0.509948	0
5.66667	0.693378	0
4	-0.145453	2
6.75	-0.173712	0
5.66667	-0.776927	0
6	0.364438	1
4	-0.351145	0
6	-0.455084	0
5.5	-0.287181	0
4	-0.381663	0
3.75	-0.835884	0
3.33333	0.244906	0
4.75	-0.165341	0
5.33333	-1.18171	0
2	0.778247	1
3	-0.563849	0
2.5	-0.802523	0
4.25	0.237021	0
4	0.113848	0
5.5	0.193086	0
3.75	-0.490479	1
4.25	0.235366	1
4.25	-0.762495	1
4.25	-2.21218	0
2.5	0.784068	1
6.33333	-0.847329	0
4.33333	0.0447477	0
5.25	-0.0952609	0
6.5	-0.915132	0
4	1.25014	0
1.25	-0.0973094	0
6.33333	0.589277	0
2.33333	-0.182925	0
3.66667	1.36906	0
4.33333	0.300862	1
2.33333	-0.304938	0
6	1.518	1
4.5	0.737105	1
5.75	-0.115343	0
1.75	-0.918593	0
3.25	0.20043	0
4	-0.0536057	0
6	0.445531	0
3	0.831708	1
3.5	0.377983	0
4	-0.433535	0
3.75	-0.59386	0
6	0.35454	0
4.25	-0.128369	0
6.25	-0.404636	0
5.75	-0.113227	0
1	-0.40605	1
2.33333	1.26722	0
6.25	-0.0985439	1
4	-0.26047	0
5.5	0.480357	0
5.75	0.578462	0
3.25	0.105426	1
4.75	1.25033	0
4.75	-1.02917	0
5	-0.447227	0
5.25	-0.0280471	1
3.75	1.18606	0
1.5	1.61984	0
0.75	0.3939	0
2.5	0.28666	0
5.66667	-1.20989	0
3.33333	-0.347346	0
4.25	0.398265	0
2.66667	0.845049	1
3.75	-0.496309	1
2.5	1.29112	0
4	0.230248	0
2.5	0.0897941	1
3	0.118349	0
2	0.2803	0
6	-0.912438	0
5.5	0.441118	0
5.33333	-0.952935	0
5.33333	-0.0259464	0
5.75	-1.78338	0
5.75	0.116518	0
5	0.232947	0
5.66667	-0.921447	1
1.75	-1.02939	0
3.33333	0.722497	0
5	-1.42162	1
5	0.321177	0
3.33333	0.386994	0
3.25	2.33149	0
6.5	-0.392695	0
2	-1.18148	0
4.33333	1.16141	0
4	0.372214	0
3.66667	-1.47948	0
5.5	0.948747	1
5.75	-1.15226	1
3.75	-1.46232	0
3.5	-0.526967	0
1.66667	0.965128	0
3.33333	0.758068	0
2.25	-0.403188	1
1.5	-3.06251	1
5.25	0.963772	0
5	-0.717611	0
2.5	-1.64164	0
6	-0.948404	0
4.5	0.351062	0
4.5	-1.43029	1
8	-0.84312	0
1.5	-1.18532	0
4.75	-1.25442	1
6.25	-0.038634	0
2.33333	-0.0717061	0
6	-0.718777	1
5	0.246555	0
4.75	-0.67307	1
5.75	-1.13984	1
7.5	-0.0236357	0
3.33333	-0.895535	0
5.25	-0.163176	0
4.75	1.62109	0
4.33333	-0.459766	1
3.75	-0.744893	0
3	0.314451	0
6.5	0.0377703	0
4	-1.52893	0
4	-0.804084	0
6	0.738086	0
2.25	-0.644028	1
3.75	-0.487178	1
3.5	-0.00948394	0
2.5	0.6849	0
4.5	-1.01799	0
4	-1.03177	1
3	-0.245621	0
7	-1.1499	0
3	0.095064	0
4.25	0.682481	0
3.75	0.0438279	1
2.25	-0.203967	0
4.66667	-2.19474	0
3.25	-1.47904	1
5	0.100957	1
3.66667	-0.115143	0
5.5	0.618232	0
5	-1.21062	0
4.66667	-0.846742	0
5.25	0.420422	0
4	0.529862	0
4	0.0209993	0
3.5	-0.256591	0
4	0.57921	0
4	-0.0644213	1
3	-0.0433004	0
3.75	-0.239434	0
[truncated: 2,216 more rows]

## Sheet: source_data_fig3e_2
AMED_avg	tmp_met	APOE4
5	1.46447	0
3.66667	-1.29656	1
7	-0.543044	0
3.5	0.0893968	0
3.25	-0.0568847	0
4.66667	-0.774663	0
5.75	-1.30464	0
7	-0.146803	1
1.66667	0.0670359	1
3.33333	0.981496	1
6.66667	0.446235	0
2.33333	0.0406637	0
5	0.687915	0
5.33333	0.042103	1
3.25	-1.11749	1
4.33333	-0.253937	0
4	0.10935	0
4.33333	-0.0228899	1
3.66667	-1.01945	0
5.33333	1.06446	0
3	0.717111	0
6.66667	-1.70471	0
6	-1.73114	0
6	-0.791022	0
6	1.29843	0
4	-1.30481	0
4.5	-0.263139	1
4	-1.54955	0
3.33333	-0.873813	1
7	0.351323	0
4.33333	1.60687	0
7.5	-0.0792686	1
3.5	1.05493	0
2	-0.0486438	0
5.33333	-0.703721	1
7	-1.38739	0
3.66667	0.280274	2
6	0.392065	0
5	-0.88643	1
6	-0.461762	0
2.5	-0.3109	0
5.25	0.507478	0
5.33333	0.42367	1
2.33333	-0.224768	0
2.66667	0.756799	0
4.75	1.14418	1
5	1.57956	1
6	-1.79433	0
4.5	-0.0515191	0
7	-0.363671	0
7.33333	0.614265	0
6.33333	0.0940252	0
5	NA	0
3.33333	0.176103	1
5.33333	1.63131	0
4	-2.29572	0
6.5	1.02025	1
4	-0.312453	0
4.5	-1.76911	0
6.33333	-0.459913	0
5.33333	1.36682	0
5.33333	0.663965	0
3.25	-1.03175	1
3.66667	-0.748829	0
6.66667	-0.293682	0
3	-1.02379	1
6	-0.742912	0
7.33333	-0.345913	0
5.66667	1.42924	0
1.33333	1.12873	1
5.33333	0.543053	1
5.75	-0.196778	0
4.25	0.0746559	0
6.75	0.725135	0
4.75	-0.485976	0
6	-0.0715417	0
3	-0.42618	1
2.5	0.602518	0
4.66667	1.06195	0
6	0.224948	0
4	-0.250761	0
4.66667	0.130721	0
2.5	-0.586089	0
6.33333	-0.884648	1
4	0.724459	1
4	-0.186674	0
6	-0.512578	0
5	-0.430177	1
6.75	-0.262763	0
5.33333	-1.16558	0
5.66667	-1.6705	1
5.66667	1.01101	0
4.75	0.485689	0
4	0.330411	0
3	-0.186543	0
5	-1.65854	0
4.75	-0.607653	0
4.66667	0.519176	0
4.66667	-0.341386	1
4.33333	0.439563	0
4	0.633193	0
6	-0.387846	0
5.33333	1.30996	0
4	1.60994	0
3.66667	0.118069	0
5	-1.35903	0
4	-0.956597	0
5.5	-1.16509	1
4.33333	1.57607	0
4.66667	-0.201068	0
4.75	-1.43224	0
7	0.195924	0
4.33333	-0.266325	0
2	1.04817	0
3.66667	0.0859543	0
3	-0.698897	0
1	-0.0618369	0
6	-0.368896	0
3.66667	-1.3546	0
5	-0.977207	0
5.75	-0.535852	0
4.33333	-0.510508	0
3.66667	-1.26655	0
6	0.77537	0
5.75	1.2509	0
2.33333	0.193204	1
4.25	0.487138	0
3.33333	0.193427	1
7	0.718521	1
7	1.16063	1
4	-0.953971	0
3.25	1.59322	0
5.66667	0.359552	0
3	-0.412056	0
4.5	0.861215	0
6.33333	0.473148	1
7	-0.539026	0
4.75	0.720326	2
5.33333	-0.670347	0
2.66667	1.67817	0
4	-0.201075	1
5.66667	-0.266297	1
3.66667	0.650853	1
3	-0.568911	0
4.33333	2.38413	0
2.5	0.933508	0
3.66667	-0.983166	0
6.25	0.961104	1
4.66667	-0.174176	0
4.66667	1.37007	0
6.25	-0.944763	1
4.66667	-0.517993	0
5.33333	-0.0358807	0
3.33333	1.26696	0
7	1.17984	1
4.5	-0.155138	1
6	0.283989	0
6.66667	-1.59644	0
5.66667	0.953909	0
6	0.759833	0
7.33333	-0.513173	0
4.66667	1.30017	0
4.66667	0.745524	0
2.66667	0.657166	1
5.33333	1.79066	0
6.5	-1.19093	0
2	-0.788745	1
4.66667	0.717735	1
6	0.525619	0
5.33333	-0.572515	0
3.33333	-0.344892	0
6	0.8594	0
5.5	0.853549	0
5.33333	-0.00108404	0
5.5	-0.935293	0
5.33333	NA	0
2.66667	1.48863	1
2.33333	0.20918	1
4.33333	-0.350267	0
3.75	1.52782	0
0.333333	-0.874187	0
3	0.0983367	0
3.66667	0.212566	0
6	0.66618	1
6	0.788324	1
2.25	1.16105	0
5	-0.885895	0
3.66667	-1.27807	1
2.5	1.04868	0
5	0.701211	0
7	0.153321	1
5	-0.845827	0
6	1.1728	1
6	0.121355	0
7.33333	-0.0979733	1
4.75	1.06386	0
3.5	0.189237	2
6	-1.32548	0
2.75	-1.13703	0
5.33333	-0.233563	0
4.66667	-1.32063	0
3	1.34828	1
6	-0.170385	0
7.25	0.548949	0
3.75	-0.307381	0
4.33333	0.961356	0
4	0.40674	0
4	0.0830254	0
4.33333	0.508367	0
5	-0.0626335	1
6.5	-0.782659	0
3.5	0.0693622	0
5	0.116206	0
2.5	1.02703	0
1.33333	-0.0483599	1
7.75	0.318987	0
6	-0.644419	1
4	0.890917	0
3	1.2748	0
4	0.0384331	0
4.33333	0.423987	1
4.33333	0.843875	0
4.66667	0.891422	1
5.33333	-1.43168	0
1.33333	1.14799	0
3.75	NA	0
4.33333	0.931481	0
5	0.445509	1
5.66667	0.712158	0
2	1.61198	0
5.25	-0.0968655	0
4.66667	1.14609	0
4.33333	1.7551	1
6.33333	0.759024	1
6.33333	0.441976	0
7	-0.510809	0
7	0.813296	0
5.66667	NA	0
7.25	0.0908208	0
6	0.718245	0
6.66667	0.276705	0
4.5	-0.809108	0
6.33333	1.77636	1
5	-2.15514	0
5	1.17168	0
4.25	-0.259824	1
6	0.165242	1
6	1.88747	1
7	0.576458	0
6	0.288342	1
4.33333	1.74155	1
2.66667	1.40885	0
2	0.543101	1
6.75	-0.771758	0
4	0.955516	0
5.66667	1.82793	0
5.33333	0.641335	1
6.33333	0.190757	0
5.66667	0.457751	0
5	-1.13166	0
3.33333	0.438666	0
5.33333	-0.824812	0
6.33333	-0.228089	0
2.75	-0.0450016	0
4.66667	-2.22767	0
6.33333	0.21498	1
7	-1.12154	1
3.33333	0.666759	0
2	-0.217169	0
5.33333	2.94128	0
4.66667	-0.0438124	0
7.5	0.306102	0
5.25	0.546129	0
1.5	0.294932	1
5	-0.884236	0
5	-1.21817	0
5.5	-0.00867785	0
2.75	-0.751083	0
2	-2.08722	0
5.33333	0.00829964	0
2.33333	0.214054	0
4.66667	0.392782	0
7	-1.33124	0
5	-0.597674	1
5.77778	0.230328	0
3	0.00787665	0
4.5	-0.725097	0
4.5	-1.92016	0
2.66667	1.85747	0
2.33333	-0.378069	1
6	0.2552	0
5	-0.621802	0
4	0.769465	1
5.33333	2.55556	0
6.25	1.78289	0
5	0.961294	0
4.66667	-1.62836	0
5.33333	-0.170556	0
4.66667	-0.682422	1
4.66667	1.42003	1
4.5	-0.6861	1
2.33333	0.596604	0
7.25	NA	0
4.75	0.300838	0
5	-0.156942	0
2	1.30722	0
5	-0.61646	1
6.5	1.20469	0
4.66667	2.95572	0
4.66667	-1.21574	0
6.25	0.685397	0
5.33333	-0.820409	0
5.66667	0.03623	1
4.66667	-1.03526	1
7	-0.95595	0
4.33333	-0.620873	0
6.33333	0.308647	0
6	-1.45638	1
3.25	0.269097	0
5.5	1.34638	0
5.5	-0.0947835	0
3.33333	-1.06262	1
4.25	0.206966	0
5.75	0.268688	0
4.33333	-0.454826	1
5.25	-0.152891	0
4.33333	-0.665027	0
4	-1.52225	0
4.33333	0.901662	0
3	0.596969	0
6.33333	0.0946572	0
1.75	1.60149	0
4	1.54832	0
3.75	NA	0
6	-1.48689	0
6	-2.54041	0
4	-0.965074	1
7.75	0.391848	1
1	-0.0281703	1
6	0.241488	0
7.33333	-0.629615	0
4.75	0.196348	0
5	0.735043	1
3.66667	-0.506434	1
3.66667	-0.841999	0
7.33333	-0.473059	0
6.66667	0.532445	1
2.75	0.0146278	0
5.33333	-1.29112	0
5.5	-0.656482	1
4	-0.785	0
7	0.466643	0
3	0.431636	1
3.33333	0.44616	0
6.33333	NA	0
5	0.793835	0
3.5	1.39373	0
2.33333	-1.18921	1
4.66667	0.659163	0
5.66667	-1.90884	0
5.75	1.06944	0
4	-0.124385	0
3	-0.0434799	0
6.33333	-1.04795	0
3	-0.355489	0
4.66667	0.986207	0
3.66667	-2.92317	0
5.75	0.191864	0
3.75	-0.246873	0
5.25	-1.25652	0
6	0.271663	0
3.33333	0.215303	0
3.66667	-0.197691	0
6.33333	-0.383775	0
5.25	-0.469158	0
5	0.605332	1
4.5	1.03638	0
7	-1.16478	1
5	0.928459	0
4.33333	-0.785149	0
5	0.141239	0
3	0.187561	0
2.5	0.363873	0
2	1.85233	0
4.42857	-1.56909	0
2.66667	0.871593	0
4.33333	0.436346	0
3.5	-0.023722	0
4.33333	-0.00247624	1
5	0.364826	0
1.66667	0.309651	1
5	-2.29634	1
3.33333	0.61544	1
6.66667	-0.536201	0
5.33333	0.719632	0
6.66667	-0.315053	0
4	-0.881232	0
6.33333	0.869656	0
2.33333	1.88504	0
5.25	0.000314998	0
4.66667	1.23863	0
2.25	-1.38493	1
6	-1.17058	1
5.66667	-0.539941	1
3.33333	-1.06937	0
3	-1.47153	0
3.5	-0.127394	1
4	1.60837	1
6.66667	0.723812	0
5.25	0.694621	1
3.66667	-1.13916	0
4	0.179891	0
6.33333	-1.14318	0
6	0.992037	0
3	-1.15263	0
5	-0.165836	0
5.66667	0.396648	0
3.25	0.551342	0
2	-0.00873378	0
7	-0.620426	0
5.66667	0.660746	0
6.66667	-0.128131	1
4.33333	0.746179	0
6.75	0.568937	0
6.5	1.06053	0
5	-0.760856	0
6.5	-0.31784	0
6.33333	0.200585	1
6.66667	0.0486254	0
7.33333	0.388851	0
7	-0.857615	0
5	0.178126	1
5.66667	-0.0833003	0
3.5	-0.241575	1
7.66667	1.01668	1
4.66667	0.820926	0
5.33333	1.64942	0
3.25	-1.19733	0
4.75	-0.0567452	0
4.66667	0.467479	0
6	0.821345	0
1.5	-0.0341331	0
6	-0.383297	0
6	-0.0789564	0
2.66667	0.988647	0
5.33333	1.11719	0
2.33333	-2.22032	0
5.33333	0.477534	0
3.33333	-0.692082	0
5.33333	0.203181	0
6.66667	-0.779068	0
4	-0.890409	0
4.33333	0.635062	1
6	0.691235	0
6.33333	-0.918151	0
7	1.33059	0
5.75	0.213226	0
6	-0.260035	0
2.5	0.487087	0
5	-0.539306	1
7.66667	NA	0
3.5	-1.2408	0
3.33333	0.533231	1
6.33333	0.25799	0
7	0.570441	0
4.33333	-0.201349	0
6	2.06673	0
7	1.59048	0
7	-1.47282	1
3.33333	0.47544	1
5.5	-0.518065	0
2	0.496052	0
2.66667	-0.765213	1
3	-0.807674	0
3.5	-2.06879	1
2.33333	1.24334	0
4.66667	0.170168	1
4.66667	0.283943	0
7	-0.14124	0
3	-0.736634	0
5	0.335523	0
4	-0.164371	0
6.5	-0.246746	0
7	-2.56172	0
7	0.291124	1
5.66667	-0.0215777	0
3.5	-0.832371	1
4.5	-0.120291	0
6.75	-0.702732	0
4.66667	-0.187884	0
3.75	-0.76606	0
5	-0.24904	0
3.25	0.943579	0
2.5	0.90004	0
6	-0.676261	0
6	1.16388	0
8.5	-1.42	0
2.66667	0.0464118	1
7.33333	0.809528	0
4.88889	-0.855511	0
4	-1.28114	1
2.33333	0.232943	2
2.66667	-0.113802	0
3.33333	0.726701	1
5	-1.13826	0
4	0.586176	1
4	-0.29605	0
2.5	2.03815	0
3.33333	0.222858	1
6	0.757258	0
5	-1.23444	0
5.33333	1.34028	0
3.5	0.636755	1
6.66667	-1.79678	0
2	0.594096	0
4.33333	0.0977623	0
4	-0.0537225	0
4.33333	0.536567	0
1	0.415619	0
6.33333	1.71532	0
6	-1.54679	0
3.33333	1.22757	1
5	0.0229684	0
5	0.855112	0
3.66667	-0.488891	0
3.66667	-0.626609	0
5.75	-1.11917	1
5.25	0.672056	0
5.33333	0.0781973	0
3	0.971291	0
3.66667	-0.0457179	1
2.66667	0.903949	1
1.33333	0.302152	1
5.66667	0.849517	1
4.66667	-0.389749	0
3	-0.26764	0
4.33333	-0.973093	0
6	-1.17402	0
4	0.947234	0
6.25	-0.729113	0
4.66667	-0.165933	0
7.25	0.465512	0
3	1.50808	0
6.66667	-1.77154	0
4	-0.440322	0
4	2.45901	0
3.66667	-0.819509	0
7.66667	-0.733712	0
5.75	-1.20455	0
4.66667	0.895681	0
7	0.516066	0
5	-1.71571	0
3.66667	-0.212915	1
4.66667	-2.11618	0
4.33333	-0.398905	0
5.66667	0.821826	0
4	-0.308589	2
3	0.54086	0
5.66667	0.28935	0
4	0.573212	0
4	-0.29688	0
5.75	-1.50319	0
2	-0.0784327	0
5.66667	0.553768	0
3.75	-1.35639	1
5	0.944142	0
4	-0.178883	0
4	0.926666	0
4.33333	0.289252	2
6	1.05824	0
6.25	-0.488601	0
6.66667	0.429923	1
7	0.578991	0
5	-1.973	0
4	0.660317	0
6	-0.543021	0
4	0.0107445	0
5.33333	0.649067	0
4.33333	0.192271	0
8	-0.906395	0
3.66667	-0.850992	1
4.5	-0.309105	0
3	-0.93515	0
3.66667	0.84099	0
4	1.76821	0
6	0.554339	0
5.33333	-0.614458	0
5.75	1.19624	0
5.5	0.565758	0
3	1.18442	0
6.66667	0.582878	0
3.66667	-0.0266508	0
5	NA	0
4.66667	0.544065	1
5.66667	-0.25883	0
4.33333	0.471022	0
5.33333	-0.171348	0
5.25	1.40217	0
3	1.06437	1
4	0.812874	0
5	-0.576664	0
4.66667	0.637042	1
3.66667	-0.656421	0
4.33333	0.761649	0
6	0.361991	0
6.33333	0.00594843	0
6.33333	0.226117	0
3	-0.531099	0
5.75	-0.433615	0
6	-0.211023	1
6.5	0.793505	0
3.25	-2.00067	0
5.33333	-1.46398	0
5	0.680529	0
5	-0.0689827	1
5	-0.293313	0
4.33333	-0.395525	0
5	-0.823046	0
5	1.22546	0
2.5	0.0075441	0
5	1.24207	0
4.25	0.254602	0
3.33333	2.40743	0
3.5	0.193227	0
3.5	-0.390145	0
5	-0.26823	1
4.33333	0.194847	1
3.75	0.388384	0
6	-0.729027	0
5.25	0.692138	0
2.33333	0.859051	0
2.77778	0.00327979	0
6.66667	-0.91483	1
3.33333	0.626378	0
6.33333	0.142555	0
2.66667	0.349306	0
7.66667	0.668731	0
3	-1.99167	0
6	-1.11672	1
4	-0.724172	0
5.33333	0.14363	0
3.33333	0.109821	1
4.33333	0.436123	0
2.33333	0.290892	0
3.66667	-0.299901	0
3.5	-1.20047	1
6	0.932136	0
4.33333	-0.7691	0
2.33333	0.168114	0
5.33333	-0.397582	0
3.5	1.04548	0
5.66667	-1.94323	1
3.66667	0.724504	0
3	1.18673	0
6	0.878076	1
6	0.252957	0
3.33333	0.266057	0
5	0.867513	0
6	0.649437	0
6	0.746157	0
4.66667	0.94872	1
5	-0.222259	1
4.5	-1.41583	0
6.33333	0.581378	0
4.66667	1.0735	1
3.66667	0.424174	0
4	-0.892411	1
4.66667	0.336141	0
2.5	0.513942	0
3.5	0.759597	0
4.5	1.67122	0
6.66667	0.150288	0
5	0.549623	1
4	-1.08152	0
4	-0.775339	0
4.75	-0.131674	0
6.33333	-0.649514	0
4.33333	-1.59644	0
2.66667	0.189751	1
3.66667	0.136612	0
4	0.212252	0
6	1.57545	0
6	-0.186572	0
1	1.41983	0
4	-1.4894	1
5.33333	0.242938	1
4	1.59407	0
5	-0.431662	0
3.66667	1.32495	0
7.25	-1.24791	0
4	1.23681	0
6.75	-1.90704	0
1.66667	-0.149198	1
1	-0.430526	1
4	2.02408	0
4	0.383668	0
4	-0.234387	0
1.66667	-2.69996	0
6.5	-1.05983	0
3.5	-0.556739	0
4	-0.136876	0
4.75	1.48175	0
5	1.11942	0
4.66667	0.909841	0
4.5	2.13847	0
3	1.37782	0
2.75	0.381563	0
4	-0.917211	0
2.5	0.239982	0
1	0.917304	0
4.5	0.43389	0
4.66667	-0.30499	1
5.75	-0.615895	0
5.33333	-0.657905	1
4.66667	-0.307128	0
5.66667	-0.417932	0
6.66667	0.067887	0
5.66667	0.00397565	0
6	-1.95092	1
2.66667	0.190575	0
4.5	-2.03805	0
3.5	0.0036419	0
5.25	-1.40344	0
4	1.01618	0
2.25	1.06874	0
3.33333	-0.171814	1
6.66667	2.53287	1
7.25	0.0415045	0
5	-0.824464	1
4.5	-1.16295	0
3	0.231752	0
3.33333	1.48106	0
3.33333	0.937232	0
2.11111	-1.10764	0
3.66667	-0.847813	0
4.75	-0.0175137	0
4	-0.628796	0
5.33333	-0.257833	0
5	-0.456114	0
4.5	-0.173698	1
5.66667	-0.800332	0
3.33333	-1.67884	0
1.33333	0.0409519	0
3.66667	0.398455	0
4.66667	0.129687	0
5.33333	0.353227	0
5.33333	-0.509694	0
6	-1.42333	0
4	0.00737096	1
5.66667	1.50008	1
6	-1.52948	1
5.33333	-0.193361	0
4.75	-0.253833	1
5.33333	-0.753226	0
4.33333	-2.12021	0
4	1.50826	0
6.75	1.62075	0
4.66667	0.193555	0
4.66667	2.00593	0
5	0.14688	0
3.66667	-1.8739	0
5	-0.0414163	0
2.5	1.26269	1
5.75	-1.12959	0
5.66667	0.529811	0
6.25	0.0375178	1
6.25	0.762004	0
4	-0.516226	0
4.75	1.90564	0
3.66667	1.48527	0
5	0.197514	0
4.66667	-2.00481	0
3.33333	0.920826	0
5	-0.695559	0
6	0.773697	1
4	1.75842	0
5.75	0.0963327	0
7.33333	0.303383	1
3	-1.8558	0
4	1.04371	0
6.66667	1.65651	0
5	0.433058	0
4.33333	-1.4693	0
2	0.151998	0
7.25	0.0933051	0
4	-1.37379	1
5.66667	-0.337607	0
3.66667	-1.8083	0
4.66667	-1.45407	1
6	-1.8928	0
4.5	1.08157	0
2	0.348185	0
3.5	1.16139	1
5.33333	0.537408	0
4.66667	1.19004	0
6	2.03757	0
6.5	0.277526	0
4	0.115437	0
3	0.781586	0
6.75	0.280642	0
5	0.753543	0
5.66667	1.55918	0
4.75	0.0130365	1
5	0.468997	0
4.5	0.266146	1
6	1.60515	0
4	0.205148	0
4	-0.030778	0
2.66667	0.0559305	1
4.5	0.960604	0
5	-0.251649	0
5.33333	0.26456	0
3	0.309705	0
5.66667	2.44516	0
4.66667	0.727747	0
4.66667	-0.361443	0
5.5	-1.32715	0
7.25	-0.414341	0
5	0.246989	0
4.33333	0.452345	0
4.5	-1.2091	1
5	1.16018	0
8.25	0.873326	1
4	0.0262104	1
4.66667	-0.745726	0
3.66667	-0.346682	0
7.66667	-0.190698	0
4	-0.0481164	1
3.5	2.50812	0
4.66667	0.297368	0
2.75	-0.240154	1
4.33333	-0.966933	0
5	-0.0217144	0
4.33333	-1.44513	0
4	-0.0349523	0
6	0.981123	0
5.33333	-0.526382	0
5	-0.205556	1
4	NA	1
1.77778	0.0835381	0
5	-0.872236	1
3	0.314487	2
3.33333	-1.50803	0
4.5	1.41078	0
7	-1.80593	0
0.666667	0.661858	0
3	-0.302442	0
5	0.403386	0
6.33333	0.0324575	0
5.5	1.39358	0
4.75	0.171112	0
5.75	-0.242806	0
2.75	1.17673	1
3.66667	0.360002	1
4.33333	-0.149183	0
5	0.171934	0
3.66667	1.1707	0
3	-1.3516	0
6.33333	-0.422035	0
4.33333	0.753544	0
7	0.0234699	0
3.75	-0.414639	0
5	0.388211	1
3	0.0159848	0
6.5	-1.62062	0
6	0.0943488	0
4	-0.397946	0
3.66667	2.41397	0
3	-0.231642	0
3	0.112276	0
5.66667	-1.75602	0
4	-1.47626	0
3.5	1.28104	1
4	0.47573	2
6.5	0.681379	0
6.25	-0.370616	0
5.66667	0.539155	0
4	2.17409	0
5	-0.657413	1
2.66667	-1.91588	0
5	-0.506747	1
6.33333	-1.3367	0
1.33333	-0.907246	0
5.25	-0.846283	0
5	0.223172	0
3.66667	NA	0
2.75	0.956318	0
4	-0.618949	1
4.66667	NA	0
6.66667	0.836722	0
6.22222	-1.74602	1
1.66667	0.696744	0
2.66667	0.164934	0
6.66667	1.00762	1
5.33333	0.814901	1
5.33333	-0.461613	0
4.66667	-0.839004	0
5.66667	0.413261	0
4.33333	-0.880333	0
6.66667	-0.0760975	0
5.33333	0.624894	1
5.5	0.812057	0
2.33333	1.86005	0
4.33333	0.85259	0
6.25	NA	0
5	NA	0
6	-0.0426171	1
3.5	1.6267	0
3	0.113562	0
2.66667	0.197383	0
5	1.02613	1
5.25	-0.767705	0
6	0.296168	0
4	0.611017	0
4	0.605801	0
1.66667	-0.116258	0
1.66667	0.374304	0
2.66667	-0.571683	0
5	-0.141637	1
7	-0.948644	0
5	NA	0
5.25	NA	1
5.25	1.18032	1
3.5	0.50962	1
4.66667	0.325591	1
6	1.56113	0
6	1.2023	1
4.33333	-1.27244	0
5.66667	NA	0
6	-0.628897	0
6	-0.198717	0
8.66667	0.704587	2
2.75	-1.27151	0
4.33333	0.321233	0
6	1.58584	0
6	0.2028	0
4.25	-0.835712	0
3.66667	-0.34618	0
6.25	NA	0
2.33333	-1.29228	1
4.66667	0.340004	0
4.33333	1.94523	0
5.66667	0.279965	0
4.66667	0.217684	0
3.33333	-1.13192	1
3.66667	0.480267	0
4.33333	0.615964	0
1.33333	0.427542	1
4.66667	1.73024	0
4.5	-1.0188	0
6.66667	0.268132	0
3.66667	0.660657	0
7	-0.432022	0
5.5	1.63704	0
4	0.606787	0
3.5	0.301961	0
4.33333	2.14193	1
5	-0.0662182	0
3.33333	-1.35682	1
2	0.644172	0
4.66667	-1.53124	0
6	0.103076	1
2.66667	-0.246649	1
7	-1.11082	0
6	-0.862254	1
2.33333	0.701663	0
7.25	-0.1318	0
5	0.848819	0
4.33333	-0.269925	0
5.25	0.19606	0
6	1.4851	0
7.75	-0.770388	0
7.5	0.379864	0
6.66667	-0.974977	0
4.66667	0.594859	0
3	0.931297	0
4.66667	0.589608	0
6.33333	-0.725342	1
6.33333	0.646275	0
6	-0.905792	0
5.33333	-1.40479	1
7.77778	-0.683202	0
3.33333	0.0285898	1
5.5	0.863237	0
3.66667	1.40686	0
7.33333	0.446693	0
3.5	-0.352127	0
8	-0.42502	0
5.33333	0.158645	0
2.75	1.30051	0
5.75	-1.1786	0
2.5	-1.52998	0
3	-1.08261	0
3.25	-2.06118	0
4.33333	-1.33967	0
5.33333	-0.719748	0
5.5	0.60546	0
5.25	0.195569	0
3.5	-0.641836	1
3.5	1.94823	0
5.5	0.326293	0
6.5	-0.518185	0
7.66667	-1.24877	0
3	-1.39199	0
3.5	1.18009	0
4.66667	-0.249509	0
4.66667	-0.306358	0
6	-0.0628644	0
5	1.42449	0
5.66667	0.465616	0
6.33333	-0.336255	0
2.33333	-0.843757	1
4	1.12738	0
5	NA	0
4	0.706247	1
4.75	1.90883	0
3.66667	1.28596	0
7	0.712082	0
3.66667	-0.0731376	0
3.25	0.302316	0
3.66667	0.644313	1
1	-0.443507	1
4.66667	1.05791	0
4.33333	-0.956147	0
6.66667	0.165623	0
4.66667	1.619	0
7	-0.299919	1
5	-1.34389	0
3.33333	0.35259	1
3.33333	-0.181111	0
3	-2.02348	0
3.5	0.674626	1
4.66667	0.342693	0
3.33333	-0.771979	0
4	-1.45735	0
4.33333	-0.652483	0
5.66667	-0.652264	1
5	-1.05156	0
6	1.27784	0
4.66667	-0.463109	0
3	1.08339	0
6.33333	2.15578	1
3	1.41128	1
3	-2.25881	0
5	-0.710727	0
3	1.67001	0
3	-1.97529	1
6	-0.225368	0
6.33333	-0.717029	0
4.33333	0.742824	0
4	1.90494	0
2.5	0.668033	0
3.25	-0.0441731	0
5.33333	-0.46473	1
6	-0.917854	0
2.66667	0.684114	1
6.25	0.0884259	0
4	-0.188021	0
7	-1.10049	0
5	0.516015	0
4	0.531132	0
3.33333	0.767092	0
7.25	0.169586	0
5.5	0.0660776	0
1.66667	-0.219153	1
4	-0.229854	0
5	0.740725	0
4.75	0.222375	0
5	NA	1
5	0.334955	0
3.5	0.248263	0
5.66667	0.0430318	0
6	-0.158248	0
3	0.365288	1
4.66667	-1.43172	0
2	0.311141	0
3.75	-0.696851	0
3.66667	-0.131217	0
1.66667	0.696555	0
5.33333	-0.117733	0
5.25	-0.464259	0
2	1.04255	0
6	NA	0
4.33333	0.703863	0
3	-0.244394	0
6.25	-0.909826	0
3.5	0.729605	1
5.66667	-0.561995	1
4.33333	1.27796	1
4	-0.215165	0
6	1.09846	0
1.5	1.81603	1
7.5	0.0431583	0
6.25	0.891985	1
5.75	0.389919	0
2.66667	0.879277	0
4	-0.327256	0
5.33333	-0.823918	1
2.66667	-1.15581	0
5.5	0.565324	0
6.5	-0.559736	0
4	-1.07827	0
3.25	-1.24029	0
6	-2.39436	1
1	0.758528	0
5.5	-0.748193	0
6	-0.831367	0
5.66667	-0.0309343	0
4.5	0.173383	1
3	-0.814823	0
4.66667	1.02655	0
5	0.220363	0
4.5	1.64278	1
2.66667	0.0243051	0
4.66667	0.6897	1
5.33333	1.60947	1
4.33333	1.25252	0
5.66667	1.27912	1
5	NA	0
5	0.605471	0
4.25	-1.07711	1
4.66667	-0.936099	0
3.66667	0.297182	0
5	-1.17358	0
2.33333	0.515367	0
6	-0.355074	0
3.5	1.53091	0
4.66667	-0.569047	0
2.25	0.380243	0
4.33333	0.197944	2
3	0.83026	0
4	-0.349276	0
6	0.742023	0
5	1.82247	1
2.25	0.580241	0
4	-2.37339	0
4.33333	0.338636	1
2.66667	0.776195	0
3.66667	-0.263308	1
5.44444	-0.0120483	0
8	-0.0411142	0
4.25	0.67836	0
6.33333	0.750042	1
5	-1.20923	0
4.66667	-0.482714	1
3.33333	1.67098	0
4.66667	0.237731	0
6	-1.11992	0
4.66667	0.113013	0
3	0.0797894	0
2.66667	-0.301931	0
5.66667	0.982048	0
6	1.01558	0
5.33333	-0.304624	0
6.5	-1.9972	0
6.25	0.852482	0
7	-0.717859	0
5	0.961768	0
2.33333	2.13943	0
5	0.681073	0
3.66667	1.7444	0
2.25	-0.29827	0
3.75	-1.68864	1
5.33333	0.129697	0
2.25	1.61844	0
1.66667	0.367803	0
3	NA	0
4.66667	-0.666946	0
4	-0.15988	0
5	1.24624	0
5.75	2.37409	0
5.25	0.209667	0
3.25	-0.579016	0
3	NA	1
4.5	-0.206094	0
3	-0.70207	1
5	0.113706	0
4.33333	-0.50166	0
6	0.643934	0
6	0.319663	0
4	-0.769638	0
5	-0.488412	0
3	1.45968	0
3.33333	1.1522	0
5.75	-0.856512	0
6.33333	0.794859	0
4	-0.978938	0
6	-1.39207	0
5	0.881697	0
2	-1.02044	0
2.33333	1.09559	0
8	-0.0282055	1
5	1.00361	0
1.33333	-0.203527	0
3.25	-0.654826	0
4.33333	0.837102	0
4.66667	-1.30686	0
5	0.871845	0
5	0.834339	0
2.33333	0.386421	0
3.25	0.0946243	0
3	0.446469	0
2	-0.698773	0
3.66667	-1.014	1
1	0.149084	0
5	0.332698	0
3.33333	2.32047	1
3.5	0.869977	0
2.33333	0.786459	1
4.33333	-0.310055	1
3	-0.605954	0
4.33333	-0.772432	0
5	0.34053	0
8	-0.853562	0
6.66667	NA	1
3.33333	-2.10087	1
6	0.502915	1
4.5	-0.239298	0
5	0.247706	1
7	0.177084	0
4	-0.878631	1
7.66667	-0.449982	1
4.5	0.271309	1
5.33333	1.80284	0
4.33333	-0.973818	0
6	-0.0443186	1
4.75	1.18759	0
4.66667	0.19578	0
2.75	0.295936	0
6.75	0.322955	0
5.25	0.196343	0
1.66667	0.836165	0
7	0.744577	0
5.5	0.101815	0
4.33333	0.755945	0
3.66667	-0.793521	0
6.66667	-0.659604	0
3.33333	-0.551494	0
1.33333	-0.651788	0
3.66667	0.290412	0
5.75	-0.248414	0
6.66667	-0.762542	0
3	-2.07931	0
6	1.94661	0
1.25	1.89105	1
2.5	-0.0299277	0
2.66667	-1.5657	1
4.5	-1.24925	0
6.5	-0.802031	0
6	0.711051	0
3.66667	0.960418	0
4.66667	0.202635	1
3.66667	0.461195	1
5.5	1.15884	0
5.66667	-0.333723	0
4.66667	-0.320604	0
3.25	-0.570612	0
7.33333	-1.92856	0
4.66667	0.216625	1
5	-0.769317	0
2.66667	-0.332185	0
3.5	0.0851073	0
2.66667	1.0844	1
7.25	-0.717177	0
7.66667	0.301166	0
2	1.40852	1
3.5	1.08918	1
3.66667	0.301881	1
3	0.218053	0
5.66667	0.561907	0
4.33333	0.232439	1
5.66667	-0.227823	1
6.66667	0.197919	1
4	-1.93248	0
7	0.309588	0
7	0.197499	0
5	-0.408418	0
6	0.647552	0
7.66667	-0.952934	0
2	0.0896292	0
4.75	0.324647	0
6.25	NA	0
7	0.525922	0
4.25	0.790114	0
4.33333	2.04362	0
5	-1.49504	0
7	0.800134	1
6	-2.52704	0
4	1.79595	0
4	-0.543092	0
6.5	0.0741491	0
4.66667	2.88465	0
3.33333	1.35584	0
3	-0.0853896	0
3	-0.128301	0
4	0.114506	1
3.66667	2.2673	0
3.33333	-0.589792	1
4.33333	1.05144	1
3	-1.077	0
4.33333	0.243089	0
4.66667	-1.37517	1
6	0.622284	1
7.33333	0.748305	0
4.5	-1.09544	0
2	-1.39855	0
4.25	0.559416	1
5	0.646615	0
3.75	0.858754	0
4.66667	-0.622911	1
3.33333	NA	0
5.25	-0.446764	1
8	1.47022	1
5.33333	-0.929119	1
3	-1.01261	1
4	1.41242	0
6.75	0.0063826	0
1.66667	1.25117	1
5.33333	0.0426676	1
5.25	-0.357227	0
5	-1.1108	1
6	0.829078	1
5.33333	1.13014	0
5.33333	-0.441259	0
4.66667	-0.584212	0
6.33333	-0.16671	0
5	1.66559	0
1.33333	-0.285079	0
5.66667	-0.613497	1
4.25	0.0181807	0
6.33333	-0.475917	0
4.25	1.31252	1
2.33333	-1.5843	1
5.5	0.159354	0
4.66667	0.209073	2
4	1.20954	0
5.66667	-0.381048	0
4.33333	0.664574	0
3.66667	-0.753492	0
5.66667	-0.325033	0
6.33333	-0.0712019	0
4.66667	-1.32047	0
6.75	-0.0768993	0
4	0.393926	1
2.75	1.90041	0
7.33333	0.37764	1
4.66667	0.475791	0
2.33333	1.32991	0
4.66667	-0.438789	0
5.66667	-0.568184	0
3.66667	-0.549924	0
4.22222	-0.121603	1
5	0.345629	0
6	0.45818	0
5.33333	0.323311	0
5.66667	0.678247	1
2.66667	0.830371	0
7.33333	0.318492	1
7	-0.419614	0
5.33333	-0.634624	0
2.66667	-0.276808	0
4.33333	0.283718	1
2.25	-0.220012	0
2.66667	-0.978139	0
1.5	-1.03203	0
6	-0.311717	0
3.25	-0.145728	0
4.5	0.0366115	0
2.66667	1.35664	0
6	-0.223889	1
5.75	1.01206	1
5	-0.128199	1
4	0.541084	0
4.33333	-0.782675	0
4	NA	1
6	0.390718	1
6	0.0656231	0
6.25	1.68675	0
4	0.718874	0
4.33333	-0.797215	0
4	0.969865	0
4.66667	0.352483	0
4.5	1.42078	0
7	-0.751512	0
6.33333	-0.475113	0
4.66667	0.886162	0
4	0.235988	0
3	-1.26374	1
4	-0.192484	1
1.66667	0.460114	0
3.33333	0.797709	0
6.33333	0.407848	0
6.5	-0.688857	1
4.5	0.742688	0
6	-0.93001	1
6	0.141781	0
4.66667	-0.458401	0
4.66667	-1.53348	0
5	1.90186	0
5	-1.2048	0
2.5	-0.526223	0
6.66667	-1.38292	1
4.66667	-0.390972	0
6	-0.972111	0
1	-0.108774	0
3	-0.752032	0
4	0.656389	0
5.33333	-0.189911	0
5.33333	-1.20825	0
2.66667	0.590001	1
4.33333	0.0433068	1
3.66667	-1.34169	0
2.33333	-1.72173	1
5	0.617455	0
6	1.19699	1
5.75	0.951414	0
4.5	1.1044	0
4.66667	0.139481	1
4	1.45634	1
5.33333	1.20706	0
6.5	-0.140634	0
5.5	-1.30264	1
6.5	0.0712489	0
5.5	1.82032	0
4.5	-0.867137	0
4	0.355971	0
7	-1.43334	0
4.66667	-0.819154	1
5.5	-0.171089	0
4	-0.777193	0
4	-2.63794	0
4	-0.291234	1
3	-0.00158026	1
4	-0.485017	0
5	-0.136584	0
3	-0.0770155	0
4.5	0.00782723	0
6	-0.150854	1
5	-1.34151	0
7	NA	0
5	-0.979925	0
6	1.61685	0
4.5	-0.0574156	2
3.5	-0.604497	0
3.5	0.941027	0
5	0.151305	0
5	0.0848619	1
5.5	0.927183	0
2.66667	0.377798	2
4.33333	-0.993893	0
3.66667	2.41027	0
4.33333	0.133162	0
4	-0.950004	1
4	-0.311793	0
6	-2.1434	0
5.75	0.601655	1
2.33333	-0.134242	0
6	-0.0169929	0
4.66667	-0.101658	0
6	1.01605	0
4	0.0670596	0
4	-0.204817	1
4.66667	-1.90351	1
1	0.0308337	0
5.25	0.287018	0
5.33333	-1.67609	1
3.75	-0.231339	0
5	-0.934759	0
5.33333	0.570279	0
5.5	1.09409	1
4.25	NA	0
4	-1.11504	0
1.75	NA	0
2.66667	0.292222	1
6.5	NA	0
6	0.0134783	0
4.66667	0.753144	0
2.25	-0.0995833	0
3.5	NA	1
4.33333	1.49732	1
6	-0.683941	0
5.5	-1.02151	0
7.33333	-0.778364	1
4.25	-0.991243	0
6	0.51008	0
5.66667	1.18057	0
7	-0.0709808	0
3.33333	-0.752469	0
5.66667	1.2598	0
4.75	-0.240337	0
4.75	0.634866	2
4	-0.528706	0
7.66667	-0.598202	0
3.25	0.237952	1
3.5	-0.0127065	0
5	-0.0646581	1
5.25	-0.863959	0
3	-1.87419	0
2.25	1.97639	0
3.66667	-0.361921	0
4	NA	0
5	0.0356541	0
5.33333	-2.57757	1
3.75	0.809354	0
6.66667	1.02357	0
6.22222	0.681587	1
2.33333	-0.0572965	0
4	1.62189	0
3.5	0.468079	1
5.66667	-2.27013	0
4	0.273541	0
5.5	0.81331	1
4.33333	1.72584	1
3.75	-1.08821	1
6.5	1.38937	1
3.33333	0.542908	0
3	-1.45221	0
6.33333	-1.60192	0
5.5	-0.529196	0
6.66667	0.167656	2
3.66667	1.21234	1
3.66667	-0.352019	0
7	-1.14408	0
4	-1.00233	0
6.5	-1.61046	1
4.5	2.31232	1
3	1.08153	0
5.66667	-0.282635	0
5.66667	-0.526994	0
5.33333	-0.630853	0
4.66667	-0.361421	1
6	0.328873	0
6	-1.00616	1
4.5	0.0656841	0
4	0.554798	0
4.33333	-0.779715	0
7	-0.240592	1
2	-0.631168	0
3	-0.856626	1
6.25	-2.03268	1
5	0.592468	0
2.66667	-0.0903345	1
6.66667	2.64511	0
3	-0.542118	0
5.25	-0.354637	0
4.5	0.108696	0
4	1.34073	0
5.33333	-0.859952	0
3.33333	1.71559	1
5.5	0.68165	1
5.66667	-0.189817	0
2.5	-0.733882	1
4.66667	0.161289	0
3	1.04213	0
3.33333	-1.81576	0
5.5	-1.15451	0
4.33333	-1.09651	0
2.33333	0.704921	0
5.66667	1.5382	0
3.5	0.401525	0
2.33333	0.178178	0
3.66667	-0.157381	0
3.25	0.527837	0
7	NA	1
4	-0.89161	0
5	-0.794442	0
5.33333	-0.628811	0
3.66667	0.250076	1
4.75	-0.637247	1
5.33333	0.586593	0
3.33333	-0.13609	1
5.33333	-0.353576	0
6.66667	-0.77349	0
3.33333	1.01224	0
4.33333	-0.0670923	0
4.66667	-1.37251	0
5	0.320972	0
2.66667	2.46281	1
4.66667	-1.17649	0
5.33333	0.407926	0
3.33333	0.923203	1
1	0.350289	1
2.66667	1.8188	0
6.33333	1.21176	0
3.5	0.98529	1
4	-1.17536	0
6.33333	-0.387054	0
3.75	0.156208	0
5.33333	0.124391	0
7	-0.111148	0
2.33333	-0.133834	0
5	-0.734233	1
4.66667	-0.654223	0
6.33333	-1.76474	0
4.33333	0.618181	0
4.66667	-1.54675	0
4.66667	NA	0
4.33333	-1.6113	1
4	-0.319121	0
4.66667	-1.39381	0
3.75	-0.0900504	0
7.5	-0.11581	1
5	-0.358397	0
5	-0.912112	1
4.66667	-1.27477	0
4.33333	0.0447933	0
6.33333	0.413506	0
7	0.687308	0
4.66667	-0.0985185	0
4.66667	-1.68957	1
6	-1.33113	1
3.33333	0.8064	0
3	-0.191157	0
4.33333	-0.95041	0
4.25	-0.0288802	0
4.66667	0.0657652	0
4.66667	-0.624343	1
5.75	0.90895	0
6	-1.45481	1
6.5	-1.26496	1
4.75	0.448163	0
2.66667	-0.96649	0
3.33333	0.0129621	0
4.5	0.47351	0
5.25	-1.53862	1
6	-0.229917	0
2	-0.77012	0
6.66667	1.4263	1
3.33333	-0.468086	1
2	1.76056	0
4	-0.1409	1
5.66667	-1.44276	0
3.66667	-0.491549	0
4.66667	-0.697498	0
5.66667	-1.35074	1
3	-2.97245	0
6	-0.142095	0
5.25	0.855923	1
3	1.76517	0
2	-2.0784	0
2	-0.167558	1
5	0.451642	0
6.66667	1.36486	0
5	0.811613	1
4.66667	-1.09447	0
4	1.25376	1
4.66667	-0.00672218	0
5	-0.723732	0
3.33333	-0.208336	0
6	-0.0559675	0
3	1.82175	0
2.66667	0.0286429	0
5	-0.21422	0
3.33333	0.512197	1
5.33333	-1.1341	2
2.5	0.530683	1
4.25	-1.68722	0
5.25	0.20443	0
5.33333	NA	0
4.33333	1.35094	0
2.25	0.734273	1
8	0.0968365	0
5	1.3418	1
6	0.03474	1
6	-0.262362	0
3.66667	-2.38196	0
4.66667	-1.60378	1
6.66667	-1.16291	0
4.33333	-0.411176	0
5.33333	1.14469	0
3.22222	0.465331	0
6	-1.97174	1
2.66667	1.59899	0
2.33333	-1.9669	0
3.75	-0.217309	0
7	-0.297698	0
4.66667	0.43017	0
6	-0.0640613	1
6.5	-0.732102	0
4.25	1.52941	0
2	-0.23833	0
5.25	-1.57568	0
4	0.345291	0
4.5	1.52523	0
4	-0.0523594	0
6	0.348978	0
5	2.16654	0
3.33333	-1.70669	1
4.33333	1.7457	0
5	-0.00573846	0
4	-1.58656	1
6.33333	0.513479	1
4	NA	1
2.5	-1.21473	1
7	-0.26958	1
3	-1.30098	1
3.33333	1.02829	1
5.5	-1.0412	0
4.33333	0.0961547	2
5.75	0.24254	0
2.33333	0.67984	0
6	-0.221479	1
5.33333	1.95469	1
6	1.03048	1
5	-0.184546	0
4.25	-0.145781	0
2.25	-0.471271	0
2	-0.961284	0
3	0.127407	0
4.25	0.703158	0
4.25	0.311317	0
3.25	1.28391	1
5	-2.01676	0
5	0.469297	0
7.22222	0.628697	1
6.75	0.678883	0
2.5	-1.11527	0
3.75	-0.215978	0
2.33333	1.28723	0
4	-0.349029	1
3.75	1.12894	0
6	0.473444	0
2.25	-1.09831	0
4.5	0.962346	0
4.25	1.61781	0
5.5	-1.9347	1
3.5	-1.0156	1
6.22222	-1.00715	0
3.25	0.674119	0
6	0.249267	1
1.5	1.2216	0
3.33333	-0.612167	1
3.75	-0.78	0
4.75	0.0373832	1
4.75	-0.864429	0
4	0.481369	0
4.25	-1.24412	0
4.75	-0.170443	0
5	-0.215087	1
3.5	-0.59914	0
3	0.179628	0
4.5	1.15978	0
6	-1.72391	0
6.5	0.822232	0
6.5	0.698924	0
2	0.343253	0
2.75	-0.840987	1
6	-0.00401164	0
5.25	2.05855	1
5.25	-0.084078	1
4.66667	-1.671	0
6	0.20116	1
5	0.576434	0
5.5	1.61333	0
2.5	NA	1
2.33333	-1.02533	0
6.5	0.18699	1
2.5	0.980345	0
3.75	-0.485335	1
4	-0.105113	0
2.33333	-0.513491	0
3.75	0.715519	0
3	-0.931196	1
4.75	-0.0611215	0
2.75	-0.526917	1
5	1.30462	0
5	-0.236306	0
4	-0.381356	0
3	-1.89965	1
4.66667	-1.36207	1
3.33333	0.0293681	0
5	-1.15602	0
2	0.0228331	0
1.33333	0.951591	0
4.66667	-1.03998	0
3.5	1.4298	0
3.75	0.627574	0
4	0.797158	0
5.25	-1.37082	0
3.75	-0.739981	0
5.25	-0.284332	0
4.25	1.87945	0
7	-0.57039	0
2.25	-0.0922845	0
4.66667	1.38687	0
3.75	-1.25818	0
5.75	-1.36605	0
5.25	-0.533292	0
4.33333	-0.725426	0
6.75	1.67515	0
5.5	-2.50328	0
6.25	-1.55046	0
6	NA	1
4.33333	-0.288351	0
5	-0.785553	1
7.11111	0.250098	0
3	-0.597334	1
2.25	1.27566	0
3.5	1.4981	0
2	0.643551	0
5.375	1.5888	1
4.25	1.21814	0
5	0.0680909	2
6.25	0.134573	0
3	-0.433218	0
2	-0.637121	0
5	1.92177	0
4.5	0.766838	0
6.66667	-0.904753	0
5.25	-0.22974	1
1.33333	0.043372	0
6.33333	0.801263	0
4.33333	1.40916	0
3.5	-0.364057	1
6.25	1.18181	2
3.66667	1.5414	1
5	0.344379	1
3.5	0.781884	0
5.33333	-1.97299	1
5	0.990682	0
6.66667	1.13537	1
5.66667	-0.686046	0
7.33333	NA	0
4.5	0.235269	0
3.5	0.0637001	0
4	-0.543808	0
2	0.496622	0
5.5	NA	1
5.33333	-0.697745	0
4.66667	0.378697	0
4.66667	NA	2
3.25	-0.0460818	0
7.25	-0.29018	0
2.25	0.0779571	0
4.66667	0.600189	0
6.25	0.953087	0
7	0.787199	1
5	-0.15549	0
4.25	-1.4481	0
4.5	-0.136031	1
4.5	0.277628	0
4.5	-0.0701785	0
3.66667	1.37736	0
1.5	0.492676	0
5.66667	1.54475	0
4	-0.189237	2
6.75	-0.950415	0
5.66667	-1.35504	0
6	-0.456432	1
4	-2.07811	0
6	-1.25806	0
5.5	-1.27546	0
4	-0.683305	0
3.75	0.57699	0
3.33333	0.0170796	0
4.75	-0.15131	0
5.33333	0.862264	0
2	-0.807863	1
3	1.30684	0
2.5	-0.915919	0
4.25	0.159656	0
4	-0.134196	0
5.5	0.737888	0
3.75	0.798021	1
4.25	1.5694	1
4.25	-0.900278	1
4.25	-0.58063	0
2.5	0.687346	1
6.33333	NA	0
4.33333	-0.792922	0
5.25	-0.831743	0
6.5	0.0390179	0
4	-0.688065	0
1.25	-0.0326006	0
6.33333	0.0507824	0
2.33333	0.429014	0
3.66667	-0.351544	0
4.33333	0.878689	1
2.33333	-1.22019	0
6	0.190803	1
4.5	1.05194	1
5.75	0.812784	0
1.75	-0.641051	0
3.25	0.479475	0
4	-1.2036	0
6	0.773232	0
3	-1.40236	1
3.5	0.827421	0
4	0.34906	0
3.75	-2.35129	0
6	0.798996	0
4.25	1.62898	0
6.25	-0.869442	0
5.75	-0.70382	0
1	-0.591025	1
2.33333	-0.11366	0
6.25	0.863782	1
4	-0.209059	0
5.5	0.995472	0
5.75	0.725877	0
3.25	-1.49363	1
4.75	0.73677	0
4.75	0.333043	0
5	0.157097	0
5.25	0.3266	1
3.75	-0.530853	0
1.5	0.875636	0
0.75	0.843935	0
2.5	1.50893	0
5.66667	-0.391639	0
3.33333	0.854027	0
4.25	-0.928472	0
2.66667	0.139035	1
3.75	0.790431	1
2.5	-0.430271	0
4	1.30343	0
2.5	1.12317	1
3	0.539789	0
2	1.24408	0
6	-2.48924	0
5.5	-1.08376	0
5.33333	-1.64159	0
5.33333	0.703101	0
5.75	0.344086	0
5.75	-0.750763	0
5	-0.617204	0
5.66667	1.1295	1
1.75	-0.0829375	0
3.33333	-1.10929	0
5	0.561539	1
5	1.00626	0
3.33333	-0.693681	0
3.25	1.7343	0
6.5	0.213316	0
2	0.141458	0
4.33333	-0.244207	0
4	-0.906783	0
3.66667	1.08091	0
5.5	1.38584	1
5.75	-0.390233	1
3.75	-0.0859809	0
3.5	-0.413148	0
1.66667	0.963872	0
3.33333	0.55629	0
2.25	-1.18995	1
1.5	0.482579	1
5.25	-0.307035	0
5	1.65676	0
2.5	-0.322117	0
6	0.407353	0
4.5	-0.626426	0
4.5	-0.333302	1
8	0.00506234	0
1.5	-2.05923	0
4.75	2.00646	1
6.25	-0.950022	0
2.33333	0.312262	0
6	-0.902012	1
5	-0.190881	0
4.75	0.0741651	1
5.75	-1.61268	1
7.5	-0.356458	0
3.33333	1.58131	0
5.25	1.4254	0
4.75	-0.659664	0
4.33333	-1.31424	1
3.75	0.566416	0
3	0.925253	0
6.5	1.69956	0
4	-0.278302	0
4	-0.255499	0
6	0.316153	0
2.25	0.229875	1
3.75	-0.124362	1
3.5	-1.30133	0
2.5	-0.940754	0
4.5	-0.470277	0
4	1.13888	1
3	0.769592	0
7	1.01403	0
3	NA	0
4.25	-1.24923	0
3.75	-0.505961	1
2.25	-0.725536	0
4.66667	0.0962485	0
3.25	0.861497	1
5	-0.547457	1
3.66667	0.0710597	0
5.5	NA	0
5	0.392578	0
4.66667	0.967388	0
5.25	-0.321848	0
4	NA	0
4	-0.3891	0
3.5	0.50718	0
4	0.967752	0
4	-1.64174	1
3	-0.456169	0
3.75	-0.124473	0
[truncated: 2,216 more rows]

## Sheet: source_data_fig3e_3
AMED_avg	tmp_met	APOE4
5	-0.33999	0
3.66667	-1.02304	1
7	0.705805	0
3.5	-0.0288568	0
3.25	1.12111	0
4.66667	-0.545047	0
5.75	-0.356437	0
7	0.731725	1
1.66667	-0.758709	1
3.33333	-0.553467	1
6.66667	-2.16108	0
2.33333	-0.280071	0
5	0.539146	0
5.33333	0.0760843	1
3.25	0.466816	1
4.33333	-0.775093	0
4	-0.199668	0
4.33333	0.724013	1
3.66667	0.379356	0
5.33333	-0.0771633	0
3	1.38005	0
6.66667	1.23834	0
6	1.18351	0
6	0.580554	0
6	-0.639698	0
4	0.0268748	0
4.5	-0.831352	1
4	-0.132837	0
3.33333	-2.26296	1
7	-0.818016	0
4.33333	0.977971	0
7.5	1.4684	1
3.5	-0.97571	0
2	1.20184	0
5.33333	-0.386747	1
7	-0.467314	0
3.66667	0.522145	2
6	-0.991298	0
5	0.291489	1
6	-0.979973	0
2.5	0.37988	0
5.25	0.360935	0
5.33333	1.88518	1
2.33333	0.00890174	0
2.66667	-0.956826	0
4.75	-0.262053	1
5	0.651352	1
6	1.95787	0
4.5	0.00994937	0
7	2.23855	0
7.33333	1.79494	0
6.33333	-0.819476	0
5	-2.16957	0
3.33333	0.851225	1
5.33333	-0.458749	0
4	0.628465	0
6.5	-1.21988	1
4	-1.3973	0
4.5	-0.484452	0
6.33333	-1.05683	0
5.33333	-0.534076	0
5.33333	1.95055	0
3.25	0.0596946	1
3.66667	0.0898042	0
6.66667	-0.420876	0
3	-0.823974	1
6	1.13006	0
7.33333	0.190508	0
5.66667	0.165957	0
1.33333	-0.960676	1
5.33333	-1.09395	1
5.75	-0.38945	0
4.25	0.138986	0
6.75	-0.74935	0
4.75	-1.03815	0
6	-0.834905	0
3	0.485076	1
2.5	-0.747068	0
4.66667	1.21805	0
6	-0.593379	0
4	-1.19515	0
4.66667	-0.773711	0
2.5	-0.536624	0
6.33333	1.0692	1
4	0.43716	1
4	0.137384	0
6	1.38736	0
5	-0.457389	1
6.75	-0.350788	0
5.33333	-0.119153	0
5.66667	-0.478684	1
5.66667	0.673066	0
4.75	2.17701	0
4	1.96286	0
3	0.300781	0
5	-1.96947	0
4.75	0.875403	0
4.66667	-0.202394	0
4.66667	1.72507	1
4.33333	0.265937	0
4	0.155219	0
6	0.361706	0
5.33333	0.25244	0
4	1.46698	0
3.66667	0.485518	0
5	0.264933	0
4	0.626544	0
5.5	-0.872902	1
4.33333	0.0869957	0
4.66667	0.121665	0
4.75	-0.0660836	0
7	0.684779	0
4.33333	1.27666	0
2	-0.620148	0
3.66667	-0.6462	0
3	0.106205	0
1	-0.291729	0
6	1.62996	0
3.66667	0.00290578	0
5	1.20696	0
5.75	0.468794	0
4.33333	-0.0290167	0
3.66667	-1.38112	0
6	-0.261767	0
5.75	0.432441	0
2.33333	-1.3029	1
4.25	1.59504	0
3.33333	0.956104	1
7	-0.788773	1
7	-0.0671807	1
4	-1.66332	0
3.25	0.558483	0
5.66667	-0.939857	0
3	0.330664	0
4.5	0.220185	0
6.33333	-1.10681	1
7	1.20432	0
4.75	0.383054	2
5.33333	-0.194391	0
2.66667	-1.30757	0
4	-0.949838	1
5.66667	0.295868	1
3.66667	-0.0485586	1
3	1.27204	0
4.33333	0.652501	0
2.5	-1.36966	0
3.66667	-0.732731	0
6.25	1.18931	1
4.66667	0.389151	0
4.66667	-0.344092	0
6.25	1.26292	1
4.66667	1.0106	0
5.33333	-1.55191	0
3.33333	0.820226	0
7	-1.47996	1
4.5	0.623369	1
6	-2.12305	0
6.66667	-0.164056	0
5.66667	-2.0403	0
6	-1.07633	0
7.33333	0.354392	0
4.66667	-0.248798	0
4.66667	0.268658	0
2.66667	-0.933665	1
5.33333	-0.381917	0
6.5	0.647325	0
2	1.15689	1
4.66667	-0.858289	1
6	1.23504	0
5.33333	1.22431	0
3.33333	0.241979	0
6	1.40495	0
5.5	0.164509	0
5.33333	-0.688816	0
5.5	-0.165008	0
5.33333	0.385871	0
2.66667	-1.28109	1
2.33333	-0.459291	1
4.33333	-1.06341	0
3.75	-0.978402	0
0.333333	-1.74344	0
3	1.34811	0
3.66667	1.86601	0
6	0.895817	1
6	0.389261	1
2.25	0.00933493	0
5	1.66075	0
3.66667	0.137226	1
2.5	-0.612687	0
5	0.498717	0
7	-0.0669172	1
5	-0.792292	0
6	0.6829	1
6	1.241	0
7.33333	-0.716889	1
4.75	-1.04605	0
3.5	0.0184747	2
6	-0.673441	0
2.75	-0.808001	0
5.33333	-1.48694	0
4.66667	-1.0923	0
3	-0.807235	1
6	-0.800198	0
7.25	0.576583	0
3.75	0.444887	0
4.33333	0.0310564	0
4	0.219377	0
4	-0.820171	0
4.33333	0.938188	0
5	-1.60403	1
6.5	0.375047	0
3.5	0.42894	0
5	0.765831	0
2.5	-2.22243	0
1.33333	0.828103	1
7.75	1.01291	0
6	1.4848	1
4	-0.871776	0
3	0.449491	0
4	1.25129	0
4.33333	-0.667398	1
4.33333	0.217293	0
4.66667	-1.16283	1
5.33333	-0.383529	0
1.33333	-0.792455	0
3.75	0.92806	0
4.33333	-1.63193	0
5	0.357635	1
5.66667	1.0593	0
2	0.142858	0
5.25	-0.274435	0
4.66667	-1.63279	0
4.33333	-1.70948	1
6.33333	0.441582	1
6.33333	-0.688262	0
7	-0.448584	0
7	-2.43768	0
5.66667	-0.874079	0
7.25	0.449926	0
6	0.753324	0
6.66667	-0.130796	0
4.5	-0.417329	0
6.33333	0.429916	1
5	0.176195	0
5	-0.721141	0
4.25	0.102953	1
6	-0.087526	1
6	-1.04897	1
7	-1.91418	0
6	0.165363	1
4.33333	1.26786	1
2.66667	-0.0958054	0
2	0.15782	1
6.75	-0.774016	0
4	0.171782	0
5.66667	1.31799	0
5.33333	-0.128442	1
6.33333	-0.912305	0
5.66667	1.52975	0
5	1.42538	0
3.33333	-0.891372	0
5.33333	-0.225544	0
6.33333	0.201171	0
2.75	-0.380198	0
4.66667	0.0420139	0
6.33333	1.07626	1
7	0.675978	1
3.33333	-0.931034	0
2	0.373291	0
5.33333	-1.52083	0
4.66667	-0.415679	0
7.5	0.0930227	0
5.25	-1.31729	0
1.5	0.156017	1
5	0.29735	0
5	-0.180893	0
5.5	0.611566	0
2.75	-1.16671	0
2	1.14188	0
5.33333	0.714058	0
2.33333	0.573019	0
4.66667	-0.285608	0
7	-1.05465	0
5	-0.432786	1
5.77778	-0.346752	0
3	-1.20945	0
4.5	1.19248	0
4.5	-0.840484	0
2.66667	-0.0563431	0
2.33333	-1.05749	1
6	-1.17469	0
5	0.762873	0
4	-0.884831	1
5.33333	-1.115	0
6.25	-0.934386	0
5	1.4712	0
4.66667	-0.567614	0
5.33333	-1.13658	0
4.66667	-0.785991	1
4.66667	-0.00952204	1
4.5	0.565134	1
2.33333	2.17859	0
7.25	-1.21991	0
4.75	-0.526562	0
5	-0.438122	0
2	0.89907	0
5	-1.60647	1
6.5	0.290531	0
4.66667	0.297315	0
4.66667	1.05995	0
6.25	1.31073	0
5.33333	-0.683733	0
5.66667	-0.814341	1
4.66667	1.0909	1
7	-0.00611441	0
4.33333	0.541399	0
6.33333	0.788193	0
6	-0.496365	1
3.25	-1.52442	0
5.5	0.633857	0
5.5	-0.428655	0
3.33333	0.736309	1
4.25	-1.89757	0
5.75	-0.365793	0
4.33333	0.792729	1
5.25	-0.227125	0
4.33333	1.03939	0
4	0.236426	0
4.33333	0.711969	0
3	-0.690546	0
6.33333	-0.176209	0
1.75	-0.826524	0
4	1.51118	0
3.75	1.48586	0
6	-0.593453	0
6	-0.0958268	0
4	-2.04924	1
7.75	0.739543	1
1	0.77908	1
6	0.0926939	0
7.33333	0.120479	0
4.75	0.209018	0
5	1.06384	1
3.66667	0.321403	1
3.66667	0.105211	0
7.33333	0.599295	0
6.66667	0.82947	1
2.75	-0.94016	0
5.33333	0.354241	0
5.5	-0.465686	1
4	-0.348688	0
7	0.090593	0
3	0.952405	1
3.33333	0.379027	0
6.33333	-0.294184	0
5	-0.62182	0
3.5	0.0410606	0
2.33333	-0.395864	1
4.66667	1.3551	0
5.66667	2.42916	0
5.75	0.558186	0
4	-0.478601	0
3	-1.16271	0
6.33333	-0.158275	0
3	-0.930338	0
4.66667	-0.190662	0
3.66667	-0.674708	0
5.75	1.11382	0
3.75	-1.17545	0
5.25	1.0241	0
6	-0.00168647	0
3.33333	0.0490913	0
3.66667	-0.505754	0
6.33333	-1.15604	0
5.25	1.34579	0
5	-0.595044	1
4.5	1.32087	0
7	-0.546668	1
5	-0.043985	0
4.33333	-0.294748	0
5	1.00831	0
3	-1.14042	0
2.5	0.187685	0
2	0.458162	0
4.42857	0.20457	0
2.66667	-0.684079	0
4.33333	0.0753001	0
3.5	-0.262321	0
4.33333	1.51328	1
5	0.979334	0
1.66667	1.90336	1
5	1.45249	1
3.33333	0.016676	1
6.66667	0.886614	0
5.33333	-0.815595	0
6.66667	1.16938	0
4	0.312928	0
6.33333	1.47808	0
2.33333	0.224664	0
5.25	-0.71592	0
4.66667	-0.663119	0
2.25	1.22089	1
6	-0.38561	1
5.66667	-1.54284	1
3.33333	-0.854352	0
3	-0.831955	0
3.5	0.140255	1
4	0.565736	1
6.66667	0.29057	0
5.25	-1.22072	1
3.66667	-0.637715	0
4	-0.411355	0
6.33333	-0.525334	0
6	0.463267	0
3	-0.756849	0
5	1.33402	0
5.66667	-1.3608	0
3.25	0.297766	0
2	0.763407	0
7	-0.534932	0
5.66667	0.630994	0
6.66667	-1.42459	1
4.33333	0.369251	0
6.75	0.894885	0
6.5	1.0186	0
5	-0.2458	0
6.5	-0.532702	0
6.33333	1.25582	1
6.66667	0.144941	0
7.33333	-0.329847	0
7	0.971033	0
5	0.718869	1
5.66667	2.36116	0
3.5	-0.128559	1
7.66667	-1.59619	1
4.66667	0.843692	0
5.33333	-2.45375	0
3.25	1.35532	0
4.75	-1.59152	0
4.66667	-0.0287988	0
6	-1.38372	0
1.5	-0.923154	0
6	-2.4526	0
6	-0.722287	0
2.66667	-0.0540621	0
5.33333	-1.04842	0
2.33333	0.0850711	0
5.33333	-0.492496	0
3.33333	0.118425	0
5.33333	0.744262	0
6.66667	-1.96397	0
4	-0.0149968	0
4.33333	-1.23823	1
6	-0.244533	0
6.33333	-0.130361	0
7	0.0377046	0
5.75	-0.804179	0
6	1.44591	0
2.5	0.170841	0
5	0.536399	1
7.66667	1.02683	0
3.5	-0.31877	0
3.33333	-1.45972	1
6.33333	-1.29094	0
7	0.361147	0
4.33333	-1.65233	0
6	1.49629	0
7	-0.226864	0
7	-0.0796112	1
3.33333	-0.697081	1
5.5	1.56866	0
2	-0.491363	0
2.66667	0.0250213	1
3	-0.789778	0
3.5	0.198036	1
2.33333	0.379801	0
4.66667	0.482707	1
4.66667	-0.944846	0
7	0.616743	0
3	0.231107	0
5	0.729041	0
4	0.45193	0
6.5	-0.826537	0
7	0.492041	0
7	1.14941	1
5.66667	-0.367212	0
3.5	0.56072	1
4.5	-0.327188	0
6.75	-1.72642	0
4.66667	-0.74902	0
3.75	-0.738982	0
5	-0.283691	0
3.25	-0.923633	0
2.5	-1.11851	0
6	0.220525	0
6	-1.15897	0
8.5	0.612549	0
2.66667	-0.831089	1
7.33333	1.34571	0
4.88889	0.154793	0
4	-0.670335	1
2.33333	-0.179758	2
2.66667	-0.764348	0
3.33333	-0.936442	1
5	1.78774	0
4	-0.648627	1
4	0.545554	0
2.5	0.128267	0
3.33333	0.572992	1
6	-0.45391	0
5	0.282574	0
5.33333	-1.00468	0
3.5	0.932998	1
6.66667	-0.993794	0
2	0.542081	0
4.33333	-0.858672	0
4	1.18398	0
4.33333	-1.33714	0
1	-0.940312	0
6.33333	1.90011	0
6	-1.23778	0
3.33333	0.969197	1
5	0.27682	0
5	-0.120738	0
3.66667	-0.172855	0
3.66667	-0.508331	0
5.75	1.41396	1
5.25	0.117593	0
5.33333	1.08716	0
3	0.188091	0
3.66667	-0.254962	1
2.66667	0.797374	1
1.33333	-0.832078	1
5.66667	-0.677375	1
4.66667	0.630341	0
3	-1.03917	0
4.33333	-0.931951	0
6	-1.1655	0
4	0.788242	0
6.25	-1.05244	0
4.66667	0.859099	0
7.25	-0.886641	0
3	0.88691	0
6.66667	0.736077	0
4	-2.81757	0
4	-0.0037883	0
3.66667	-0.740522	0
7.66667	-1.3466	0
5.75	-0.00400274	0
4.66667	-1.12071	0
7	0.881134	0
5	-0.514517	0
3.66667	-0.474155	1
4.66667	-1.52085	0
4.33333	-1.02868	0
5.66667	-0.339006	0
4	0.0542	2
3	0.433388	0
5.66667	-1.43424	0
4	0.389716	0
4	-0.786905	0
5.75	-0.422468	0
2	-2.03357	0
5.66667	-1.17234	0
3.75	-0.35558	1
5	-1.17289	0
4	-0.500239	0
4	-1.8148	0
4.33333	-0.955681	2
6	1.11464	0
6.25	-0.145132	0
6.66667	0.154182	1
7	0.195876	0
5	0.0660186	0
4	-0.47841	0
6	-0.876762	0
4	-0.783088	0
5.33333	-0.880557	0
4.33333	0.369169	0
8	1.04041	0
3.66667	-1.68362	1
4.5	-0.882982	0
3	-0.489821	0
3.66667	-2.81458	0
4	-1.31887	0
6	0.360031	0
5.33333	-0.192192	0
5.75	0.429534	0
5.5	0.295555	0
3	1.00109	0
6.66667	-0.505667	0
3.66667	0.791761	0
5	0.42459	0
4.66667	0.0237443	1
5.66667	-0.275818	0
4.33333	0.527015	0
5.33333	-0.67266	0
5.25	1.18811	0
3	-0.951505	1
4	0.254646	0
5	0.213639	0
4.66667	-1.42064	1
3.66667	0.197159	0
4.33333	0.916125	0
6	0.526043	0
6.33333	-0.549659	0
6.33333	-1.50895	0
3	-0.85494	0
5.75	-0.106775	0
6	-1.03914	1
6.5	0.150337	0
3.25	0.066172	0
5.33333	0.706135	0
5	0.463989	0
5	-0.0901031	1
5	-0.824973	0
4.33333	1.79848	0
5	-1.12206	0
5	0.204668	0
2.5	-0.0174008	0
5	0.839088	0
4.25	1.06716	0
3.33333	0.187529	0
3.5	-0.648106	0
3.5	-0.952523	0
5	1.10754	1
4.33333	-1.27872	1
3.75	0.803439	0
6	0.995862	0
5.25	1.30464	0
2.33333	0.0963492	0
2.77778	0.843515	0
6.66667	1.05291	1
3.33333	-1.54438	0
6.33333	0.0326842	0
2.66667	-2.61615	0
7.66667	1.00402	0
3	-0.117431	0
6	-1.02666	1
4	-1.65725	0
5.33333	-0.791248	0
3.33333	-0.428718	1
4.33333	-0.197416	0
2.33333	-1.2596	0
3.66667	0.723952	0
3.5	0.23129	1
6	-0.431681	0
4.33333	-0.683532	0
2.33333	0.340675	0
5.33333	0.179229	0
3.5	1.65528	0
5.66667	-0.536511	1
3.66667	2.05401	0
3	0.717907	0
6	-0.840301	1
6	0.322819	0
3.33333	1.59424	0
5	-1.00759	0
6	-0.271059	0
6	0.232719	0
4.66667	-1.03493	1
5	-0.475502	1
4.5	-0.875534	0
6.33333	0.604558	0
4.66667	0.60037	1
3.66667	0.342982	0
4	-0.685396	1
4.66667	0.360807	0
2.5	-0.925015	0
3.5	0.268198	0
4.5	0.614118	0
6.66667	0.0784389	0
5	-0.285626	1
4	0.728539	0
4	-0.603113	0
4.75	0.621651	0
6.33333	-1.14828	0
4.33333	-0.27392	0
2.66667	-1.22105	1
3.66667	-1.92756	0
4	-0.966261	0
6	-0.00101532	0
6	-0.744058	0
1	-0.443082	0
4	1.6322	1
5.33333	1.22443	1
4	0.295792	0
5	0.844043	0
3.66667	-0.517017	0
7.25	-0.910506	0
4	-0.994402	0
6.75	0.307023	0
1.66667	0.764267	1
1	0.433196	1
4	-0.934761	0
4	0.879038	0
4	0.650151	0
1.66667	0.900691	0
6.5	-0.144143	0
3.5	0.0136882	0
4	-1.54725	0
4.75	0.497066	0
5	1.60009	0
4.66667	0.687202	0
4.5	0.247581	0
3	0.17141	0
2.75	-0.709122	0
4	-0.312055	0
2.5	-0.594489	0
1	-0.102069	0
4.5	-0.669621	0
4.66667	0.368208	1
5.75	1.32329	0
5.33333	1.12371	1
4.66667	2.41021	0
5.66667	1.38714	0
6.66667	1.48543	0
5.66667	1.22389	0
6	-1.18091	1
2.66667	0.69468	0
4.5	-0.317688	0
3.5	0.137061	0
5.25	0.254817	0
4	-0.785068	0
2.25	-0.240091	0
3.33333	-0.742373	1
6.66667	-0.7525	1
7.25	2.10503	0
5	-0.210449	1
4.5	-0.248831	0
3	-1.37248	0
3.33333	0.818712	0
3.33333	0.592601	0
2.11111	-0.379337	0
3.66667	-0.651348	0
4.75	-0.76955	0
4	0.156469	0
5.33333	0.26604	0
5	0.139523	0
4.5	-0.367759	1
5.66667	-0.420419	0
3.33333	-1.70876	0
1.33333	0.374151	0
3.66667	-0.319392	0
4.66667	-0.765758	0
5.33333	0.387531	0
5.33333	-0.491637	0
6	0.710095	0
4	-1.04781	1
5.66667	0.432242	1
6	0.522555	1
5.33333	1.74965	0
4.75	0.0105126	1
5.33333	-0.439374	0
4.33333	0.369398	0
4	0.116384	0
6.75	1.50124	0
4.66667	0.859423	0
4.66667	-0.569835	0
5	2.01701	0
3.66667	1.33176	0
5	0.728765	0
2.5	-0.22586	1
5.75	-0.961632	0
5.66667	0.470707	0
6.25	-0.598051	1
6.25	-0.0708214	0
4	-0.347647	0
4.75	1.50216	0
3.66667	-0.473211	0
5	1.78519	0
4.66667	0.151837	0
3.33333	2.4572	0
5	-0.355182	0
6	0.179549	1
4	0.18192	0
5.75	0.0963796	0
7.33333	-1.22525	1
3	-0.677485	0
4	-0.548508	0
6.66667	2.77534	0
5	-0.919107	0
4.33333	-0.697828	0
2	1.00693	0
7.25	-0.336355	0
4	-0.410836	1
5.66667	-1.70312	0
3.66667	0.747455	0
4.66667	-0.242212	1
6	-0.416414	0
4.5	-0.627697	0
2	-0.533247	0
3.5	0.0840307	1
5.33333	-0.524621	0
4.66667	0.0853088	0
6	-0.244832	0
6.5	-0.322807	0
4	-0.0327047	0
3	-0.388788	0
6.75	0.608772	0
5	0.852913	0
5.66667	0.62863	0
4.75	0.670392	1
5	-1.71101	0
4.5	1.48315	1
6	0.449265	0
4	-2.05234	0
4	1.34402	0
2.66667	-0.904337	1
4.5	0.219105	0
5	-0.633991	0
5.33333	-0.285759	0
3	-0.235289	0
5.66667	-0.890618	0
4.66667	1.32189	0
4.66667	1.55963	0
5.5	-1.11036	0
7.25	-1.18907	0
5	1.23667	0
4.33333	-0.800842	0
4.5	-0.274116	1
5	0.799348	0
8.25	0.555049	1
4	-0.620802	1
4.66667	-1.88893	0
3.66667	1.20484	0
7.66667	-0.0998343	0
4	-1.22313	1
3.5	-0.463279	0
4.66667	-0.993259	0
2.75	-0.26883	1
4.33333	-0.228545	0
5	-0.794361	0
4.33333	0.405343	0
4	-0.0596412	0
6	1.20652	0
5.33333	0.478342	0
5	-0.239858	1
4	-1.92568	1
1.77778	-0.254274	0
5	-0.702461	1
3	0.415322	2
3.33333	0.00702936	0
4.5	-0.120714	0
7	-0.775769	0
0.666667	-1.99184	0
3	1.84814	0
5	0.26833	0
6.33333	0.905287	0
5.5	1.45825	0
4.75	0.149982	0
5.75	-1.82719	0
2.75	-0.37129	1
3.66667	1.07967	1
4.33333	-0.854322	0
5	-0.977422	0
3.66667	0.360107	0
3	-1.33788	0
6.33333	-0.536348	0
4.33333	-0.204814	0
7	1.28353	0
3.75	0.0820788	0
5	0.479211	1
3	-1.30976	0
6.5	2.42732	0
6	0.633084	0
4	0.272933	0
3.66667	-0.150525	0
3	0.187999	0
3	-1.68524	0
5.66667	-0.082185	0
4	-1.39224	0
3.5	1.17733	1
4	-0.07426	2
6.5	1.54157	0
6.25	-0.0589038	0
5.66667	2.03791	0
4	-2.10029	0
5	-0.215814	1
2.66667	-1.37812	0
5	-0.151043	1
6.33333	-0.133085	0
1.33333	-0.988111	0
5.25	-0.542963	0
5	1.41062	0
3.66667	-0.319094	0
2.75	-0.652486	0
4	1.30592	1
4.66667	0.828526	0
6.66667	1.97133	0
6.22222	-1.81634	1
1.66667	-0.253266	0
2.66667	-0.29402	0
6.66667	1.70589	1
5.33333	0.841369	1
5.33333	-0.54476	0
4.66667	0.814815	0
5.66667	0.427355	0
4.33333	0.15229	0
6.66667	-1.02494	0
5.33333	0.557522	1
5.5	0.888964	0
2.33333	0.280568	0
4.33333	0.730059	0
6.25	0.323743	0
5	0.4726	0
6	-0.332577	1
3.5	-0.442822	0
3	0.402052	0
2.66667	0.365518	0
5	0.424011	1
5.25	-0.0425741	0
6	0.971094	0
4	-1.28039	0
4	-0.418028	0
1.66667	0.383906	0
1.66667	0.070212	0
2.66667	0.397135	0
5	-0.410025	1
7	-1.89608	0
5	0.352754	0
5.25	-0.787271	1
5.25	-0.814198	1
3.5	0.702778	1
4.66667	-0.0788073	1
6	-0.120925	0
6	0.889958	1
4.33333	0.199783	0
5.66667	0.521616	0
6	-0.366653	0
6	-0.474976	0
8.66667	-0.980064	2
2.75	0.0491508	0
4.33333	0.527788	0
6	-1.01022	0
6	0.933566	0
4.25	-0.425501	0
3.66667	0.470284	0
6.25	1.29586	0
2.33333	1.10251	1
4.66667	0.598093	0
4.33333	1.5167	0
5.66667	1.41216	0
4.66667	0.175983	0
3.33333	-1.49201	1
3.66667	-0.795749	0
4.33333	0.515342	0
1.33333	0.250322	1
4.66667	1.11087	0
4.5	-0.814261	0
6.66667	-0.463033	0
3.66667	-1.83574	0
7	-0.699231	0
5.5	2.02292	0
4	0.593406	0
3.5	0.169494	0
4.33333	-0.101014	1
5	-0.337138	0
3.33333	0.68393	1
2	-1.25703	0
4.66667	-2.49026	0
6	0.670035	1
2.66667	-0.125429	1
7	0.342566	0
6	2.10563	1
2.33333	-0.298995	0
7.25	0.135702	0
5	1.10113	0
4.33333	-0.95056	0
5.25	0.961062	0
6	-2.16738	0
7.75	-0.612495	0
7.5	1.01885	0
6.66667	0.712836	0
4.66667	-1.56131	0
3	-0.204622	0
4.66667	0.212298	0
6.33333	0.73592	1
6.33333	-1.41455	0
6	1.11118	0
5.33333	-0.489342	1
7.77778	-0.349102	0
3.33333	-0.0940162	1
5.5	1.9709	0
3.66667	-0.878502	0
7.33333	0.0397413	0
3.5	-1.30036	0
8	0.987628	0
5.33333	-0.040843	0
2.75	-1.1535	0
5.75	-0.73679	0
2.5	-0.241568	0
3	0.0452362	0
3.25	-1.02803	0
4.33333	0.135302	0
5.33333	0.660643	0
5.5	1.86088	0
5.25	-0.900895	0
3.5	-1.64	1
3.5	-1.60024	0
5.5	0.108476	0
6.5	-1.6869	0
7.66667	-0.511361	0
3	0.841685	0
3.5	0.212741	0
4.66667	0.00902974	0
4.66667	-0.895792	0
6	0.495326	0
5	-0.594068	0
5.66667	0.481513	0
6.33333	-1.03744	0
2.33333	0.287611	1
4	-0.635908	0
5	-0.291615	0
4	-0.56147	1
4.75	0.145237	0
3.66667	0.441712	0
7	0.847818	0
3.66667	0.569851	0
3.25	-0.554379	0
3.66667	1.23803	1
1	-1.75798	1
4.66667	-0.914082	0
4.33333	-2.18854	0
6.66667	0.541797	0
4.66667	1.58704	0
7	-1.99894	1
5	-1.22404	0
3.33333	0.348494	1
3.33333	-0.43827	0
3	-2.08423	0
3.5	0.431751	1
4.66667	-0.0890849	0
3.33333	-1.1372	0
4	1.51732	0
4.33333	-1.22525	0
5.66667	0.0309452	1
5	-0.569238	0
6	1.37199	0
4.66667	0.615109	0
3	-0.0638351	0
6.33333	0.529556	1
3	-0.623223	1
3	0.84269	0
5	0.885695	0
3	-0.62876	0
3	0.446395	1
6	-0.915488	0
6.33333	0.38979	0
4.33333	-0.260181	0
4	0.290381	0
2.5	0.953009	0
3.25	-0.716072	0
5.33333	-1.17847	1
6	-1.45518	0
2.66667	-0.257872	1
6.25	0.930128	0
4	1.15649	0
7	-0.246881	0
5	1.03992	0
4	0.602005	0
3.33333	-0.485531	0
7.25	-1.37908	0
5.5	-0.59281	0
1.66667	-1.76646	1
4	-1.22212	0
5	-0.819391	0
4.75	-0.656555	0
5	-1.34091	1
5	1.23038	0
3.5	-0.567928	0
5.66667	1.46473	0
6	0.101449	0
3	-0.975643	1
4.66667	-0.682338	0
2	1.10294	0
3.75	0.0282021	0
3.66667	-1.22169	0
1.66667	-0.697577	0
5.33333	0.516328	0
5.25	-0.456911	0
2	-0.638226	0
6	-1.2882	0
4.33333	-0.0274293	0
3	0.121488	0
6.25	0.374693	0
3.5	0.685179	1
5.66667	0.25389	1
4.33333	-1.75116	1
4	1.85286	0
6	0.375326	0
1.5	0.379667	1
7.5	-1.2246	0
6.25	0.510614	1
5.75	0.890636	0
2.66667	0.223588	0
4	0.0834656	0
5.33333	-0.0345472	1
2.66667	0.0670555	0
5.5	-0.289631	0
6.5	0.607179	0
4	-1.16004	0
3.25	0.0733795	0
6	0.698102	1
1	-0.181352	0
5.5	1.62042	0
6	-0.690947	0
5.66667	-0.0430143	0
4.5	1.13009	1
3	0.387386	0
4.66667	-0.457208	0
5	0.147085	0
4.5	-0.401156	1
2.66667	-1.57645	0
4.66667	0.675582	1
5.33333	1.07092	1
4.33333	1.16916	0
5.66667	0.349028	1
5	0.0873958	0
5	1.58001	0
4.25	0.534947	1
4.66667	1.53181	0
3.66667	0.132208	0
5	-0.260746	0
2.33333	2.52854	0
6	-0.0601308	0
3.5	-0.019732	0
4.66667	1.45737	0
2.25	-1.5854	0
4.33333	-0.316342	2
3	2.93731	0
4	-1.26089	0
6	1.22954	0
5	0.969472	1
2.25	-0.374337	0
4	0.552599	0
4.33333	-0.731036	1
2.66667	0.647547	0
3.66667	0.757361	1
5.44444	1.0336	0
8	0.152068	0
4.25	0.211251	0
6.33333	-0.053637	1
5	0.807586	0
4.66667	-1.77497	1
3.33333	0.0433788	0
4.66667	0.654658	0
6	-0.102365	0
4.66667	0.534687	0
3	-0.487925	0
2.66667	0.530268	0
5.66667	1.50632	0
6	0.406384	0
5.33333	-0.482852	0
6.5	-0.768955	0
6.25	-1.34566	0
7	-0.123961	0
5	-1.43415	0
2.33333	-0.20855	0
5	1.37312	0
3.66667	0.033816	0
2.25	-0.35053	0
3.75	-0.79029	1
5.33333	-1.11528	0
2.25	-0.863021	0
1.66667	-0.959325	0
3	-0.884911	0
4.66667	-0.624034	0
4	-1.01863	0
5	0.885921	0
5.75	0.551886	0
5.25	-0.203197	0
3.25	0.654147	0
3	-1.16215	1
4.5	0.708539	0
3	-0.321557	1
5	0.0542219	0
4.33333	-0.296425	0
6	-0.116787	0
6	-2.17752	0
4	0.116351	0
5	-0.36391	0
3	-0.167997	0
3.33333	1.01757	0
5.75	0.849473	0
6.33333	1.25195	0
4	-0.189229	0
6	0.256821	0
5	-1.16841	0
2	-1.33189	0
2.33333	-0.21091	0
8	1.72772	1
5	-0.930159	0
1.33333	0.191041	0
3.25	0.720977	0
4.33333	-0.418326	0
4.66667	0.398754	0
5	-1.22942	0
5	0.512177	0
2.33333	-2.02328	0
3.25	0.950303	0
3	-2.65967	0
2	-0.329935	0
3.66667	0.0531168	1
1	1.08466	0
5	0.64249	0
3.33333	-0.065171	1
3.5	-1.28394	0
2.33333	-0.130871	1
4.33333	-0.699419	1
3	1.04158	0
4.33333	0.241972	0
5	-1.79231	0
8	0.418085	0
6.66667	2.38901	1
3.33333	0.354014	1
6	1.39404	1
4.5	-0.485863	0
5	-0.795824	1
7	1.39437	0
4	-0.334516	1
7.66667	-0.8623	1
4.5	-0.06085	1
5.33333	0.0297678	0
4.33333	-0.523108	0
6	1.1317	1
4.75	0.490806	0
4.66667	-0.0579398	0
2.75	-0.129387	0
6.75	2.13388	0
5.25	-2.11351	0
1.66667	1.06787	0
7	-0.0291564	0
5.5	0.11804	0
4.33333	0.205004	0
3.66667	-0.682158	0
6.66667	2.85081	0
3.33333	0.521803	0
1.33333	-1.12628	0
3.66667	0.686269	0
5.75	0.298451	0
6.66667	-0.0995236	0
3	-0.70522	0
6	0.961193	0
1.25	-0.82904	1
2.5	0.0696299	0
2.66667	-0.655261	1
4.5	0.379956	0
6.5	1.22019	0
6	-0.565196	0
3.66667	-1.25331	0
4.66667	0.199712	1
3.66667	-0.636637	1
5.5	0.858112	0
5.66667	0.98824	0
4.66667	-0.781022	0
3.25	-0.0650695	0
7.33333	0.632234	0
4.66667	-0.637577	1
5	-1.2238	0
2.66667	-2.19031	0
3.5	1.21653	0
2.66667	0.839423	1
7.25	1.75763	0
7.66667	-0.895461	0
2	0.00945848	1
3.5	0.970294	1
3.66667	-0.736482	1
3	0.296619	0
5.66667	-0.0267113	0
4.33333	2.40534	1
5.66667	-0.855744	1
6.66667	-0.46885	1
4	-0.437693	0
7	-0.315719	0
7	0.860329	0
5	0.396979	0
6	0.509902	0
7.66667	-0.112125	0
2	1.18916	0
4.75	-0.0966352	0
6.25	1.23372	0
7	-0.84233	0
4.25	1.07653	0
4.33333	0.693304	0
5	-0.713182	0
7	0.543266	1
6	0.434089	0
4	0.606451	0
4	0.555056	0
6.5	-1.03495	0
4.66667	0.375734	0
3.33333	1.18966	0
3	-0.268967	0
3	-0.411289	0
4	0.265478	1
3.66667	-2.34032	0
3.33333	0.92479	1
4.33333	-0.441144	1
3	-0.736795	0
4.33333	-1.32861	0
4.66667	0.0832813	1
6	-0.635558	1
7.33333	-0.425583	0
4.5	0.0157974	0
2	-0.719342	0
4.25	-0.235357	1
5	-0.129029	0
3.75	-1.66752	0
4.66667	-0.042787	1
3.33333	-0.0341689	0
5.25	-0.0033959	1
8	0.257831	1
5.33333	-0.4484	1
3	0.38031	1
4	-0.0564294	0
6.75	-1.59405	0
1.66667	-0.12997	1
5.33333	2.84214	1
5.25	-0.614925	0
5	0.130682	1
6	0.761575	1
5.33333	0.16873	0
5.33333	-1.14899	0
4.66667	0.711774	0
6.33333	1.28862	0
5	0.28783	0
1.33333	0.884125	0
5.66667	-2.32434	1
4.25	-1.37163	0
6.33333	-1.07199	0
4.25	-1.72727	1
2.33333	-0.21128	1
5.5	0.360182	0
4.66667	-0.14722	2
4	-0.497288	0
5.66667	0.350939	0
4.33333	-0.369689	0
3.66667	0.0293356	0
5.66667	-1.74385	0
6.33333	0.287818	0
4.66667	1.89936	0
6.75	-1.34737	0
4	0.427906	1
2.75	0.311584	0
7.33333	-0.946239	1
4.66667	-1.98404	0
2.33333	-0.0194113	0
4.66667	0.847066	0
5.66667	0.186881	0
3.66667	0.113773	0
4.22222	0.611675	1
5	1.03638	0
6	-1.79564	0
5.33333	0.273762	0
5.66667	-1.07175	1
2.66667	-0.312376	0
7.33333	0.0408481	1
7	0.414115	0
5.33333	1.06483	0
2.66667	0.787493	0
4.33333	-0.241986	1
2.25	0.371506	0
2.66667	0.690012	0
1.5	-1.24755	0
6	-0.132563	0
3.25	-1.2369	0
4.5	0.052182	0
2.66667	-0.337555	0
6	0.274533	1
5.75	0.0856624	1
5	-0.564867	1
4	0.0988885	0
4.33333	1.00626	0
4	1.08409	1
6	0.90099	1
6	-0.954526	0
6.25	1.27685	0
4	-0.45533	0
4.33333	2.40205	0
4	0.606598	0
4.66667	1.07396	0
4.5	-0.583684	0
7	1.13705	0
6.33333	0.610433	0
4.66667	0.151837	0
4	1.10921	0
3	0.167116	1
4	0.476735	1
1.66667	-0.50439	0
3.33333	-1.09057	0
6.33333	-1.30637	0
6.5	0.0131227	1
4.5	0.643339	0
6	0.535924	1
6	-1.21593	0
4.66667	-1.14723	0
4.66667	0.613297	0
5	0.759328	0
5	-0.614275	0
2.5	-0.0880184	0
6.66667	1.13162	1
4.66667	-0.0556045	0
6	-0.0438373	0
1	-0.641447	0
3	-1.91005	0
4	0.59468	0
5.33333	-0.698759	0
5.33333	-1.43697	0
2.66667	1.57362	1
4.33333	-0.111374	1
3.66667	-1.20371	0
2.33333	0.668026	1
5	-0.906741	0
6	-0.271161	1
5.75	0.0619969	0
4.5	-0.710884	0
4.66667	0.564961	1
4	-0.537815	1
5.33333	1.13844	0
6.5	0.425909	0
5.5	1.30138	1
6.5	1.72859	0
5.5	0.146112	0
4.5	0.423864	0
4	-0.0187334	0
7	1.37177	0
4.66667	0.543518	1
5.5	0.143151	0
4	0.204569	0
4	0.0789462	0
4	0.37773	1
3	-0.911468	1
4	-0.585163	0
5	0.719375	0
3	-0.100585	0
4.5	-0.0313468	0
6	-0.678452	1
5	1.18861	0
7	0.409341	0
5	-0.323764	0
6	0.121707	0
4.5	-0.477345	2
3.5	-0.736766	0
3.5	-0.300618	0
5	0.414675	0
5	0.650089	1
5.5	0.123896	0
2.66667	-0.22614	2
4.33333	0.0917488	0
3.66667	-0.0620545	0
4.33333	-0.180952	0
4	-1.10844	1
4	-1.56358	0
6	0.990399	0
5.75	1.04698	1
2.33333	0.0601691	0
6	1.43892	0
4.66667	0.284555	0
6	-1.15188	0
4	0.17658	0
4	0.627252	1
4.66667	0.721115	1
1	-0.881889	0
5.25	0.513896	0
5.33333	-0.249218	1
3.75	-0.0641126	0
5	-2.45609	0
5.33333	-0.786956	0
5.5	-0.706078	1
4.25	-0.288615	0
4	0.825174	0
1.75	1.07265	0
2.66667	-1.75077	1
6.5	0.336195	0
6	0.298131	0
4.66667	1.07168	0
2.25	0.247446	0
3.5	1.36292	1
4.33333	-1.26093	1
6	1.42219	0
5.5	-1.1325	0
7.33333	-0.928483	1
4.25	-0.334625	0
6	-1.60989	0
5.66667	-1.38892	0
7	2.17687	0
3.33333	-0.870746	0
5.66667	-0.0909279	0
4.75	-0.783057	0
4.75	-0.463698	2
4	0.381454	0
7.66667	-0.231207	0
3.25	-0.978018	1
3.5	-1.25082	0
5	-0.085805	1
5.25	0.0984525	0
3	-1.01667	0
2.25	1.2839	0
3.66667	-0.058886	0
4	0.980803	0
5	0.723052	0
5.33333	-0.915742	1
3.75	1.67815	0
6.66667	-1.45131	0
6.22222	0.693487	1
2.33333	-1.31352	0
4	0.91761	0
3.5	1.10592	1
5.66667	-1.09184	0
4	-0.361506	0
5.5	0.30621	1
4.33333	0.184399	1
3.75	-1.66412	1
6.5	0.436387	1
3.33333	-0.251326	0
3	-0.897465	0
6.33333	-0.141859	0
5.5	-0.634564	0
6.66667	-0.639355	2
3.66667	-0.102643	1
3.66667	0.374851	0
7	1.96714	0
4	0.00986444	0
6.5	0.00185603	1
4.5	-0.354941	1
3	0.890948	0
5.66667	-0.174722	0
5.66667	1.57803	0
5.33333	0.0875339	0
4.66667	-0.905517	1
6	1.4009	0
6	-0.602426	1
4.5	-0.290922	0
4	0.0551756	0
4.33333	-1.1869	0
7	-1.05949	1
2	-0.540589	0
3	-2.09088	1
6.25	-0.33126	1
5	-0.805447	0
2.66667	-0.576236	1
6.66667	-1.63442	0
3	-0.533982	0
5.25	0.242276	0
4.5	-0.960151	0
4	0.629219	0
5.33333	2.08182	0
3.33333	0.156789	1
5.5	1.79189	1
5.66667	-0.112388	0
2.5	-0.0348322	1
4.66667	2.07168	0
3	0.10952	0
3.33333	0.121965	0
5.5	0.35998	0
4.33333	-1.27898	0
2.33333	0.0224463	0
5.66667	0.834299	0
3.5	0.040281	0
2.33333	0.571832	0
3.66667	-0.555466	0
3.25	-0.304417	0
7	0.962663	1
4	-0.408878	0
5	-0.73771	0
5.33333	0.441071	0
3.66667	-1.04514	1
4.75	-0.379015	1
5.33333	0.893991	0
3.33333	0.803009	1
5.33333	-0.732502	0
6.66667	-0.00473513	0
3.33333	-1.1524	0
4.33333	-0.213115	0
4.66667	-1.1112	0
5	-0.177029	0
2.66667	0.531803	1
4.66667	-1.35918	0
5.33333	-0.438213	0
3.33333	-0.416482	1
1	-1.5064	1
2.66667	0.516427	0
6.33333	0.772158	0
3.5	-0.620078	1
4	-1.65696	0
6.33333	1.45322	0
3.75	-0.460352	0
5.33333	0.0335164	0
7	-0.0590883	0
2.33333	-1.59983	0
5	1.48833	1
4.66667	0.461394	0
6.33333	-0.19287	0
4.33333	-0.939113	0
4.66667	1.54684	0
4.66667	0.699129	0
4.33333	-0.251548	1
4	-0.503928	0
4.66667	-0.581995	0
3.75	-0.145425	0
7.5	1.17143	1
5	0.79357	0
5	-0.197809	1
4.66667	0.101624	0
4.33333	0.973779	0
6.33333	-0.310092	0
7	-1.15392	0
4.66667	1.81794	0
4.66667	1.85057	1
6	-0.452341	1
3.33333	0.433198	0
3	-0.231212	0
4.33333	0.160191	0
4.25	-0.130229	0
4.66667	-1.22463	0
4.66667	1.2212	1
5.75	-1.60856	0
6	-3.32307	1
6.5	1.1457	1
4.75	0.0380313	0
2.66667	1.30639	0
3.33333	0.279188	0
4.5	1.08911	0
5.25	0.510372	1
6	-0.174491	0
2	-0.633175	0
6.66667	-1.26426	1
3.33333	0.247728	1
2	-1.55444	0
4	0.503239	1
5.66667	-1.5129	0
3.66667	-1.84182	0
4.66667	0.373705	0
5.66667	0.237508	1
3	1.14121	0
6	-1.64521	0
5.25	0.5331	1
3	0.444194	0
2	-0.129085	0
2	-0.304665	1
5	-0.904139	0
6.66667	-1.52988	0
5	-0.0817489	1
4.66667	0.819186	0
4	0.764953	1
4.66667	-1.99204	0
5	-0.348035	0
3.33333	-1.14585	0
6	-0.576656	0
3	-0.816463	0
2.66667	0.58456	0
5	1.86777	0
3.33333	-0.757283	1
5.33333	0.486524	2
2.5	-0.421995	1
4.25	-0.271108	0
5.25	0.883163	0
5.33333	-1.13875	0
4.33333	-0.637681	0
2.25	0.182468	1
8	-2.19513	0
5	0.000328605	1
6	0.208825	1
6	0.0956353	0
3.66667	0.857271	0
4.66667	-0.0632398	1
6.66667	-1.85534	0
4.33333	-0.982271	0
5.33333	1.33181	0
3.22222	-3.02077	0
6	-1.46525	1
2.66667	0.19777	0
2.33333	0.358098	0
3.75	0.627923	0
7	-0.0863921	0
4.66667	-0.780647	0
6	-0.272033	1
6.5	-1.14888	0
4.25	0.630982	0
2	0.0229619	0
5.25	-0.396589	0
4	0.177417	0
4.5	0.00241373	0
4	-0.127184	0
6	2.17295	0
5	-0.179743	0
3.33333	-0.846398	1
4.33333	-0.863568	0
5	0.14527	0
4	-0.27862	1
6.33333	-0.407564	1
4	-0.35952	1
2.5	0.226981	1
7	-0.452793	1
3	0.383992	1
3.33333	1.5514	1
5.5	-1.32131	0
4.33333	0.21526	2
5.75	-0.269263	0
2.33333	1.59879	0
6	0.207891	1
5.33333	1.18155	1
6	-0.59516	1
5	-0.828521	0
4.25	-0.539759	0
2.25	0.486688	0
2	1.1541	0
3	0.777943	0
4.25	0.562416	0
4.25	0.618219	0
3.25	0.304097	1
5	-0.0642115	0
5	0.28631	0
7.22222	0.459014	1
6.75	1.34962	0
2.5	-0.65066	0
3.75	0.659741	0
2.33333	0.0304933	0
4	-0.319088	1
3.75	1.74414	0
6	0.425794	0
2.25	-1.03184	0
4.5	0.31671	0
4.25	-1.97511	0
5.5	-0.127198	1
3.5	-0.238076	1
6.22222	-0.378999	0
3.25	0.703735	0
6	1.23029	1
1.5	-0.36725	0
3.33333	0.973219	1
3.75	0.810585	0
4.75	-0.844193	1
4.75	-0.871139	0
4	-1.90377	0
4.25	-0.690946	0
4.75	0.717016	0
5	0.940514	1
3.5	1.20154	0
3	0.486029	0
4.5	-0.6732	0
6	0.61195	0
6.5	0.127463	0
6.5	0.076783	0
2	-1.37059	0
2.75	-0.0114065	1
6	0.344557	0
5.25	0.846957	1
5.25	-1.75061	1
4.66667	0.934033	0
6	1.83404	1
5	-2.6418	0
5.5	0.217139	0
2.5	1.6438	1
2.33333	-0.248619	0
6.5	0.779387	1
2.5	0.449607	0
3.75	0.402361	1
4	1.12567	0
2.33333	-1.14805	0
3.75	0.989937	0
3	0.0115628	1
4.75	-0.185894	0
2.75	-0.593118	1
5	-1.84252	0
5	0.187097	0
4	-1.27582	0
3	0.552543	1
4.66667	0.0303773	1
3.33333	0.17586	0
5	0.0581732	0
2	-2.39483	0
1.33333	0.0108935	0
4.66667	-0.646206	0
3.5	-0.134344	0
3.75	-1.68101	0
4	0.604684	0
5.25	-0.52813	0
3.75	-0.0288118	0
5.25	1.98125	0
4.25	0.404433	0
7	0.0590219	0
2.25	-0.550708	0
4.66667	0.279861	0
3.75	2.05532	0
5.75	0.00975618	0
5.25	1.65405	0
4.33333	0.109669	0
6.75	0.475875	0
5.5	-1.09865	0
6.25	0.237881	0
6	-0.979018	1
4.33333	0.876273	0
5	0.306446	1
7.11111	0.610751	0
3	0.969118	1
2.25	-1.45095	0
3.5	0.0109102	0
2	-1.08333	0
5.375	-0.527477	1
4.25	-0.557181	0
5	0.329434	2
6.25	-1.35932	0
3	0.363015	0
2	0.986015	0
5	0.0309993	0
4.5	0.446871	0
6.66667	2.11418	0
5.25	-0.504339	1
1.33333	0.403315	0
6.33333	0.0874789	0
4.33333	-0.222925	0
3.5	0.349628	1
6.25	-1.4715	2
3.66667	-1.18089	1
5	-1.21494	1
3.5	-0.1466	0
5.33333	-0.490987	1
5	0.486253	0
6.66667	1.54985	1
5.66667	-1.51894	0
7.33333	-0.277349	0
4.5	0.701703	0
3.5	-0.391728	0
4	0.732237	0
2	-0.168752	0
5.5	-0.170285	1
5.33333	0.434491	0
4.66667	1.39786	0
4.66667	-0.588453	2
3.25	-1.53192	0
7.25	0.799203	0
2.25	0.00634552	0
4.66667	-0.508703	0
6.25	-0.83835	0
7	-0.676212	1
5	-0.488996	0
4.25	-0.225082	0
4.5	0.000373518	1
4.5	-2.13187	0
4.5	-0.935327	0
3.66667	0.469431	0
1.5	0.525425	0
5.66667	-0.149779	0
4	-0.0184747	2
6.75	0.945765	0
5.66667	0.590507	0
6	1.13263	1
4	-1.35873	0
6	-0.863461	0
5.5	-0.0424664	0
4	-0.23861	0
3.75	1.73942	0
3.33333	-0.0988773	0
4.75	-0.322632	0
5.33333	-0.337934	0
2	-1.19922	1
3	0.0545333	0
2.5	-0.705134	0
4.25	1.22296	0
4	-1.79414	0
5.5	-0.266552	0
3.75	-0.236349	1
4.25	0.432124	1
4.25	-1.83573	1
4.25	-0.0796772	0
2.5	0.236445	1
6.33333	0.450849	0
4.33333	0.417293	0
5.25	0.670983	0
6.5	0.726057	0
4	-0.0455187	0
1.25	-0.342858	0
6.33333	0.679564	0
2.33333	-0.64772	0
3.66667	-0.164256	0
4.33333	-1.47829	1
2.33333	-0.990618	0
6	-0.360574	1
4.5	0.167584	1
5.75	0.216059	0
1.75	-0.161999	0
3.25	-0.190637	0
4	0.120999	0
6	-1.34584	0
3	0.057909	1
3.5	-1.34561	0
4	-0.491281	0
3.75	-1.2625	0
6	-1.14812	0
4.25	0.651731	0
6.25	0.1068	0
5.75	0.35207	0
1	0.952388	1
2.33333	0.239181	0
6.25	-1.25755	1
4	0.0574971	0
5.5	0.984899	0
5.75	-0.705257	0
3.25	-0.468033	1
4.75	0.0244709	0
4.75	-0.392091	0
5	-1.09331	0
5.25	0.7132	1
3.75	-0.107327	0
1.5	-1.31335	0
0.75	-1.92794	0
2.5	0.477454	0
5.66667	-0.63211	0
3.33333	-0.374204	0
4.25	-0.415382	0
2.66667	-1.2304	1
3.75	0.700999	1
2.5	-1.10788	0
4	-0.757608	0
2.5	-1.32362	1
3	-0.731918	0
2	0.0307559	0
6	-1.76616	0
5.5	0.717304	0
5.33333	0.399266	0
5.33333	0.91873	0
5.75	0.763528	0
5.75	1.0444	0
5	0.215328	0
5.66667	-0.989554	1
1.75	-0.527394	0
3.33333	1.26073	0
5	0.110903	1
5	1.18898	0
3.33333	-0.733423	0
3.25	0.0808731	0
6.5	1.1774	0
2	1.61299	0
4.33333	1.77904	0
4	1.15452	0
3.66667	-0.0872212	0
5.5	-0.326508	1
5.75	-0.764409	1
3.75	-1.49433	0
3.5	-2.45817	0
1.66667	0.647725	0
3.33333	0.706039	0
2.25	0.19539	1
1.5	-0.583435	1
5.25	-0.647393	0
5	0.0684669	0
2.5	0.0517087	0
6	1.19619	0
4.5	1.12889	0
4.5	-1.37775	1
8	1.01396	0
1.5	0.260228	0
4.75	-0.446553	1
6.25	0.476455	0
2.33333	0.0796791	0
6	-0.577036	1
5	-0.221422	0
4.75	-1.1851	1
5.75	0.249223	1
7.5	0.400519	0
3.33333	0.45625	0
5.25	-0.285998	0
4.75	0.770092	0
4.33333	0.616665	1
3.75	-1.89439	0
3	0.487149	0
6.5	1.39639	0
4	1.3761	0
4	-0.240213	0
6	0.551145	0
2.25	-2.10635	1
3.75	2.56879	1
3.5	-0.13628	0
2.5	0.323827	0
4.5	-0.0283148	0
4	0.821627	1
3	-0.027181	0
7	-0.0285814	0
3	-0.252	0
4.25	0.975919	0
3.75	0.0283549	1
2.25	-0.57406	0
4.66667	-0.655668	0
3.25	0.305484	1
5	-0.0749006	1
3.66667	-1.06229	0
5.5	-0.861105	0
5	0.049155	0
4.66667	-0.554493	0
5.25	-0.598089	0
4	0.163792	0
4	0.417742	0
3.5	1.22173	0
4	1.6072	0
4	-1.30873	1
3	-0.564024	0
3.75	0.412903	0
[truncated: 2,216 more rows]
