# Supplementary material for: Interplay of genetic predisposition, plasma metabolome and Mediterranean diet in dementia risk and cognitive function
Source: Nat Med. 2025 Aug 25;31(11):3790–800. doi: 10.1038/s41591-025-03891-5 (PMC12618253; doi:10.1038/s41591-025-03891-5)
Supplement: Supplementary file 8 — Statistical source data. [file 41591_2025_3891_MOESM8_ESM.xlsx]

## Sheet: source_data_fig4a_1
time	auc	anno_predictor
267	0.763775	+~italic('APOE4')
268	0.764049	+~italic('APOE4')
269	0.76429	+~italic('APOE4')
270	0.765123	+~italic('APOE4')
217	0.760969	+~italic('APOE4')
213	0.760312	+~italic('APOE4')
272	0.762693	+~italic('APOE4')
225	0.7609	+~italic('APOE4')
214	0.760634	+~italic('APOE4')
275	0.763032	+~italic('APOE4')
226	0.761123	+~italic('APOE4')
216	0.760465	+~italic('APOE4')
276	0.763682	+~italic('APOE4')
228	0.761588	+~italic('APOE4')
122	0.766257	+~italic('APOE4')
326	0.764174	+~italic('APOE4')
277	0.76304	+~italic('APOE4')
230	0.761426	+~italic('APOE4')
123	0.765841	+~italic('APOE4')
327	0.764225	+~italic('APOE4')
279	0.763172	+~italic('APOE4')
232	0.76185	+~italic('APOE4')
124	0.766194	+~italic('APOE4')
328	0.763512	+~italic('APOE4')
280	0.763225	+~italic('APOE4')
235	0.762385	+~italic('APOE4')
128	0.76625	+~italic('APOE4')
329	0.763908	+~italic('APOE4')
283	0.763471	+~italic('APOE4')
237	0.762681	+~italic('APOE4')
134	0.766164	+~italic('APOE4')
330	0.76412	+~italic('APOE4')
284	0.763959	+~italic('APOE4')
240	0.763134	+~italic('APOE4')
141	0.763229	+~italic('APOE4')
331	0.765177	+~italic('APOE4')
285	0.763878	+~italic('APOE4')
244	0.763994	+~italic('APOE4')
143	0.762868	+~italic('APOE4')
333	0.763557	+~italic('APOE4')
286	0.764558	+~italic('APOE4')
245	0.763642	+~italic('APOE4')
148	0.762825	+~italic('APOE4')
335	0.761882	+~italic('APOE4')
288	0.76503	+~italic('APOE4')
246	0.763558	+~italic('APOE4')
158	0.763439	+~italic('APOE4')
337	0.762185	+~italic('APOE4')
289	0.765295	+~italic('APOE4')
248	0.764117	+~italic('APOE4')
161	0.763837	+~italic('APOE4')
338	0.763052	+~italic('APOE4')
291	0.766697	+~italic('APOE4')
249	0.764348	+~italic('APOE4')
164	0.763697	+~italic('APOE4')
341	0.764041	+~italic('APOE4')
292	0.766467	+~italic('APOE4')
251	0.763524	+~italic('APOE4')
169	0.763278	+~italic('APOE4')
342	0.762961	+~italic('APOE4')
295	0.766421	+~italic('APOE4')
252	0.763611	+~italic('APOE4')
180	0.761256	+~italic('APOE4')
343	0.761642	+~italic('APOE4')
296	0.766908	+~italic('APOE4')
253	0.763656	+~italic('APOE4')
181	0.76159	+~italic('APOE4')
348	0.762475	+~italic('APOE4')
297	0.767062	+~italic('APOE4')
254	0.764074	+~italic('APOE4')
184	0.762223	+~italic('APOE4')
349	0.763538	+~italic('APOE4')
298	0.766902	+~italic('APOE4')
256	0.764451	+~italic('APOE4')
185	0.761794	+~italic('APOE4')
350	0.762239	+~italic('APOE4')
299	0.76668	+~italic('APOE4')
257	0.764895	+~italic('APOE4')
189	0.761885	+~italic('APOE4')
356	0.762942	+~italic('APOE4')
300	0.766212	+~italic('APOE4')
260	0.763328	+~italic('APOE4')
190	0.762456	+~italic('APOE4')
357	0.761163	+~italic('APOE4')
303	0.767612	+~italic('APOE4')
261	0.76358	+~italic('APOE4')
198	0.762283	+~italic('APOE4')
358	0.760498	+~italic('APOE4')
305	0.766829	+~italic('APOE4')
262	0.763413	+~italic('APOE4')
204	0.760532	+~italic('APOE4')
359	0.761894	+~italic('APOE4')
306	0.765056	+~italic('APOE4')
263	0.763004	+~italic('APOE4')
207	0.761722	+~italic('APOE4')
361	0.760593	+~italic('APOE4')
308	0.766601	+~italic('APOE4')
264	0.762929	+~italic('APOE4')
209	0.761671	+~italic('APOE4')
374	0.760852	+~italic('APOE4')
310	0.765269	+~italic('APOE4')
265	0.763357	+~italic('APOE4')
210	0.760874	+~italic('APOE4')
375	0.758692	+~italic('APOE4')
311	0.765656	+~italic('APOE4')
266	0.763731	+~italic('APOE4')
212	0.761145	+~italic('APOE4')
378	0.758906	+~italic('APOE4')
313	0.766047	+~italic('APOE4')
323	0.764745	+~italic('APOE4')
318	0.766208	+~italic('APOE4')
324	0.763288	+~italic('APOE4')
319	0.766002	+~italic('APOE4')
325	0.764532	+~italic('APOE4')
321	0.767507	+~italic('APOE4')
217	0.764025	+~italic('APOE4')~+~PRS
213	0.763404	+~italic('APOE4')~+~PRS
225	0.763989	+~italic('APOE4')~+~PRS
214	0.763642	+~italic('APOE4')~+~PRS
226	0.764113	+~italic('APOE4')~+~PRS
216	0.763503	+~italic('APOE4')~+~PRS
228	0.764711	+~italic('APOE4')~+~PRS
122	0.769177	+~italic('APOE4')~+~PRS
326	0.767712	+~italic('APOE4')~+~PRS
277	0.765723	+~italic('APOE4')~+~PRS
230	0.764587	+~italic('APOE4')~+~PRS
123	0.768687	+~italic('APOE4')~+~PRS
327	0.767909	+~italic('APOE4')~+~PRS
279	0.766384	+~italic('APOE4')~+~PRS
232	0.765042	+~italic('APOE4')~+~PRS
124	0.769004	+~italic('APOE4')~+~PRS
328	0.767067	+~italic('APOE4')~+~PRS
280	0.766328	+~italic('APOE4')~+~PRS
235	0.765447	+~italic('APOE4')~+~PRS
128	0.76845	+~italic('APOE4')~+~PRS
329	0.767503	+~italic('APOE4')~+~PRS
283	0.766587	+~italic('APOE4')~+~PRS
237	0.765855	+~italic('APOE4')~+~PRS
134	0.768406	+~italic('APOE4')~+~PRS
330	0.767198	+~italic('APOE4')~+~PRS
284	0.767198	+~italic('APOE4')~+~PRS
240	0.76602	+~italic('APOE4')~+~PRS
141	0.766453	+~italic('APOE4')~+~PRS
331	0.767631	+~italic('APOE4')~+~PRS
285	0.767222	+~italic('APOE4')~+~PRS
244	0.766189	+~italic('APOE4')~+~PRS
143	0.765791	+~italic('APOE4')~+~PRS
333	0.767344	+~italic('APOE4')~+~PRS
286	0.76763	+~italic('APOE4')~+~PRS
245	0.766067	+~italic('APOE4')~+~PRS
148	0.766002	+~italic('APOE4')~+~PRS
335	0.767362	+~italic('APOE4')~+~PRS
288	0.768331	+~italic('APOE4')~+~PRS
246	0.765508	+~italic('APOE4')~+~PRS
158	0.766522	+~italic('APOE4')~+~PRS
337	0.767574	+~italic('APOE4')~+~PRS
289	0.768957	+~italic('APOE4')~+~PRS
248	0.766056	+~italic('APOE4')~+~PRS
161	0.767139	+~italic('APOE4')~+~PRS
338	0.76803	+~italic('APOE4')~+~PRS
291	0.770075	+~italic('APOE4')~+~PRS
249	0.766055	+~italic('APOE4')~+~PRS
164	0.766646	+~italic('APOE4')~+~PRS
341	0.769183	+~italic('APOE4')~+~PRS
292	0.770134	+~italic('APOE4')~+~PRS
251	0.765755	+~italic('APOE4')~+~PRS
169	0.766594	+~italic('APOE4')~+~PRS
342	0.768373	+~italic('APOE4')~+~PRS
295	0.770208	+~italic('APOE4')~+~PRS
252	0.765869	+~italic('APOE4')~+~PRS
180	0.764612	+~italic('APOE4')~+~PRS
343	0.7671	+~italic('APOE4')~+~PRS
296	0.770799	+~italic('APOE4')~+~PRS
253	0.765852	+~italic('APOE4')~+~PRS
181	0.765087	+~italic('APOE4')~+~PRS
348	0.767924	+~italic('APOE4')~+~PRS
297	0.770702	+~italic('APOE4')~+~PRS
254	0.76628	+~italic('APOE4')~+~PRS
184	0.765278	+~italic('APOE4')~+~PRS
349	0.769268	+~italic('APOE4')~+~PRS
298	0.771114	+~italic('APOE4')~+~PRS
256	0.766447	+~italic('APOE4')~+~PRS
185	0.764863	+~italic('APOE4')~+~PRS
350	0.76807	+~italic('APOE4')~+~PRS
299	0.769533	+~italic('APOE4')~+~PRS
257	0.76716	+~italic('APOE4')~+~PRS
189	0.765295	+~italic('APOE4')~+~PRS
356	0.768673	+~italic('APOE4')~+~PRS
300	0.769559	+~italic('APOE4')~+~PRS
260	0.766191	+~italic('APOE4')~+~PRS
190	0.765754	+~italic('APOE4')~+~PRS
357	0.766533	+~italic('APOE4')~+~PRS
303	0.77103	+~italic('APOE4')~+~PRS
261	0.76606	+~italic('APOE4')~+~PRS
198	0.765185	+~italic('APOE4')~+~PRS
358	0.766084	+~italic('APOE4')~+~PRS
305	0.7705	+~italic('APOE4')~+~PRS
262	0.765952	+~italic('APOE4')~+~PRS
204	0.763828	+~italic('APOE4')~+~PRS
359	0.767366	+~italic('APOE4')~+~PRS
306	0.769873	+~italic('APOE4')~+~PRS
263	0.766044	+~italic('APOE4')~+~PRS
207	0.764659	+~italic('APOE4')~+~PRS
361	0.765798	+~italic('APOE4')~+~PRS
308	0.771369	+~italic('APOE4')~+~PRS
264	0.76609	+~italic('APOE4')~+~PRS
209	0.764735	+~italic('APOE4')~+~PRS
374	0.767663	+~italic('APOE4')~+~PRS
310	0.7705	+~italic('APOE4')~+~PRS
265	0.766679	+~italic('APOE4')~+~PRS
210	0.764168	+~italic('APOE4')~+~PRS
375	0.765735	+~italic('APOE4')~+~PRS
311	0.770486	+~italic('APOE4')~+~PRS
266	0.766937	+~italic('APOE4')~+~PRS
212	0.764421	+~italic('APOE4')~+~PRS
378	0.765821	+~italic('APOE4')~+~PRS
313	0.771019	+~italic('APOE4')~+~PRS
267	0.766641	+~italic('APOE4')~+~PRS
323	0.768794	+~italic('APOE4')~+~PRS
318	0.770798	+~italic('APOE4')~+~PRS
268	0.766782	+~italic('APOE4')~+~PRS
324	0.76771	+~italic('APOE4')~+~PRS
319	0.770323	+~italic('APOE4')~+~PRS
269	0.766959	+~italic('APOE4')~+~PRS
325	0.768924	+~italic('APOE4')~+~PRS
321	0.772051	+~italic('APOE4')~+~PRS
270	0.76794	+~italic('APOE4')~+~PRS
272	0.7656	+~italic('APOE4')~+~PRS
275	0.765692	+~italic('APOE4')~+~PRS
276	0.766701	+~italic('APOE4')~+~PRS
313	0.751365	Baseline~model
267	0.75027	Baseline~model
318	0.751085	Baseline~model
268	0.750434	Baseline~model
319	0.75051	Baseline~model
269	0.751075	Baseline~model
321	0.752132	Baseline~model
270	0.751573	Baseline~model
217	0.74784	Baseline~model
213	0.746906	Baseline~model
323	0.75148	Baseline~model
272	0.750427	Baseline~model
225	0.747619	Baseline~model
214	0.747296	Baseline~model
324	0.750603	Baseline~model
275	0.750066	Baseline~model
226	0.747841	Baseline~model
216	0.74701	Baseline~model
325	0.751853	Baseline~model
276	0.751022	Baseline~model
228	0.747999	Baseline~model
122	0.751597	Baseline~model
326	0.7515	Baseline~model
277	0.750029	Baseline~model
230	0.747918	Baseline~model
123	0.751528	Baseline~model
327	0.752162	Baseline~model
279	0.749393	Baseline~model
232	0.748196	Baseline~model
124	0.751636	Baseline~model
328	0.751137	Baseline~model
280	0.749602	Baseline~model
235	0.748923	Baseline~model
128	0.751956	Baseline~model
329	0.75132	Baseline~model
283	0.750052	Baseline~model
237	0.749131	Baseline~model
134	0.751703	Baseline~model
330	0.752187	Baseline~model
284	0.750301	Baseline~model
240	0.74929	Baseline~model
141	0.745954	Baseline~model
331	0.752807	Baseline~model
285	0.750516	Baseline~model
244	0.749501	Baseline~model
143	0.745875	Baseline~model
333	0.751337	Baseline~model
286	0.751029	Baseline~model
245	0.749534	Baseline~model
148	0.74562	Baseline~model
335	0.750348	Baseline~model
288	0.751263	Baseline~model
246	0.749346	Baseline~model
158	0.74584	Baseline~model
337	0.749919	Baseline~model
289	0.751892	Baseline~model
248	0.749929	Baseline~model
161	0.746294	Baseline~model
338	0.750851	Baseline~model
291	0.752941	Baseline~model
249	0.75022	Baseline~model
164	0.746394	Baseline~model
341	0.750472	Baseline~model
292	0.753289	Baseline~model
251	0.750469	Baseline~model
169	0.746225	Baseline~model
342	0.750873	Baseline~model
295	0.753627	Baseline~model
252	0.750342	Baseline~model
180	0.746058	Baseline~model
343	0.748573	Baseline~model
296	0.753669	Baseline~model
253	0.750016	Baseline~model
181	0.746108	Baseline~model
348	0.749163	Baseline~model
297	0.754115	Baseline~model
254	0.750446	Baseline~model
184	0.746749	Baseline~model
349	0.749685	Baseline~model
298	0.753502	Baseline~model
256	0.750881	Baseline~model
185	0.746626	Baseline~model
350	0.749767	Baseline~model
299	0.753277	Baseline~model
257	0.751901	Baseline~model
189	0.746275	Baseline~model
356	0.74927	Baseline~model
300	0.752297	Baseline~model
260	0.75056	Baseline~model
190	0.74671	Baseline~model
357	0.747214	Baseline~model
303	0.753211	Baseline~model
261	0.750295	Baseline~model
198	0.746682	Baseline~model
358	0.746321	Baseline~model
305	0.752382	Baseline~model
262	0.750444	Baseline~model
204	0.746735	Baseline~model
359	0.747416	Baseline~model
306	0.751125	Baseline~model
263	0.750017	Baseline~model
207	0.747407	Baseline~model
361	0.746768	Baseline~model
308	0.752441	Baseline~model
264	0.749908	Baseline~model
209	0.747812	Baseline~model
374	0.7474	Baseline~model
310	0.75102	Baseline~model
265	0.750191	Baseline~model
210	0.747185	Baseline~model
375	0.745345	Baseline~model
311	0.75099	Baseline~model
266	0.75055	Baseline~model
212	0.747996	Baseline~model
378	0.74543	Baseline~model
122	0.776083	+~italic('APOE4')~+~PRS~+~Metabolites
326	0.775188	+~italic('APOE4')~+~PRS~+~Metabolites
277	0.773359	+~italic('APOE4')~+~PRS~+~Metabolites
230	0.771979	+~italic('APOE4')~+~PRS~+~Metabolites
123	0.775737	+~italic('APOE4')~+~PRS~+~Metabolites
327	0.775707	+~italic('APOE4')~+~PRS~+~Metabolites
279	0.773835	+~italic('APOE4')~+~PRS~+~Metabolites
232	0.772409	+~italic('APOE4')~+~PRS~+~Metabolites
124	0.775999	+~italic('APOE4')~+~PRS~+~Metabolites
328	0.774875	+~italic('APOE4')~+~PRS~+~Metabolites
280	0.773681	+~italic('APOE4')~+~PRS~+~Metabolites
235	0.772784	+~italic('APOE4')~+~PRS~+~Metabolites
128	0.775541	+~italic('APOE4')~+~PRS~+~Metabolites
329	0.775183	+~italic('APOE4')~+~PRS~+~Metabolites
283	0.774299	+~italic('APOE4')~+~PRS~+~Metabolites
237	0.773277	+~italic('APOE4')~+~PRS~+~Metabolites
134	0.775644	+~italic('APOE4')~+~PRS~+~Metabolites
330	0.774587	+~italic('APOE4')~+~PRS~+~Metabolites
284	0.774757	+~italic('APOE4')~+~PRS~+~Metabolites
240	0.77348	+~italic('APOE4')~+~PRS~+~Metabolites
141	0.774694	+~italic('APOE4')~+~PRS~+~Metabolites
331	0.774925	+~italic('APOE4')~+~PRS~+~Metabolites
285	0.774997	+~italic('APOE4')~+~PRS~+~Metabolites
244	0.773924	+~italic('APOE4')~+~PRS~+~Metabolites
143	0.773877	+~italic('APOE4')~+~PRS~+~Metabolites
333	0.774511	+~italic('APOE4')~+~PRS~+~Metabolites
286	0.775319	+~italic('APOE4')~+~PRS~+~Metabolites
245	0.773762	+~italic('APOE4')~+~PRS~+~Metabolites
148	0.774243	+~italic('APOE4')~+~PRS~+~Metabolites
335	0.773587	+~italic('APOE4')~+~PRS~+~Metabolites
288	0.776097	+~italic('APOE4')~+~PRS~+~Metabolites
246	0.77351	+~italic('APOE4')~+~PRS~+~Metabolites
158	0.774607	+~italic('APOE4')~+~PRS~+~Metabolites
337	0.773831	+~italic('APOE4')~+~PRS~+~Metabolites
289	0.776921	+~italic('APOE4')~+~PRS~+~Metabolites
248	0.773957	+~italic('APOE4')~+~PRS~+~Metabolites
161	0.775221	+~italic('APOE4')~+~PRS~+~Metabolites
338	0.774097	+~italic('APOE4')~+~PRS~+~Metabolites
291	0.777889	+~italic('APOE4')~+~PRS~+~Metabolites
249	0.773923	+~italic('APOE4')~+~PRS~+~Metabolites
164	0.774609	+~italic('APOE4')~+~PRS~+~Metabolites
341	0.775433	+~italic('APOE4')~+~PRS~+~Metabolites
292	0.77782	+~italic('APOE4')~+~PRS~+~Metabolites
251	0.773078	+~italic('APOE4')~+~PRS~+~Metabolites
169	0.774448	+~italic('APOE4')~+~PRS~+~Metabolites
342	0.77484	+~italic('APOE4')~+~PRS~+~Metabolites
295	0.777391	+~italic('APOE4')~+~PRS~+~Metabolites
252	0.773605	+~italic('APOE4')~+~PRS~+~Metabolites
180	0.771582	+~italic('APOE4')~+~PRS~+~Metabolites
343	0.774239	+~italic('APOE4')~+~PRS~+~Metabolites
296	0.778043	+~italic('APOE4')~+~PRS~+~Metabolites
253	0.773603	+~italic('APOE4')~+~PRS~+~Metabolites
181	0.772114	+~italic('APOE4')~+~PRS~+~Metabolites
348	0.774593	+~italic('APOE4')~+~PRS~+~Metabolites
297	0.777948	+~italic('APOE4')~+~PRS~+~Metabolites
254	0.773954	+~italic('APOE4')~+~PRS~+~Metabolites
184	0.772351	+~italic('APOE4')~+~PRS~+~Metabolites
349	0.775407	+~italic('APOE4')~+~PRS~+~Metabolites
298	0.778415	+~italic('APOE4')~+~PRS~+~Metabolites
256	0.774345	+~italic('APOE4')~+~PRS~+~Metabolites
185	0.772219	+~italic('APOE4')~+~PRS~+~Metabolites
350	0.774375	+~italic('APOE4')~+~PRS~+~Metabolites
299	0.777336	+~italic('APOE4')~+~PRS~+~Metabolites
257	0.774771	+~italic('APOE4')~+~PRS~+~Metabolites
189	0.772699	+~italic('APOE4')~+~PRS~+~Metabolites
356	0.775111	+~italic('APOE4')~+~PRS~+~Metabolites
300	0.777235	+~italic('APOE4')~+~PRS~+~Metabolites
260	0.773662	+~italic('APOE4')~+~PRS~+~Metabolites
190	0.77304	+~italic('APOE4')~+~PRS~+~Metabolites
357	0.773406	+~italic('APOE4')~+~PRS~+~Metabolites
303	0.778622	+~italic('APOE4')~+~PRS~+~Metabolites
261	0.773574	+~italic('APOE4')~+~PRS~+~Metabolites
198	0.772988	+~italic('APOE4')~+~PRS~+~Metabolites
358	0.772956	+~italic('APOE4')~+~PRS~+~Metabolites
305	0.778174	+~italic('APOE4')~+~PRS~+~Metabolites
262	0.773526	+~italic('APOE4')~+~PRS~+~Metabolites
204	0.771496	+~italic('APOE4')~+~PRS~+~Metabolites
359	0.774193	+~italic('APOE4')~+~PRS~+~Metabolites
306	0.777954	+~italic('APOE4')~+~PRS~+~Metabolites
263	0.773786	+~italic('APOE4')~+~PRS~+~Metabolites
207	0.772314	+~italic('APOE4')~+~PRS~+~Metabolites
361	0.77319	+~italic('APOE4')~+~PRS~+~Metabolites
308	0.779281	+~italic('APOE4')~+~PRS~+~Metabolites
264	0.774026	+~italic('APOE4')~+~PRS~+~Metabolites
209	0.772206	+~italic('APOE4')~+~PRS~+~Metabolites
374	0.774919	+~italic('APOE4')~+~PRS~+~Metabolites
310	0.778361	+~italic('APOE4')~+~PRS~+~Metabolites
265	0.774672	+~italic('APOE4')~+~PRS~+~Metabolites
210	0.771868	+~italic('APOE4')~+~PRS~+~Metabolites
375	0.773916	+~italic('APOE4')~+~PRS~+~Metabolites
311	0.778263	+~italic('APOE4')~+~PRS~+~Metabolites
266	0.774424	+~italic('APOE4')~+~PRS~+~Metabolites
212	0.771953	+~italic('APOE4')~+~PRS~+~Metabolites
378	0.773801	+~italic('APOE4')~+~PRS~+~Metabolites
313	0.778864	+~italic('APOE4')~+~PRS~+~Metabolites
267	0.774222	+~italic('APOE4')~+~PRS~+~Metabolites
213	0.771314	+~italic('APOE4')~+~PRS~+~Metabolites
323	0.777268	+~italic('APOE4')~+~PRS~+~Metabolites
318	0.779029	+~italic('APOE4')~+~PRS~+~Metabolites
268	0.774115	+~italic('APOE4')~+~PRS~+~Metabolites
214	0.771532	+~italic('APOE4')~+~PRS~+~Metabolites
324	0.776095	+~italic('APOE4')~+~PRS~+~Metabolites
319	0.778452	+~italic('APOE4')~+~PRS~+~Metabolites
269	0.774137	+~italic('APOE4')~+~PRS~+~Metabolites
216	0.771103	+~italic('APOE4')~+~PRS~+~Metabolites
325	0.777154	+~italic('APOE4')~+~PRS~+~Metabolites
321	0.780338	+~italic('APOE4')~+~PRS~+~Metabolites
270	0.77555	+~italic('APOE4')~+~PRS~+~Metabolites
217	0.77157	+~italic('APOE4')~+~PRS~+~Metabolites
272	0.77303	+~italic('APOE4')~+~PRS~+~Metabolites
225	0.771753	+~italic('APOE4')~+~PRS~+~Metabolites
275	0.773424	+~italic('APOE4')~+~PRS~+~Metabolites
226	0.771769	+~italic('APOE4')~+~PRS~+~Metabolites
276	0.774196	+~italic('APOE4')~+~PRS~+~Metabolites
228	0.772225	+~italic('APOE4')~+~PRS~+~Metabolites

## Sheet: source_data_fig4a_2
time	auc	anno_predictor
143	0.869518	+~italic('APOE4')
128	0.875723	+~italic('APOE4')
122	0.877133	+~italic('APOE4')
164	0.86798	+~italic('APOE4')
148	0.869813	+~italic('APOE4')
134	0.875565	+~italic('APOE4')
123	0.875599	+~italic('APOE4')
169	0.868197	+~italic('APOE4')
158	0.870346	+~italic('APOE4')
141	0.869554	+~italic('APOE4')
124	0.87617	+~italic('APOE4')
180	0.866155	+~italic('APOE4')
161	0.871032	+~italic('APOE4')
128	0.881319	+~italic('APOE4')~+~PRS
122	0.885808	+~italic('APOE4')~+~PRS
164	0.874398	+~italic('APOE4')~+~PRS
148	0.877932	+~italic('APOE4')~+~PRS
134	0.881282	+~italic('APOE4')~+~PRS
123	0.883825	+~italic('APOE4')~+~PRS
169	0.875063	+~italic('APOE4')~+~PRS
158	0.878318	+~italic('APOE4')~+~PRS
141	0.877817	+~italic('APOE4')~+~PRS
124	0.884393	+~italic('APOE4')~+~PRS
180	0.872663	+~italic('APOE4')~+~PRS
161	0.879168	+~italic('APOE4')~+~PRS
143	0.877576	+~italic('APOE4')~+~PRS
161	0.84269	Baseline~model
143	0.84167	Baseline~model
128	0.861971	Baseline~model
122	0.861697	Baseline~model
164	0.841455	Baseline~model
148	0.841867	Baseline~model
134	0.861421	Baseline~model
123	0.861192	Baseline~model
169	0.841997	Baseline~model
158	0.842122	Baseline~model
141	0.841425	Baseline~model
124	0.861627	Baseline~model
180	0.842255	Baseline~model
122	0.894122	+~italic('APOE4')~+~PRS~+~Metabolites
164	0.882571	+~italic('APOE4')~+~PRS~+~Metabolites
148	0.886626	+~italic('APOE4')~+~PRS~+~Metabolites
134	0.889687	+~italic('APOE4')~+~PRS~+~Metabolites
123	0.892031	+~italic('APOE4')~+~PRS~+~Metabolites
169	0.88329	+~italic('APOE4')~+~PRS~+~Metabolites
158	0.887095	+~italic('APOE4')~+~PRS~+~Metabolites
141	0.886697	+~italic('APOE4')~+~PRS~+~Metabolites
124	0.892539	+~italic('APOE4')~+~PRS~+~Metabolites
180	0.878603	+~italic('APOE4')~+~PRS~+~Metabolites
161	0.887961	+~italic('APOE4')~+~PRS~+~Metabolites
143	0.886284	+~italic('APOE4')~+~PRS~+~Metabolites
128	0.889982	+~italic('APOE4')~+~PRS~+~Metabolites
