# Supplementary material for: Interplay of genetic predisposition, plasma metabolome and Mediterranean diet in dementia risk and cognitive function
Source: Nat Med. 2025 Aug 25;31(11):3790–800. doi: 10.1038/s41591-025-03891-5 (PMC12618253; doi:10.1038/s41591-025-03891-5)
Supplement: Supplementary file 9 — Statistical source data. [file 41591_2025_3891_MOESM9_ESM.xlsx]

## Sheet: source_data_fig5b
	Alzheimer's disease	Cognitive performance	Dementia	Vascular dementia
1-(1-enyl-stearoyl)-2-arachidonoyl-GPE (P-18:0/20:4)*	0	1	0	0
1-(1-enyl-stearoyl)-2-oleoyl-GPE (P-18:0/18:1)	1	0	1	0
1-arachidonoyl-GPC (20:4n6)*	0	1	0	0
1-arachidonoyl-GPE (20:4n6)*	0	1	0	0
1-arachidonylglycerol (20:4)	0	1	0	0
1-lignoceroyl-GPC (24:0)	0	1	0	0
1-linoleoyl-2-linolenoyl-GPC (18:2/18:3)*	0	1	0	0
1-oleoyl-GPC (18:1)	1	0	0	0
1-palmitoyl-2-dihomo-linolenoyl-GPC (16:0/20:3n3 or 6)*	0	1	0	0
1-palmitoyl-2-docosahexaenoyl-GPC (16:0/22:6)	0	1	0	0
1-palmitoyl-2-linoleoyl-GPC (16:0/18:2)	0	1	0	0
1-palmitoyl-2-linoleoyl-GPI (16:0/18:2)	0	1	0	0
1-palmitoyl-GPC (16:0)	1	0	0	0
1-stearoyl-2-linoleoyl-GPC (18:0/18:2)*	0	1	0	0
1,2-dilinoleoyl-GPC (18:2/18:2)	0	1	0	0
1,2-dipalmitoyl-GPC (16:0/16:0)	0	1	0	0
2-aminooctanoate	0	1	0	0
2-palmitoyl-GPC (16:0)*	1	0	0	0
3-carboxy-4-methyl-5-propyl-2-furanpropanoate (CMPF)	0	1	0	0
4-acetamidobutanoate	0	1	0	0
4-allylphenol sulfate	0	1	0	0
4-guanidinobutanoate	1	0	1	0
4-hydroxyphenylpyruvate	0	1	0	0
adenosine 5'-diphosphate (ADP) / 5-oxoproline	0	1	0	0
adenosine 5'-monophosphate (AMP) / flavin adenine dinucleotide (FAD)	0	1	0	0
adrenate (22:4n6)	0	1	0	0
alliin	0	1	0	0
arachidonate (20:4n6)	0	1	0	0
arachidonate (20:4n6) / pyruvate	0	1	0	0
arachidonoylcholine	0	1	0	0
benzoate / linoleoyl-arachidonoyl-glycerol (18:2/20:4) [1]*	0	1	0	0
benzoate / linoleoyl-arachidonoyl-glycerol (18:2/20:4) [2]*	0	1	0	0
benzoate / oleoyl-linoleoyl-glycerol (18:1/18:2) [2]	1	0	1	1
carotene diol (1)	1	0	0	0
carotene diol (2)	1	0	0	0
cholesterol / linoleoyl-arachidonoyl-glycerol (18:2/20:4) [1]*	0	1	0	0
cholesterol / linoleoyl-arachidonoyl-glycerol (18:2/20:4) [2]*	0	1	0	0
cysteinylglycine	0	1	0	0
dihomo-linolenate (20:3n3 or n6)	0	1	0	0
docosapentaenoate (n3 DPA; 22:5n3)	0	1	0	0
docosatrienoate (22:3n3)	0	1	0	0
docosatrienoate (22:3n6)*	0	1	0	0
eicosapentaenoate (EPA; 20:5n3)	0	1	0	0
ferulic acid 4-sulfate	0	1	0	0
flavin adenine dinucleotide (FAD)	0	1	0	0
furaneol sulfate	0	1	0	0
glutamate / 5-oxoproline	0	1	0	0
glutamine	1	0	0	0
glutamine / alanine	1	0	0	0
glycerophosphorylcholine (GPC)	1	0	0	0
histidine / glutamine	1	0	0	0
hydroxy-CMPF*	0	1	0	0
hydroxypalmitoyl sphingomyelin (d18:1/16:0(OH))**	0	1	0	0
hypotaurine	0	1	0	0
methylsuccinoylcarnitine	0	1	0	0
N-acetyl-1-methylhistidine*	0	1	0	0
N-acetyl-2-aminoadipate	0	1	0	0
N-acetyl-2-aminooctanoate*	0	1	0	0
N-acetyl-3-methylhistidine*	0	1	0	0
N-acetylalliin	0	1	0	0
N-acetylarginine	0	1	0	0
N-acetylcitrulline	0	1	0	0
N-acetylglutamate	0	1	0	0
N-acetylglutamine	0	1	0	0
N-acetylhistidine	0	1	0	0
N-acetylleucine	0	1	0	0
N-alpha-acetylornithine	0	1	0	0
N-delta-acetylornithine	0	1	0	0
N2,N5-diacetylornithine	0	1	0	0
N6-carbamoylthreonyladenosine	0	1	0	0
nisinate (24:6n3)	0	1	0	0
oleoyl-linoleoyl-glycerol (18:1/18:2) [2] / linoleoyl-arachidonoyl-glycerol (18:2/20:4) [1]*	0	1	0	0
oleoyl-linoleoyl-glycerol (18:1/18:2) [2] / linoleoyl-arachidonoyl-glycerol (18:2/20:4) [2]*	0	1	0	0
phenylacetylglutamate	0	1	0	0
phenylalanine / tyrosine	0	1	0	0
phenylpyruvate / 4-hydroxyphenylpyruvate	0	1	0	0
phosphate / 5-oxoproline	0	1	0	0
phosphate / linoleoyl-arachidonoyl-glycerol (18:2/20:4) [2]*	0	1	0	0
phosphate / urate	0	1	0	0
spermidine / N-acetylputrescine	0	1	0	0
sphingomyelin (d18:2/14:0, d18:1/14:1)*	0	1	0	0
stearidonate (18:4n3)	0	1	0	0
succinate / proline	0	0	1	0
vanillic acid glycine	0	1	0	0
X-07765	0	1	0	0
X-12714	0	1	0	0
X-12839	0	1	0	0
X-12847	0	1	0	0
X-15486	0	1	0	0
X-17690	0	1	0	0
X-21312	0	1	0	0
X-21364	0	1	0	0
X-23639	0	1	0	0
X-24531	0	1	0	0
X-24947	1	0	0	0

## Sheet: source_data_fig5c_1
exposure_anno	or	or_lower	or_upper
4-guanidinobutanoate levels	0.797973	0.704313	0.904087
Succinate to proline ratio	1.59503	1.22223	2.08153

## Sheet: source_data_fig5c_2
exposure_anno	or	or_lower	or_upper
2-palmitoyl-GPC (16:0) levels	1.36162	1.14868	1.61404
Carotene diol (1) levels	0.878308	0.815507	0.945946
Carotene diol (2) levels	0.866618	0.801084	0.937513
Glutamine levels	0.832915	0.768882	0.902281
Glutamine to alanine ratio	0.768828	0.673658	0.877443
Histidine to glutamine ratio	1.20174	1.0957	1.31803

## Sheet: source_data_fig5c_3
exposure_anno	b	lower	upper
4-acetamidobutanoate levels	-0.0460651	-0.0658835	-0.0262466
Adenosine 5'-diphosphate (ADP) to 5-oxoproline ratio	-0.0999367	-0.142987	-0.0568862
Adenosine 5'-monophosphate (AMP) to flavin adenine dinucleotide (FAD) ratio	0.0791862	0.0475117	0.110861
Flavin adenine dinucleotide (FAD) levels	-0.0391097	-0.0547536	-0.0234658
Glutamate to 5-oxoproline ratio	-0.07736	-0.112692	-0.0420285
Hypotaurine levels	0.0992988	0.0411348	0.157463
N6-carbamoylthreonyladenosine levels	0.140758	0.0807196	0.200796
Phosphate to 5-oxoproline ratio	-0.036134	-0.0516998	-0.0205683
Phosphate to urate ratio	0.0627603	0.0328438	0.0926767
Spermidine to N-acetylputrescine ratio	0.042442	0.0230582	0.0618258
X-23639 levels	0.0849486	0.0461006	0.123797

## Sheet: source_data_fig5d
rsid	pval	phenotype
rs143669811	0.167	Alzheimer's disease
rs6564786	0.9627	Alzheimer's disease
rs143646981	0.5554	Alzheimer's disease
rs8053077	0.705	Alzheimer's disease
rs8053272	0.9179	Alzheimer's disease
rs8062215	0.5879	Alzheimer's disease
rs146307992	0.8478	Alzheimer's disease
rs201316334	0.9971	Alzheimer's disease
rs148244244	0.8708	Alzheimer's disease
rs6564787	0.2892	Alzheimer's disease
rs368139541	0.7845	Alzheimer's disease
rs57512477	0.9054	Alzheimer's disease
rs7190314	0.669	Alzheimer's disease
rs118125777	0.3438	Alzheimer's disease
rs11150309	0.558	Alzheimer's disease
rs74450625	0.4907	Alzheimer's disease
rs8053926	0.3297	Alzheimer's disease
rs8054666	0.4582	Alzheimer's disease
rs12597342	0.5283	Alzheimer's disease
rs75271942	0.4962	Alzheimer's disease
rs79667780	0.5099	Alzheimer's disease
rs11648014	0.5407	Alzheimer's disease
rs10514509	0.5284	Alzheimer's disease
rs11644231	0.4508	Alzheimer's disease
rs17826881	0.5906	Alzheimer's disease
rs17754079	0.5724	Alzheimer's disease
rs117839777	0.5344	Alzheimer's disease
rs17754097	0.5082	Alzheimer's disease
rs8045164	0.617	Alzheimer's disease
rs17826989	0.5881	Alzheimer's disease
rs8044056	0.5122	Alzheimer's disease
rs6564789	0.3228	Alzheimer's disease
rs8047203	0.7266	Alzheimer's disease
rs7187075	0.7699	Alzheimer's disease
rs7187300	0.787	Alzheimer's disease
rs7188054	0.4854	Alzheimer's disease
rs7498627	0.3267	Alzheimer's disease
rs78407176	0.4362	Alzheimer's disease
rs11641163	0.5199	Alzheimer's disease
rs2289356	0.5537	Alzheimer's disease
rs4497705	0.3543	Alzheimer's disease
rs2316576	0.396	Alzheimer's disease
rs11150310	0.5101	Alzheimer's disease
rs79269570	0.7578	Alzheimer's disease
rs4619421	0.2511	Alzheimer's disease
rs7190322	0.3702	Alzheimer's disease
rs117043896	0.3999	Alzheimer's disease
rs74030413	0.5139	Alzheimer's disease
rs79013898	0.4291	Alzheimer's disease
rs28714425	0.5659	Alzheimer's disease
rs28451896	0.8863	Alzheimer's disease
rs8055305	0.2412	Alzheimer's disease
rs8045173	0.5786	Alzheimer's disease
rs9921181	0.2981	Alzheimer's disease
rs8060292	0.7838	Alzheimer's disease
rs78860621	0.7881	Alzheimer's disease
rs77952364	0.3028	Alzheimer's disease
rs74030415	0.7397	Alzheimer's disease
rs28478083	0.4592	Alzheimer's disease
rs115204686	0.4791	Alzheimer's disease
rs28653345	0.8234	Alzheimer's disease
rs12445147	0.3187	Alzheimer's disease
rs9929214	0.6314	Alzheimer's disease
rs62048560	0.4053	Alzheimer's disease
rs75377108	0.3286	Alzheimer's disease
rs17827495	0.9125	Alzheimer's disease
rs7190315	0.6072	Alzheimer's disease
rs9924703	0.4806	Alzheimer's disease
rs11646609	0.4401	Alzheimer's disease
rs11647695	0.381	Alzheimer's disease
rs12149186	0.3814	Alzheimer's disease
rs78241241	0.4128	Alzheimer's disease
rs7199769	0.5359	Alzheimer's disease
rs9932033	0.7936	Alzheimer's disease
rs9923522	0.8325	Alzheimer's disease
rs12447605	0.2846	Alzheimer's disease
rs71400112	0.835	Alzheimer's disease
rs13333532	0.2385	Alzheimer's disease
rs8055416	0.9099	Alzheimer's disease
rs62048562	0.8994	Alzheimer's disease
rs11150311	0.1894	Alzheimer's disease
rs9931394	0.7537	Alzheimer's disease
rs55851045	0.1352	Alzheimer's disease
rs13335857	0.8612	Alzheimer's disease
rs34645828	0.8397	Alzheimer's disease
rs13339506	0.556	Alzheimer's disease
rs13329850	0.6867	Alzheimer's disease
rs16953944	0.7094	Alzheimer's disease
rs16953946	0.7414	Alzheimer's disease
rs16953948	0.687	Alzheimer's disease
rs9940148	0.5941	Alzheimer's disease
rs9938005	0.9959	Alzheimer's disease
rs76935130	0.4501	Alzheimer's disease
rs76656395	0.4216	Alzheimer's disease
rs11649471	0.6646	Alzheimer's disease
rs7185227	0.7425	Alzheimer's disease
rs7192313	0.671	Alzheimer's disease
rs7185784	0.5595	Alzheimer's disease
rs12444809	0.5366	Alzheimer's disease
rs8052236	0.6052	Alzheimer's disease
rs8052726	0.7347	Alzheimer's disease
rs35134902	0.5986	Alzheimer's disease
rs8182227	0.5289	Alzheimer's disease
rs9922187	0.5896	Alzheimer's disease
rs12446720	0.5251	Alzheimer's disease
rs116964140	0.4952	Alzheimer's disease
rs150891057	0.1689	Alzheimer's disease
rs189881590	0.3792	Alzheimer's disease
rs182198294	0.7765	Alzheimer's disease
rs12444680	0.3287	Alzheimer's disease
rs3114386	0.7424	Alzheimer's disease
rs9928152	0.8275	Alzheimer's disease
rs80109565	0.9692	Alzheimer's disease
rs9937691	0.5781	Alzheimer's disease
rs76404269	0.06706	Alzheimer's disease
rs12446278	0.4784	Alzheimer's disease
rs74726688	0.8365	Alzheimer's disease
rs72807956	0.3193	Alzheimer's disease
rs117042325	0.02605	Alzheimer's disease
rs62048563	0.9002	Alzheimer's disease
rs118178095	0.1725	Alzheimer's disease
rs9936346	0.2673	Alzheimer's disease
rs10871396	0.352	Alzheimer's disease
rs11150312	0.7333	Alzheimer's disease
rs117509555	0.8961	Alzheimer's disease
rs28497840	0.6036	Alzheimer's disease
rs74817644	0.9436	Alzheimer's disease
rs77136062	0.3372	Alzheimer's disease
rs12103171	0.3056	Alzheimer's disease
rs77135068	0.7234	Alzheimer's disease
rs28377915	0.4851	Alzheimer's disease
rs28434178	0.8476	Alzheimer's disease
rs75362351	0.3249	Alzheimer's disease
rs16953966	0.9113	Alzheimer's disease
rs2549735	0.5864	Alzheimer's disease
rs16953969	0.9651	Alzheimer's disease
rs16953972	0.3713	Alzheimer's disease
rs62052141	0.9036	Alzheimer's disease
rs28440814	0.3528	Alzheimer's disease
rs57000437	0.4204	Alzheimer's disease
rs16953974	0.3831	Alzheimer's disease
rs16953976	0.9162	Alzheimer's disease
rs17755333	0.8373	Alzheimer's disease
rs13337161	0.2475	Alzheimer's disease
rs77308462	0.4705	Alzheimer's disease
rs8055721	0.466	Alzheimer's disease
rs77918041	0.4124	Alzheimer's disease
rs79600383	0.743	Alzheimer's disease
rs13331075	0.9739	Alzheimer's disease
rs189616352	0.7395	Alzheimer's disease
rs76652109	0.3642	Alzheimer's disease
rs75181287	0.4008	Alzheimer's disease
rs74451284	0.3884	Alzheimer's disease
rs79843982	0.396	Alzheimer's disease
rs79002596	0.3621	Alzheimer's disease
rs78443796	0.3638	Alzheimer's disease
rs9929786	0.3781	Alzheimer's disease
rs151121888	0.1228	Alzheimer's disease
rs28887607	0.7261	Alzheimer's disease
rs28525085	0.6349	Alzheimer's disease
rs28836479	0.6197	Alzheimer's disease
rs2316578	0.3263	Alzheimer's disease
rs28841900	0.6234	Alzheimer's disease
rs75797926	0.651	Alzheimer's disease
rs17755647	0.9955	Alzheimer's disease
rs59305668	0.8236	Alzheimer's disease
rs12443873	0.907	Alzheimer's disease
rs80305400	0.9669	Alzheimer's disease
rs117123356	0.9407	Alzheimer's disease
rs58837056	0.9226	Alzheimer's disease
rs62052143	0.834	Alzheimer's disease
rs13334113	0.9531	Alzheimer's disease
rs147944276	0.9189	Alzheimer's disease
rs13330687	0.9605	Alzheimer's disease
rs13330806	0.9702	Alzheimer's disease
rs16953988	0.9507	Alzheimer's disease
rs118140987	0.9154	Alzheimer's disease
rs72820981	0.5403	Alzheimer's disease
rs72820982	0.06699	Alzheimer's disease
rs9928624	0.929	Alzheimer's disease
rs11643320	0.2099	Alzheimer's disease
rs146175915	0.1277	Alzheimer's disease
rs7197932	0.794	Alzheimer's disease
rs3096279	0.4817	Alzheimer's disease
rs7198155	0.8887	Alzheimer's disease
rs2316579	0.4475	Alzheimer's disease
rs9921063	0.9282	Alzheimer's disease
rs72820983	0.06398	Alzheimer's disease
rs9922010	0.9956	Alzheimer's disease
rs73579946	0.7682	Alzheimer's disease
rs3098599	0.343	Alzheimer's disease
rs74559517	0.9414	Alzheimer's disease
rs76390378	0.8972	Alzheimer's disease
rs12051496	0.8598	Alzheimer's disease
rs12051499	0.8521	Alzheimer's disease
rs17828838	0.6624	Alzheimer's disease
rs7202292	0.8528	Alzheimer's disease
rs111846959	0.8266	Alzheimer's disease
rs76472969	0.9736	Alzheimer's disease
rs78051927	0.5189	Alzheimer's disease
rs3098598	0.3774	Alzheimer's disease
rs8045198	0.7598	Alzheimer's disease
rs148790497	0.6649	Alzheimer's disease
rs2873215	0.7997	Alzheimer's disease
rs12447629	0.846	Alzheimer's disease
rs12444898	0.8283	Alzheimer's disease
rs1981869	0.8132	Alzheimer's disease
rs75375667	0.4223	Alzheimer's disease
rs117514105	0.1555	Alzheimer's disease
rs3114395	0.3851	Alzheimer's disease
rs7192327	0.7429	Alzheimer's disease
rs17761499	0.2499	Alzheimer's disease
rs16954013	0.3947	Alzheimer's disease
rs146095964	0.08953	Alzheimer's disease
rs55923183	0.2555	Alzheimer's disease
rs73579960	0.2318	Alzheimer's disease
rs117940961	0.8604	Alzheimer's disease
rs73579962	0.4702	Alzheimer's disease
rs139665077	0.1457	Alzheimer's disease
rs150027244	0.262	Alzheimer's disease
rs16954027	0.7281	Alzheimer's disease
rs10445094	0.2213	Alzheimer's disease
rs111708483	0.7152	Alzheimer's disease
rs10445095	0.1989	Alzheimer's disease
rs3114387	0.532	Alzheimer's disease
rs112918883	0.7062	Alzheimer's disease
rs3096280	0.4272	Alzheimer's disease
rs3114385	0.4571	Alzheimer's disease
rs1820213	0.2885	Alzheimer's disease
rs1423855	0.4436	Alzheimer's disease
rs79341839	0.5131	Alzheimer's disease
rs57871162	0.3748	Alzheimer's disease
rs73583944	0.3262	Alzheimer's disease
rs151333540	0.8386	Alzheimer's disease
rs73583946	0.1458	Alzheimer's disease
rs74561818	0.4828	Alzheimer's disease
rs2580315	0.6183	Alzheimer's disease
rs79349454	0.09837	Alzheimer's disease
rs58876685	0.1583	Alzheimer's disease
rs117136412	0.8177	Alzheimer's disease
rs79842171	0.08444	Alzheimer's disease
rs116911963	0.2584	Alzheimer's disease
rs77953406	0.1635	Alzheimer's disease
rs11645677	0.4529	Alzheimer's disease
rs41338245	0.1253	Alzheimer's disease
rs11150314	0.7636	Alzheimer's disease
rs74708174	0.7398	Alzheimer's disease
rs73583955	0.5892	Alzheimer's disease
rs74030455	0.5868	Alzheimer's disease
rs74030456	0.7561	Alzheimer's disease
rs73583957	0.6261	Alzheimer's disease
rs144502647	0.432	Alzheimer's disease
rs187975120	0.6171	Alzheimer's disease
rs72820985	0.6982	Alzheimer's disease
rs56901653	0.4727	Alzheimer's disease
rs79402702	0.184	Alzheimer's disease
rs6564792	0.7835	Alzheimer's disease
rs74030461	0.776	Alzheimer's disease
rs74030462	0.7692	Alzheimer's disease
rs2580312	0.9806	Alzheimer's disease
rs74030463	0.7878	Alzheimer's disease
rs74030464	0.7472	Alzheimer's disease
rs12446476	0.7308	Alzheimer's disease
rs34450250	0.7563	Alzheimer's disease
rs62052150	0.5306	Alzheimer's disease
rs12443565	0.7303	Alzheimer's disease
rs1547990	0.749	Alzheimer's disease
rs1544804	0.7483	Alzheimer's disease
rs16954060	0.9484	Alzheimer's disease
rs191808000	0.9739	Alzheimer's disease
rs12444243	0.9546	Alzheimer's disease
rs12444274	0.9639	Alzheimer's disease
rs35780044	0.09065	Alzheimer's disease
rs74030466	0.956	Alzheimer's disease
rs74030467	0.9542	Alzheimer's disease
rs34638446	0.9387	Alzheimer's disease
rs34502201	0.9517	Alzheimer's disease
rs35690046	0.952	Alzheimer's disease
rs8053834	0.9626	Alzheimer's disease
rs8053858	0.9519	Alzheimer's disease
rs8052178	0.9514	Alzheimer's disease
rs8058727	0.9628	Alzheimer's disease
rs141912201	0.9498	Alzheimer's disease
rs55888375	0.1285	Alzheimer's disease
rs11643914	0.955	Alzheimer's disease
rs11150315	0.8943	Alzheimer's disease
rs12444656	0.8732	Alzheimer's disease
rs8048893	0.9143	Alzheimer's disease
rs72820988	0.4294	Alzheimer's disease
rs16954075	0.9256	Alzheimer's disease
rs16954082	0.9097	Alzheimer's disease
rs57579881	0.1526	Alzheimer's disease
rs73583964	0.8904	Alzheimer's disease
rs16954088	0.8904	Alzheimer's disease
rs28633267	0.9712	Alzheimer's disease
rs8046671	0.9204	Alzheimer's disease
rs8046852	0.914	Alzheimer's disease
rs12448585	0.9245	Alzheimer's disease
rs62052152	0.5629	Alzheimer's disease
rs117538856	0.8295	Alzheimer's disease
rs113034914	0.5982	Alzheimer's disease
rs74320209	0.1111	Alzheimer's disease
rs8060757	0.9428	Alzheimer's disease
rs67536015	0.9157	Alzheimer's disease
rs55876763	0.5827	Alzheimer's disease
rs71400116	0.9123	Alzheimer's disease
rs11649568	0.9337	Alzheimer's disease
rs73583972	0.2582	Alzheimer's disease
rs11646986	0.941	Alzheimer's disease
rs2580317	0.4947	Alzheimer's disease
rs11865307	0.78	Alzheimer's disease
rs73583978	0.1281	Alzheimer's disease
rs28628001	0.1753	Alzheimer's disease
rs8058425	0.6807	Alzheimer's disease
rs148918736	0.9319	Alzheimer's disease
rs59527116	0.1253	Alzheimer's disease
rs72820995	0.1208	Alzheimer's disease
rs9936404	0.09323	Alzheimer's disease
rs34656102	0.7082	Alzheimer's disease
rs2549733	0.2116	Alzheimer's disease
rs59995240	0.1435	Alzheimer's disease
rs2549732	0.1084	Alzheimer's disease
rs75088296	0.4064	Alzheimer's disease
rs2549730	0.09939	Alzheimer's disease
rs56350778	0.4114	Alzheimer's disease
rs2042376	0.09178	Alzheimer's disease
rs2580319	0.0758	Alzheimer's disease
rs185656988	0.03354	Alzheimer's disease
rs79251738	0.1243	Alzheimer's disease
rs79648522	0.1186	Alzheimer's disease
rs12446987	0.5851	Alzheimer's disease
rs2549726	0.08072	Alzheimer's disease
rs9933385	0.09836	Alzheimer's disease
rs56844452	0.1003	Alzheimer's disease
rs1423857	0.6569	Alzheimer's disease
rs2549724	0.08352	Alzheimer's disease
rs75620223	0.102	Alzheimer's disease
rs77243533	0.1002	Alzheimer's disease
rs2549722	0.09178	Alzheimer's disease
rs11865108	0.916	Alzheimer's disease
rs56061433	0.7022	Alzheimer's disease
rs2580322	0.5458	Alzheimer's disease
rs12597263	0.7303	Alzheimer's disease
rs201357862	0.2795	Alzheimer's disease
rs11862501	0.7846	Alzheimer's disease
rs72820998	0.9478	Alzheimer's disease
rs72821000	0.9604	Alzheimer's disease
rs2580324	0.9652	Alzheimer's disease
rs10514510	0.6454	Alzheimer's disease
rs16954120	0.378	Alzheimer's disease
rs7190691	0.6624	Alzheimer's disease
rs10514511	0.3889	Alzheimer's disease
rs74321755	0.2321	Alzheimer's disease
rs114889561	0.7948	Alzheimer's disease
rs147332224	0.8475	Alzheimer's disease
rs17762666	0.7799	Alzheimer's disease
rs75326115	0.8191	Alzheimer's disease
rs116576599	0.7809	Alzheimer's disease
rs113898070	0.7145	Alzheimer's disease
rs16954123	0.8333	Alzheimer's disease
rs16954124	0.7658	Alzheimer's disease
rs117940156	0.3043	Alzheimer's disease
rs79967800	0.673	Alzheimer's disease
rs9934511	0.577	Alzheimer's disease
rs148830516	0.8076	Alzheimer's disease
rs4889201	0.7637	Alzheimer's disease
rs9934517	0.5296	Alzheimer's disease
rs55844922	0.6176	Alzheimer's disease
rs56859076	0.8901	Alzheimer's disease
rs16954128	0.8709	Alzheimer's disease
rs16954132	0.814	Alzheimer's disease
rs2549714	0.4697	Alzheimer's disease
rs79038737	0.8183	Alzheimer's disease
rs4889202	0.7671	Alzheimer's disease
rs117684533	0.9522	Alzheimer's disease
rs62052154	0.9599	Alzheimer's disease
rs72822807	0.7712	Alzheimer's disease
rs11864612	0.7252	Alzheimer's disease
rs118186936	0.08028	Alzheimer's disease
rs56184208	0.5677	Alzheimer's disease
rs72822811	0.7765	Alzheimer's disease
rs2439067	0.1761	Alzheimer's disease
rs190479006	0.7795	Alzheimer's disease
rs8057212	0.7765	Alzheimer's disease
rs145351498	0.7051	Alzheimer's disease
rs9926993	0.8185	Alzheimer's disease
rs2549708	0.8084	Alzheimer's disease
rs16954135	0.9535	Alzheimer's disease
rs62052156	0.3007	Alzheimer's disease
rs28682457	0.8088	Alzheimer's disease
rs74685744	0.6355	Alzheimer's disease
rs28668788	0.762	Alzheimer's disease
rs12935362	0.3335	Alzheimer's disease
rs2580268	0.6551	Alzheimer's disease
rs2042377	0.3079	Alzheimer's disease
rs12926856	0.6779	Alzheimer's disease
rs12926442	0.7123	Alzheimer's disease
rs2580269	0.571	Alzheimer's disease
rs2580271	0.5506	Alzheimer's disease
rs2549776	0.5486	Alzheimer's disease
rs72822819	0.9914	Alzheimer's disease
rs12932019	0.6666	Alzheimer's disease
rs2580272	0.7654	Alzheimer's disease
rs11150318	0.7621	Alzheimer's disease
rs11150319	0.747	Alzheimer's disease
rs2580273	0.5141	Alzheimer's disease
rs2549775	0.6139	Alzheimer's disease
rs2549773	0.8412	Alzheimer's disease
rs12930258	0.561	Alzheimer's disease
rs11862143	0.6344	Alzheimer's disease
rs2549772	0.6425	Alzheimer's disease
rs2580276	0.9506	Alzheimer's disease
rs11150320	0.562	Alzheimer's disease
rs11150321	0.6316	Alzheimer's disease
rs9923617	0.7111	Alzheimer's disease
rs76233293	0.4712	Alzheimer's disease
rs7187833	0.7539	Alzheimer's disease
rs72822821	0.5105	Alzheimer's disease
rs2439069	0.6792	Alzheimer's disease
rs2432414	0.7042	Alzheimer's disease
rs2549771	0.6624	Alzheimer's disease
rs2580310	0.9225	Alzheimer's disease
rs11642544	0.7098	Alzheimer's disease
rs2432415	0.8504	Alzheimer's disease
rs2580309	0.2954	Alzheimer's disease
rs11643631	0.7995	Alzheimer's disease
rs2549770	0.7722	Alzheimer's disease
rs2549769	0.8852	Alzheimer's disease
rs2580308	0.8458	Alzheimer's disease
rs2549768	0.8573	Alzheimer's disease
rs2439068	0.8495	Alzheimer's disease
rs7200599	0.817	Alzheimer's disease
rs12446027	0.8198	Alzheimer's disease
rs4888112	0.9966	Alzheimer's disease
rs57308639	0.9368	Alzheimer's disease
rs72822824	0.9639	Alzheimer's disease
rs2580277	0.5995	Alzheimer's disease
rs10445062	0.3215	Alzheimer's disease
rs12102796	0.5604	Alzheimer's disease
rs12716897	0.5523	Alzheimer's disease
rs2580278	0.5097	Alzheimer's disease
rs74871482	0.2536	Alzheimer's disease
rs13337921	0.2201	Alzheimer's disease
rs72822828	0.7511	Alzheimer's disease
rs12444664	0.594	Alzheimer's disease
rs72822829	0.7724	Alzheimer's disease
rs12448298	0.5304	Alzheimer's disease
rs191409834	0.3839	Alzheimer's disease
rs12925422	0.7372	Alzheimer's disease
rs2580279	0.1686	Alzheimer's disease
rs11150322	0.6704	Alzheimer's disease
rs9927496	0.6501	Alzheimer's disease
rs9940864	0.6514	Alzheimer's disease
rs72822831	0.8181	Alzheimer's disease
rs9938773	0.6609	Alzheimer's disease
rs9938844	0.3753	Alzheimer's disease
rs11150323	0.6294	Alzheimer's disease
rs58252787	0.8293	Alzheimer's disease
rs117228616	0.4783	Alzheimer's disease
rs1593095	0.1161	Alzheimer's disease
rs12445718	0.5871	Alzheimer's disease
rs12447844	0.6576	Alzheimer's disease
rs8052234	0.6786	Alzheimer's disease
rs12931947	0.7247	Alzheimer's disease
rs12931965	0.6775	Alzheimer's disease
rs12917678	0.6719	Alzheimer's disease
rs11865953	0.4489	Alzheimer's disease
rs76861183	0.1872	Alzheimer's disease
rs11866239	0.3477	Alzheimer's disease
rs11866278	0.7184	Alzheimer's disease
rs9931599	0.7269	Alzheimer's disease
rs9931682	0.7422	Alzheimer's disease
rs9931861	0.694	Alzheimer's disease
rs59473665	0.82	Alzheimer's disease
rs12935694	0.6877	Alzheimer's disease
rs1582579	0.718	Alzheimer's disease
rs8048385	0.7124	Alzheimer's disease
rs76804690	0.5503	Alzheimer's disease
rs117477482	0.3025	Alzheimer's disease
rs2580282	0.5445	Alzheimer's disease
rs2549764	0.1222	Alzheimer's disease
rs7187641	0.9549	Alzheimer's disease
rs7189211	0.7199	Alzheimer's disease
rs7188013	0.7506	Alzheimer's disease
rs7190056	0.7282	Alzheimer's disease
rs7190097	0.7128	Alzheimer's disease
rs7188245	0.7337	Alzheimer's disease
rs7188452	0.6731	Alzheimer's disease
rs2549762	0.5198	Alzheimer's disease
rs8050011	0.7156	Alzheimer's disease
rs8054447	0.6993	Alzheimer's disease
rs2549761	0.4861	Alzheimer's disease
rs73587546	0.5363	Alzheimer's disease
rs56352564	0.8002	Alzheimer's disease
rs56135925	0.7965	Alzheimer's disease
rs4889206	0.8255	Alzheimer's disease
rs72822835	0.962	Alzheimer's disease
rs4889207	0.5103	Alzheimer's disease
rs4889208	0.4882	Alzheimer's disease
rs149837993	0.4484	Alzheimer's disease
rs77622322	0.1518	Alzheimer's disease
rs9927277	0.5814	Alzheimer's disease
rs9929421	0.5054	Alzheimer's disease
rs2580286	0.134	Alzheimer's disease
rs2549760	0.466	Alzheimer's disease
rs2580287	0.2843	Alzheimer's disease
rs2549759	0.1489	Alzheimer's disease
rs4889210	0.793	Alzheimer's disease
rs6564794	0.1204	Alzheimer's disease
rs1833973	0.2294	Alzheimer's disease
rs13335329	0.3233	Alzheimer's disease
rs4889211	0.7338	Alzheimer's disease
rs2549758	0.1117	Alzheimer's disease
rs78567481	0.1534	Alzheimer's disease
rs76900046	0.1594	Alzheimer's disease
rs56165226	0.3847	Alzheimer's disease
rs56311239	0.7108	Alzheimer's disease
rs1579331	0.4754	Alzheimer's disease
rs2316580	0.1332	Alzheimer's disease
rs78421056	0.9967	Alzheimer's disease
rs2549907	0.4041	Alzheimer's disease
rs72811813	0.7144	Alzheimer's disease
rs12443603	0.5541	Alzheimer's disease
rs2580290	0.1387	Alzheimer's disease
rs1423852	0.5919	Alzheimer's disease
rs2549757	0.3997	Alzheimer's disease
rs12446655	0.4944	Alzheimer's disease
rs11863342	0.3156	Alzheimer's disease
rs60572603	0.5549	Alzheimer's disease
rs2580291	0.3001	Alzheimer's disease
rs2549756	0.2861	Alzheimer's disease
rs72811815	0.8033	Alzheimer's disease
rs2549904	0.7013	Alzheimer's disease
rs58693622	0.5855	Alzheimer's disease
rs4889213	0.9976	Alzheimer's disease
rs28367178	0.3276	Alzheimer's disease
rs117518623	0.2022	Alzheimer's disease
rs12448265	0.6019	Alzheimer's disease
rs2549755	0.6689	Alzheimer's disease
rs72811816	0.8999	Alzheimer's disease
rs2549906	0.1747	Alzheimer's disease
rs74618489	0.0799	Alzheimer's disease
rs2580292	0.155	Alzheimer's disease
rs12929719	0.9708	Alzheimer's disease
rs72811818	0.8087	Alzheimer's disease
rs73587552	0.592	Alzheimer's disease
rs34517421	0.9658	Alzheimer's disease
rs73587557	0.6322	Alzheimer's disease
rs57118788	0.6246	Alzheimer's disease
rs58314344	0.5196	Alzheimer's disease
rs60460274	0.6326	Alzheimer's disease
rs28402851	0.3209	Alzheimer's disease
rs7186658	0.7106	Alzheimer's disease
rs7187348	0.6077	Alzheimer's disease
rs2549908	0.1767	Alzheimer's disease
rs73587561	0.6343	Alzheimer's disease
rs4889214	0.9647	Alzheimer's disease
rs12928785	0.2112	Alzheimer's disease
rs2549912	0.3617	Alzheimer's disease
rs13329883	0.3712	Alzheimer's disease
rs2549913	0.3612	Alzheimer's disease
rs74248219	0.0554	Alzheimer's disease
rs76294238	0.5042	Alzheimer's disease
rs7201799	0.4561	Alzheimer's disease
rs7201812	0.2986	Alzheimer's disease
rs9932601	0.3572	Alzheimer's disease
rs80017114	0.06298	Alzheimer's disease
rs9935116	0.5672	Alzheimer's disease
rs72811820	0.4778	Alzheimer's disease
rs12924427	0.3829	Alzheimer's disease
rs11859320	0.1295	Alzheimer's disease
rs2549829	0.5244	Alzheimer's disease
rs117485150	0.09007	Alzheimer's disease
rs12443985	0.4784	Alzheimer's disease
rs79390617	0.06352	Alzheimer's disease
rs12447628	0.3553	Alzheimer's disease
rs9925502	0.2967	Alzheimer's disease
rs2549864	0.389	Alzheimer's disease
rs72811825	0.9989	Alzheimer's disease
rs35723088	0.4131	Alzheimer's disease
rs28620803	0.5815	Alzheimer's disease
rs13338459	0.3655	Alzheimer's disease
rs16944321	0.6757	Alzheimer's disease
rs2549877	0.6182	Alzheimer's disease
rs2549743	0.6135	Alzheimer's disease
rs16954207	0.06078	Alzheimer's disease
rs1423853	0.9137	Alzheimer's disease
rs4889217	0.7908	Alzheimer's disease
rs74482507	0.3952	Alzheimer's disease
rs72811833	0.6183	Alzheimer's disease
rs201468211	0.5227	Alzheimer's disease
rs8046926	0.08077	Alzheimer's disease
rs113360648	0.6367	Alzheimer's disease
rs9929232	0.5121	Alzheimer's disease
rs1981866	0.8881	Alzheimer's disease
rs58842619	0.648	Alzheimer's disease
rs1981867	0.9542	Alzheimer's disease
rs9927624	0.3876	Alzheimer's disease
rs78178780	0.6835	Alzheimer's disease
rs7201480	0.09502	Alzheimer's disease
rs7200958	0.6932	Alzheimer's disease
rs10221174	0.1205	Alzheimer's disease
rs10221177	0.1324	Alzheimer's disease
rs76948254	0.1021	Alzheimer's disease
rs56247824	0.08766	Alzheimer's disease
rs9932711	0.5179	Alzheimer's disease
rs16954211	0.9529	Alzheimer's disease
rs4888113	0.8471	Alzheimer's disease
rs16954215	0.4106	Alzheimer's disease
rs16954219	0.7314	Alzheimer's disease
rs7186503	0.01679	Alzheimer's disease
rs7190479	0.5348	Alzheimer's disease
rs7190119	0.7915	Alzheimer's disease
rs9938324	0.6327	Alzheimer's disease
rs12444622	0.8202	Alzheimer's disease
rs111476737	0.05974	Alzheimer's disease
rs9925174	0.6025	Alzheimer's disease
rs111467773	0.05109	Alzheimer's disease
rs12928959	0.3106	Alzheimer's disease
rs12449175	0.4978	Alzheimer's disease
rs12445413	0.6869	Alzheimer's disease
rs12445608	0.1448	Alzheimer's disease
rs74958492	0.1515	Alzheimer's disease
rs17657399	0.106	Alzheimer's disease
rs72811840	0.3199	Alzheimer's disease
rs9926123	0.9046	Alzheimer's disease
rs4889218	0.1538	Alzheimer's disease
rs77539930	0.1775	Alzheimer's disease
rs72811842	0.3202	Alzheimer's disease
rs11150326	0.2372	Alzheimer's disease
rs9944324	0.339	Alzheimer's disease
rs16954238	0.06621	Alzheimer's disease
rs1974870	0.9666	Alzheimer's disease
rs4889219	0.9639	Alzheimer's disease
rs11866282	0.2294	Alzheimer's disease
rs7205468	0.6374	Alzheimer's disease
rs7189152	0.0746	Alzheimer's disease
rs889517	0.7759	Alzheimer's disease
rs889518	0.4023	Alzheimer's disease
rs889519	0.2643	Alzheimer's disease
rs77533286	0.1122	Alzheimer's disease
rs72811845	0.3064	Alzheimer's disease
rs117155375	0.7929	Alzheimer's disease
rs12923410	0.1376	Alzheimer's disease
rs12925068	0.1378	Alzheimer's disease
rs58656198	0.8923	Alzheimer's disease
rs11861190	0.07948	Alzheimer's disease
rs12932898	0.1558	Alzheimer's disease
rs11866507	0.07748	Alzheimer's disease
rs8054808	0.4706	Alzheimer's disease
rs12597181	0.4097	Alzheimer's disease
rs79251680	0.454	Alzheimer's disease
rs12933768	0.06487	Alzheimer's disease
rs77632326	0.1418	Alzheimer's disease
rs55750842	0.2519	Alzheimer's disease
rs56058168	0.5038	Alzheimer's disease
rs7186061	0.954	Alzheimer's disease
rs7191668	0.3252	Alzheimer's disease
rs12921415	0.1554	Alzheimer's disease
rs9923415	0.2117	Alzheimer's disease
rs9933447	0.2312	Alzheimer's disease
rs9932872	0.2712	Alzheimer's disease
rs9925818	0.4155	Alzheimer's disease
rs9933620	0.4138	Alzheimer's disease
rs9925811	0.295	Alzheimer's disease
rs28380389	0.249	Alzheimer's disease
rs28641637	0.7608	Alzheimer's disease
rs28680393	0.7931	Alzheimer's disease
rs58518093	0.8283	Alzheimer's disease
rs7192401	0.2313	Alzheimer's disease
rs6564796	0.5323	Alzheimer's disease
rs148956254	0.7887	Alzheimer's disease
rs6564797	0.7087	Alzheimer's disease
rs71400124	0.486	Alzheimer's disease
rs17730942	0.8262	Alzheimer's disease
rs12446361	0.1851	Alzheimer's disease
rs12448548	0.1874	Alzheimer's disease
rs4889220	0.1946	Alzheimer's disease
rs79049610	0.4571	Alzheimer's disease
rs12051472	0.6514	Alzheimer's disease
rs10492888	0.2349	Alzheimer's disease
rs10492889	0.9281	Alzheimer's disease
rs7187651	0.2333	Alzheimer's disease
rs117306954	0.9188	Alzheimer's disease
rs79220826	0.4249	Alzheimer's disease
rs11150327	0.1766	Alzheimer's disease
rs12443770	0.3015	Alzheimer's disease
rs75663431	0.3163	Alzheimer's disease
rs11150328	0.9121	Alzheimer's disease
rs55992474	0.9473	Alzheimer's disease
rs7201381	0.3397	Alzheimer's disease
rs16954266	0.3078	Alzheimer's disease
rs76288248	0.5859	Alzheimer's disease
rs4889221	0.6436	Alzheimer's disease
rs75953437	0.3192	Alzheimer's disease
rs4889222	0.2103	Alzheimer's disease
rs75801312	0.724	Alzheimer's disease
rs117587671	0.9866	Alzheimer's disease
rs74994796	0.1953	Alzheimer's disease
rs75814607	0.4565	Alzheimer's disease
rs57098437	0.9156	Alzheimer's disease
rs57664773	0.8918	Alzheimer's disease
rs7197199	0.224	Alzheimer's disease
rs72811848	0.1894	Alzheimer's disease
rs2120	0.1837	Alzheimer's disease
rs2121	0.177	Alzheimer's disease
rs79388403	0.7546	Alzheimer's disease
rs113128191	0.2566	Alzheimer's disease
rs74028851	0.8821	Alzheimer's disease
rs62054206	0.6123	Alzheimer's disease
rs12051514	0.8459	Alzheimer's disease
rs12051523	0.4347	Alzheimer's disease
rs10492890	0.207	Alzheimer's disease
rs72811853	0.3318	Alzheimer's disease
rs72811854	0.2979	Alzheimer's disease
rs76762852	0.5644	Alzheimer's disease
rs12447868	0.3608	Alzheimer's disease
rs28372521	0.3045	Alzheimer's disease
rs965295	0.7301	Alzheimer's disease
rs59524222	0.631	Alzheimer's disease
rs59461004	0.1578	Alzheimer's disease
rs77256893	0.6086	Alzheimer's disease
rs114047471	0.6859	Alzheimer's disease
rs7205092	0.7731	Alzheimer's disease
rs12931262	0.407	Alzheimer's disease
rs1423854	0.4857	Alzheimer's disease
rs74567473	0.6486	Alzheimer's disease
rs9931478	0.5395	Alzheimer's disease
rs60888829	0.5838	Alzheimer's disease
rs9927012	0.5882	Alzheimer's disease
rs58678391	0.4736	Alzheimer's disease
rs2161297	0.5447	Alzheimer's disease
rs1981868	0.7563	Alzheimer's disease
rs10431972	0.8135	Alzheimer's disease
rs7206606	0.5582	Alzheimer's disease
rs73580788	0.4683	Alzheimer's disease
rs8049379	0.9465	Alzheimer's disease
rs8049568	0.8904	Alzheimer's disease
rs117671256	0.4671	Alzheimer's disease
rs8050096	0.6215	Alzheimer's disease
rs73580792	0.8529	Alzheimer's disease
rs12930935	0.3363	Alzheimer's disease
rs77558118	0.4045	Alzheimer's disease
rs12929497	0.6047	Alzheimer's disease
rs74423322	0.4348	Alzheimer's disease
rs7197796	0.274	Alzheimer's disease
rs7196819	0.4118	Alzheimer's disease
rs12597531	0.3835	Alzheimer's disease
rs56411626	0.5978	Alzheimer's disease
rs7198711	0.6065	Alzheimer's disease
rs7199467	0.5904	Alzheimer's disease
rs74028862	0.4527	Alzheimer's disease
rs7198978	0.5668	Alzheimer's disease
rs147178194	0.8576	Alzheimer's disease
rs78422076	0.634	Alzheimer's disease
rs8062598	0.6167	Alzheimer's disease
rs8061946	0.6611	Alzheimer's disease
rs12935143	0.5302	Alzheimer's disease
rs12325015	0.9673	Alzheimer's disease
rs9319558	0.8969	Alzheimer's disease
rs12921297	0.8927	Alzheimer's disease
rs74028864	0.8444	Alzheimer's disease
rs74866148	0.8086	Alzheimer's disease
rs8052289	0.432	Alzheimer's disease
rs76718145	0.9014	Alzheimer's disease
rs7187344	0.9227	Alzheimer's disease
rs7193528	0.8181	Alzheimer's disease
rs7200491	0.5344	Alzheimer's disease
rs143862858	0.8673	Alzheimer's disease
rs148110444	0.583	Alzheimer's disease
rs28683480	0.7784	Alzheimer's disease
rs4888115	0.6494	Alzheimer's disease
rs74028865	0.2195	Alzheimer's disease
rs74028866	0.1024	Alzheimer's disease
rs16954298	0.5462	Alzheimer's disease
rs12918862	0.7268	Alzheimer's disease
rs12920127	0.8861	Alzheimer's disease
rs11640427	0.7669	Alzheimer's disease
rs77397759	0.304	Alzheimer's disease
rs76445387	0.3955	Alzheimer's disease
rs149805817	0.6077	Alzheimer's disease
rs148726268	0.8015	Alzheimer's disease
rs8057287	0.3448	Alzheimer's disease
rs35621149	0.4722	Alzheimer's disease
rs6564798	0.6215	Alzheimer's disease
rs6564799	0.5854	Alzheimer's disease
rs74357921	0.7858	Alzheimer's disease
rs76607275	0.09102	Alzheimer's disease
rs12325013	0.3202	Alzheimer's disease
rs62054212	0.0852	Alzheimer's disease
rs35018598	0.3332	Alzheimer's disease
rs7195708	0.8796	Alzheimer's disease
rs143445455	0.5581	Alzheimer's disease
rs12448243	0.3215	Alzheimer's disease
rs4467097	0.8411	Alzheimer's disease
rs8054912	0.8009	Alzheimer's disease
rs8060438	0.329	Alzheimer's disease
rs8044314	0.5888	Alzheimer's disease
rs12446053	0.3241	Alzheimer's disease
rs118023265	0.03059	Alzheimer's disease
rs12444054	0.3153	Alzheimer's disease
rs7185654	0.8385	Alzheimer's disease
rs12446698	0.3029	Alzheimer's disease
rs7206625	0.2891	Alzheimer's disease
rs7206825	0.2889	Alzheimer's disease
rs139157021	0.4332	Alzheimer's disease
rs7186230	0.2899	Alzheimer's disease
rs142564684	0.2724	Alzheimer's disease
rs6564800	0.8103	Alzheimer's disease
rs11640602	0.07221	Alzheimer's disease
rs7184568	0.2909	Alzheimer's disease
rs189903086	0.1671	Alzheimer's disease
rs7192882	0.6313	Alzheimer's disease
rs34459368	0.5742	Alzheimer's disease
rs12716901	0.03769	Alzheimer's disease
rs34665959	0.5476	Alzheimer's disease
rs7199497	0.5443	Alzheimer's disease
rs16954313	0.3591	Alzheimer's disease
rs7197603	0.6384	Alzheimer's disease
rs7200101	0.6301	Alzheimer's disease
rs60532393	0.3009	Alzheimer's disease
rs7204512	0.6228	Alzheimer's disease
rs80181133	0.3105	Alzheimer's disease
rs17737109	0.1263	Alzheimer's disease
rs62054213	0.2965	Alzheimer's disease
rs60421395	0.3167	Alzheimer's disease
rs2042209	0.6798	Alzheimer's disease
rs2042210	0.5985	Alzheimer's disease
rs150253023	0.5522	Alzheimer's disease
rs6564802	0.7773	Alzheimer's disease
rs8047785	0.3087	Alzheimer's disease
rs6564803	0.6654	Alzheimer's disease
rs7206065	0.5771	Alzheimer's disease
rs2042211	0.6438	Alzheimer's disease
rs11863536	0.3085	Alzheimer's disease
rs11859567	0.2804	Alzheimer's disease
rs55677424	0.1021	Alzheimer's disease
rs7184630	0.7174	Alzheimer's disease
rs7188127	0.6608	Alzheimer's disease
rs7190214	0.6563	Alzheimer's disease
rs7195085	0.6618	Alzheimer's disease
rs7190571	0.3648	Alzheimer's disease
rs8054657	0.745	Alzheimer's disease
rs16954338	0.3244	Alzheimer's disease
rs8059375	0.7056	Alzheimer's disease
rs56125761	0.2203	Alzheimer's disease
rs145001031	0.32	Alzheimer's disease
rs9933697	0.4239	Alzheimer's disease
rs12716902	0.6039	Alzheimer's disease
rs7198192	0.6819	Alzheimer's disease
rs62054215	0.3175	Alzheimer's disease
rs144453449	0.3429	Alzheimer's disease
rs35496593	0.5765	Alzheimer's disease
rs8062425	0.2356	Alzheimer's disease
rs8052401	0.6397	Alzheimer's disease
rs113656793	0.6203	Alzheimer's disease
rs8058611	0.7561	Alzheimer's disease
rs117246534	0.5233	Alzheimer's disease
rs117052483	0.4976	Alzheimer's disease
rs76957614	0.2974	Alzheimer's disease
rs28405192	0.5839	Alzheimer's disease
rs35173918	0.7879	Alzheimer's disease
rs8045512	0.2942	Alzheimer's disease
rs35583401	0.6046	Alzheimer's disease
rs35011838	0.8132	Alzheimer's disease
rs34887743	0.7293	Alzheimer's disease
rs11641225	0.3683	Alzheimer's disease
rs16954348	0.7563	Alzheimer's disease
rs34468698	0.724	Alzheimer's disease
rs8050318	0.724	Alzheimer's disease
rs8054774	0.6211	Alzheimer's disease
rs35788625	0.7857	Alzheimer's disease
rs718954	0.303	Alzheimer's disease
rs718957	0.7236	Alzheimer's disease
rs718955	0.777	Alzheimer's disease
rs716885	0.7317	Alzheimer's disease
rs8053625	0.7251	Alzheimer's disease
rs718956	0.6269	Alzheimer's disease
rs6564804	0.6023	Alzheimer's disease
rs7202204	0.9605	Alzheimer's disease
rs716759	0.7215	Alzheimer's disease
rs728290	0.7246	Alzheimer's disease
rs13339451	0.5919	Alzheimer's disease
rs10400999	0.7087	Alzheimer's disease
rs8047381	0.6248	Alzheimer's disease
rs4325580	0.7043	Alzheimer's disease
rs4299169	0.7235	Alzheimer's disease
rs4595816	0.8142	Alzheimer's disease
rs67921132	0.7292	Alzheimer's disease
rs67022778	0.7252	Alzheimer's disease
rs66720187	0.7249	Alzheimer's disease
rs9924366	0.7319	Alzheimer's disease
rs9924383	0.7339	Alzheimer's disease
rs9934937	0.7265	Alzheimer's disease
rs971078	0.6263	Alzheimer's disease
rs9937254	0.5474	Alzheimer's disease
rs35744079	0.8185	Alzheimer's disease
rs9924198	0.6766	Alzheimer's disease
rs9924824	0.7258	Alzheimer's disease
rs35814745	0.5456	Alzheimer's disease
rs35237667	0.7835	Alzheimer's disease
rs34403022	0.7381	Alzheimer's disease
rs112515119	0.7254	Alzheimer's disease
rs34947891	0.7288	Alzheimer's disease
rs112512737	0.7867	Alzheimer's disease
rs115338255	0.7928	Alzheimer's disease
rs114638119	0.7922	Alzheimer's disease
rs8059981	0.7281	Alzheimer's disease
rs8060183	0.7284	Alzheimer's disease
rs8053941	0.7367	Alzheimer's disease
rs35796288	0.7274	Alzheimer's disease
rs34446590	0.7371	Alzheimer's disease
rs200824243	0.4442	Alzheimer's disease
rs72811887	0.9134	Alzheimer's disease
rs9940763	0.7326	Alzheimer's disease
rs9929546	0.7331	Alzheimer's disease
rs9922528	0.7297	Alzheimer's disease
rs9673267	0.6081	Alzheimer's disease
rs7185929	0.7447	Alzheimer's disease
rs9673726	0.7372	Alzheimer's disease
rs140077959	0.8554	Alzheimer's disease
rs9673283	0.7296	Alzheimer's disease
rs12919976	0.7315	Alzheimer's disease
rs12921215	0.7407	Alzheimer's disease
rs28880871	0.7387	Alzheimer's disease
rs35740724	0.7788	Alzheimer's disease
rs62054236	0.1427	Alzheimer's disease
rs8056592	0.7354	Alzheimer's disease
rs8052361	0.5935	Alzheimer's disease
rs8050556	0.7621	Alzheimer's disease
rs8052374	0.7706	Alzheimer's disease
rs8057127	0.8185	Alzheimer's disease
rs8057147	0.8183	Alzheimer's disease
rs67158280	0.8177	Alzheimer's disease
rs144484365	0.8377	Alzheimer's disease
rs57529305	0.8176	Alzheimer's disease
rs8057881	0.8073	Alzheimer's disease
rs8062360	0.7895	Alzheimer's disease
rs8056170	0.8579	Alzheimer's disease
rs8062723	0.8028	Alzheimer's disease
rs8062726	0.8072	Alzheimer's disease
rs8063035	0.8209	Alzheimer's disease
rs8057989	0.8205	Alzheimer's disease
rs35367116	0.9991	Alzheimer's disease
rs9673979	0.8199	Alzheimer's disease
rs9673849	0.82	Alzheimer's disease
rs9673172	0.82	Alzheimer's disease
rs9673134	0.4819	Alzheimer's disease
rs7184287	0.8343	Alzheimer's disease
rs6564806	0.4727	Alzheimer's disease
rs6564807	0.8189	Alzheimer's disease
rs8062958	0.8359	Alzheimer's disease
rs6564808	0.8228	Alzheimer's disease
rs34637450	0.8246	Alzheimer's disease
rs35942415	0.8219	Alzheimer's disease
rs79912184	0.3936	Alzheimer's disease
rs78625482	0.3711	Alzheimer's disease
rs67591455	0.8228	Alzheimer's disease
rs68110542	0.7034	Alzheimer's disease
rs66488266	0.8497	Alzheimer's disease
rs12933574	0.5367	Alzheimer's disease
rs2194324	0.6938	Alzheimer's disease
rs57498103	0.8165	Alzheimer's disease
rs61285351	0.816	Alzheimer's disease
rs9925333	0.9899	Alzheimer's disease
rs62054237	0.2749	Alzheimer's disease
rs12149265	0.5191	Alzheimer's disease
rs60833988	0.8448	Alzheimer's disease
rs58542234	0.8196	Alzheimer's disease
rs62054238	0.2931	Alzheimer's disease
rs28833612	0.8367	Alzheimer's disease
rs28854853	0.8417	Alzheimer's disease
rs72813706	0.3703	Alzheimer's disease
rs67390427	0.8373	Alzheimer's disease
rs8061372	0.9973	Alzheimer's disease
rs62054239	0.2894	Alzheimer's disease
rs74345397	0.8722	Alzheimer's disease
rs8061703	0.3151	Alzheimer's disease
rs8045229	0.8935	Alzheimer's disease
rs112198008	0.1956	Alzheimer's disease
rs8061249	0.7039	Alzheimer's disease
rs12149563	0.9822	Alzheimer's disease
rs12935634	0.8261	Alzheimer's disease
rs12935734	0.8136	Alzheimer's disease
rs66502225	0.9852	Alzheimer's disease
rs7203109	0.9805	Alzheimer's disease
rs7186782	0.9119	Alzheimer's disease
rs7185393	0.889	Alzheimer's disease
rs7186947	0.804	Alzheimer's disease
rs7185564	0.6309	Alzheimer's disease
rs34776735	0.4569	Alzheimer's disease
rs9936359	0.9056	Alzheimer's disease
rs8045504	0.9608	Alzheimer's disease
rs11864367	0.2896	Alzheimer's disease
rs8047733	0.9974	Alzheimer's disease
rs8047125	0.9935	Alzheimer's disease
rs12149082	0.9941	Alzheimer's disease
rs12149171	0.9944	Alzheimer's disease
rs9925706	0.6015	Alzheimer's disease
rs34596948	0.8815	Alzheimer's disease
rs35538366	0.3431	Alzheimer's disease
rs12932459	0.3349	Alzheimer's disease
rs62054240	0.2855	Alzheimer's disease
rs12932621	0.3355	Alzheimer's disease
rs12929016	0.3608	Alzheimer's disease
rs72813718	0.5522	Alzheimer's disease
rs12918594	0.3705	Alzheimer's disease
rs11643659	0.3751	Alzheimer's disease
rs11643712	0.3779	Alzheimer's disease
rs7206440	0.3957	Alzheimer's disease
rs11640039	0.08362	Alzheimer's disease
rs7202141	0.4128	Alzheimer's disease
rs12918358	0.9299	Alzheimer's disease
rs62054241	0.3058	Alzheimer's disease
rs12924248	0.9815	Alzheimer's disease
rs80030084	0.7836	Alzheimer's disease
rs12924593	0.9879	Alzheimer's disease
rs12919305	0.3282	Alzheimer's disease
rs12919442	0.9173	Alzheimer's disease
rs13336292	0.4872	Alzheimer's disease
rs13332890	0.3588	Alzheimer's disease
rs13332902	0.3985	Alzheimer's disease
rs13336629	0.3935	Alzheimer's disease
rs55776427	0.4345	Alzheimer's disease
rs874053	0.5034	Alzheimer's disease
rs874054	0.4997	Alzheimer's disease
rs16944339	0.8349	Alzheimer's disease
rs149114453	0.2663	Alzheimer's disease
rs62054243	0.1519	Alzheimer's disease
rs79623059	0.812	Alzheimer's disease
rs11645531	0.7243	Alzheimer's disease
rs62054244	0.169	Alzheimer's disease
rs11649319	0.07822	Alzheimer's disease
rs16944345	0.8245	Alzheimer's disease
rs16944347	0.8286	Alzheimer's disease
rs74509445	0.4141	Alzheimer's disease
rs28544251	0.1494	Alzheimer's disease
rs9921448	0.5325	Alzheimer's disease
rs9931292	0.5248	Alzheimer's disease
rs72813721	0.6159	Alzheimer's disease
rs1127390	0.5359	Alzheimer's disease
rs2303215	0.1826	Alzheimer's disease
rs2303216	0.1836	Alzheimer's disease
rs117238676	0.2575	Alzheimer's disease
rs72813722	0.5661	Alzheimer's disease
rs16954366	0.8459	Alzheimer's disease
rs16954368	0.1866	Alzheimer's disease
rs150863216	0.306	Alzheimer's disease
rs16954370	0.193	Alzheimer's disease
rs62054245	0.188	Alzheimer's disease
rs9929815	0.8796	Alzheimer's disease
rs9937731	0.6583	Alzheimer's disease
rs140004549	0.4236	Alzheimer's disease
rs10492891	0.8663	Alzheimer's disease
rs16954379	0.1811	Alzheimer's disease
rs61540150	0.1928	Alzheimer's disease
rs145195378	0.9972	Alzheimer's disease
rs113738665	0.6478	Alzheimer's disease
rs8045514	0.1859	Alzheimer's disease
rs112803874	0.5276	Alzheimer's disease
rs1477381	0.2719	Alzheimer's disease
rs2549822	0.8915	Alzheimer's disease
rs113164885	0.8286	Alzheimer's disease
rs112543043	0.8115	Alzheimer's disease
rs62054247	0.1619	Alzheimer's disease
rs62054248	0.1858	Alzheimer's disease
rs62054249	0.1665	Alzheimer's disease
rs72823281	0.5617	Alzheimer's disease
rs12918429	0.8794	Alzheimer's disease
rs75734679	0.2609	Alzheimer's disease
rs2602446	0.5729	Alzheimer's disease
rs28635633	0.4995	Alzheimer's disease
rs2549825	0.9221	Alzheimer's disease
rs2602447	0.9747	Alzheimer's disease
rs2549828	0.5872	Alzheimer's disease
rs4514692	0.4757	Alzheimer's disease
rs28659930	0.8858	Alzheimer's disease
rs28532906	0.2201	Alzheimer's disease
rs2549831	0.8881	Alzheimer's disease
rs2549832	0.8859	Alzheimer's disease
rs16954399	0.2686	Alzheimer's disease
rs2167889	0.606	Alzheimer's disease
rs112093919	0.5379	Alzheimer's disease
rs2123626	0.8228	Alzheimer's disease
rs2123627	0.8548	Alzheimer's disease
rs2911148	0.6026	Alzheimer's disease
rs9930581	0.2305	Alzheimer's disease
rs2167890	0.9028	Alzheimer's disease
rs2549833	0.6004	Alzheimer's disease
rs2549834	0.8834	Alzheimer's disease
rs2549835	0.5955	Alzheimer's disease
rs2602448	0.9847	Alzheimer's disease
rs62054250	0.2677	Alzheimer's disease
rs2549836	0.6021	Alzheimer's disease
rs2549837	0.5962	Alzheimer's disease
rs62056080	0.268	Alzheimer's disease
rs2549838	0.5966	Alzheimer's disease
rs2549839	0.5947	Alzheimer's disease
rs2549840	0.6034	Alzheimer's disease
rs2549841	0.5883	Alzheimer's disease
rs2549842	0.6158	Alzheimer's disease
rs2549843	0.5953	Alzheimer's disease
rs2549844	0.5417	Alzheimer's disease
rs9935739	0.2227	Alzheimer's disease
rs2549845	0.8646	Alzheimer's disease
rs2549847	0.6144	Alzheimer's disease
rs2602449	0.6144	Alzheimer's disease
rs2549848	0.6214	Alzheimer's disease
rs142937161	0.2785	Alzheimer's disease
rs2316923	0.5731	Alzheimer's disease
rs2081215	0.2705	Alzheimer's disease
rs2081216	0.269	Alzheimer's disease
rs2098726	0.6252	Alzheimer's disease
rs2244452	0.617	Alzheimer's disease
rs2113196	0.6293	Alzheimer's disease
rs2113197	0.6228	Alzheimer's disease
rs2549852	0.6232	Alzheimer's disease
rs35604113	0.5051	Alzheimer's disease
rs2911149	0.8505	Alzheimer's disease
rs13331285	0.2247	Alzheimer's disease
rs2549853	0.6224	Alzheimer's disease
rs13337497	0.207	Alzheimer's disease
rs2549854	0.6531	Alzheimer's disease
rs2549855	0.6767	Alzheimer's disease
rs13331458	0.2154	Alzheimer's disease
rs2549856	0.6248	Alzheimer's disease
rs62056081	0.2088	Alzheimer's disease
rs2549857	0.6232	Alzheimer's disease
rs2549858	0.6142	Alzheimer's disease
rs2549859	0.6114	Alzheimer's disease
rs2602450	0.8451	Alzheimer's disease
rs2549860	0.8519	Alzheimer's disease
rs2602452	0.7345	Alzheimer's disease
rs9939934	0.8225	Alzheimer's disease
rs2602453	0.9775	Alzheimer's disease
rs2549861	0.7326	Alzheimer's disease
rs2970086	0.6274	Alzheimer's disease
rs2970085	0.6311	Alzheimer's disease
rs2970084	0.8314	Alzheimer's disease
rs2970083	0.6337	Alzheimer's disease
rs111939922	0.5202	Alzheimer's disease
rs2911150	0.6449	Alzheimer's disease
rs2602433	0.5976	Alzheimer's disease
rs2970082	0.87	Alzheimer's disease
rs2549863	0.6435	Alzheimer's disease
rs2602434	0.6356	Alzheimer's disease
rs1469123	0.6387	Alzheimer's disease
rs1469124	0.6276	Alzheimer's disease
rs1469125	0.6244	Alzheimer's disease
rs1469126	0.5712	Alzheimer's disease
rs2549865	0.8248	Alzheimer's disease
rs2602435	0.8699	Alzheimer's disease
rs2602436	0.8638	Alzheimer's disease
rs2602437	0.8441	Alzheimer's disease
rs2549866	0.8487	Alzheimer's disease
rs2216753	0.8578	Alzheimer's disease
rs35167446	0.6839	Alzheimer's disease
rs62056084	0.4253	Alzheimer's disease
rs11866375	0.8588	Alzheimer's disease
rs35595567	0.8608	Alzheimer's disease
rs2602440	0.8408	Alzheimer's disease
rs12932976	0.3649	Alzheimer's disease
rs3112036	0.8375	Alzheimer's disease
rs3112035	0.8387	Alzheimer's disease
rs111889995	0.7734	Alzheimer's disease
rs2194321	0.7731	Alzheimer's disease
rs111746516	0.7239	Alzheimer's disease
rs80184875	0.4945	Alzheimer's disease
rs7201499	0.7743	Alzheimer's disease
rs2194323	0.5861	Alzheimer's disease
rs142246931	0.5889	Alzheimer's disease
rs2602441	0.8473	Alzheimer's disease
rs2549867	0.8038	Alzheimer's disease
rs75412681	0.8546	Alzheimer's disease
rs2602443	0.8513	Alzheimer's disease
rs62056086	0.4249	Alzheimer's disease
rs2970081	0.8361	Alzheimer's disease
rs2911151	0.84	Alzheimer's disease
rs2911152	0.5999	Alzheimer's disease
rs2970080	0.7626	Alzheimer's disease
rs8049565	0.8874	Alzheimer's disease
rs2602409	0.8479	Alzheimer's disease
rs8048415	0.7784	Alzheimer's disease
rs2602410	0.8507	Alzheimer's disease
rs2602411	0.8489	Alzheimer's disease
rs117641928	0.3557	Alzheimer's disease
rs2549868	0.8487	Alzheimer's disease
rs2602412	0.8487	Alzheimer's disease
rs2602413	0.8675	Alzheimer's disease
rs2602414	0.8398	Alzheimer's disease
rs2602415	0.8277	Alzheimer's disease
rs2602416	0.8271	Alzheimer's disease
rs2602417	0.8591	Alzheimer's disease
rs2549869	0.8394	Alzheimer's disease
rs2549870	0.8897	Alzheimer's disease
rs9931063	0.851	Alzheimer's disease
rs2602418	0.7396	Alzheimer's disease
rs7202452	0.4302	Alzheimer's disease
rs2602419	0.8485	Alzheimer's disease
rs2549871	0.8419	Alzheimer's disease
rs7202885	0.4526	Alzheimer's disease
rs76810683	0.6801	Alzheimer's disease
rs11150333	0.9189	Alzheimer's disease
rs60779117	0.2666	Alzheimer's disease
rs2549872	0.8329	Alzheimer's disease
rs80023144	0.9333	Alzheimer's disease
rs2287991	0.4096	Alzheimer's disease
rs185565577	0.6875	Alzheimer's disease
rs3784814	0.6512	Alzheimer's disease
rs3759935	0.4373	Alzheimer's disease
rs3759934	0.7309	Alzheimer's disease
rs3759933	0.7981	Alzheimer's disease
rs2602423	0.6056	Alzheimer's disease
rs12448656	0.6168	Alzheimer's disease
rs11150334	0.5979	Alzheimer's disease
rs2970079	0.5873	Alzheimer's disease
rs113655821	0.8418	Alzheimer's disease
rs12446810	0.6201	Alzheimer's disease
rs2602424	0.5856	Alzheimer's disease
rs139149024	0.3228	Alzheimer's disease
rs9932857	0.5996	Alzheimer's disease
rs1964298	0.5739	Alzheimer's disease
rs56306230	0.5836	Alzheimer's disease
rs74787747	0.7115	Alzheimer's disease
rs11864984	0.7241	Alzheimer's disease
rs145608261	0.5691	Alzheimer's disease
rs12448368	0.4269	Alzheimer's disease
rs117619022	0.08729	Alzheimer's disease
rs9925780	0.4085	Alzheimer's disease
rs9938541	0.5864	Alzheimer's disease
rs9936366	0.5816	Alzheimer's disease
rs2549879	0.5607	Alzheimer's disease
rs12446304	0.5981	Alzheimer's disease
rs112779689	0.7132	Alzheimer's disease
rs13334887	0.595	Alzheimer's disease
rs13331118	0.6032	Alzheimer's disease
rs9923948	0.5839	Alzheimer's disease
rs62052258	0.1817	Alzheimer's disease
rs79378252	0.9558	Alzheimer's disease
rs78895138	0.3734	Alzheimer's disease
rs1453327	0.5638	Alzheimer's disease
rs9934940	0.3668	Alzheimer's disease
rs9934957	0.5844	Alzheimer's disease
rs12928638	0.6816	Alzheimer's disease
rs7188549	0.6501	Alzheimer's disease
rs7195459	0.6452	Alzheimer's disease
rs6564814	0.5567	Alzheimer's disease
rs71400133	0.5963	Alzheimer's disease
rs9889194	0.5668	Alzheimer's disease
rs118186277	0.8689	Alzheimer's disease
rs9888895	0.567	Alzheimer's disease
rs7197370	0.3142	Alzheimer's disease
rs11866803	0.5798	Alzheimer's disease
rs11150335	0.8657	Alzheimer's disease
rs2011142	0.8635	Alzheimer's disease
rs1453328	0.5501	Alzheimer's disease
rs28688510	0.7272	Alzheimer's disease
rs12445572	0.6833	Alzheimer's disease
rs7197606	0.6338	Alzheimer's disease
rs10492892	0.6972	Alzheimer's disease
rs7196960	0.5429	Alzheimer's disease
rs9921348	0.9419	Alzheimer's disease
rs2549883	0.5433	Alzheimer's disease
rs9921914	0.522	Alzheimer's disease
rs3743503	0.4832	Alzheimer's disease
rs3826048	0.5428	Alzheimer's disease
rs35944752	0.07697	Alzheimer's disease
rs11641523	0.06381	Alzheimer's disease
rs79957369	0.3595	Alzheimer's disease
rs2970078	0.2025	Alzheimer's disease
rs11150336	0.7978	Alzheimer's disease
rs2018122	0.35	Alzheimer's disease
rs1549288	0.6604	Alzheimer's disease
rs2549886	0.8161	Alzheimer's disease
rs2602426	0.8191	Alzheimer's disease
rs2602427	0.5836	Alzheimer's disease
rs2549887	0.5895	Alzheimer's disease
rs2549888	0.5494	Alzheimer's disease
rs2602428	0.3988	Alzheimer's disease
rs2602429	0.8697	Alzheimer's disease
rs8058979	0.6569	Alzheimer's disease
rs149007234	0.8379	Alzheimer's disease
rs143842885	0.381	Alzheimer's disease
rs1048194	0.3838	Alzheimer's disease
rs12456	0.3757	Alzheimer's disease
rs10083777	0.9867	Alzheimer's disease
rs77874075	0.3694	Alzheimer's disease
rs62054588	0.04778	Alzheimer's disease
rs11863158	0.5683	Alzheimer's disease
rs889516	0.6671	Alzheimer's disease
rs62054589	0.4715	Alzheimer's disease
rs11150337	0.5983	Alzheimer's disease
rs200817365	0.1672	Alzheimer's disease
rs12935418	0.4427	Alzheimer's disease
rs78987782	0.6407	Alzheimer's disease
rs2602431	0.4604	Alzheimer's disease
rs2549889	0.5672	Alzheimer's disease
rs141788900	0.8223	Alzheimer's disease
rs2873310	0.9699	Alzheimer's disease
rs79603321	0.386	Alzheimer's disease
rs62054591	0.6282	Alzheimer's disease
rs143871463	0.8278	Alzheimer's disease
rs16954505	0.6137	Alzheimer's disease
rs77897910	0.6629	Alzheimer's disease
rs2970077	0.6334	Alzheimer's disease
rs12444747	0.356	Alzheimer's disease
rs2278022	0.3485	Alzheimer's disease
rs17849653	0.9784	Alzheimer's disease
rs16954513	0.3676	Alzheimer's disease
rs2257378	0.6871	Alzheimer's disease
rs117922700	0.09435	Alzheimer's disease
rs2278024	0.2986	Alzheimer's disease
rs2278025	0.5027	Alzheimer's disease
rs62054592	0.8825	Alzheimer's disease
rs13185	0.8788	Alzheimer's disease
rs13861	0.474	Alzheimer's disease
rs62054593	0.8819	Alzheimer's disease
rs78707250	0.2101	Alzheimer's disease
rs2549891	0.4767	Alzheimer's disease
rs11537	0.2189	Alzheimer's disease
rs78062698	0.939	Alzheimer's disease
rs199872019	0.3205	Alzheimer's disease
rs200482656	0.2895	Alzheimer's disease
rs201470344	0.2895	Alzheimer's disease
rs9806918	0.2076	Alzheimer's disease
rs12444969	0.2085	Alzheimer's disease
rs145111329	0.9064	Alzheimer's disease
rs62054594	0.7923	Alzheimer's disease
rs2549895	0.9028	Alzheimer's disease
rs2602402	0.8855	Alzheimer's disease
rs12927239	0.9658	Alzheimer's disease
rs9926366	0.6406	Alzheimer's disease
rs2549896	0.6702	Alzheimer's disease
rs117629058	0.1218	Alzheimer's disease
rs75422577	0.2752	Alzheimer's disease
rs114555291	0.6502	Alzheimer's disease
rs2549899	0.5888	Alzheimer's disease
rs76892049	0.2759	Alzheimer's disease
rs2549900	0.804	Alzheimer's disease
rs2602403	0.7065	Alzheimer's disease
rs2602404	0.6197	Alzheimer's disease
rs11865207	0.8718	Alzheimer's disease
rs2970076	0.6171	Alzheimer's disease
rs12927828	0.8342	Alzheimer's disease
rs79834398	0.2802	Alzheimer's disease
rs35096487	0.5379	Alzheimer's disease
rs2911158	0.5157	Alzheimer's disease
rs2911159	0.4886	Alzheimer's disease
rs2602407	0.5851	Alzheimer's disease
rs10459871	0.3164	Alzheimer's disease
rs35662031	0.5849	Alzheimer's disease
rs75923695	0.3153	Alzheimer's disease
rs10459872	0.3448	Alzheimer's disease
rs7198494	0.3392	Alzheimer's disease
rs2287995	0.32	Alzheimer's disease
rs804885	0.7147	Alzheimer's disease
rs754429	0.407	Alzheimer's disease
rs804889	0.7345	Alzheimer's disease
rs148259771	0.8223	Alzheimer's disease
rs58144189	0.4175	Alzheimer's disease
rs80065672	0.7033	Alzheimer's disease
rs1035541	0.4236	Alzheimer's disease
rs7189182	0.7012	Alzheimer's disease
rs804895	0.2444	Alzheimer's disease
rs71400139	0.5142	Alzheimer's disease
rs804896	0.9886	Alzheimer's disease
rs804897	0.468	Alzheimer's disease
rs56166222	0.7142	Alzheimer's disease
rs72825254	0.4633	Alzheimer's disease
rs72825255	0.9637	Alzheimer's disease
rs56390429	0.4306	Alzheimer's disease
rs12443549	0.7135	Alzheimer's disease
rs804902	0.8246	Alzheimer's disease
rs74878296	0.7616	Alzheimer's disease
rs79926943	0.6908	Alzheimer's disease
rs804903	0.8631	Alzheimer's disease
rs151064688	0.2834	Alzheimer's disease
rs804904	0.5399	Alzheimer's disease
rs77475047	0.7357	Alzheimer's disease
rs804905	0.5636	Alzheimer's disease
rs117733433	0.5817	Alzheimer's disease
rs1563077	0.806	Alzheimer's disease
rs7206814	0.8197	Alzheimer's disease
rs1563075	0.7487	Alzheimer's disease
rs147784924	0.1952	Alzheimer's disease
rs56198248	0.7566	Alzheimer's disease
rs4889225	0.8276	Alzheimer's disease
rs55939311	0.7183	Alzheimer's disease
rs117453038	0.5031	Alzheimer's disease
rs4889227	0.644	Alzheimer's disease
rs72825260	0.7371	Alzheimer's disease
rs12444137	0.5018	Alzheimer's disease
rs9923732	0.6888	Alzheimer's disease
rs9925940	0.6749	Alzheimer's disease
rs9925943	0.626	Alzheimer's disease
rs9933184	0.6517	Alzheimer's disease
rs9926174	0.6587	Alzheimer's disease
rs8052490	0.6722	Alzheimer's disease
rs935942	0.9817	Alzheimer's disease
rs8056972	0.6553	Alzheimer's disease
rs76093926	0.7024	Alzheimer's disease
rs74437879	0.6702	Alzheimer's disease
rs79967548	0.8484	Alzheimer's disease
rs76948085	0.6701	Alzheimer's disease
rs80315956	0.6705	Alzheimer's disease
rs16954572	0.6707	Alzheimer's disease
rs9929586	0.6602	Alzheimer's disease
rs9938965	0.66	Alzheimer's disease
rs17763866	0.9442	Alzheimer's disease
rs7204040	0.6606	Alzheimer's disease
rs4889229	0.9854	Alzheimer's disease
rs4889230	0.9937	Alzheimer's disease
rs7188508	0.639	Alzheimer's disease
rs4889231	0.5449	Alzheimer's disease
rs10514512	0.7156	Alzheimer's disease
rs16954582	0.6588	Alzheimer's disease
rs10514513	0.719	Alzheimer's disease
rs28672349	0.5285	Alzheimer's disease
rs28391685	0.7888	Alzheimer's disease
rs28613188	0.6591	Alzheimer's disease
rs4324141	0.6605	Alzheimer's disease
rs4306521	0.6627	Alzheimer's disease
rs4324142	0.6608	Alzheimer's disease
rs4324143	0.659	Alzheimer's disease
rs59177227	0.6608	Alzheimer's disease
rs59685942	0.6609	Alzheimer's disease
rs10514514	0.659	Alzheimer's disease
rs10514515	0.661	Alzheimer's disease
rs12445303	0.6757	Alzheimer's disease
rs8177959	0.6739	Alzheimer's disease
rs1410	0.6528	Alzheimer's disease
rs1412	0.6943	Alzheimer's disease
rs1414	0.6943	Alzheimer's disease
rs8177957	0.771	Alzheimer's disease
rs1050364	0.5335	Alzheimer's disease
rs200021264	0.1156	Alzheimer's disease
rs8177953	0.7453	Alzheimer's disease
rs8177950	0.6707	Alzheimer's disease
rs8177948	0.6785	Alzheimer's disease
rs7203546	0.9651	Alzheimer's disease
rs8177945	0.5551	Alzheimer's disease
rs8177944	0.6924	Alzheimer's disease
rs8177943	0.6924	Alzheimer's disease
rs8177942	0.6646	Alzheimer's disease
rs8177940	0.7052	Alzheimer's disease
rs76656387	0.6584	Alzheimer's disease
rs56395947	0.6184	Alzheimer's disease
rs56286107	0.7582	Alzheimer's disease
rs56032321	0.6505	Alzheimer's disease
rs56119129	0.4927	Alzheimer's disease
rs74758617	0.5173	Alzheimer's disease
rs111365170	0.9898	Alzheimer's disease
rs113597747	0.9934	Alzheimer's disease
rs146200910	0.9465	Alzheimer's disease
rs12598621	0.7923	Alzheimer's disease
rs183033942	0.6925	Alzheimer's disease
rs142446613	0.6925	Alzheimer's disease
rs77145371	0.5684	Alzheimer's disease
rs80187824	0.5686	Alzheimer's disease
rs75431188	0.5685	Alzheimer's disease
rs112011115	0.9332	Alzheimer's disease
rs112895708	0.7512	Alzheimer's disease
rs74882687	0.6577	Alzheimer's disease
rs75832350	0.6634	Alzheimer's disease
rs76909932	0.658	Alzheimer's disease
rs8177939	0.6808	Alzheimer's disease
rs8052415	0.265	Alzheimer's disease
rs8177906	0.5778	Alzheimer's disease
rs8177904	0.5077	Alzheimer's disease
rs8063323	0.5986	Alzheimer's disease
rs8043855	0.949	Alzheimer's disease
rs7185637	0.7233	Alzheimer's disease
rs8177876	0.8112	Alzheimer's disease
rs8177851	0.6431	Alzheimer's disease
rs9922910	0.8219	Alzheimer's disease
rs4889233	0.6749	Alzheimer's disease
rs11866124	0.6774	Alzheimer's disease
rs8050720	0.8247	Alzheimer's disease
rs8052694	0.7928	Alzheimer's disease
rs6564819	0.5216	Alzheimer's disease
rs6420418	0.6877	Alzheimer's disease
rs6420421	0.7468	Alzheimer's disease
rs12444974	0.5082	Alzheimer's disease
rs5023849	0.6976	Alzheimer's disease
rs5023850	0.7159	Alzheimer's disease
rs117310590	0.6514	Alzheimer's disease
rs5023852	0.7032	Alzheimer's disease
rs8047495	0.8137	Alzheimer's disease
rs35209121	0.34	Alzheimer's disease
rs12923876	0.6537	Alzheimer's disease
rs59022620	0.4188	Alzheimer's disease
rs60303302	0.646	Alzheimer's disease
rs57876487	0.5339	Alzheimer's disease
rs8048748	0.8867	Alzheimer's disease
rs1563072	0.7269	Alzheimer's disease
rs874437	0.7647	Alzheimer's disease
rs8177845	0.4595	Alzheimer's disease
rs8177839	0.07909	Alzheimer's disease
rs8059692	0.6648	Alzheimer's disease
rs73597252	0.6698	Alzheimer's disease
rs72825268	0.7511	Alzheimer's disease
rs78973378	0.2525	Alzheimer's disease
rs11860705	0.1054	Alzheimer's disease
rs11860711	0.2558	Alzheimer's disease
rs73597253	0.4182	Alzheimer's disease
rs55778366	0.688	Alzheimer's disease
rs112364026	0.3233	Alzheimer's disease
rs117677929	0.7618	Alzheimer's disease
rs55824005	0.3883	Alzheimer's disease
rs111402493	0.6165	Alzheimer's disease
rs1814543	0.7451	Alzheimer's disease
rs113360724	0.3711	Alzheimer's disease
rs185010462	0.7593	Alzheimer's disease
rs75367809	0.3676	Alzheimer's disease
rs57606521	0.7224	Alzheimer's disease
rs79546329	0.8155	Alzheimer's disease
rs112437288	0.3461	Alzheimer's disease
rs2317085	0.6634	Alzheimer's disease
rs2317086	0.7748	Alzheimer's disease
rs12448806	0.8607	Alzheimer's disease
rs2317087	0.8166	Alzheimer's disease
rs72825271	0.363	Alzheimer's disease
rs62051507	0.7278	Alzheimer's disease
rs2316730	0.8758	Alzheimer's disease
rs2316731	0.9812	Alzheimer's disease
rs4454990	0.6848	Alzheimer's disease
rs79830955	0.2179	Alzheimer's disease
rs11150340	0.7809	Alzheimer's disease
rs9935436	0.4203	Alzheimer's disease
rs60700150	0.3556	Alzheimer's disease
rs59487198	0.2395	Alzheimer's disease
rs72825273	0.7344	Alzheimer's disease
rs72825274	0.5082	Alzheimer's disease
rs72825276	0.5301	Alzheimer's disease
rs1869348	0.9443	Alzheimer's disease
rs4520846	0.6354	Alzheimer's disease
rs4643334	0.5589	Alzheimer's disease
rs4505338	0.5355	Alzheimer's disease
rs4556798	0.4294	Alzheimer's disease
rs1869347	0.8946	Alzheimer's disease
rs78594039	0.8318	Alzheimer's disease
rs113668240	0.6902	Alzheimer's disease
rs11866173	0.9932	Alzheimer's disease
rs4888121	0.9793	Alzheimer's disease
rs4889235	0.6958	Alzheimer's disease
rs4888122	0.9523	Alzheimer's disease
rs56375210	0.6574	Alzheimer's disease
rs4888123	0.9848	Alzheimer's disease
rs4889236	0.9857	Alzheimer's disease
rs8062357	0.9428	Alzheimer's disease
rs4888124	0.7865	Alzheimer's disease
rs8043828	0.8779	Alzheimer's disease
rs11639681	0.8614	Alzheimer's disease
rs7188010	0.6837	Alzheimer's disease
rs7188012	0.872	Alzheimer's disease
rs146055273	0.2621	Alzheimer's disease
rs7190414	0.8171	Alzheimer's disease
rs148653936	0.726	Alzheimer's disease
rs3929211	0.3175	Alzheimer's disease
rs7188578	0.2776	Alzheimer's disease
rs7190794	0.5769	Alzheimer's disease
rs7188796	0.8516	Alzheimer's disease
rs11647962	0.8566	Alzheimer's disease
rs145784865	0.8911	Alzheimer's disease
rs8054893	0.9889	Alzheimer's disease
rs2123625	0.9794	Alzheimer's disease
rs11150343	0.9978	Alzheimer's disease
rs150574375	0.2787	Alzheimer's disease
rs139510038	0.7879	Alzheimer's disease
rs7204269	0.5931	Alzheimer's disease
rs7204442	0.927	Alzheimer's disease
rs73599301	0.6282	Alzheimer's disease
rs8061203	0.624	Alzheimer's disease
rs8045273	0.6752	Alzheimer's disease
rs8051569	0.662	Alzheimer's disease
rs8045625	0.5539	Alzheimer's disease
rs8047530	0.5002	Alzheimer's disease
rs75571054	0.3411	Alzheimer's disease
rs11647428	0.449	Alzheimer's disease
rs118049419	0.67	Alzheimer's disease
rs6564824	0.5249	Alzheimer's disease
rs189163196	0.7761	Alzheimer's disease
rs8053191	0.4172	Alzheimer's disease
rs76667668	0.8775	Alzheimer's disease
rs4889239	0.968	Alzheimer's disease
rs112594162	0.5348	Alzheimer's disease
rs34211225	0.8204	Alzheimer's disease
rs62051531	0.7379	Alzheimer's disease
rs9924511	0.3203	Alzheimer's disease
rs113600423	0.9642	Alzheimer's disease
rs8044232	0.2526	Alzheimer's disease
rs112815417	0.8988	Alzheimer's disease
rs12598843	0.9341	Alzheimer's disease
rs6564825	0.468	Alzheimer's disease
rs7196558	0.9764	Alzheimer's disease
rs7191217	0.8906	Alzheimer's disease
rs8053222	0.886	Alzheimer's disease
rs12933918	0.7597	Alzheimer's disease
rs35667977	0.2863	Alzheimer's disease
rs144685688	0.2435	Alzheimer's disease
rs112247225	0.4255	Alzheimer's disease
rs10871402	0.4139	Alzheimer's disease
rs9940240	0.4406	Alzheimer's disease
rs59984426	0.6757	Alzheimer's disease
rs76424306	0.7842	Alzheimer's disease
rs4533301	0.6641	Alzheimer's disease
rs62053165	0.3202	Alzheimer's disease
rs4622527	0.7245	Alzheimer's disease
rs4889240	0.6293	Alzheimer's disease
rs16954682	0.9739	Alzheimer's disease
rs16954688	0.69	Alzheimer's disease
rs144811741	0.9982	Alzheimer's disease
rs3803570	0.4469	Alzheimer's disease
rs4889241	0.9076	Alzheimer's disease
rs16954698	0.3648	Alzheimer's disease
rs8050204	0.9539	Alzheimer's disease
rs79054096	0.952	Alzheimer's disease
rs4889242	0.3651	Alzheimer's disease
rs76970623	0.921	Alzheimer's disease
rs11641929	0.971	Alzheimer's disease
rs112766979	0.729	Alzheimer's disease
rs11647547	0.5131	Alzheimer's disease
rs71400145	0.6481	Alzheimer's disease
rs11642410	0.2767	Alzheimer's disease
rs8058053	0.519	Alzheimer's disease
rs8046987	0.7627	Alzheimer's disease
rs72827266	0.9471	Alzheimer's disease
rs8047357	0.5677	Alzheimer's disease
rs8046430	0.3518	Alzheimer's disease
rs35788989	0.7545	Alzheimer's disease
rs8047890	0.7556	Alzheimer's disease
rs8046964	0.844	Alzheimer's disease
rs72827269	0.4224	Alzheimer's disease
rs9745992	0.773	Alzheimer's disease
rs9745817	0.7888	Alzheimer's disease
rs9746559	0.7853	Alzheimer's disease
rs75235960	0.192	Alzheimer's disease
rs12932682	0.7543	Alzheimer's disease
rs35008336	0.5643	Alzheimer's disease
rs7200569	0.5494	Alzheimer's disease
rs16954709	0.7689	Alzheimer's disease
rs6564827	0.7671	Alzheimer's disease
rs11642876	0.1476	Alzheimer's disease
rs12448819	0.3736	Alzheimer's disease
rs8058837	0.7385	Alzheimer's disease
rs8058839	0.7312	Alzheimer's disease
rs8059530	0.7197	Alzheimer's disease
rs34080377	0.7428	Alzheimer's disease
rs35916084	0.3408	Alzheimer's disease
rs12920229	0.4582	Alzheimer's disease
rs8060549	0.7406	Alzheimer's disease
rs11648956	0.7257	Alzheimer's disease
rs17184291	0.9278	Alzheimer's disease
rs16954717	0.267	Alzheimer's disease
rs75417926	0.5391	Alzheimer's disease
rs80097269	0.6941	Alzheimer's disease
rs7206183	0.8932	Alzheimer's disease
rs16954722	0.7307	Alzheimer's disease
rs71183779	0.773	Alzheimer's disease
rs2084959	0.9545	Alzheimer's disease
rs16954729	0.6765	Alzheimer's disease
rs16954732	0.6468	Alzheimer's disease
rs35769352	0.6856	Alzheimer's disease
rs7190988	0.6575	Alzheimer's disease
rs7190991	0.6882	Alzheimer's disease
rs74926704	0.6773	Alzheimer's disease
rs11150344	0.585	Alzheimer's disease
rs56396178	0.2027	Alzheimer's disease
rs59128993	0.1284	Alzheimer's disease
rs11860434	0.6639	Alzheimer's disease
rs11860703	0.6859	Alzheimer's disease
rs11860460	0.672	Alzheimer's disease
rs77959537	0.7015	Alzheimer's disease
rs62053166	0.6	Alzheimer's disease
rs111919780	0.1065	Alzheimer's disease
rs36197172	0.9223	Alzheimer's disease
rs9796827	0.5371	Alzheimer's disease
rs11649436	0.5718	Alzheimer's disease
rs150625703	0.2025	Alzheimer's disease
rs62053167	0.9949	Alzheimer's disease
rs117295959	0.2868	Alzheimer's disease
rs34186266	0.795	Alzheimer's disease
rs72827276	0.2219	Alzheimer's disease
rs72827277	0.375	Alzheimer's disease
rs1530960	0.2777	Alzheimer's disease
rs9931124	0.8374	Alzheimer's disease
rs61695158	0.5266	Alzheimer's disease
rs4436793	0.2762	Alzheimer's disease
rs141090984	0.2763	Alzheimer's disease
rs4243205	0.7686	Alzheimer's disease
rs9930947	0.5698	Alzheimer's disease
rs117302635	0.7221	Alzheimer's disease
rs1010217	0.8969	Alzheimer's disease
rs1010218	0.2724	Alzheimer's disease
rs8048638	0.7839	Alzheimer's disease
rs8048773	0.3986	Alzheimer's disease
rs8052961	0.876	Alzheimer's disease
rs8052378	0.7756	Alzheimer's disease
rs7194141	0.5819	Alzheimer's disease
rs60869459	0.9567	Alzheimer's disease
rs3826050	0.9859	Alzheimer's disease
rs11150346	0.4669	Alzheimer's disease
rs67379709	0.4796	Alzheimer's disease
rs11645009	0.4643	Alzheimer's disease
rs74248250	0.7698	Alzheimer's disease
rs28429667	0.4541	Alzheimer's disease
rs112664029	0.9578	Alzheimer's disease
rs12933165	0.2234	Alzheimer's disease
rs111384821	0.4649	Alzheimer's disease
rs62053169	0.4643	Alzheimer's disease
rs57299289	0.4682	Alzheimer's disease
rs59262209	0.4815	Alzheimer's disease
rs4624196	0.471	Alzheimer's disease
rs72827282	0.6199	Alzheimer's disease
rs141686321	0.6283	Alzheimer's disease
rs62053170	0.6174	Alzheimer's disease
rs7405037	0.3531	Alzheimer's disease
rs7404514	0.3243	Alzheimer's disease
rs149512911	0.6533	Alzheimer's disease
rs113340863	0.6696	Alzheimer's disease
rs138590283	0.7103	Alzheimer's disease
rs11861735	0.13	Alzheimer's disease
rs12930360	0.53	Alzheimer's disease
rs11861475	0.181	Alzheimer's disease
rs12934579	0.6951	Alzheimer's disease
rs73601250	0.102	Alzheimer's disease
rs79980064	0.2958	Alzheimer's disease
rs12920443	0.1136	Alzheimer's disease
rs34748822	0.4196	Alzheimer's disease
rs12933661	0.3584	Alzheimer's disease
rs12934839	0.3687	Alzheimer's disease
rs62053172	0.916	Alzheimer's disease
rs17765589	0.2679	Alzheimer's disease
rs16954751	0.07915	Alzheimer's disease
rs116841508	0.4573	Alzheimer's disease
rs7204299	0.3195	Alzheimer's disease
rs7185427	0.7001	Alzheimer's disease
rs77233548	0.4503	Alzheimer's disease
rs11863750	0.5583	Alzheimer's disease
rs76104221	0.1865	Alzheimer's disease
rs12597420	0.0353	Alzheimer's disease
rs11150347	0.04203	Alzheimer's disease
rs60907774	0.7675	Alzheimer's disease
rs16954755	0.8342	Alzheimer's disease
rs72827292	0.4725	Alzheimer's disease
rs117959314	0.5103	Alzheimer's disease
rs28575151	0.01096	Alzheimer's disease
rs11648052	0.2531	Alzheimer's disease
rs9928804	0.18	Alzheimer's disease
rs11648413	0.6009	Alzheimer's disease
rs12599723	0.5395	Alzheimer's disease
rs16954759	0.8133	Alzheimer's disease
rs4889243	0.03298	Alzheimer's disease
rs77104177	0.04395	Alzheimer's disease
rs62053173	0.1046	Alzheimer's disease
rs12918619	0.02492	Alzheimer's disease
rs4889244	0.6408	Alzheimer's disease
rs16954763	0.3707	Alzheimer's disease
rs62053196	0.67	Alzheimer's disease
rs28670519	0.05139	Alzheimer's disease
rs1979193	0.2002	Alzheimer's disease
rs74030547	0.1716	Alzheimer's disease
rs12924312	0.1791	Alzheimer's disease
rs74030549	0.1713	Alzheimer's disease
rs117006360	0.1631	Alzheimer's disease
rs117414860	0.1777	Alzheimer's disease
rs76162903	0.1209	Alzheimer's disease
rs35941327	0.1263	Alzheimer's disease
rs34207532	0.1082	Alzheimer's disease
rs143086297	0.1935	Alzheimer's disease
rs56895837	0.08173	Alzheimer's disease
rs56384407	0.01941	Alzheimer's disease
rs113800918	0.2407	Alzheimer's disease
rs2317125	0.01875	Alzheimer's disease
rs28890877	0.02015	Alzheimer's disease
rs34687089	0.2423	Alzheimer's disease
rs35730130	0.2157	Alzheimer's disease
rs13334451	0.002104	Alzheimer's disease
rs78914852	0.9857	Alzheimer's disease
rs12920477	0.1061	Alzheimer's disease
rs57468435	0.9572	Alzheimer's disease
rs12920484	0.1011	Alzheimer's disease
rs76564490	0.03261	Alzheimer's disease
rs12922321	0.05668	Alzheimer's disease
rs144154441	0.07518	Alzheimer's disease
rs74030551	0.0253	Alzheimer's disease
rs76857392	0.4689	Alzheimer's disease
rs7203293	0.09718	Alzheimer's disease
rs76142172	0.7535	Alzheimer's disease
rs35769936	0.1339	Alzheimer's disease
rs9652667	0.08315	Alzheimer's disease
rs34242559	0.1365	Alzheimer's disease
rs59936318	0.01139	Alzheimer's disease
rs55963206	0.1773	Alzheimer's disease
rs144529647	0.2866	Alzheimer's disease
rs35667589	0.1494	Alzheimer's disease
rs35852981	0.1464	Alzheimer's disease
rs66463064	0.1387	Alzheimer's disease
rs55991107	0.147	Alzheimer's disease
rs7192948	0.7517	Alzheimer's disease
rs7194509	0.4364	Alzheimer's disease
rs28701636	0.8521	Alzheimer's disease
rs12103301	0.1512	Alzheimer's disease
rs12102728	0.1341	Alzheimer's disease
rs12102691	0.1341	Alzheimer's disease
rs4889246	0.7636	Alzheimer's disease
rs12103303	0.04706	Alzheimer's disease
rs146598027	0.01809	Alzheimer's disease
rs12102293	0.1413	Alzheimer's disease
rs4889247	0.8342	Alzheimer's disease
rs9929253	0.1585	Alzheimer's disease
rs9921666	0.1554	Alzheimer's disease
rs9921748	0.1558	Alzheimer's disease
rs9921812	0.8342	Alzheimer's disease
rs9921827	0.1618	Alzheimer's disease
rs35424543	0.1268	Alzheimer's disease
rs76592400	0.09753	Alzheimer's disease
rs74030553	0.01003	Alzheimer's disease
rs9940095	0.1565	Alzheimer's disease
rs9929059	0.1662	Alzheimer's disease
rs76401986	0.01028	Alzheimer's disease
rs9929066	0.1586	Alzheimer's disease
rs148963180	0.4143	Alzheimer's disease
rs9940186	0.1065	Alzheimer's disease
rs28395434	0.1087	Alzheimer's disease
rs28709482	0.1522	Alzheimer's disease
rs2317124	0.805	Alzheimer's disease
rs13334813	0.9109	Alzheimer's disease
rs8043592	0.1558	Alzheimer's disease
rs8048115	0.1524	Alzheimer's disease
rs2317123	0.1528	Alzheimer's disease
rs74248253	0.7435	Alzheimer's disease
rs2317122	0.5826	Alzheimer's disease
rs2317119	0.147	Alzheimer's disease
rs149279731	0.111	Alzheimer's disease
rs4630561	0.1563	Alzheimer's disease
rs8044870	0.7351	Alzheimer's disease
rs59980974	0.5986	Alzheimer's disease
rs729265	0.1693	Alzheimer's disease
rs140206667	0.4104	Alzheimer's disease
rs59543966	0.0198	Alzheimer's disease
rs146858715	0.5464	Alzheimer's disease
rs1806876	0.1862	Alzheimer's disease
rs1075489	0.194	Alzheimer's disease
rs1075488	0.09432	Alzheimer's disease
rs1806875	0.6762	Alzheimer's disease
rs744354	0.2341	Alzheimer's disease
rs2873368	0.09953	Alzheimer's disease
rs7499792	0.1685	Alzheimer's disease
rs2873367	0.169	Alzheimer's disease
rs4365300	0.1751	Alzheimer's disease
rs1869344	0.008624	Alzheimer's disease
rs55788414	0.1274	Alzheimer's disease
rs2084957	0.01041	Alzheimer's disease
rs28514797	0.1829	Alzheimer's disease
rs28697180	0.1828	Alzheimer's disease
rs67345347	0.1383	Alzheimer's disease
rs34110030	0.1308	Alzheimer's disease
rs35066366	0.1754	Alzheimer's disease
rs11649028	0.2336	Alzheimer's disease
rs34444956	0.1781	Alzheimer's disease
rs57461213	0.189	Alzheimer's disease
rs59201365	0.1196	Alzheimer's disease
rs8059559	0.2343	Alzheimer's disease
rs79582979	0.01661	Alzheimer's disease
rs77907709	0.2746	Alzheimer's disease
rs12103358	0.1677	Alzheimer's disease
rs8045509	0.8887	Alzheimer's disease
rs12103403	0.1679	Alzheimer's disease
rs5017515	0.2106	Alzheimer's disease
rs12102958	0.07777	Alzheimer's disease
rs12716908	0.04673	Alzheimer's disease
rs28583467	0.08292	Alzheimer's disease
rs28720993	0.09368	Alzheimer's disease
rs28757743	0.07197	Alzheimer's disease
rs7185584	0.9112	Alzheimer's disease
rs58809391	0.9781	Alzheimer's disease
rs8051667	0.4779	Alzheimer's disease
rs80290894	0.07263	Alzheimer's disease
rs75933530	0.07294	Alzheimer's disease
rs79356128	0.02394	Alzheimer's disease
rs76033196	0.02391	Alzheimer's disease
rs74030562	0.02436	Alzheimer's disease
rs77318108	0.07268	Alzheimer's disease
rs79898431	0.9102	Alzheimer's disease
rs75003451	0.06085	Alzheimer's disease
rs7192829	0.02432	Alzheimer's disease
rs12927945	0.2671	Alzheimer's disease
rs12927957	0.2578	Alzheimer's disease
rs56712192	0.02795	Alzheimer's disease
rs12932364	0.3322	Alzheimer's disease
rs12919812	0.4495	Alzheimer's disease
rs66592100	0.3671	Alzheimer's disease
rs147868419	0.04724	Alzheimer's disease
rs56134462	0.2499	Alzheimer's disease
rs55819896	0.2518	Alzheimer's disease
rs34196884	0.02393	Alzheimer's disease
rs7184704	0.268	Alzheimer's disease
rs56314716	0.4234	Alzheimer's disease
rs28712554	0.2996	Alzheimer's disease
rs34929001	0.3005	Alzheimer's disease
rs55634380	0.305	Alzheimer's disease
rs13339333	0.1259	Alzheimer's disease
rs13339033	0.1249	Alzheimer's disease
rs6564828	0.04653	Alzheimer's disease
rs117410092	0.8055	Alzheimer's disease
rs77655323	0.05699	Alzheimer's disease
rs28608896	0.02399	Alzheimer's disease
rs28630529	0.02471	Alzheimer's disease
rs1563074	0.04032	Alzheimer's disease
rs7190543	0.03538	Alzheimer's disease
rs7185658	0.058	Alzheimer's disease
rs1563073	0.02076	Alzheimer's disease
rs77936469	0.07062	Alzheimer's disease
rs7190949	0.02615	Alzheimer's disease
rs77714314	0.0603	Alzheimer's disease
rs60446556	0.3559	Alzheimer's disease
rs148160835	0.6415	Alzheimer's disease
rs180673826	0.6005	Alzheimer's disease
rs4889251	0.2669	Alzheimer's disease
rs4889253	0.01617	Alzheimer's disease
rs74248254	0.5023	Alzheimer's disease
rs35326835	0.05617	Alzheimer's disease
rs9938333	0.006223	Alzheimer's disease
rs1453324	0.08636	Alzheimer's disease
rs1453323	0.07774	Alzheimer's disease
rs9936302	0.1178	Alzheimer's disease
rs55876190	0.6977	Alzheimer's disease
rs57823379	0.4942	Alzheimer's disease
rs55992733	0.1825	Alzheimer's disease
rs78703814	0.2692	Alzheimer's disease
rs9929105	0.3902	Alzheimer's disease
rs9921509	0.3485	Alzheimer's disease
rs9931190	0.1639	Alzheimer's disease
rs143393810	0.5694	Alzheimer's disease
rs8062378	0.437	Alzheimer's disease
rs4889254	0.6893	Alzheimer's disease
rs72628271	0.1253	Alzheimer's disease
rs143351043	0.1355	Alzheimer's disease
rs59878884	0.8503	Alzheimer's disease
rs62053241	0.4107	Alzheimer's disease
rs1123636	0.5031	Alzheimer's disease
rs112002487	0.3541	Alzheimer's disease
rs11647564	0.538	Alzheimer's disease
rs60797436	0.3001	Alzheimer's disease
rs11642802	0.5756	Alzheimer's disease
rs2123623	0.7794	Alzheimer's disease
rs8057794	0.8956	Alzheimer's disease
rs74594555	0.1574	Alzheimer's disease
rs8043708	0.7442	Alzheimer's disease
rs117233284	0.09537	Alzheimer's disease
rs9939943	0.5047	Alzheimer's disease
rs12446942	0.8159	Alzheimer's disease
rs13335607	0.997	Alzheimer's disease
rs73585032	0.272	Alzheimer's disease
rs75848366	0.9325	Alzheimer's disease
rs73585033	0.9412	Alzheimer's disease
rs4889255	0.3424	Alzheimer's disease
rs10153089	0.998	Alzheimer's disease
rs78701017	0.2203	Alzheimer's disease
rs16954787	0.7212	Alzheimer's disease
rs10400941	0.5716	Alzheimer's disease
rs10400943	0.7485	Alzheimer's disease
rs67137846	0.9925	Alzheimer's disease
rs7191852	0.4092	Alzheimer's disease
rs12598616	0.4136	Alzheimer's disease
rs12598617	0.4231	Alzheimer's disease
rs12925622	0.511	Alzheimer's disease
rs74864631	0.7208	Alzheimer's disease
rs12931217	0.3305	Alzheimer's disease
rs12931227	0.4681	Alzheimer's disease
rs12925771	0.6401	Alzheimer's disease
rs12926898	0.4672	Alzheimer's disease
rs12597040	0.5076	Alzheimer's disease
rs12927442	0.1045	Alzheimer's disease
rs12599110	0.6291	Alzheimer's disease
rs67426210	0.8126	Alzheimer's disease
rs66937144	0.5128	Alzheimer's disease
rs66652166	0.9453	Alzheimer's disease
rs66865838	0.8517	Alzheimer's disease
rs17185743	0.4616	Alzheimer's disease
rs7194973	0.4781	Alzheimer's disease
rs60942439	0.9895	Alzheimer's disease
rs10400986	0.5139	Alzheimer's disease
rs7198127	0.1363	Alzheimer's disease
rs11150354	0.4927	Alzheimer's disease
rs11150355	0.5302	Alzheimer's disease
rs12598266	0.5004	Alzheimer's disease
rs11150356	0.1641	Alzheimer's disease
rs11648921	0.4415	Alzheimer's disease
rs11644962	0.4242	Alzheimer's disease
rs12599995	0.5465	Alzheimer's disease
rs11643884	0.4075	Alzheimer's disease
rs11648599	0.5026	Alzheimer's disease
rs34935856	0.5175	Alzheimer's disease
rs35828434	0.5051	Alzheimer's disease
rs11639507	0.1511	Alzheimer's disease
rs11639795	0.1572	Alzheimer's disease
rs34188236	0.4208	Alzheimer's disease
[truncated: 16,453 more rows]
