# Supplementary material for: Interplay of genetic predisposition, plasma metabolome and Mediterranean diet in dementia risk and cognitive function
Source: Nat Med. 2025 Aug 25;31(11):3790–800. doi: 10.1038/s41591-025-03891-5 (PMC12618253; doi:10.1038/s41591-025-03891-5)
Supplement: Supplementary file 10 — Statistical source data. [file 41591_2025_3891_MOESM10_ESM.xlsx]

## Sheet: source_data_extended_fig1b_1
time	n.risk	n.event	n.censor	surv	std.err	cumhaz	std.chaz	lower	upper
21	1080	0	1	1	0	0	0	1	1
24	1079	0	3	1	0	0	0	1	1
27	1076	0	2	1	0	0	0	1	1
28	1074	0	1	1	0	0	0	1	1
31	1073	0	1	1	0	0	0	1	1
32	1072	0	1	1	0	0	0	1	1
33	1071	0	3	1	0	0	0	1	1
39	1068	0	1	1	0	0	0	1	1
41	1067	0	1	1	0	0	0	1	1
43	1066	0	1	1	0	0	0	1	1
44	1065	0	1	1	0	0	0	1	1
47	1064	0	2	1	0	0	0	1	1
49	1062	0	2	1	0	0	0	1	1
51	1060	0	1	1	0	0	0	1	1
53	1059	0	1	1	0	0	0	1	1
56	1058	0	3	1	0	0	0	1	1
57	1055	0	1	1	0	0	0	1	1
59	1054	0	1	1	0	0	0	1	1
60	1053	0	1	1	0	0	0	1	1
62	1052	0	2	1	0	0	0	1	1
64	1050	0	1	1	0	0	0	1	1
66	1049	0	1	1	0	0	0	1	1
71	1048	0	1	1	0	0	0	1	1
72	1047	0	3	1	0	0	0	1	1
73	1044	0	2	1	0	0	0	1	1
75	1042	0	3	1	0	0	0	1	1
78	1039	0	1	1	0	0	0	1	1
80	1038	1	0	0.999037	0.000963856	0.000963391	0.000963391	0.997151	1
81	1037	0	1	0.999037	0.000963856	0.000963391	0.000963391	0.997151	1
83	1036	0	1	0.999037	0.000963856	0.000963391	0.000963391	0.997151	1
84	1035	0	2	0.999037	0.000963856	0.000963391	0.000963391	0.997151	1
85	1033	1	0	0.998069	0.0013664	0.00193145	0.00136574	0.9954	1
87	1032	0	3	0.998069	0.0013664	0.00193145	0.00136574	0.9954	1
88	1029	0	1	0.998069	0.0013664	0.00193145	0.00136574	0.9954	1
89	1028	0	2	0.998069	0.0013664	0.00193145	0.00136574	0.9954	1
90	1026	0	2	0.998069	0.0013664	0.00193145	0.00136574	0.9954	1
92	1024	0	1	0.998069	0.0013664	0.00193145	0.00136574	0.9954	1
93	1023	0	1	0.998069	0.0013664	0.00193145	0.00136574	0.9954	1
94	1022	0	2	0.998069	0.0013664	0.00193145	0.00136574	0.9954	1
95	1020	0	1	0.998069	0.0013664	0.00193145	0.00136574	0.9954	1
96	1019	0	1	0.998069	0.0013664	0.00193145	0.00136574	0.9954	1
97	1018	0	1	0.998069	0.0013664	0.00193145	0.00136574	0.9954	1
98	1017	0	3	0.998069	0.0013664	0.00193145	0.00136574	0.9954	1
99	1014	0	1	0.998069	0.0013664	0.00193145	0.00136574	0.9954	1
100	1013	0	1	0.998069	0.0013664	0.00193145	0.00136574	0.9954	1
101	1012	0	2	0.998069	0.0013664	0.00193145	0.00136574	0.9954	1
103	1010	0	4	0.998069	0.0013664	0.00193145	0.00136574	0.9954	1
104	1006	1	2	0.997077	0.00169001	0.00292548	0.00168919	0.99378	1
105	1003	0	1	0.997077	0.00169001	0.00292548	0.00168919	0.99378	1
107	1002	0	1	0.997077	0.00169001	0.00292548	0.00168919	0.99378	1
108	1001	0	3	0.997077	0.00169001	0.00292548	0.00168919	0.99378	1
109	998	0	2	0.997077	0.00169001	0.00292548	0.00168919	0.99378	1
110	996	0	1	0.997077	0.00169001	0.00292548	0.00168919	0.99378	1
111	995	1	1	0.996075	0.00196653	0.00393051	0.00196556	0.992243	0.999922
112	993	0	2	0.996075	0.00196653	0.00393051	0.00196556	0.992243	0.999922
113	991	0	1	0.996075	0.00196653	0.00393051	0.00196556	0.992243	0.999922
116	990	0	1	0.996075	0.00196653	0.00393051	0.00196556	0.992243	0.999922
117	989	0	1	0.996075	0.00196653	0.00393051	0.00196556	0.992243	0.999922
118	988	0	4	0.996075	0.00196653	0.00393051	0.00196556	0.992243	0.999922
119	984	0	4	0.996075	0.00196653	0.00393051	0.00196556	0.992243	0.999922
120	980	0	19	0.996075	0.00196653	0.00393051	0.00196556	0.992243	0.999922
121	961	0	9	0.996075	0.00196653	0.00393051	0.00196556	0.992243	0.999922
122	952	0	16	0.996075	0.00196653	0.00393051	0.00196556	0.992243	0.999922
123	936	0	18	0.996075	0.00196653	0.00393051	0.00196556	0.992243	0.999922
124	918	0	11	0.996075	0.00196653	0.00393051	0.00196556	0.992243	0.999922
125	907	0	12	0.996075	0.00196653	0.00393051	0.00196556	0.992243	0.999922
126	895	0	6	0.996075	0.00196653	0.00393051	0.00196556	0.992243	0.999922
129	889	0	4	0.996075	0.00196653	0.00393051	0.00196556	0.992243	0.999922
130	885	0	3	0.996075	0.00196653	0.00393051	0.00196556	0.992243	0.999922
132	882	0	3	0.996075	0.00196653	0.00393051	0.00196556	0.992243	0.999922
134	879	0	1	0.996075	0.00196653	0.00393051	0.00196556	0.992243	0.999922
135	878	0	2	0.996075	0.00196653	0.00393051	0.00196556	0.992243	0.999922
136	876	0	1	0.996075	0.00196653	0.00393051	0.00196556	0.992243	0.999922
137	875	1	4	0.994937	0.00227483	0.00507336	0.00227367	0.990511	0.999383
138	870	1	2	0.993793	0.00254903	0.00622279	0.00254769	0.988841	0.998771
139	867	0	2	0.993793	0.00254903	0.00622279	0.00254769	0.988841	0.998771
140	865	0	2	0.993793	0.00254903	0.00622279	0.00254769	0.988841	0.998771
143	863	0	3	0.993793	0.00254903	0.00622279	0.00254769	0.988841	0.998771
146	860	0	3	0.993793	0.00254903	0.00622279	0.00254769	0.988841	0.998771
147	857	0	2	0.993793	0.00254903	0.00622279	0.00254769	0.988841	0.998771
148	855	0	2	0.993793	0.00254903	0.00622279	0.00254769	0.988841	0.998771
149	853	0	3	0.993793	0.00254903	0.00622279	0.00254769	0.988841	0.998771
150	850	0	3	0.993793	0.00254903	0.00622279	0.00254769	0.988841	0.998771
151	847	0	1	0.993793	0.00254903	0.00622279	0.00254769	0.988841	0.998771
152	846	0	1	0.993793	0.00254903	0.00622279	0.00254769	0.988841	0.998771
153	845	0	2	0.993793	0.00254903	0.00622279	0.00254769	0.988841	0.998771
155	843	0	3	0.993793	0.00254903	0.00622279	0.00254769	0.988841	0.998771
156	840	0	1	0.993793	0.00254903	0.00622279	0.00254769	0.988841	0.998771
157	839	0	1	0.993793	0.00254903	0.00622279	0.00254769	0.988841	0.998771
158	838	0	1	0.993793	0.00254903	0.00622279	0.00254769	0.988841	0.998771
159	837	0	2	0.993793	0.00254903	0.00622279	0.00254769	0.988841	0.998771
160	835	1	1	0.992603	0.00281665	0.00742039	0.00281514	0.987139	0.998098
162	833	0	2	0.992603	0.00281665	0.00742039	0.00281514	0.987139	0.998098
163	831	0	1	0.992603	0.00281665	0.00742039	0.00281514	0.987139	0.998098
165	830	0	2	0.992603	0.00281665	0.00742039	0.00281514	0.987139	0.998098
166	828	0	1	0.992603	0.00281665	0.00742039	0.00281514	0.987139	0.998098
167	827	0	3	0.992603	0.00281665	0.00742039	0.00281514	0.987139	0.998098
168	824	0	2	0.992603	0.00281665	0.00742039	0.00281514	0.987139	0.998098
169	822	0	1	0.992603	0.00281665	0.00742039	0.00281514	0.987139	0.998098
170	821	0	3	0.992603	0.00281665	0.00742039	0.00281514	0.987139	0.998098
171	818	0	2	0.992603	0.00281665	0.00742039	0.00281514	0.987139	0.998098
172	816	1	2	0.991387	0.003072	0.00864588	0.00307031	0.985435	0.997374
173	813	0	4	0.991387	0.003072	0.00864588	0.00307031	0.985435	0.997374
174	809	0	2	0.991387	0.003072	0.00864588	0.00307031	0.985435	0.997374
175	807	1	2	0.990158	0.0033128	0.00988504	0.00331094	0.98375	0.996608
176	804	0	1	0.990158	0.0033128	0.00988504	0.00331094	0.98375	0.996608
177	803	0	1	0.990158	0.0033128	0.00988504	0.00331094	0.98375	0.996608
178	802	0	3	0.990158	0.0033128	0.00988504	0.00331094	0.98375	0.996608
179	799	0	1	0.990158	0.0033128	0.00988504	0.00331094	0.98375	0.996608
180	798	0	1	0.990158	0.0033128	0.00988504	0.00331094	0.98375	0.996608
181	797	0	5	0.990158	0.0033128	0.00988504	0.00331094	0.98375	0.996608
182	792	0	3	0.990158	0.0033128	0.00988504	0.00331094	0.98375	0.996608
183	789	0	3	0.990158	0.0033128	0.00988504	0.00331094	0.98375	0.996608
184	786	0	3	0.990158	0.0033128	0.00988504	0.00331094	0.98375	0.996608
185	783	0	1	0.990158	0.0033128	0.00988504	0.00331094	0.98375	0.996608
186	782	0	6	0.990158	0.0033128	0.00988504	0.00331094	0.98375	0.996608
187	776	0	2	0.990158	0.0033128	0.00988504	0.00331094	0.98375	0.996608
188	774	0	1	0.990158	0.0033128	0.00988504	0.00331094	0.98375	0.996608
189	773	1	2	0.988877	0.00355673	0.0111787	0.0035547	0.982008	0.995795
190	770	0	2	0.988877	0.00355673	0.0111787	0.0035547	0.982008	0.995795
191	768	0	3	0.988877	0.00355673	0.0111787	0.0035547	0.982008	0.995795
192	765	0	2	0.988877	0.00355673	0.0111787	0.0035547	0.982008	0.995795
193	763	0	1	0.988877	0.00355673	0.0111787	0.0035547	0.982008	0.995795
194	762	0	3	0.988877	0.00355673	0.0111787	0.0035547	0.982008	0.995795
195	759	0	3	0.988877	0.00355673	0.0111787	0.0035547	0.982008	0.995795
196	756	0	2	0.988877	0.00355673	0.0111787	0.0035547	0.982008	0.995795
197	754	1	0	0.987566	0.00379627	0.012505	0.00379406	0.980245	0.994941
198	753	0	2	0.987566	0.00379627	0.012505	0.00379406	0.980245	0.994941
199	751	0	1	0.987566	0.00379627	0.012505	0.00379406	0.980245	0.994941
200	750	0	1	0.987566	0.00379627	0.012505	0.00379406	0.980245	0.994941
201	749	0	5	0.987566	0.00379627	0.012505	0.00379406	0.980245	0.994941
203	744	1	4	0.986238	0.00402749	0.013849	0.0040251	0.978484	0.994054
204	739	0	4	0.986238	0.00402749	0.013849	0.0040251	0.978484	0.994054
205	735	0	1	0.986238	0.00402749	0.013849	0.0040251	0.978484	0.994054
206	734	1	3	0.984895	0.00425198	0.0152114	0.00424942	0.976721	0.993137
207	730	1	4	0.983546	0.00446748	0.0165813	0.00446476	0.974971	0.992195
208	725	0	2	0.983546	0.00446748	0.0165813	0.00446476	0.974971	0.992195
209	723	1	4	0.982185	0.00467697	0.0179644	0.00467409	0.973223	0.99123
210	718	0	2	0.982185	0.00467697	0.0179644	0.00467409	0.973223	0.99123
211	716	0	2	0.982185	0.00467697	0.0179644	0.00467409	0.973223	0.99123
212	714	0	1	0.982185	0.00467697	0.0179644	0.00467409	0.973223	0.99123
213	713	0	2	0.982185	0.00467697	0.0179644	0.00467409	0.973223	0.99123
214	711	0	2	0.982185	0.00467697	0.0179644	0.00467409	0.973223	0.99123
216	709	0	2	0.982185	0.00467697	0.0179644	0.00467409	0.973223	0.99123
217	707	0	3	0.982185	0.00467697	0.0179644	0.00467409	0.973223	0.99123
218	704	1	2	0.98079	0.00488822	0.0193849	0.00488516	0.971438	0.990232
219	701	0	6	0.98079	0.00488822	0.0193849	0.00488516	0.971438	0.990232
220	695	0	2	0.98079	0.00488822	0.0193849	0.00488516	0.971438	0.990232
221	693	1	0	0.979375	0.00509705	0.0208279	0.00509383	0.96964	0.989208
222	692	2	1	0.976544	0.00549259	0.0237181	0.0054885	0.966088	0.987114
223	689	0	2	0.976544	0.00549259	0.0237181	0.0054885	0.966088	0.987114
224	687	0	4	0.976544	0.00549259	0.0237181	0.0054885	0.966088	0.987114
225	683	1	4	0.975114	0.00568466	0.0251822	0.00568043	0.96431	0.98604
226	678	1	0	0.973676	0.00587316	0.0266571	0.00586879	0.962532	0.984949
228	677	0	3	0.973676	0.00587316	0.0266571	0.00586879	0.962532	0.984949
229	674	2	1	0.970787	0.00623777	0.0296245	0.0062326	0.958991	0.982728
230	671	0	3	0.970787	0.00623777	0.0296245	0.0062326	0.958991	0.982728
231	668	1	1	0.969334	0.00641515	0.0311215	0.00640986	0.957222	0.981599
232	666	0	1	0.969334	0.00641515	0.0311215	0.00640986	0.957222	0.981599
233	665	0	2	0.969334	0.00641515	0.0311215	0.00640986	0.957222	0.981599
234	663	0	2	0.969334	0.00641515	0.0311215	0.00640986	0.957222	0.981599
235	661	0	4	0.969334	0.00641515	0.0311215	0.00640986	0.957222	0.981599
236	657	2	3	0.966383	0.00676769	0.0341656	0.00676164	0.953649	0.979287
237	652	0	3	0.966383	0.00676769	0.0341656	0.00676164	0.953649	0.979287
238	649	0	3	0.966383	0.00676769	0.0341656	0.00676164	0.953649	0.979287
239	646	2	5	0.963391	0.007114	0.0372616	0.0071072	0.950051	0.976918
241	639	1	7	0.961883	0.00728436	0.0388265	0.00727745	0.948248	0.975715
242	631	0	1	0.961883	0.00728436	0.0388265	0.00727745	0.948248	0.975715
243	630	1	1	0.960357	0.00745557	0.0404138	0.00744855	0.946425	0.974493
244	628	0	4	0.960357	0.00745557	0.0404138	0.00744855	0.946425	0.974493
245	624	1	2	0.958818	0.00762613	0.0420164	0.00761899	0.944593	0.973257
246	621	0	1	0.958818	0.00762613	0.0420164	0.00761899	0.944593	0.973257
247	620	0	2	0.958818	0.00762613	0.0420164	0.00761899	0.944593	0.973257
248	618	0	1	0.958818	0.00762613	0.0420164	0.00761899	0.944593	0.973257
249	617	2	3	0.95571	0.0079642	0.0452579	0.0079563	0.940907	0.970745
250	612	0	4	0.95571	0.0079642	0.0452579	0.0079563	0.940907	0.970745
251	608	0	1	0.95571	0.0079642	0.0452579	0.0079563	0.940907	0.970745
252	607	1	2	0.954135	0.00813309	0.0469053	0.00812507	0.939046	0.969466
253	604	0	2	0.954135	0.00813309	0.0469053	0.00812507	0.939046	0.969466
254	602	1	5	0.95255	0.00830127	0.0485665	0.00829314	0.937177	0.968175
255	596	0	1	0.95255	0.00830127	0.0485665	0.00829314	0.937177	0.968175
256	595	1	2	0.950949	0.00846997	0.0502471	0.00846172	0.935293	0.966868
257	592	0	8	0.950949	0.00846997	0.0502471	0.00846172	0.935293	0.966868
258	584	1	2	0.949321	0.00864162	0.0519595	0.00863324	0.933377	0.965537
259	581	0	2	0.949321	0.00864162	0.0519595	0.00863324	0.933377	0.965537
260	579	1	2	0.947681	0.00881281	0.0536866	0.0088043	0.931453	0.964193
261	576	1	3	0.946036	0.00898248	0.0554227	0.00897384	0.929526	0.962839
262	572	0	3	0.946036	0.00898248	0.0554227	0.00897384	0.929526	0.962839
263	569	0	1	0.946036	0.00898248	0.0554227	0.00897384	0.929526	0.962839
264	568	1	1	0.94437	0.00915369	0.0571833	0.00914491	0.927579	0.961466
265	566	0	1	0.94437	0.00915369	0.0571833	0.00914491	0.927579	0.961466
266	565	0	1	0.94437	0.00915369	0.0571833	0.00914491	0.927579	0.961466
267	564	1	1	0.942696	0.00932412	0.0589563	0.00931521	0.925625	0.960082
268	562	0	1	0.942696	0.00932412	0.0589563	0.00931521	0.925625	0.960082
269	561	0	2	0.942696	0.00932412	0.0589563	0.00931521	0.925625	0.960082
270	559	1	2	0.94101	0.00949448	0.0607452	0.00948543	0.92366	0.958685
271	556	0	3	0.94101	0.00949448	0.0607452	0.00948543	0.92366	0.958685
272	553	2	1	0.937606	0.00983407	0.0643619	0.00982412	0.919708	0.955853
273	550	1	3	0.935902	0.010001	0.06618	0.00999095	0.917735	0.954428
274	546	1	2	0.934187	0.0101677	0.0680115	0.0101574	0.915755	0.952991
275	543	1	1	0.932467	0.0103334	0.0698532	0.010323	0.913772	0.951545
277	541	0	1	0.932467	0.0103334	0.0698532	0.010323	0.913772	0.951545
278	540	0	2	0.932467	0.0103334	0.0698532	0.010323	0.913772	0.951545
279	538	1	4	0.930734	0.0104995	0.0717119	0.010489	0.911776	0.950086
280	533	1	2	0.928988	0.0106662	0.0735881	0.0106555	0.909768	0.948613
282	530	1	1	0.927235	0.0108321	0.0754749	0.0108213	0.907757	0.947131
283	528	1	3	0.925479	0.0109967	0.0773688	0.0109858	0.905745	0.945642
284	524	0	2	0.925479	0.0109967	0.0773688	0.0109858	0.905745	0.945642
285	522	0	3	0.925479	0.0109967	0.0773688	0.0109858	0.905745	0.945642
286	519	0	3	0.925479	0.0109967	0.0773688	0.0109858	0.905745	0.945642
287	516	1	2	0.923685	0.0111665	0.0793068	0.0111554	0.903689	0.944124
288	513	0	4	0.923685	0.0111665	0.0793068	0.0111554	0.903689	0.944124
289	509	0	2	0.923685	0.0111665	0.0793068	0.0111554	0.903689	0.944124
290	507	0	4	0.923685	0.0111665	0.0793068	0.0111554	0.903689	0.944124
291	503	0	3	0.923685	0.0111665	0.0793068	0.0111554	0.903689	0.944124
292	500	1	4	0.921838	0.0113445	0.0813068	0.0113333	0.901567	0.942564
293	495	0	1	0.921838	0.0113445	0.0813068	0.0113333	0.901567	0.942564
294	494	1	6	0.919972	0.0115241	0.0833311	0.0115126	0.899425	0.940987
295	487	0	3	0.919972	0.0115241	0.0833311	0.0115126	0.899425	0.940987
296	484	0	1	0.919972	0.0115241	0.0833311	0.0115126	0.899425	0.940987
297	483	1	0	0.918067	0.011709	0.0854015	0.0116973	0.897238	0.939379
298	482	0	1	0.918067	0.011709	0.0854015	0.0116973	0.897238	0.939379
299	481	2	1	0.91425	0.012074	0.0895595	0.0120612	0.892868	0.936143
300	478	0	5	0.91425	0.012074	0.0895595	0.0120612	0.892868	0.936143
301	473	2	1	0.910384	0.0124402	0.0937878	0.0124262	0.888455	0.932854
302	470	1	6	0.908447	0.0126212	0.0959155	0.0126071	0.88625	0.9312
303	463	0	1	0.908447	0.0126212	0.0959155	0.0126071	0.88625	0.9312
304	462	0	6	0.908447	0.0126212	0.0959155	0.0126071	0.88625	0.9312
305	456	0	2	0.908447	0.0126212	0.0959155	0.0126071	0.88625	0.9312
306	454	1	2	0.906446	0.0128124	0.0981181	0.012798	0.883967	0.929497
307	451	0	1	0.906446	0.0128124	0.0981181	0.012798	0.883967	0.929497
308	450	0	7	0.906446	0.0128124	0.0981181	0.012798	0.883967	0.929497
309	443	0	4	0.906446	0.0128124	0.0981181	0.012798	0.883967	0.929497
310	439	0	2	0.906446	0.0128124	0.0981181	0.012798	0.883967	0.929497
312	437	0	1	0.906446	0.0128124	0.0981181	0.012798	0.883967	0.929497
313	436	0	1	0.906446	0.0128124	0.0981181	0.012798	0.883967	0.929497
314	435	0	3	0.906446	0.0128124	0.0981181	0.012798	0.883967	0.929497
315	432	0	3	0.906446	0.0128124	0.0981181	0.012798	0.883967	0.929497
316	429	1	0	0.904333	0.0130232	0.100449	0.0130086	0.881542	0.927713
317	428	1	3	0.90222	0.0132316	0.102786	0.0132167	0.879123	0.925924
318	424	0	2	0.90222	0.0132316	0.102786	0.0132167	0.879123	0.925924
319	422	0	1	0.90222	0.0132316	0.102786	0.0132167	0.879123	0.925924
320	421	1	1	0.900077	0.0134436	0.105161	0.0134285	0.876671	0.924108
321	419	2	1	0.895781	0.0138628	0.109934	0.0138462	0.87177	0.920453
322	416	0	1	0.895781	0.0138628	0.109934	0.0138462	0.87177	0.920453
323	415	0	4	0.895781	0.0138628	0.109934	0.0138462	0.87177	0.920453
324	411	2	1	0.891422	0.0142855	0.1148	0.0142673	0.866809	0.916733
325	408	0	1	0.891422	0.0142855	0.1148	0.0142673	0.866809	0.916733
326	407	0	3	0.891422	0.0142855	0.1148	0.0142673	0.866809	0.916733
327	404	0	3	0.891422	0.0142855	0.1148	0.0142673	0.866809	0.916733
328	401	0	4	0.891422	0.0142855	0.1148	0.0142673	0.866809	0.916733
329	397	1	2	0.889176	0.0145064	0.117319	0.014488	0.864251	0.91482
330	394	0	2	0.889176	0.0145064	0.117319	0.014488	0.864251	0.91482
331	392	0	3	0.889176	0.0145064	0.117319	0.014488	0.864251	0.91482
332	389	1	1	0.886891	0.014733	0.11989	0.0147143	0.861647	0.912874
333	387	0	3	0.886891	0.014733	0.11989	0.0147143	0.861647	0.912874
334	384	0	4	0.886891	0.014733	0.11989	0.0147143	0.861647	0.912874
335	380	0	8	0.886891	0.014733	0.11989	0.0147143	0.861647	0.912874
336	372	0	1	0.886891	0.014733	0.11989	0.0147143	0.861647	0.912874
337	371	0	3	0.886891	0.014733	0.11989	0.0147143	0.861647	0.912874
338	368	0	2	0.886891	0.014733	0.11989	0.0147143	0.861647	0.912874
339	366	0	5	0.886891	0.014733	0.11989	0.0147143	0.861647	0.912874
340	361	0	8	0.886891	0.014733	0.11989	0.0147143	0.861647	0.912874
341	353	0	11	0.886891	0.014733	0.11989	0.0147143	0.861647	0.912874
342	342	0	22	0.886891	0.014733	0.11989	0.0147143	0.861647	0.912874
343	320	0	28	0.886891	0.014733	0.11989	0.0147143	0.861647	0.912874
344	292	1	20	0.883853	0.0151271	0.123315	0.0151075	0.858033	0.910451
345	271	0	16	0.883853	0.0151271	0.123315	0.0151075	0.858033	0.910451
346	255	0	25	0.883853	0.0151271	0.123315	0.0151075	0.858033	0.910451
347	230	0	17	0.883853	0.0151271	0.123315	0.0151075	0.858033	0.910451
348	213	0	14	0.883853	0.0151271	0.123315	0.0151075	0.858033	0.910451
349	199	0	20	0.883853	0.0151271	0.123315	0.0151075	0.858033	0.910451
350	179	1	18	0.878915	0.0161312	0.128901	0.0161074	0.851562	0.907148
351	160	0	37	0.878915	0.0161312	0.128901	0.0161074	0.851562	0.907148
352	123	0	57	0.878915	0.0161312	0.128901	0.0161074	0.851562	0.907148
353	66	0	27	0.878915	0.0161312	0.128901	0.0161074	0.851562	0.907148
354	39	0	20	0.878915	0.0161312	0.128901	0.0161074	0.851562	0.907148
355	19	0	16	0.878915	0.0161312	0.128901	0.0161074	0.851562	0.907148
356	3	0	3	0.878915	0.0161312	0.128901	0.0161074	0.851562	0.907148
18	382	0	1	1	0	0	0	1	1
32	381	1	1	0.997375	0.00262812	0.00262467	0.00262467	0.992251	1
34	379	0	1	0.997375	0.00262812	0.00262467	0.00262467	0.992251	1
39	378	0	1	0.997375	0.00262812	0.00262467	0.00262467	0.992251	1
41	377	0	1	0.997375	0.00262812	0.00262467	0.00262467	0.992251	1
42	376	1	0	0.994723	0.00374155	0.00528425	0.00373661	0.987455	1
49	375	0	1	0.994723	0.00374155	0.00528425	0.00373661	0.987455	1
52	374	0	1	0.994723	0.00374155	0.00528425	0.00373661	0.987455	1
58	373	0	1	0.994723	0.00374155	0.00528425	0.00373661	0.987455	1
62	372	0	2	0.994723	0.00374155	0.00528425	0.00373661	0.987455	1
65	370	0	1	0.994723	0.00374155	0.00528425	0.00373661	0.987455	1
67	369	1	0	0.992027	0.00462206	0.00799427	0.00461589	0.983081	1
75	368	0	1	0.992027	0.00462206	0.00799427	0.00461589	0.983081	1
80	367	0	1	0.992027	0.00462206	0.00799427	0.00461589	0.983081	1
81	366	1	0	0.989317	0.00537113	0.0107265	0.00536392	0.978956	0.999786
85	365	0	1	0.989317	0.00537113	0.0107265	0.00536392	0.978956	0.999786
87	364	0	3	0.989317	0.00537113	0.0107265	0.00536392	0.978956	0.999786
92	361	0	1	0.989317	0.00537113	0.0107265	0.00536392	0.978956	0.999786
94	360	0	1	0.989317	0.00537113	0.0107265	0.00536392	0.978956	0.999786
96	359	0	1	0.989317	0.00537113	0.0107265	0.00536392	0.978956	0.999786
98	358	0	1	0.989317	0.00537113	0.0107265	0.00536392	0.978956	0.999786
99	357	0	2	0.989317	0.00537113	0.0107265	0.00536392	0.978956	0.999786
101	355	0	1	0.989317	0.00537113	0.0107265	0.00536392	0.978956	0.999786
105	354	1	0	0.986522	0.00607054	0.0135514	0.0060623	0.974854	0.99833
106	353	0	1	0.986522	0.00607054	0.0135514	0.0060623	0.974854	0.99833
108	352	0	1	0.986522	0.00607054	0.0135514	0.0060623	0.974854	0.99833
109	351	0	1	0.986522	0.00607054	0.0135514	0.0060623	0.974854	0.99833
110	350	0	1	0.986522	0.00607054	0.0135514	0.0060623	0.974854	0.99833
111	349	0	1	0.986522	0.00607054	0.0135514	0.0060623	0.974854	0.99833
117	348	0	2	0.986522	0.00607054	0.0135514	0.0060623	0.974854	0.99833
118	346	0	2	0.986522	0.00607054	0.0135514	0.0060623	0.974854	0.99833
119	344	0	4	0.986522	0.00607054	0.0135514	0.0060623	0.974854	0.99833
120	340	0	3	0.986522	0.00607054	0.0135514	0.0060623	0.974854	0.99833
121	337	0	3	0.986522	0.00607054	0.0135514	0.0060623	0.974854	0.99833
122	334	0	8	0.986522	0.00607054	0.0135514	0.0060623	0.974854	0.99833
123	326	0	4	0.986522	0.00607054	0.0135514	0.0060623	0.974854	0.99833
124	322	0	3	0.986522	0.00607054	0.0135514	0.0060623	0.974854	0.99833
125	319	0	3	0.986522	0.00607054	0.0135514	0.0060623	0.974854	0.99833
126	316	0	2	0.986522	0.00607054	0.0135514	0.0060623	0.974854	0.99833
127	314	0	1	0.986522	0.00607054	0.0135514	0.0060623	0.974854	0.99833
129	313	0	1	0.986522	0.00607054	0.0135514	0.0060623	0.974854	0.99833
132	312	0	2	0.986522	0.00607054	0.0135514	0.0060623	0.974854	0.99833
134	310	0	1	0.986522	0.00607054	0.0135514	0.0060623	0.974854	0.99833
138	309	0	1	0.986522	0.00607054	0.0135514	0.0060623	0.974854	0.99833
141	308	1	1	0.983319	0.00688674	0.0167981	0.00687698	0.970135	0.996681
142	306	0	1	0.983319	0.00688674	0.0167981	0.00687698	0.970135	0.996681
143	305	0	1	0.983319	0.00688674	0.0167981	0.00687698	0.970135	0.996681
146	304	0	1	0.983319	0.00688674	0.0167981	0.00687698	0.970135	0.996681
148	303	0	2	0.983319	0.00688674	0.0167981	0.00687698	0.970135	0.996681
149	301	0	1	0.983319	0.00688674	0.0167981	0.00687698	0.970135	0.996681
151	300	1	1	0.980041	0.00765346	0.0201315	0.00764225	0.96545	0.994853
152	298	0	2	0.980041	0.00765346	0.0201315	0.00764225	0.96545	0.994853
153	296	0	1	0.980041	0.00765346	0.0201315	0.00764225	0.96545	0.994853
154	295	0	2	0.980041	0.00765346	0.0201315	0.00764225	0.96545	0.994853
156	293	0	1	0.980041	0.00765346	0.0201315	0.00764225	0.96545	0.994853
157	292	0	2	0.980041	0.00765346	0.0201315	0.00764225	0.96545	0.994853
159	290	0	1	0.980041	0.00765346	0.0201315	0.00764225	0.96545	0.994853
160	289	1	0	0.97665	0.00840179	0.0235917	0.0083891	0.960699	0.992866
161	288	1	1	0.973259	0.00909332	0.0270639	0.00907928	0.956067	0.99076
162	286	0	2	0.973259	0.00909332	0.0270639	0.00907928	0.956067	0.99076
163	284	0	1	0.973259	0.00909332	0.0270639	0.00907928	0.956067	0.99076
164	283	0	1	0.973259	0.00909332	0.0270639	0.00907928	0.956067	0.99076
167	282	1	0	0.969808	0.00976258	0.03061	0.00974721	0.951427	0.988543
169	281	0	2	0.969808	0.00976258	0.03061	0.00974721	0.951427	0.988543
172	279	0	1	0.969808	0.00976258	0.03061	0.00974721	0.951427	0.988543
173	278	0	1	0.969808	0.00976258	0.03061	0.00974721	0.951427	0.988543
175	277	0	1	0.969808	0.00976258	0.03061	0.00974721	0.951427	0.988543
176	276	0	2	0.969808	0.00976258	0.03061	0.00974721	0.951427	0.988543
177	274	0	4	0.969808	0.00976258	0.03061	0.00974721	0.951427	0.988543
178	270	0	2	0.969808	0.00976258	0.03061	0.00974721	0.951427	0.988543
179	268	0	1	0.969808	0.00976258	0.03061	0.00974721	0.951427	0.988543
180	267	0	1	0.969808	0.00976258	0.03061	0.00974721	0.951427	0.988543
181	266	0	2	0.969808	0.00976258	0.03061	0.00974721	0.951427	0.988543
183	264	0	1	0.969808	0.00976258	0.03061	0.00974721	0.951427	0.988543
184	263	1	0	0.96612	0.0104795	0.0344123	0.0104626	0.946479	0.986169
186	262	0	1	0.96612	0.0104795	0.0344123	0.0104626	0.946479	0.986169
187	261	0	1	0.96612	0.0104795	0.0344123	0.0104626	0.946479	0.986169
194	260	0	2	0.96612	0.0104795	0.0344123	0.0104626	0.946479	0.986169
195	258	0	2	0.96612	0.0104795	0.0344123	0.0104626	0.946479	0.986169
196	256	0	1	0.96612	0.0104795	0.0344123	0.0104626	0.946479	0.986169
197	255	0	2	0.96612	0.0104795	0.0344123	0.0104626	0.946479	0.986169
198	253	0	1	0.96612	0.0104795	0.0344123	0.0104626	0.946479	0.986169
199	252	0	1	0.96612	0.0104795	0.0344123	0.0104626	0.946479	0.986169
200	251	0	3	0.96612	0.0104795	0.0344123	0.0104626	0.946479	0.986169
201	248	0	2	0.96612	0.0104795	0.0344123	0.0104626	0.946479	0.986169
207	246	0	1	0.96612	0.0104795	0.0344123	0.0104626	0.946479	0.986169
209	245	0	3	0.96612	0.0104795	0.0344123	0.0104626	0.946479	0.986169
210	242	0	2	0.96612	0.0104795	0.0344123	0.0104626	0.946479	0.986169
211	240	0	2	0.96612	0.0104795	0.0344123	0.0104626	0.946479	0.986169
213	238	1	1	0.962061	0.0112938	0.038614	0.0112747	0.940999	0.983594
215	236	0	1	0.962061	0.0112938	0.038614	0.0112747	0.940999	0.983594
220	235	0	3	0.962061	0.0112938	0.038614	0.0112747	0.940999	0.983594
221	232	1	1	0.957914	0.0120917	0.0429243	0.0120706	0.935479	0.980887
222	230	0	2	0.957914	0.0120917	0.0429243	0.0120706	0.935479	0.980887
224	228	0	1	0.957914	0.0120917	0.0429243	0.0120706	0.935479	0.980887
226	227	0	2	0.957914	0.0120917	0.0429243	0.0120706	0.935479	0.980887
227	225	0	2	0.957914	0.0120917	0.0429243	0.0120706	0.935479	0.980887
228	223	0	3	0.957914	0.0120917	0.0429243	0.0120706	0.935479	0.980887
229	220	1	0	0.95356	0.0129215	0.0474697	0.0128981	0.929714	0.978018
235	219	0	2	0.95356	0.0129215	0.0474697	0.0128981	0.929714	0.978018
236	217	0	1	0.95356	0.0129215	0.0474697	0.0128981	0.929714	0.978018
237	216	0	1	0.95356	0.0129215	0.0474697	0.0128981	0.929714	0.978018
240	215	0	1	0.95356	0.0129215	0.0474697	0.0128981	0.929714	0.978018
241	214	0	2	0.95356	0.0129215	0.0474697	0.0128981	0.929714	0.978018
243	212	0	1	0.95356	0.0129215	0.0474697	0.0128981	0.929714	0.978018
247	211	3	2	0.940002	0.0153401	0.0616878	0.0152887	0.912161	0.968693
249	206	1	0	0.935439	0.0160935	0.0665421	0.0160408	0.906393	0.965415
250	205	0	1	0.935439	0.0160935	0.0665421	0.0160408	0.906393	0.965415
251	204	0	1	0.935439	0.0160935	0.0665421	0.0160408	0.906393	0.965415
252	203	0	1	0.935439	0.0160935	0.0665421	0.0160408	0.906393	0.965415
253	202	0	1	0.935439	0.0160935	0.0665421	0.0160408	0.906393	0.965415
254	201	0	1	0.935439	0.0160935	0.0665421	0.0160408	0.906393	0.965415
258	200	0	1	0.935439	0.0160935	0.0665421	0.0160408	0.906393	0.965415
259	199	0	1	0.935439	0.0160935	0.0665421	0.0160408	0.906393	0.965415
261	198	0	1	0.935439	0.0160935	0.0665421	0.0160408	0.906393	0.965415
262	197	0	1	0.935439	0.0160935	0.0665421	0.0160408	0.906393	0.965415
263	196	1	4	0.930666	0.0168868	0.0716442	0.0168327	0.900368	0.961984
264	191	0	1	0.930666	0.0168868	0.0716442	0.0168327	0.900368	0.961984
265	190	0	2	0.930666	0.0168868	0.0716442	0.0168327	0.900368	0.961984
266	188	1	2	0.925716	0.017709	0.0769633	0.0176531	0.894137	0.958411
268	185	2	0	0.915708	0.019305	0.0877741	0.0192372	0.881708	0.95102
269	183	0	2	0.915708	0.019305	0.0877741	0.0192372	0.881708	0.95102
270	181	0	1	0.915708	0.019305	0.0877741	0.0192372	0.881708	0.95102
271	180	0	1	0.915708	0.019305	0.0877741	0.0192372	0.881708	0.95102
272	179	1	0	0.910593	0.0201015	0.0933607	0.020032	0.875414	0.947184
273	178	0	1	0.910593	0.0201015	0.0933607	0.020032	0.875414	0.947184
274	177	0	1	0.910593	0.0201015	0.0933607	0.020032	0.875414	0.947184
275	176	1	4	0.905419	0.0208935	0.0990425	0.0208222	0.86909	0.943266
276	171	1	0	0.900124	0.0217011	0.10489	0.0216278	0.862641	0.939235
277	170	0	2	0.900124	0.0217011	0.10489	0.0216278	0.862641	0.939235
278	168	0	1	0.900124	0.0217011	0.10489	0.0216278	0.862641	0.939235
279	167	0	1	0.900124	0.0217011	0.10489	0.0216278	0.862641	0.939235
280	166	2	1	0.889279	0.0233324	0.116939	0.0232452	0.849528	0.930891
282	163	0	4	0.889279	0.0233324	0.116939	0.0232452	0.849528	0.930891
283	159	1	0	0.883686	0.0241704	0.123228	0.024081	0.842799	0.926556
284	158	0	2	0.883686	0.0241704	0.123228	0.024081	0.842799	0.926556
285	156	1	2	0.878021	0.0250113	0.129638	0.0249196	0.836018	0.922135
288	153	1	2	0.872283	0.0258566	0.136174	0.0257625	0.829179	0.917628
289	150	0	1	0.872283	0.0258566	0.136174	0.0257625	0.829179	0.917628
290	149	1	2	0.866428	0.0267191	0.142886	0.0266223	0.822223	0.913011
291	146	0	2	0.866428	0.0267191	0.142886	0.0266223	0.822223	0.913011
292	144	0	2	0.866428	0.0267191	0.142886	0.0266223	0.822223	0.913011
293	142	2	0	0.854225	0.0285397	0.15697	0.0284242	0.807754	0.90337
294	140	0	1	0.854225	0.0285397	0.15697	0.0284242	0.807754	0.90337
295	139	1	1	0.84808	0.0294389	0.164164	0.0293205	0.800531	0.898452
296	137	0	1	0.84808	0.0294389	0.164164	0.0293205	0.800531	0.898452
297	136	0	1	0.84808	0.0294389	0.164164	0.0293205	0.800531	0.898452
299	135	0	2	0.84808	0.0294389	0.164164	0.0293205	0.800531	0.898452
300	133	0	1	0.84808	0.0294389	0.164164	0.0293205	0.800531	0.898452
301	132	0	1	0.84808	0.0294389	0.164164	0.0293205	0.800531	0.898452
303	131	1	0	0.841606	0.0304198	0.171798	0.0302979	0.792894	0.89331
304	130	0	1	0.841606	0.0304198	0.171798	0.0302979	0.792894	0.89331
308	129	0	2	0.841606	0.0304198	0.171798	0.0302979	0.792894	0.89331
310	127	0	1	0.841606	0.0304198	0.171798	0.0302979	0.792894	0.89331
311	126	0	2	0.841606	0.0304198	0.171798	0.0302979	0.792894	0.89331
313	124	0	2	0.841606	0.0304198	0.171798	0.0302979	0.792894	0.89331
316	122	1	3	0.834707	0.0315136	0.179995	0.0313871	0.784711	0.887889
317	118	0	2	0.834707	0.0315136	0.179995	0.0313871	0.784711	0.887889
318	116	1	0	0.827512	0.0326813	0.188615	0.0325495	0.776168	0.882252
323	115	1	1	0.820316	0.0338282	0.197311	0.033691	0.767691	0.876548
324	113	0	1	0.820316	0.0338282	0.197311	0.033691	0.767691	0.876548
327	112	0	1	0.820316	0.0338282	0.197311	0.033691	0.767691	0.876548
328	111	1	2	0.812926	0.0350178	0.20632	0.0348747	0.759003	0.870679
329	108	0	1	0.812926	0.0350178	0.20632	0.0348747	0.759003	0.870679
330	107	0	1	0.812926	0.0350178	0.20632	0.0348747	0.759003	0.870679
332	106	0	1	0.812926	0.0350178	0.20632	0.0348747	0.759003	0.870679
333	105	0	2	0.812926	0.0350178	0.20632	0.0348747	0.759003	0.870679
334	103	0	1	0.812926	0.0350178	0.20632	0.0348747	0.759003	0.870679
335	102	1	2	0.804956	0.0363774	0.216124	0.0362265	0.749562	0.864443
336	99	0	1	0.804956	0.0363774	0.216124	0.0362265	0.749562	0.864443
337	98	1	1	0.796742	0.0377957	0.226328	0.0376362	0.739854	0.858004
338	96	0	2	0.796742	0.0377957	0.226328	0.0376362	0.739854	0.858004
339	94	0	2	0.796742	0.0377957	0.226328	0.0376362	0.739854	0.858004
340	92	0	4	0.796742	0.0377957	0.226328	0.0376362	0.739854	0.858004
341	88	0	2	0.796742	0.0377957	0.226328	0.0376362	0.739854	0.858004
342	86	0	5	0.796742	0.0377957	0.226328	0.0376362	0.739854	0.858004
343	81	1	7	0.786906	0.0397849	0.238674	0.0396093	0.727877	0.850722
344	73	0	7	0.786906	0.0397849	0.238674	0.0396093	0.727877	0.850722
345	66	0	6	0.786906	0.0397849	0.238674	0.0396093	0.727877	0.850722
346	60	0	2	0.786906	0.0397849	0.238674	0.0396093	0.727877	0.850722
347	58	0	8	0.786906	0.0397849	0.238674	0.0396093	0.727877	0.850722
348	50	1	2	0.771168	0.0446206	0.258674	0.0443723	0.70659	0.841647
349	47	0	3	0.771168	0.0446206	0.258674	0.0443723	0.70659	0.841647
350	44	0	7	0.771168	0.0446206	0.258674	0.0443723	0.70659	0.841647
351	37	0	11	0.771168	0.0446206	0.258674	0.0443723	0.70659	0.841647
352	26	0	11	0.771168	0.0446206	0.258674	0.0443723	0.70659	0.841647
353	15	0	8	0.771168	0.0446206	0.258674	0.0443723	0.70659	0.841647
354	7	0	4	0.771168	0.0446206	0.258674	0.0443723	0.70659	0.841647
355	3	0	3	0.771168	0.0446206	0.258674	0.0443723	0.70659	0.841647
60	28	0	1	1	0	0	0	1	1
68	27	0	1	1	0	0	0	1	1
96	26	0	1	1	0	0	0	1	1
102	25	1	0	0.96	0.0408248	0.04	0.04	0.886178	1
123	24	0	3	0.96	0.0408248	0.04	0.04	0.886178	1
124	21	0	1	0.96	0.0408248	0.04	0.04	0.886178	1
134	20	0	1	0.96	0.0408248	0.04	0.04	0.886178	1
162	19	0	1	0.96	0.0408248	0.04	0.04	0.886178	1
168	18	0	1	0.96	0.0408248	0.04	0.04	0.886178	1
169	17	1	0	0.903529	0.0730968	0.0988235	0.0711351	0.782929	1
171	16	0	1	0.903529	0.0730968	0.0988235	0.0711351	0.782929	1
175	15	0	1	0.903529	0.0730968	0.0988235	0.0711351	0.782929	1
187	14	0	1	0.903529	0.0730968	0.0988235	0.0711351	0.782929	1
191	13	0	1	0.903529	0.0730968	0.0988235	0.0711351	0.782929	1
195	12	0	1	0.903529	0.0730968	0.0988235	0.0711351	0.782929	1
209	11	0	1	0.903529	0.0730968	0.0988235	0.0711351	0.782929	1
230	10	1	0	0.813176	0.128274	0.198824	0.12272	0.632408	1
238	9	1	0	0.722824	0.174193	0.309935	0.165547	0.513759	1
262	8	1	0	0.632471	0.219546	0.434935	0.207439	0.411304	0.972563
284	7	1	0	0.542118	0.268346	0.577792	0.251871	0.320388	0.917298
351	6	0	2	0.542118	0.268346	0.577792	0.251871	0.320388	0.917298
352	4	0	1	0.542118	0.268346	0.577792	0.251871	0.320388	0.917298
353	3	0	1	0.542118	0.268346	0.577792	0.251871	0.320388	0.917298
354	2	0	1	0.542118	0.268346	0.577792	0.251871	0.320388	0.917298
355	1	0	1	0.542118	0.268346	0.577792	0.251871	0.320388	0.917298

## Sheet: source_data_extended_fig1b_2
time	n.risk	n.event	n.censor	surv	std.err	cumhaz	std.chaz	lower	upper
28	497	0	1	1	0	0	0	1	1
31	496	0	1	1	0	0	0	1	1
32	495	0	1	1	0	0	0	1	1
33	494	0	1	1	0	0	0	1	1
39	493	0	1	1	0	0	0	1	1
47	492	0	2	1	0	0	0	1	1
49	490	0	2	1	0	0	0	1	1
56	488	0	1	1	0	0	0	1	1
59	487	0	1	1	0	0	0	1	1
60	486	0	1	1	0	0	0	1	1
72	485	0	1	1	0	0	0	1	1
73	484	0	2	1	0	0	0	1	1
75	482	0	2	1	0	0	0	1	1
80	480	0	1	1	0	0	0	1	1
83	479	0	1	1	0	0	0	1	1
84	478	0	1	1	0	0	0	1	1
87	477	0	2	1	0	0	0	1	1
89	475	0	1	1	0	0	0	1	1
92	474	0	2	1	0	0	0	1	1
94	472	0	2	1	0	0	0	1	1
99	470	0	1	1	0	0	0	1	1
100	469	0	1	1	0	0	0	1	1
101	468	0	1	1	0	0	0	1	1
103	467	0	1	1	0	0	0	1	1
110	466	0	1	1	0	0	0	1	1
111	465	0	1	1	0	0	0	1	1
116	464	0	1	1	0	0	0	1	1
117	463	0	2	1	0	0	0	1	1
118	461	0	4	1	0	0	0	1	1
119	457	0	3	1	0	0	0	1	1
120	454	0	7	1	0	0	0	1	1
121	447	0	2	1	0	0	0	1	1
122	445	0	7	1	0	0	0	1	1
123	438	0	9	1	0	0	0	1	1
124	429	0	4	1	0	0	0	1	1
125	425	0	5	1	0	0	0	1	1
126	420	0	2	1	0	0	0	1	1
129	418	0	3	1	0	0	0	1	1
130	415	0	2	1	0	0	0	1	1
134	413	0	1	1	0	0	0	1	1
137	412	0	2	1	0	0	0	1	1
141	410	1	0	0.997561	0.002442	0.00243902	0.00243902	0.992798	1
143	409	0	3	0.997561	0.002442	0.00243902	0.00243902	0.992798	1
146	406	0	2	0.997561	0.002442	0.00243902	0.00243902	0.992798	1
148	404	0	1	0.997561	0.002442	0.00243902	0.00243902	0.992798	1
149	403	0	1	0.997561	0.002442	0.00243902	0.00243902	0.992798	1
150	402	0	2	0.997561	0.002442	0.00243902	0.00243902	0.992798	1
152	400	0	1	0.997561	0.002442	0.00243902	0.00243902	0.992798	1
153	399	0	1	0.997561	0.002442	0.00243902	0.00243902	0.992798	1
154	398	0	1	0.997561	0.002442	0.00243902	0.00243902	0.992798	1
155	397	0	1	0.997561	0.002442	0.00243902	0.00243902	0.992798	1
156	396	0	2	0.997561	0.002442	0.00243902	0.00243902	0.992798	1
157	394	0	3	0.997561	0.002442	0.00243902	0.00243902	0.992798	1
159	391	0	2	0.997561	0.002442	0.00243902	0.00243902	0.992798	1
161	389	1	1	0.994997	0.00354808	0.00500972	0.00354363	0.988101	1
162	387	0	3	0.994997	0.00354808	0.00500972	0.00354363	0.988101	1
163	384	0	1	0.994997	0.00354808	0.00500972	0.00354363	0.988101	1
167	383	0	1	0.994997	0.00354808	0.00500972	0.00354363	0.988101	1
168	382	0	1	0.994997	0.00354808	0.00500972	0.00354363	0.988101	1
169	381	0	1	0.994997	0.00354808	0.00500972	0.00354363	0.988101	1
170	380	0	1	0.994997	0.00354808	0.00500972	0.00354363	0.988101	1
172	379	0	2	0.994997	0.00354808	0.00500972	0.00354363	0.988101	1
173	377	0	1	0.994997	0.00354808	0.00500972	0.00354363	0.988101	1
174	376	0	2	0.994997	0.00354808	0.00500972	0.00354363	0.988101	1
175	374	1	1	0.992336	0.00444491	0.00768352	0.0044392	0.983729	1
176	372	0	1	0.992336	0.00444491	0.00768352	0.0044392	0.983729	1
177	371	0	3	0.992336	0.00444491	0.00768352	0.0044392	0.983729	1
178	368	0	2	0.992336	0.00444491	0.00768352	0.0044392	0.983729	1
179	366	0	1	0.992336	0.00444491	0.00768352	0.0044392	0.983729	1
180	365	0	1	0.992336	0.00444491	0.00768352	0.0044392	0.983729	1
181	364	0	2	0.992336	0.00444491	0.00768352	0.0044392	0.983729	1
182	362	0	2	0.992336	0.00444491	0.00768352	0.0044392	0.983729	1
184	360	1	2	0.98958	0.00524355	0.0104613	0.00523665	0.979462	0.999802
186	357	0	3	0.98958	0.00524355	0.0104613	0.00523665	0.979462	0.999802
187	354	0	1	0.98958	0.00524355	0.0104613	0.00523665	0.979462	0.999802
188	353	0	1	0.98958	0.00524355	0.0104613	0.00523665	0.979462	0.999802
189	352	0	1	0.98958	0.00524355	0.0104613	0.00523665	0.979462	0.999802
190	351	0	1	0.98958	0.00524355	0.0104613	0.00523665	0.979462	0.999802
192	350	0	1	0.98958	0.00524355	0.0104613	0.00523665	0.979462	0.999802
193	349	0	1	0.98958	0.00524355	0.0104613	0.00523665	0.979462	0.999802
195	348	0	3	0.98958	0.00524355	0.0104613	0.00523665	0.979462	0.999802
198	345	0	1	0.98958	0.00524355	0.0104613	0.00523665	0.979462	0.999802
199	344	0	2	0.98958	0.00524355	0.0104613	0.00523665	0.979462	0.999802
200	342	0	2	0.98958	0.00524355	0.0104613	0.00523665	0.979462	0.999802
201	340	0	2	0.98958	0.00524355	0.0104613	0.00523665	0.979462	0.999802
203	338	1	1	0.986652	0.00602279	0.0134199	0.00601463	0.975073	0.998368
204	336	0	2	0.986652	0.00602279	0.0134199	0.00601463	0.975073	0.998368
207	334	0	2	0.986652	0.00602279	0.0134199	0.00601463	0.975073	0.998368
208	332	0	1	0.986652	0.00602279	0.0134199	0.00601463	0.975073	0.998368
209	331	0	4	0.986652	0.00602279	0.0134199	0.00601463	0.975073	0.998368
210	327	0	1	0.986652	0.00602279	0.0134199	0.00601463	0.975073	0.998368
211	326	0	2	0.986652	0.00602279	0.0134199	0.00601463	0.975073	0.998368
214	324	0	1	0.986652	0.00602279	0.0134199	0.00601463	0.975073	0.998368
215	323	0	1	0.986652	0.00602279	0.0134199	0.00601463	0.975073	0.998368
217	322	0	1	0.986652	0.00602279	0.0134199	0.00601463	0.975073	0.998368
219	321	0	2	0.986652	0.00602279	0.0134199	0.00601463	0.975073	0.998368
221	319	1	1	0.983559	0.00679204	0.0165547	0.00678253	0.970552	0.99674
224	317	0	3	0.983559	0.00679204	0.0165547	0.00678253	0.970552	0.99674
225	314	1	2	0.980427	0.00750377	0.0197394	0.007493	0.966113	0.994952
226	311	1	1	0.977274	0.00816572	0.0229548	0.00815378	0.961758	0.993041
228	309	0	3	0.977274	0.00816572	0.0229548	0.00815378	0.961758	0.993041
229	306	2	1	0.970887	0.00939036	0.0294908	0.00937248	0.953181	0.988921
230	303	0	1	0.970887	0.00939036	0.0294908	0.00937248	0.953181	0.988921
233	302	0	1	0.970887	0.00939036	0.0294908	0.00937248	0.953181	0.988921
234	301	0	1	0.970887	0.00939036	0.0294908	0.00937248	0.953181	0.988921
235	300	0	2	0.970887	0.00939036	0.0294908	0.00937248	0.953181	0.988921
236	298	1	2	0.967629	0.00997384	0.0328465	0.00995511	0.948897	0.98673
238	295	0	1	0.967629	0.00997384	0.0328465	0.00995511	0.948897	0.98673
239	294	2	1	0.961046	0.0110804	0.0396492	0.0110563	0.9404	0.982146
241	291	0	3	0.961046	0.0110804	0.0396492	0.0110563	0.9404	0.982146
242	288	0	1	0.961046	0.0110804	0.0396492	0.0110563	0.9404	0.982146
244	287	0	2	0.961046	0.0110804	0.0396492	0.0110563	0.9404	0.982146
245	285	0	1	0.961046	0.0110804	0.0396492	0.0110563	0.9404	0.982146
247	284	0	1	0.961046	0.0110804	0.0396492	0.0110563	0.9404	0.982146
249	283	1	1	0.95765	0.0116321	0.0431828	0.0116073	0.936064	0.979734
252	281	0	1	0.95765	0.0116321	0.0431828	0.0116073	0.936064	0.979734
253	280	0	1	0.95765	0.0116321	0.0431828	0.0116073	0.936064	0.979734
254	279	1	1	0.954218	0.0121737	0.046767	0.0121481	0.93172	0.977259
256	277	1	2	0.950773	0.0126995	0.0503771	0.0126731	0.9274	0.974735
257	274	0	2	0.950773	0.0126995	0.0503771	0.0126731	0.9274	0.974735
258	272	0	1	0.950773	0.0126995	0.0503771	0.0126731	0.9274	0.974735
259	271	0	2	0.950773	0.0126995	0.0503771	0.0126731	0.9274	0.974735
261	269	0	2	0.950773	0.0126995	0.0503771	0.0126731	0.9274	0.974735
262	267	0	1	0.950773	0.0126995	0.0503771	0.0126731	0.9274	0.974735
263	266	0	2	0.950773	0.0126995	0.0503771	0.0126731	0.9274	0.974735
264	264	1	1	0.947172	0.0132544	0.054165	0.0132271	0.922883	0.9721
265	262	0	3	0.947172	0.0132544	0.054165	0.0132271	0.922883	0.9721
267	259	1	0	0.943515	0.0138074	0.058026	0.0137791	0.918323	0.969397
268	258	1	0	0.939857	0.0143432	0.0619019	0.0143139	0.913804	0.966654
269	257	0	2	0.939857	0.0143432	0.0619019	0.0143139	0.913804	0.966654
270	255	1	1	0.936172	0.0148717	0.0658235	0.0148413	0.909278	0.963861
272	253	0	1	0.936172	0.0148717	0.0658235	0.0148413	0.909278	0.963861
273	252	1	1	0.932457	0.015394	0.0697918	0.0153627	0.904743	0.961019
276	250	1	0	0.928727	0.0159072	0.0737918	0.0158749	0.900218	0.958139
279	249	0	3	0.928727	0.0159072	0.0737918	0.0158749	0.900218	0.958139
280	246	1	1	0.924952	0.0164205	0.0778568	0.0163871	0.895657	0.955204
282	244	0	2	0.924952	0.0164205	0.0778568	0.0163871	0.895657	0.955204
283	242	2	2	0.917307	0.0174375	0.0861213	0.0173979	0.886486	0.9492
284	238	0	2	0.917307	0.0174375	0.0861213	0.0173979	0.886486	0.9492
285	236	0	2	0.917307	0.0174375	0.0861213	0.0173979	0.886486	0.9492
286	234	0	2	0.917307	0.0174375	0.0861213	0.0173979	0.886486	0.9492
287	232	0	2	0.917307	0.0174375	0.0861213	0.0173979	0.886486	0.9492
288	230	0	1	0.917307	0.0174375	0.0861213	0.0173979	0.886486	0.9492
289	229	0	1	0.917307	0.0174375	0.0861213	0.0173979	0.886486	0.9492
290	228	0	2	0.917307	0.0174375	0.0861213	0.0173979	0.886486	0.9492
291	226	0	3	0.917307	0.0174375	0.0861213	0.0173979	0.886486	0.9492
292	223	1	2	0.913194	0.0180074	0.0906056	0.0179665	0.881526	0.946
294	220	0	2	0.913194	0.0180074	0.0906056	0.0179665	0.881526	0.946
295	218	0	1	0.913194	0.0180074	0.0906056	0.0179665	0.881526	0.946
296	217	0	1	0.913194	0.0180074	0.0906056	0.0179665	0.881526	0.946
297	216	1	0	0.908966	0.0185957	0.0952352	0.0185534	0.876434	0.942706
299	215	0	2	0.908966	0.0185957	0.0952352	0.0185534	0.876434	0.942706
300	213	0	2	0.908966	0.0185957	0.0952352	0.0185534	0.876434	0.942706
301	211	0	2	0.908966	0.0185957	0.0952352	0.0185534	0.876434	0.942706
302	209	0	2	0.908966	0.0185957	0.0952352	0.0185534	0.876434	0.942706
303	207	0	1	0.908966	0.0185957	0.0952352	0.0185534	0.876434	0.942706
304	206	0	3	0.908966	0.0185957	0.0952352	0.0185534	0.876434	0.942706
306	203	0	1	0.908966	0.0185957	0.0952352	0.0185534	0.876434	0.942706
308	202	0	3	0.908966	0.0185957	0.0952352	0.0185534	0.876434	0.942706
310	199	0	1	0.908966	0.0185957	0.0952352	0.0185534	0.876434	0.942706
311	198	0	2	0.908966	0.0185957	0.0952352	0.0185534	0.876434	0.942706
314	196	0	1	0.908966	0.0185957	0.0952352	0.0185534	0.876434	0.942706
315	195	0	2	0.908966	0.0185957	0.0952352	0.0185534	0.876434	0.942706
316	193	1	1	0.904257	0.0193077	0.100417	0.0192634	0.870677	0.939131
317	191	0	2	0.904257	0.0193077	0.100417	0.0192634	0.870677	0.939131
318	189	1	0	0.899472	0.0200232	0.105708	0.0199768	0.864856	0.935474
319	188	0	1	0.899472	0.0200232	0.105708	0.0199768	0.864856	0.935474
320	187	0	1	0.899472	0.0200232	0.105708	0.0199768	0.864856	0.935474
321	186	0	1	0.899472	0.0200232	0.105708	0.0199768	0.864856	0.935474
323	185	0	1	0.899472	0.0200232	0.105708	0.0199768	0.864856	0.935474
324	184	0	2	0.899472	0.0200232	0.105708	0.0199768	0.864856	0.935474
326	182	0	2	0.899472	0.0200232	0.105708	0.0199768	0.864856	0.935474
328	180	0	2	0.899472	0.0200232	0.105708	0.0199768	0.864856	0.935474
330	178	0	2	0.899472	0.0200232	0.105708	0.0199768	0.864856	0.935474
331	176	0	2	0.899472	0.0200232	0.105708	0.0199768	0.864856	0.935474
332	174	0	2	0.899472	0.0200232	0.105708	0.0199768	0.864856	0.935474
333	172	0	1	0.899472	0.0200232	0.105708	0.0199768	0.864856	0.935474
334	171	0	2	0.899472	0.0200232	0.105708	0.0199768	0.864856	0.935474
335	169	1	3	0.89415	0.0208842	0.111625	0.0208347	0.858289	0.931509
337	165	1	2	0.888731	0.021751	0.117685	0.0216983	0.851639	0.927438
338	162	0	1	0.888731	0.021751	0.117685	0.0216983	0.851639	0.927438
339	161	0	4	0.888731	0.021751	0.117685	0.0216983	0.851639	0.927438
340	157	0	3	0.888731	0.021751	0.117685	0.0216983	0.851639	0.927438
341	154	0	3	0.888731	0.021751	0.117685	0.0216983	0.851639	0.927438
342	151	0	12	0.888731	0.021751	0.117685	0.0216983	0.851639	0.927438
343	139	0	11	0.888731	0.021751	0.117685	0.0216983	0.851639	0.927438
344	128	0	12	0.888731	0.021751	0.117685	0.0216983	0.851639	0.927438
345	116	0	7	0.888731	0.021751	0.117685	0.0216983	0.851639	0.927438
346	109	0	8	0.888731	0.021751	0.117685	0.0216983	0.851639	0.927438
347	101	0	12	0.888731	0.021751	0.117685	0.0216983	0.851639	0.927438
348	89	0	4	0.888731	0.021751	0.117685	0.0216983	0.851639	0.927438
349	85	0	12	0.888731	0.021751	0.117685	0.0216983	0.851639	0.927438
350	73	0	6	0.888731	0.021751	0.117685	0.0216983	0.851639	0.927438
351	67	0	17	0.888731	0.021751	0.117685	0.0216983	0.851639	0.927438
352	50	0	25	0.888731	0.021751	0.117685	0.0216983	0.851639	0.927438
353	25	0	9	0.888731	0.021751	0.117685	0.0216983	0.851639	0.927438
354	16	0	10	0.888731	0.021751	0.117685	0.0216983	0.851639	0.927438
355	6	0	6	0.888731	0.021751	0.117685	0.0216983	0.851639	0.927438
18	497	0	1	1	0	0	0	1	1
24	496	0	2	1	0	0	0	1	1
27	494	0	1	1	0	0	0	1	1
33	493	0	2	1	0	0	0	1	1
34	491	0	1	1	0	0	0	1	1
39	490	0	1	1	0	0	0	1	1
41	489	0	1	1	0	0	0	1	1
51	488	0	1	1	0	0	0	1	1
56	487	0	1	1	0	0	0	1	1
58	486	0	1	1	0	0	0	1	1
60	485	0	1	1	0	0	0	1	1
64	484	0	1	1	0	0	0	1	1
66	483	0	1	1	0	0	0	1	1
68	482	0	1	1	0	0	0	1	1
72	481	0	2	1	0	0	0	1	1
87	479	0	3	1	0	0	0	1	1
94	476	0	1	1	0	0	0	1	1
96	475	0	1	1	0	0	0	1	1
97	474	0	1	1	0	0	0	1	1
98	473	0	3	1	0	0	0	1	1
99	470	0	1	1	0	0	0	1	1
102	469	1	0	0.997868	0.00213447	0.0021322	0.0021322	0.993702	1
103	468	0	2	0.997868	0.00213447	0.0021322	0.0021322	0.993702	1
104	466	1	1	0.995726	0.00302834	0.00427812	0.0030251	0.989834	1
105	464	0	1	0.995726	0.00302834	0.00427812	0.0030251	0.989834	1
106	463	0	1	0.995726	0.00302834	0.00427812	0.0030251	0.989834	1
108	462	0	1	0.995726	0.00302834	0.00427812	0.0030251	0.989834	1
109	461	0	1	0.995726	0.00302834	0.00427812	0.0030251	0.989834	1
110	460	0	1	0.995726	0.00302834	0.00427812	0.0030251	0.989834	1
111	459	1	0	0.993557	0.00373199	0.00645677	0.00372797	0.986316	1
113	458	0	1	0.993557	0.00373199	0.00645677	0.00372797	0.986316	1
117	457	0	1	0.993557	0.00373199	0.00645677	0.00372797	0.986316	1
118	456	0	2	0.993557	0.00373199	0.00645677	0.00372797	0.986316	1
119	454	0	4	0.993557	0.00373199	0.00645677	0.00372797	0.986316	1
120	450	0	10	0.993557	0.00373199	0.00645677	0.00372797	0.986316	1
121	440	0	4	0.993557	0.00373199	0.00645677	0.00372797	0.986316	1
122	436	0	7	0.993557	0.00373199	0.00645677	0.00372797	0.986316	1
123	429	0	8	0.993557	0.00373199	0.00645677	0.00372797	0.986316	1
125	421	0	3	0.993557	0.00373199	0.00645677	0.00372797	0.986316	1
126	418	0	1	0.993557	0.00373199	0.00645677	0.00372797	0.986316	1
127	417	0	1	0.993557	0.00373199	0.00645677	0.00372797	0.986316	1
129	416	0	2	0.993557	0.00373199	0.00645677	0.00372797	0.986316	1
130	414	0	1	0.993557	0.00373199	0.00645677	0.00372797	0.986316	1
132	413	0	2	0.993557	0.00373199	0.00645677	0.00372797	0.986316	1
134	411	0	2	0.993557	0.00373199	0.00645677	0.00372797	0.986316	1
135	409	0	1	0.993557	0.00373199	0.00645677	0.00372797	0.986316	1
136	408	0	1	0.993557	0.00373199	0.00645677	0.00372797	0.986316	1
137	407	1	1	0.991116	0.00446984	0.00891377	0.00446482	0.982471	0.999837
138	405	0	2	0.991116	0.00446984	0.00891377	0.00446482	0.982471	0.999837
142	403	0	1	0.991116	0.00446984	0.00891377	0.00446482	0.982471	0.999837
143	402	0	1	0.991116	0.00446984	0.00891377	0.00446482	0.982471	0.999837
146	401	0	1	0.991116	0.00446984	0.00891377	0.00446482	0.982471	0.999837
147	400	0	1	0.991116	0.00446984	0.00891377	0.00446482	0.982471	0.999837
148	399	0	3	0.991116	0.00446984	0.00891377	0.00446482	0.982471	0.999837
149	396	0	1	0.991116	0.00446984	0.00891377	0.00446482	0.982471	0.999837
150	395	0	1	0.991116	0.00446984	0.00891377	0.00446482	0.982471	0.999837
152	394	0	1	0.991116	0.00446984	0.00891377	0.00446482	0.982471	0.999837
153	393	0	1	0.991116	0.00446984	0.00891377	0.00446482	0.982471	0.999837
155	392	0	2	0.991116	0.00446984	0.00891377	0.00446482	0.982471	0.999837
158	390	0	1	0.991116	0.00446984	0.00891377	0.00446482	0.982471	0.999837
159	389	0	1	0.991116	0.00446984	0.00891377	0.00446482	0.982471	0.999837
160	388	0	1	0.991116	0.00446984	0.00891377	0.00446482	0.982471	0.999837
162	387	0	2	0.991116	0.00446984	0.00891377	0.00446482	0.982471	0.999837
165	385	0	2	0.991116	0.00446984	0.00891377	0.00446482	0.982471	0.999837
169	383	1	1	0.988528	0.00517827	0.0115247	0.00517221	0.978546	0.998612
171	381	0	1	0.988528	0.00517827	0.0115247	0.00517221	0.978546	0.998612
172	380	1	1	0.985927	0.00581016	0.0141563	0.00580319	0.974763	0.997218
173	378	0	1	0.985927	0.00581016	0.0141563	0.00580319	0.974763	0.997218
175	377	0	3	0.985927	0.00581016	0.0141563	0.00580319	0.974763	0.997218
176	374	0	1	0.985927	0.00581016	0.0141563	0.00580319	0.974763	0.997218
178	373	0	2	0.985927	0.00581016	0.0141563	0.00580319	0.974763	0.997218
181	371	0	4	0.985927	0.00581016	0.0141563	0.00580319	0.974763	0.997218
183	367	0	2	0.985927	0.00581016	0.0141563	0.00580319	0.974763	0.997218
185	365	0	1	0.985927	0.00581016	0.0141563	0.00580319	0.974763	0.997218
186	364	0	4	0.985927	0.00581016	0.0141563	0.00580319	0.974763	0.997218
187	360	0	2	0.985927	0.00581016	0.0141563	0.00580319	0.974763	0.997218
189	358	0	1	0.985927	0.00581016	0.0141563	0.00580319	0.974763	0.997218
190	357	0	1	0.985927	0.00581016	0.0141563	0.00580319	0.974763	0.997218
191	356	0	2	0.985927	0.00581016	0.0141563	0.00580319	0.974763	0.997218
194	354	0	3	0.985927	0.00581016	0.0141563	0.00580319	0.974763	0.997218
195	351	0	1	0.985927	0.00581016	0.0141563	0.00580319	0.974763	0.997218
196	350	0	3	0.985927	0.00581016	0.0141563	0.00580319	0.974763	0.997218
197	347	1	1	0.983085	0.00648745	0.0170382	0.00647935	0.970665	0.995665
201	345	0	1	0.983085	0.00648745	0.0170382	0.00647935	0.970665	0.995665
203	344	0	1	0.983085	0.00648745	0.0170382	0.00647935	0.970665	0.995665
204	343	0	2	0.983085	0.00648745	0.0170382	0.00647935	0.970665	0.995665
205	341	0	1	0.983085	0.00648745	0.0170382	0.00647935	0.970665	0.995665
206	340	1	0	0.980194	0.00712482	0.0199793	0.00711565	0.966601	0.993978
207	339	0	2	0.980194	0.00712482	0.0199793	0.00711565	0.966601	0.993978
208	337	0	1	0.980194	0.00712482	0.0199793	0.00711565	0.966601	0.993978
209	336	0	3	0.980194	0.00712482	0.0199793	0.00711565	0.966601	0.993978
210	333	0	1	0.980194	0.00712482	0.0199793	0.00711565	0.966601	0.993978
213	332	1	1	0.977242	0.00773711	0.0229914	0.0077269	0.962534	0.992174
214	330	0	1	0.977242	0.00773711	0.0229914	0.0077269	0.962534	0.992174
216	329	0	1	0.977242	0.00773711	0.0229914	0.0077269	0.962534	0.992174
217	328	0	1	0.977242	0.00773711	0.0229914	0.0077269	0.962534	0.992174
218	327	1	1	0.974253	0.00832127	0.0260495	0.00831005	0.958493	0.990273
219	325	0	2	0.974253	0.00832127	0.0260495	0.00831005	0.958493	0.990273
220	323	0	2	0.974253	0.00832127	0.0260495	0.00831005	0.958493	0.990273
221	321	1	0	0.971218	0.008887	0.0291648	0.00887479	0.954448	0.988283
222	320	0	3	0.971218	0.008887	0.0291648	0.00887479	0.954448	0.988283
224	317	0	2	0.971218	0.008887	0.0291648	0.00887479	0.954448	0.988283
225	315	0	1	0.971218	0.008887	0.0291648	0.00887479	0.954448	0.988283
227	314	0	1	0.971218	0.008887	0.0291648	0.00887479	0.954448	0.988283
228	313	0	1	0.971218	0.008887	0.0291648	0.00887479	0.954448	0.988283
229	312	1	0	0.968105	0.00944905	0.0323699	0.00943582	0.950341	0.986201
230	311	0	1	0.968105	0.00944905	0.0323699	0.00943582	0.950341	0.986201
232	310	0	1	0.968105	0.00944905	0.0323699	0.00943582	0.950341	0.986201
235	309	0	1	0.968105	0.00944905	0.0323699	0.00943582	0.950341	0.986201
236	308	1	1	0.964962	0.00999302	0.0356166	0.00997878	0.946246	0.984048
237	306	0	1	0.964962	0.00999302	0.0356166	0.00997878	0.946246	0.984048
238	305	1	1	0.961798	0.0105188	0.0388953	0.0105036	0.942172	0.981833
239	303	0	4	0.961798	0.0105188	0.0388953	0.0105036	0.942172	0.981833
241	299	1	2	0.958582	0.0110394	0.0422398	0.0110232	0.938064	0.979548
243	296	1	1	0.955343	0.0115465	0.0456182	0.0115293	0.933966	0.97721
244	294	0	2	0.955343	0.0115465	0.0456182	0.0115293	0.933966	0.97721
245	292	1	1	0.952071	0.0120453	0.0490428	0.0120272	0.929858	0.974816
247	290	2	1	0.945505	0.0130014	0.0559394	0.0129782	0.921716	0.969909
249	287	1	1	0.942211	0.0134617	0.0594237	0.0134378	0.917676	0.967402
250	285	0	3	0.942211	0.0134617	0.0594237	0.0134378	0.917676	0.967402
252	282	0	2	0.942211	0.0134617	0.0594237	0.0134378	0.917676	0.967402
253	280	0	1	0.942211	0.0134617	0.0594237	0.0134378	0.917676	0.967402
254	279	0	1	0.942211	0.0134617	0.0594237	0.0134378	0.917676	0.967402
255	278	0	1	0.942211	0.0134617	0.0594237	0.0134378	0.917676	0.967402
257	277	0	3	0.942211	0.0134617	0.0594237	0.0134378	0.917676	0.967402
258	274	1	1	0.938772	0.0139495	0.0630733	0.0139246	0.913453	0.964793
260	272	0	1	0.938772	0.0139495	0.0630733	0.0139246	0.913453	0.964793
261	271	0	1	0.938772	0.0139495	0.0630733	0.0139246	0.913453	0.964793
262	270	1	3	0.935295	0.0144345	0.0667771	0.0144088	0.909205	0.962134
263	266	0	1	0.935295	0.0144345	0.0667771	0.0144088	0.909205	0.962134
264	265	0	1	0.935295	0.0144345	0.0667771	0.0144088	0.909205	0.962134
266	264	1	1	0.931752	0.0149251	0.0705649	0.0148983	0.904891	0.959411
268	262	1	1	0.928196	0.0154072	0.0743817	0.0153795	0.900586	0.956653
269	260	0	2	0.928196	0.0154072	0.0743817	0.0153795	0.900586	0.956653
271	258	0	2	0.928196	0.0154072	0.0743817	0.0153795	0.900586	0.956653
272	256	1	0	0.92457	0.0158966	0.078288	0.0158678	0.896208	0.95383
274	255	0	3	0.92457	0.0158966	0.078288	0.0158678	0.896208	0.95383
275	252	1	2	0.920901	0.0163863	0.0822562	0.0163565	0.891795	0.950958
277	249	0	2	0.920901	0.0163863	0.0822562	0.0163565	0.891795	0.950958
278	247	0	1	0.920901	0.0163863	0.0822562	0.0163565	0.891795	0.950958
279	246	1	1	0.917158	0.016885	0.0863213	0.016854	0.887302	0.948018
280	244	1	1	0.913399	0.0173772	0.0904196	0.0173452	0.882814	0.945044
282	242	1	2	0.909625	0.0178638	0.0945519	0.0178306	0.878328	0.942037
283	239	0	1	0.909625	0.0178638	0.0945519	0.0178306	0.878328	0.942037
284	238	0	2	0.909625	0.0178638	0.0945519	0.0178306	0.878328	0.942037
285	236	1	1	0.90577	0.0183615	0.0987891	0.0183272	0.873753	0.938961
286	234	0	1	0.90577	0.0183615	0.0987891	0.0183272	0.873753	0.938961
287	233	1	0	0.901883	0.0188585	0.103081	0.018823	0.869156	0.935842
288	232	1	4	0.897996	0.0193469	0.107391	0.0193102	0.864582	0.932701
289	227	0	1	0.897996	0.0193469	0.107391	0.0193102	0.864582	0.932701
290	226	0	2	0.897996	0.0193469	0.107391	0.0193102	0.864582	0.932701
292	224	0	2	0.897996	0.0193469	0.107391	0.0193102	0.864582	0.932701
293	222	0	1	0.897996	0.0193469	0.107391	0.0193102	0.864582	0.932701
294	221	1	2	0.893932	0.0198714	0.111916	0.0198333	0.859785	0.929435
295	218	1	2	0.889832	0.0203963	0.116503	0.0203568	0.854961	0.926124
296	215	0	1	0.889832	0.0203963	0.116503	0.0203568	0.854961	0.926124
297	214	0	1	0.889832	0.0203963	0.116503	0.0203568	0.854961	0.926124
300	213	0	3	0.889832	0.0203963	0.116503	0.0203568	0.854961	0.926124
302	210	0	2	0.889832	0.0203963	0.116503	0.0203568	0.854961	0.926124
304	208	0	2	0.889832	0.0203963	0.116503	0.0203568	0.854961	0.926124
306	206	1	1	0.885512	0.0209688	0.121358	0.0209276	0.849857	0.922663
307	204	0	1	0.885512	0.0209688	0.121358	0.0209276	0.849857	0.922663
308	203	0	4	0.885512	0.0209688	0.121358	0.0209276	0.849857	0.922663
309	199	0	3	0.885512	0.0209688	0.121358	0.0209276	0.849857	0.922663
310	196	0	1	0.885512	0.0209688	0.121358	0.0209276	0.849857	0.922663
313	195	0	2	0.885512	0.0209688	0.121358	0.0209276	0.849857	0.922663
316	193	1	2	0.880924	0.0216027	0.126539	0.0215595	0.844404	0.919024
317	190	1	2	0.876287	0.0222379	0.131802	0.0221926	0.838914	0.915325
318	187	0	2	0.876287	0.0222379	0.131802	0.0221926	0.838914	0.915325
321	185	1	0	0.871551	0.0228889	0.137208	0.0228414	0.833316	0.91154
322	184	0	1	0.871551	0.0228889	0.137208	0.0228414	0.833316	0.91154
323	183	1	3	0.866788	0.0235356	0.142672	0.023486	0.827712	0.907709
324	179	2	0	0.857103	0.0248405	0.153845	0.0247793	0.816374	0.899865
328	177	0	2	0.857103	0.0248405	0.153845	0.0247793	0.816374	0.899865
329	175	1	1	0.852206	0.025493	0.15956	0.0254296	0.810671	0.895868
331	173	0	1	0.852206	0.025493	0.15956	0.0254296	0.810671	0.895868
333	172	0	3	0.852206	0.025493	0.15956	0.0254296	0.810671	0.895868
334	169	0	3	0.852206	0.025493	0.15956	0.0254296	0.810671	0.895868
335	166	0	4	0.852206	0.025493	0.15956	0.0254296	0.810671	0.895868
336	162	0	2	0.852206	0.025493	0.15956	0.0254296	0.810671	0.895868
337	160	0	2	0.852206	0.025493	0.15956	0.0254296	0.810671	0.895868
338	158	0	2	0.852206	0.025493	0.15956	0.0254296	0.810671	0.895868
339	156	0	1	0.852206	0.025493	0.15956	0.0254296	0.810671	0.895868
340	155	0	8	0.852206	0.025493	0.15956	0.0254296	0.810671	0.895868
341	147	0	5	0.852206	0.025493	0.15956	0.0254296	0.810671	0.895868
342	142	0	5	0.852206	0.025493	0.15956	0.0254296	0.810671	0.895868
343	137	0	9	0.852206	0.025493	0.15956	0.0254296	0.810671	0.895868
344	128	0	8	0.852206	0.025493	0.15956	0.0254296	0.810671	0.895868
345	120	0	8	0.852206	0.025493	0.15956	0.0254296	0.810671	0.895868
346	112	0	13	0.852206	0.025493	0.15956	0.0254296	0.810671	0.895868
347	99	0	7	0.852206	0.025493	0.15956	0.0254296	0.810671	0.895868
348	92	0	8	0.852206	0.025493	0.15956	0.0254296	0.810671	0.895868
349	84	0	5	0.852206	0.025493	0.15956	0.0254296	0.810671	0.895868
350	79	0	8	0.852206	0.025493	0.15956	0.0254296	0.810671	0.895868
351	71	0	18	0.852206	0.025493	0.15956	0.0254296	0.810671	0.895868
352	53	0	21	0.852206	0.025493	0.15956	0.0254296	0.810671	0.895868
353	32	0	15	0.852206	0.025493	0.15956	0.0254296	0.810671	0.895868
354	17	0	8	0.852206	0.025493	0.15956	0.0254296	0.810671	0.895868
355	9	0	7	0.852206	0.025493	0.15956	0.0254296	0.810671	0.895868
356	2	0	2	0.852206	0.025493	0.15956	0.0254296	0.810671	0.895868
21	496	0	1	1	0	0	0	1	1
24	495	0	1	1	0	0	0	1	1
27	494	0	1	1	0	0	0	1	1
32	493	1	1	0.997972	0.00203046	0.0020284	0.0020284	0.994008	1
41	491	0	1	0.997972	0.00203046	0.0020284	0.0020284	0.994008	1
42	490	1	0	0.995935	0.00288031	0.00406921	0.00287738	0.990328	1
43	489	0	1	0.995935	0.00288031	0.00406921	0.00287738	0.990328	1
44	488	0	1	0.995935	0.00288031	0.00406921	0.00287738	0.990328	1
49	487	0	1	0.995935	0.00288031	0.00406921	0.00287738	0.990328	1
52	486	0	1	0.995935	0.00288031	0.00406921	0.00287738	0.990328	1
53	485	0	1	0.995935	0.00288031	0.00406921	0.00287738	0.990328	1
56	484	0	1	0.995935	0.00288031	0.00406921	0.00287738	0.990328	1
57	483	0	1	0.995935	0.00288031	0.00406921	0.00287738	0.990328	1
62	482	0	4	0.995935	0.00288031	0.00406921	0.00287738	0.990328	1
65	478	0	1	0.995935	0.00288031	0.00406921	0.00287738	0.990328	1
67	477	1	0	0.993847	0.00356377	0.00616565	0.00356011	0.986929	1
71	476	0	1	0.993847	0.00356377	0.00616565	0.00356011	0.986929	1
75	475	0	2	0.993847	0.00356377	0.00616565	0.00356011	0.986929	1
78	473	0	1	0.993847	0.00356377	0.00616565	0.00356011	0.986929	1
80	472	1	0	0.991741	0.00414713	0.00828429	0.00414283	0.983713	0.999835
81	471	1	1	0.989636	0.00466004	0.0104074	0.00465519	0.980638	0.998716
84	469	0	1	0.989636	0.00466004	0.0104074	0.00465519	0.980638	0.998716
85	468	1	1	0.987521	0.00512752	0.0125442	0.00512215	0.977647	0.997496
87	466	0	1	0.987521	0.00512752	0.0125442	0.00512215	0.977647	0.997496
88	465	0	1	0.987521	0.00512752	0.0125442	0.00512215	0.977647	0.997496
89	464	0	1	0.987521	0.00512752	0.0125442	0.00512215	0.977647	0.997496
90	463	0	2	0.987521	0.00512752	0.0125442	0.00512215	0.977647	0.997496
93	461	0	1	0.987521	0.00512752	0.0125442	0.00512215	0.977647	0.997496
95	460	0	1	0.987521	0.00512752	0.0125442	0.00512215	0.977647	0.997496
96	459	0	2	0.987521	0.00512752	0.0125442	0.00512215	0.977647	0.997496
98	457	0	1	0.987521	0.00512752	0.0125442	0.00512215	0.977647	0.997496
99	456	0	1	0.987521	0.00512752	0.0125442	0.00512215	0.977647	0.997496
101	455	0	2	0.987521	0.00512752	0.0125442	0.00512215	0.977647	0.997496
103	453	0	1	0.987521	0.00512752	0.0125442	0.00512215	0.977647	0.997496
104	452	0	1	0.987521	0.00512752	0.0125442	0.00512215	0.977647	0.997496
105	451	1	0	0.985332	0.00558738	0.0147615	0.00558148	0.9746	0.996181
107	450	0	1	0.985332	0.00558738	0.0147615	0.00558148	0.9746	0.996181
108	449	0	3	0.985332	0.00558738	0.0147615	0.00558148	0.9746	0.996181
109	446	0	2	0.985332	0.00558738	0.0147615	0.00558148	0.9746	0.996181
111	444	0	1	0.985332	0.00558738	0.0147615	0.00558148	0.9746	0.996181
112	443	0	2	0.985332	0.00558738	0.0147615	0.00558148	0.9746	0.996181
119	441	0	1	0.985332	0.00558738	0.0147615	0.00558148	0.9746	0.996181
120	440	0	5	0.985332	0.00558738	0.0147615	0.00558148	0.9746	0.996181
121	435	0	6	0.985332	0.00558738	0.0147615	0.00558148	0.9746	0.996181
122	429	0	10	0.985332	0.00558738	0.0147615	0.00558148	0.9746	0.996181
123	419	0	8	0.985332	0.00558738	0.0147615	0.00558148	0.9746	0.996181
124	411	0	11	0.985332	0.00558738	0.0147615	0.00558148	0.9746	0.996181
125	400	0	7	0.985332	0.00558738	0.0147615	0.00558148	0.9746	0.996181
126	393	0	5	0.985332	0.00558738	0.0147615	0.00558148	0.9746	0.996181
132	388	0	3	0.985332	0.00558738	0.0147615	0.00558148	0.9746	0.996181
135	385	0	1	0.985332	0.00558738	0.0147615	0.00558148	0.9746	0.996181
137	384	0	1	0.985332	0.00558738	0.0147615	0.00558148	0.9746	0.996181
138	383	1	1	0.982759	0.00616878	0.0173724	0.00616198	0.970948	0.994713
139	381	0	2	0.982759	0.00616878	0.0173724	0.00616198	0.970948	0.994713
140	379	0	2	0.982759	0.00616878	0.0173724	0.00616198	0.970948	0.994713
141	377	0	1	0.982759	0.00616878	0.0173724	0.00616198	0.970948	0.994713
146	376	0	1	0.982759	0.00616878	0.0173724	0.00616198	0.970948	0.994713
147	375	0	1	0.982759	0.00616878	0.0173724	0.00616198	0.970948	0.994713
149	374	0	2	0.982759	0.00616878	0.0173724	0.00616198	0.970948	0.994713
151	372	1	2	0.980117	0.00673049	0.0200606	0.00672282	0.967273	0.993132
152	369	0	1	0.980117	0.00673049	0.0200606	0.00672282	0.967273	0.993132
153	368	0	1	0.980117	0.00673049	0.0200606	0.00672282	0.967273	0.993132
154	367	0	1	0.980117	0.00673049	0.0200606	0.00672282	0.967273	0.993132
160	366	2	0	0.974761	0.00776607	0.0255251	0.00775413	0.960037	0.989712
163	364	0	1	0.974761	0.00776607	0.0255251	0.00775413	0.960037	0.989712
164	363	0	1	0.974761	0.00776607	0.0255251	0.00775413	0.960037	0.989712
166	362	0	1	0.974761	0.00776607	0.0255251	0.00775413	0.960037	0.989712
167	361	1	2	0.972061	0.00824661	0.0282952	0.00823407	0.956476	0.9879
168	358	0	2	0.972061	0.00824661	0.0282952	0.00823407	0.956476	0.9879
169	356	0	1	0.972061	0.00824661	0.0282952	0.00823407	0.956476	0.9879
170	355	0	2	0.972061	0.00824661	0.0282952	0.00823407	0.956476	0.9879
171	353	0	2	0.972061	0.00824661	0.0282952	0.00823407	0.956476	0.9879
173	351	0	3	0.972061	0.00824661	0.0282952	0.00823407	0.956476	0.9879
176	348	0	1	0.972061	0.00824661	0.0282952	0.00823407	0.956476	0.9879
177	347	0	2	0.972061	0.00824661	0.0282952	0.00823407	0.956476	0.9879
178	345	0	1	0.972061	0.00824661	0.0282952	0.00823407	0.956476	0.9879
179	344	0	1	0.972061	0.00824661	0.0282952	0.00823407	0.956476	0.9879
180	343	0	1	0.972061	0.00824661	0.0282952	0.00823407	0.956476	0.9879
181	342	0	1	0.972061	0.00824661	0.0282952	0.00823407	0.956476	0.9879
182	341	0	1	0.972061	0.00824661	0.0282952	0.00823407	0.956476	0.9879
183	340	0	2	0.972061	0.00824661	0.0282952	0.00823407	0.956476	0.9879
184	338	0	1	0.972061	0.00824661	0.0282952	0.00823407	0.956476	0.9879
187	337	0	1	0.972061	0.00824661	0.0282952	0.00823407	0.956476	0.9879
189	336	1	0	0.969168	0.00876873	0.0312714	0.00875543	0.952654	0.985968
191	335	0	2	0.969168	0.00876873	0.0312714	0.00875543	0.952654	0.985968
192	333	0	1	0.969168	0.00876873	0.0312714	0.00875543	0.952654	0.985968
194	332	0	2	0.969168	0.00876873	0.0312714	0.00875543	0.952654	0.985968
195	330	0	2	0.969168	0.00876873	0.0312714	0.00875543	0.952654	0.985968
197	328	0	1	0.969168	0.00876873	0.0312714	0.00875543	0.952654	0.985968
198	327	0	2	0.969168	0.00876873	0.0312714	0.00875543	0.952654	0.985968
200	325	0	2	0.969168	0.00876873	0.0312714	0.00875543	0.952654	0.985968
201	323	0	4	0.969168	0.00876873	0.0312714	0.00875543	0.952654	0.985968
203	319	0	2	0.969168	0.00876873	0.0312714	0.00875543	0.952654	0.985968
206	317	0	3	0.969168	0.00876873	0.0312714	0.00875543	0.952654	0.985968
207	314	1	1	0.966082	0.00933089	0.0344561	0.00931665	0.948574	0.983912
209	312	1	1	0.962985	0.00986769	0.0376612	0.00985256	0.94454	0.981791
210	310	0	2	0.962985	0.00986769	0.0376612	0.00985256	0.94454	0.981791
211	308	0	2	0.962985	0.00986769	0.0376612	0.00985256	0.94454	0.981791
212	306	0	1	0.962985	0.00986769	0.0376612	0.00985256	0.94454	0.981791
213	305	0	2	0.962985	0.00986769	0.0376612	0.00985256	0.94454	0.981791
216	303	0	1	0.962985	0.00986769	0.0376612	0.00985256	0.94454	0.981791
217	302	0	1	0.962985	0.00986769	0.0376612	0.00985256	0.94454	0.981791
218	301	0	1	0.962985	0.00986769	0.0376612	0.00985256	0.94454	0.981791
219	300	0	2	0.962985	0.00986769	0.0376612	0.00985256	0.94454	0.981791
220	298	0	3	0.962985	0.00986769	0.0376612	0.00985256	0.94454	0.981791
222	295	2	0	0.956456	0.0109777	0.0444409	0.010957	0.936097	0.977258
223	293	0	2	0.956456	0.0109777	0.0444409	0.010957	0.936097	0.977258
225	291	0	1	0.956456	0.0109777	0.0444409	0.010957	0.936097	0.977258
226	290	0	1	0.956456	0.0109777	0.0444409	0.010957	0.936097	0.977258
227	289	0	1	0.956456	0.0109777	0.0444409	0.010957	0.936097	0.977258
228	288	0	2	0.956456	0.0109777	0.0444409	0.010957	0.936097	0.977258
230	286	1	1	0.953112	0.011523	0.0479374	0.0115013	0.931828	0.974883
231	284	1	1	0.949756	0.0120508	0.0514585	0.0120282	0.927587	0.972455
233	282	0	1	0.949756	0.0120508	0.0514585	0.0120282	0.927587	0.972455
234	281	0	1	0.949756	0.0120508	0.0514585	0.0120282	0.927587	0.972455
235	280	0	3	0.949756	0.0120508	0.0514585	0.0120282	0.927587	0.972455
236	277	0	1	0.949756	0.0120508	0.0514585	0.0120282	0.927587	0.972455
237	276	0	3	0.949756	0.0120508	0.0514585	0.0120282	0.927587	0.972455
238	273	0	1	0.949756	0.0120508	0.0514585	0.0120282	0.927587	0.972455
240	272	0	1	0.949756	0.0120508	0.0514585	0.0120282	0.927587	0.972455
241	271	0	4	0.949756	0.0120508	0.0514585	0.0120282	0.927587	0.972455
243	267	0	1	0.949756	0.0120508	0.0514585	0.0120282	0.927587	0.972455
246	266	0	1	0.949756	0.0120508	0.0514585	0.0120282	0.927587	0.972455
247	265	1	2	0.946172	0.0126299	0.0552321	0.0126063	0.923038	0.969886
248	262	0	1	0.946172	0.0126299	0.0552321	0.0126063	0.923038	0.969886
249	261	1	1	0.942547	0.0132004	0.0590635	0.0131757	0.918474	0.967251
250	259	0	2	0.942547	0.0132004	0.0590635	0.0131757	0.918474	0.967251
251	257	0	2	0.942547	0.0132004	0.0590635	0.0131757	0.918474	0.967251
252	255	1	0	0.938851	0.0137728	0.0629851	0.0137469	0.913846	0.964539
253	254	0	1	0.938851	0.0137728	0.0629851	0.0137469	0.913846	0.964539
254	253	0	4	0.938851	0.0137728	0.0629851	0.0137469	0.913846	0.964539
257	249	0	3	0.938851	0.0137728	0.0629851	0.0137469	0.913846	0.964539
258	246	0	1	0.938851	0.0137728	0.0629851	0.0137469	0.913846	0.964539
259	245	0	1	0.938851	0.0137728	0.0629851	0.0137469	0.913846	0.964539
260	244	1	1	0.935003	0.014372	0.0670834	0.0143448	0.909033	0.961715
261	242	1	1	0.931139	0.0149567	0.0712157	0.0149281	0.90424	0.958839
263	240	1	2	0.92726	0.0155285	0.0753823	0.0154987	0.899463	0.955915
266	237	0	2	0.92726	0.0155285	0.0753823	0.0154987	0.899463	0.955915
267	235	0	1	0.92726	0.0155285	0.0753823	0.0154987	0.899463	0.955915
270	234	0	2	0.92726	0.0155285	0.0753823	0.0154987	0.899463	0.955915
271	232	0	2	0.92726	0.0155285	0.0753823	0.0154987	0.899463	0.955915
272	230	2	0	0.919196	0.0167115	0.084078	0.0166738	0.889577	0.949802
273	228	0	3	0.919196	0.0167115	0.084078	0.0166738	0.889577	0.949802
274	225	1	0	0.915111	0.017295	0.0885224	0.017256	0.884611	0.946663
275	224	1	3	0.911026	0.0178643	0.0929867	0.0178241	0.87968	0.943489
277	220	0	1	0.911026	0.0178643	0.0929867	0.0178241	0.87968	0.943489
278	219	0	2	0.911026	0.0178643	0.0929867	0.0178241	0.87968	0.943489
279	217	0	1	0.911026	0.0178643	0.0929867	0.0178241	0.87968	0.943489
280	216	1	1	0.906808	0.0184572	0.0976164	0.0184156	0.87459	0.940213
282	214	0	1	0.906808	0.0184572	0.0976164	0.0184156	0.87459	0.940213
284	213	1	0	0.902551	0.0190477	0.102311	0.0190046	0.869477	0.936882
285	212	0	2	0.902551	0.0190477	0.102311	0.0190046	0.869477	0.936882
288	210	0	1	0.902551	0.0190477	0.102311	0.0190046	0.869477	0.936882
289	209	0	1	0.902551	0.0190477	0.102311	0.0190046	0.869477	0.936882
290	208	1	2	0.898212	0.0196479	0.107119	0.0196033	0.86428	0.933476
291	205	0	2	0.898212	0.0196479	0.107119	0.0196033	0.86428	0.933476
292	203	0	2	0.898212	0.0196479	0.107119	0.0196033	0.86428	0.933476
293	201	2	0	0.889274	0.0208816	0.117069	0.0208277	0.853613	0.926425
294	199	0	3	0.889274	0.0208816	0.117069	0.0208277	0.853613	0.926425
295	196	0	1	0.889274	0.0208816	0.117069	0.0208277	0.853613	0.926425
298	195	0	1	0.889274	0.0208816	0.117069	0.0208277	0.853613	0.926425
299	194	2	1	0.880106	0.0221299	0.127378	0.0220666	0.842749	0.91912
300	191	0	1	0.880106	0.0221299	0.127378	0.0220666	0.842749	0.91912
301	190	2	0	0.870842	0.0233608	0.137905	0.0232881	0.831868	0.911642
302	188	1	2	0.86621	0.0239619	0.143224	0.0238878	0.826469	0.907861
303	185	1	0	0.861528	0.0245672	0.148629	0.0244918	0.821027	0.904026
304	184	0	2	0.861528	0.0245672	0.148629	0.0244918	0.821027	0.904026
305	182	0	2	0.861528	0.0245672	0.148629	0.0244918	0.821027	0.904026
308	180	0	2	0.861528	0.0245672	0.148629	0.0244918	0.821027	0.904026
309	178	0	1	0.861528	0.0245672	0.148629	0.0244918	0.821027	0.904026
310	177	0	1	0.861528	0.0245672	0.148629	0.0244918	0.821027	0.904026
312	176	0	1	0.861528	0.0245672	0.148629	0.0244918	0.821027	0.904026
313	175	0	1	0.861528	0.0245672	0.148629	0.0244918	0.821027	0.904026
314	174	0	2	0.861528	0.0245672	0.148629	0.0244918	0.821027	0.904026
315	172	0	1	0.861528	0.0245672	0.148629	0.0244918	0.821027	0.904026
317	171	0	1	0.861528	0.0245672	0.148629	0.0244918	0.821027	0.904026
320	170	1	0	0.85646	0.0252657	0.154512	0.0251883	0.815081	0.899939
321	169	1	0	0.851392	0.0259533	0.160429	0.025874	0.809167	0.895821
323	168	0	1	0.851392	0.0259533	0.160429	0.025874	0.809167	0.895821
325	167	0	1	0.851392	0.0259533	0.160429	0.025874	0.809167	0.895821
326	166	0	1	0.851392	0.0259533	0.160429	0.025874	0.809167	0.895821
327	165	0	4	0.851392	0.0259533	0.160429	0.025874	0.809167	0.895821
328	161	1	2	0.846104	0.0266907	0.16664	0.026609	0.80298	0.891544
329	158	0	2	0.846104	0.0266907	0.16664	0.026609	0.80298	0.891544
330	156	0	1	0.846104	0.0266907	0.16664	0.026609	0.80298	0.891544
332	155	1	0	0.840645	0.0274643	0.173092	0.02738	0.79659	0.887136
333	154	0	1	0.840645	0.0274643	0.173092	0.02738	0.79659	0.887136
335	153	0	3	0.840645	0.0274643	0.173092	0.02738	0.79659	0.887136
338	150	0	1	0.840645	0.0274643	0.173092	0.02738	0.79659	0.887136
339	149	0	2	0.840645	0.0274643	0.173092	0.02738	0.79659	0.887136
340	147	0	1	0.840645	0.0274643	0.173092	0.02738	0.79659	0.887136
341	146	0	5	0.840645	0.0274643	0.173092	0.02738	0.79659	0.887136
342	141	0	10	0.840645	0.0274643	0.173092	0.02738	0.79659	0.887136
343	131	1	15	0.834228	0.0285133	0.180725	0.0284242	0.788886	0.882176
344	115	1	7	0.826974	0.0298209	0.189421	0.0297246	0.780024	0.876749
345	107	0	7	0.826974	0.0298209	0.189421	0.0297246	0.780024	0.876749
346	100	0	6	0.826974	0.0298209	0.189421	0.0297246	0.780024	0.876749
347	94	0	6	0.826974	0.0298209	0.189421	0.0297246	0.780024	0.876749
348	88	1	4	0.817576	0.0319359	0.200784	0.0318227	0.76797	0.870387
349	83	0	6	0.817576	0.0319359	0.200784	0.0318227	0.76797	0.870387
350	77	1	11	0.806959	0.0345077	0.213771	0.0343707	0.754186	0.863424
351	65	0	15	0.806959	0.0345077	0.213771	0.0343707	0.754186	0.863424
352	50	0	23	0.806959	0.0345077	0.213771	0.0343707	0.754186	0.863424
353	27	0	12	0.806959	0.0345077	0.213771	0.0343707	0.754186	0.863424
354	15	0	7	0.806959	0.0345077	0.213771	0.0343707	0.754186	0.863424
355	8	0	7	0.806959	0.0345077	0.213771	0.0343707	0.754186	0.863424
356	1	0	1	0.806959	0.0345077	0.213771	0.0343707	0.754186	0.863424
