# Supplementary material for: Interplay of genetic predisposition, plasma metabolome and Mediterranean diet in dementia risk and cognitive function
Source: Nat Med. 2025 Aug 25;31(11):3790–800. doi: 10.1038/s41591-025-03891-5 (PMC12618253; doi:10.1038/s41591-025-03891-5)
Supplement: Supplementary file 11 — Statistical source data. [file 41591_2025_3891_MOESM11_ESM.xlsx]

## Sheet: source_data_extended_data_fig2a
anno_metabolite_name	super_class_metabolon	p_pc1	fdr_pc1	sign_pc1	abs_pc1	p_pc2	fdr_pc2	sign_pc2	abs_pc2
Phenyllactate	Phenylpropanoids and polyketides	0.173995	0.383363	Positive	0.0485397	0.350616	0.540758	Inverse	0.0333369
Hydrocinnamate	Phenylpropanoids and polyketides	0.178003	0.386696	Positive	0.0597363	0.125746	0.276829	Inverse	0.0678864
Urocanic acid	Organoheterocyclic compounds	0.556278	0.788225	Positive	0.00906521	0.256272	0.45271	Inverse	0.0174899
Uric acid	Organoheterocyclic compounds	0.508375	0.744009	Positive	0.0101897	0.538593	0.685638	Positive	0.00947446
Uracil	Organoheterocyclic compounds	0.398793	0.660811	Positive	0.0260538	0.189098	0.362814	Inverse	0.0405402
Theophylline	Organoheterocyclic compounds	0.292374	0.536365	Positive	0.0427	0.952854	0.974975	Inverse	0.00239874
Saccharin	Organoheterocyclic compounds	0.956088	0.986911	Inverse	0.00223405	0.82328	0.892257	Inverse	0.0090607
Pyridoxamine	Organoheterocyclic compounds	0.0862309	0.24699	Positive	0.0338751	0.694862	0.796114	Inverse	0.00774741
Pterin	Organoheterocyclic compounds	0.997938	0.999587	Positive	9.10761e-05	0.660981	0.779239	Inverse	0.0154515
Metronidazole	Organoheterocyclic compounds	0.227802	0.453426	Inverse	0.026629	0.691171	0.796114	Positive	0.0087729
Kynurenic acid	Organoheterocyclic compounds	0.999587	0.999587	Inverse	7.9673e-06	0.0791812	0.201354	Positive	0.0270421
Indoleacetic acid	Organoheterocyclic compounds	0.952177	0.986623	Positive	0.00174773	0.2837	0.477443	Positive	0.0312339
Indole-3-propionate	Organoheterocyclic compounds	0.0850549	0.245479	Positive	0.059847	0.00779782	0.0376738	Inverse	0.0923518
Imidazole propionate	Organoheterocyclic compounds	0.037079	0.148687	Positive	0.0505264	0.00855478	0.0394307	Inverse	0.063697
Hydroxycotinine	Organoheterocyclic compounds	0.00289146	0.0203417	Inverse	0.0554926	0.00682252	0.034599	Positive	0.0504017
Hydrochlorothiazide	Organoheterocyclic compounds	0.023314	0.108093	Inverse	0.111468	0.0878401	0.21478	Positive	0.0839954
Dimethylurate	Organoheterocyclic compounds	0.56309	0.788338	Positive	0.0256392	0.978029	0.982361	Inverse	0.0012213
Cytosine	Organoheterocyclic compounds	0.0456711	0.16524	Inverse	0.0311702	0.153463	0.313972	Positive	0.0222665
Cotinine	Organoheterocyclic compounds	0.577566	0.790458	Positive	0.008624	0.973266	0.982361	Inverse	0.000518935
Cerulenin	Organoheterocyclic compounds	0.537379	0.770087	Inverse	0.0139792	0.151382	0.311304	Positive	0.0325094
Caffeine	Organoheterocyclic compounds	0.744212	0.880321	Inverse	0.00509718	0.0679149	0.182778	Positive	0.0285135
Biliverdin	Organoheterocyclic compounds	0.194888	0.403447	Inverse	0.0202482	0.428857	0.607674	Inverse	0.012359
Bilirubin	Organoheterocyclic compounds	0.627259	0.821996	Positive	0.00753724	0.22733	0.414361	Inverse	0.0187376
Aminocaproic acid	Organoheterocyclic compounds	0.686547	0.854985	Positive	0.0142981	0.0903743	0.218314	Positive	0.0599491
Allantoin	Organoheterocyclic compounds	0.0311197	0.131134	Positive	0.0336195	0.664084	0.779239	Inverse	0.00677524
N1-methyl-2-pyridone-5-carboxamide	Organoheterocyclic compounds	0.914354	0.969989	Positive	0.00168013	0.701048	0.798637	Inverse	0.00599739
7-methylxanthine	Organoheterocyclic compounds	0.768209	0.89658	Positive	0.00483239	0.562184	0.704487	Positive	0.00950334
7-methylguanine	Organoheterocyclic compounds	0.138534	0.332959	Inverse	0.0232599	0.00248844	0.0171429	Positive	0.0474761
5-hydroxymethyl-4-methyluracil	Organoheterocyclic compounds	0.0049448	0.0330477	Inverse	0.0561622	0.000730841	0.00637103	Positive	0.0674711
4-pyridoxate	Organoheterocyclic compounds	0.11649	0.303111	Positive	0.0484475	0.454531	0.628506	Positive	0.0230936
3-methylxanthine	Organoheterocyclic compounds	0.485449	0.731823	Inverse	0.011139	0.0329376	0.110991	Positive	0.0340492
2-methyl-4,5-benzoxazole	Organoheterocyclic compounds	0.424869	0.679912	Positive	0.01732	0.341964	0.537876	Positive	0.0206247
1-methylnicotinamide	Organoheterocyclic compounds	0.355779	0.627025	Inverse	0.0142271	0.223927	0.410022	Positive	0.0187361
1-methylguanine	Organoheterocyclic compounds	0.041263	0.156099	Inverse	0.0333559	0.00262836	0.0175662	Positive	0.0491491
1,7-dimethyluric acid	Organoheterocyclic compounds	0.277648	0.520266	Inverse	0.0169584	0.0223934	0.0823829	Positive	0.0356638
Kynurenine	Organic oxygen compounds	0.671394	0.84558	Inverse	0.0133782	0.870651	0.926077	Positive	0.00513506
Acetyl-galactosamine	Organic oxygen compounds	0.420379	0.676996	Positive	0.0158671	0.344538	0.537876	Positive	0.0186131
4-hydroxy-3-methylacetophenone	Organic oxygen compounds	0.537717	0.770087	Inverse	0.0102787	0.304151	0.499854	Positive	0.0171381
4-acetamidophenylglucuronide	Organic oxygen compounds	0.503139	0.744009	Inverse	0.0240711	0.110846	0.256931	Positive	0.0572811
Trimethylamine-N-oxide	Organic nitrogen compounds	0.127777	0.316288	Positive	0.0234611	0.131333	0.281784	Inverse	0.0232446
Putrescine	Organic nitrogen compounds	0.495634	0.738845	Positive	0.0186505	0.463527	0.638744	Positive	0.0200646
Phosphocholine	Organic nitrogen compounds	0.64454	0.829427	Positive	0.00909076	0.260057	0.457382	Inverse	0.0221898
Metformin	Organic nitrogen compounds	0.0461518	0.16524	Inverse	0.0410069	0.615186	0.743041	Positive	0.0103419
Carnitine	Organic nitrogen compounds	0.0211205	0.105867	Inverse	0.0355156	0.451986	0.62715	Positive	0.0115877
Acetylcholine	Organic nitrogen compounds	0.448491	0.702518	Positive	0.0141484	0.661854	0.779239	Inverse	0.00816438
1-methylhistamine	Organic nitrogen compounds	0.387054	0.653721	Inverse	0.0142088	0.160383	0.323184	Positive	0.0230579
Lithocholate	Organic compounds	0.364138	0.634753	Inverse	0.036807	0.557421	0.702912	Positive	0.0237993
Valsartan	Organic acids and derivatives	0.0843663	0.245479	Inverse	0.0455289	0.269644	0.466066	Inverse	0.0291292
Valine	Organic acids and derivatives	0.000502252	0.00499954	Positive	0.0535724	0.0244967	0.0858476	Inverse	0.0346447
Tyrosine	Organic acids and derivatives	0.987436	0.999029	Inverse	0.000242622	0.187072	0.360654	Positive	0.0203248
Thyroxine	Organic acids and derivatives	0.0735792	0.228723	Positive	0.0277671	0.884394	0.930819	Inverse	0.00225692
Serine	Organic acids and derivatives	0.387994	0.653721	Positive	0.0139003	0.0426152	0.131451	Inverse	0.0326393
Proline	Organic acids and derivatives	0.122845	0.310021	Positive	0.0239462	0.485459	0.651067	Positive	0.0108271
Proline betaine	Organic acids and derivatives	0.897941	0.965347	Inverse	0.00200373	0.588885	0.72215	Inverse	0.00844287
Pipecolic acid	Organic acids and derivatives	0.395818	0.658602	Positive	0.0137494	0.917502	0.954438	Positive	0.00167733
Phenylalanine	Organic acids and derivatives	0.0802351	0.238328	Positive	0.0269477	0.314884	0.509148	Inverse	0.0154839
Phenylacetylglutamine	Organic acids and derivatives	0.185991	0.393731	Inverse	0.0206586	0.129923	0.281617	Positive	0.023655
Pantothenate	Organic acids and derivatives	0.122926	0.310021	Inverse	0.0246299	0.906105	0.951173	Positive	0.00188356
Palmitoylethanolamide	Organic acids and derivatives	0.0226016	0.107778	Inverse	0.0380806	0.114921	0.260359	Positive	0.0263337
Oleoyl glycine	Organic acids and derivatives	5.36146e-05	0.000741361	Inverse	0.0720994	0.00297126	0.0183304	Positive	0.0530573
Methylmalonate	Organic acids and derivatives	0.571657	0.788338	Positive	0.0198411	0.202491	0.37767	Positive	0.0446896
Methionine	Organic acids and derivatives	0.31449	0.568065	Positive	0.0154966	0.347406	0.537876	Inverse	0.0144766
Methionine sulfoxide	Organic acids and derivatives	0.0217716	0.107778	Positive	0.0425304	0.113829	0.259348	Inverse	0.0293182
Malate	Organic acids and derivatives	0.178502	0.386696	Positive	0.043779	0.951758	0.974975	Positive	0.00196959
Lysine	Organic acids and derivatives	0.186556	0.393731	Positive	0.0206045	0.75255	0.835935	Inverse	0.0049187
Levulinate	Organic acids and derivatives	0.36202	0.63393	Positive	0.0369697	0.475296	0.64608	Inverse	0.0289578
Leucine	Organic acids and derivatives	0.000728773	0.006353	Positive	0.052019	0.0247312	0.0858476	Inverse	0.0345882
Isoleucine	Organic acids and derivatives	0.000523643	0.00499954	Positive	0.0534004	0.0450424	0.136833	Inverse	0.0308731
Indoxylsulfate	Organic acids and derivatives	0.859229	0.941396	Inverse	0.00547719	0.55495	0.702003	Positive	0.0182304
Hydroxyproline	Organic acids and derivatives	0.606134	0.814649	Positive	0.00794393	0.181513	0.353334	Inverse	0.0205838
Homoarginine	Organic acids and derivatives	0.166979	0.376171	Positive	0.0222223	0.88132	0.930535	Inverse	0.00240098
Glycine	Organic acids and derivatives	0.463619	0.712303	Positive	0.0118014	0.531629	0.681424	Inverse	0.0100724
Glutamine	Organic acids and derivatives	0.229848	0.454035	Inverse	0.0184989	0.451031	0.62715	Positive	0.0116121
Dimethylglycine	Organic acids and derivatives	0.318787	0.573245	Inverse	0.0153596	0.666531	0.779239	Positive	0.00663919
Cystine	Organic acids and derivatives	0.238292	0.466122	Positive	0.0281883	0.47155	0.643168	Inverse	0.0172115
Creatinine	Organic acids and derivatives	0.000946484	0.00807532	Inverse	0.0512817	0.0198226	0.0742883	Positive	0.0361498
Creatine	Organic acids and derivatives	0.0576361	0.192601	Positive	0.0292441	0.0185883	0.0703197	Inverse	0.0362523
Citrulline	Organic acids and derivatives	0.120311	0.307291	Inverse	0.0239315	0.0105842	0.04664	Positive	0.0393682
Cinnamoylglycine	Organic acids and derivatives	0.189514	0.395807	Inverse	0.0248243	0.386253	0.565283	Positive	0.0163949
Carnosine	Organic acids and derivatives	0.28715	0.535567	Positive	0.0213776	0.07852	0.201354	Inverse	0.035328
Betaine	Organic acids and derivatives	0.0911989	0.255739	Positive	0.0262139	0.058499	0.165198	Inverse	0.0293605
Beta-hydroxybutyrate	Organic acids and derivatives	0.590211	0.796884	Inverse	0.0179346	0.11794	0.263898	Positive	0.0520372
Beta-alanine	Organic acids and derivatives	0.161795	0.368685	Positive	0.037292	0.402847	0.57995	Positive	0.0223032
Asparagine	Organic acids and derivatives	0.156777	0.368685	Positive	0.0218143	0.757086	0.837989	Inverse	0.00476564
Alpha-hydroxybutyrate	Organic acids and derivatives	0.9124	0.969989	Positive	0.00339746	0.910435	0.953223	Positive	0.003474
Alloisoleucine	Organic acids and derivatives	0.957644	0.986911	Positive	0.00156444	0.944658	0.973799	Inverse	0.00204477
Acetylglycine	Organic acids and derivatives	0.609463	0.814649	Positive	0.0133802	0.377018	0.562023	Inverse	0.0231365
SDMA	Organic acids and derivatives	0.0710432	0.224317	Inverse	0.0347725	0.000708453	0.0063131	Positive	0.0651783
NMMA	Organic acids and derivatives	0.0141726	0.0800452	Positive	0.0377787	0.0615003	0.17008	Inverse	0.0288041
N6-acetyllysine	Organic acids and derivatives	0.481145	0.730946	Inverse	0.0108536	0.00687002	0.034599	Positive	0.0416294
N6,N6-dimethyllysine	Organic acids and derivatives	0.0477852	0.168087	Inverse	0.0309131	0.00156013	0.0113748	Positive	0.0493867
N6,N6,N6-trimethyllysine	Organic acids and derivatives	0.18847	0.395689	Positive	0.0205428	0.0794267	0.201354	Inverse	0.0273964
N1-acetylspermidine	Organic acids and derivatives	0.477631	0.730946	Positive	0.0110932	0.432585	0.608654	Inverse	0.0122594
N1,N12-diacetylspermine	Organic acids and derivatives	0.770284	0.89658	Inverse	0.00614569	0.35454	0.54236	Inverse	0.0194837
N-lauroylglycine	Organic acids and derivatives	0.726348	0.880321	Inverse	0.00550935	0.954639	0.974975	Positive	0.000895429
N-carbamoyl-beta-alanine	Organic acids and derivatives	0.460412	0.710097	Inverse	0.0113729	0.174352	0.344409	Positive	0.0209264
N-alpha-acetylarginine	Organic acids and derivatives	0.375885	0.642289	Positive	0.0137442	0.858015	0.917504	Positive	0.00277691
N-acetyltryptophan	Organic acids and derivatives	0.228255	0.453426	Positive	0.0185623	0.176486	0.345223	Inverse	0.0208233
N-acetylputrescine	Organic acids and derivatives	0.131604	0.319839	Inverse	0.0273621	0.103604	0.242856	Positive	0.0295356
N-acetylornithine	Organic acids and derivatives	0.823123	0.927169	Inverse	0.00344401	0.0592635	0.166187	Inverse	0.0290559
N-acetylmethionine	Organic acids and derivatives	0.692224	0.859387	Positive	0.0101578	0.283356	0.477443	Positive	0.0275254
N-acetylleucine	Organic acids and derivatives	0.228409	0.453426	Positive	0.0351495	0.591081	0.722632	Inverse	0.0156828
N-acetylhistidine	Organic acids and derivatives	0.0306677	0.131134	Inverse	0.0366288	0.00154983	0.0113748	Positive	0.0536202
N-acetyalanine	Organic acids and derivatives	0.502475	0.744009	Inverse	0.0135462	0.0650912	0.17638	Positive	0.0372504
L-alpha-glutamyl-L-Lysine	Organic acids and derivatives	0.811631	0.927169	Inverse	0.0122982	0.710509	0.802575	Positive	0.0191527
GABA	Organic acids and derivatives	0.377997	0.642289	Inverse	0.0137533	0.415641	0.593138	Positive	0.012699
DMGV	Organic acids and derivatives	0.241285	0.469686	Positive	0.0253232	0.0779441	0.201354	Inverse	0.0380867
C18:1-OH carnitine	Organic acids and derivatives	0.291388	0.536365	Inverse	0.0305589	0.68883	0.796114	Positive	0.0116006
ADMA	Organic acids and derivatives	0.100722	0.27476	Inverse	0.025603	0.072547	0.192658	Positive	0.0280091
5-aminolevulinic acid	Organic acids and derivatives	0.61262	0.816148	Inverse	0.0179396	0.528211	0.681424	Positive	0.0223462
4-guanidinobutanoic acid	Organic acids and derivatives	0.060302	0.195009	Positive	0.0435437	0.844838	0.907374	Inverse	0.00453847
4-acetamidobutanoate	Organic acids and derivatives	0.00288611	0.0203417	Inverse	0.0465228	0.00140919	0.010662	Positive	0.0498468
3-hydroxyoctanoate	Organic acids and derivatives	0.411231	0.667888	Inverse	0.0293505	0.104168	0.242856	Positive	0.0580045
2-aminoadipate	Organic acids and derivatives	0.24459	0.473819	Positive	0.0359233	0.513973	0.677971	Inverse	0.020154
Ribothymidine	Nucleosides, nucleotides, and analogues	0.68308	0.853318	Inverse	0.00637789	0.881803	0.930535	Positive	0.00232275
Pseudouridine	Nucleosides, nucleotides, and analogues	0.00568397	0.0373651	Inverse	0.0425895	0.000224786	0.0025754	Positive	0.0567982
Methylthioadenosine	Nucleosides, nucleotides, and analogues	0.321216	0.573516	Inverse	0.0330472	0.161986	0.324094	Positive	0.0465759
Deoxyguanosine	Nucleosides, nucleotides, and analogues	0.169877	0.378447	Positive	0.0380188	0.975488	0.982361	Inverse	0.000851363
DUMP	Nucleosides, nucleotides, and analogues	0.292928	0.536365	Inverse	0.0353322	0.065098	0.17638	Positive	0.061928
DCMP	Nucleosides, nucleotides, and analogues	0.487629	0.732356	Inverse	0.0231138	0.758578	0.837989	Positive	0.0102361
N4-acetylcytidine	Nucleosides, nucleotides, and analogues	0.000330709	0.00348985	Inverse	0.056039	1.11304e-06	2.02876e-05	Positive	0.075978
N2,N2-dimethylguanosine	Nucleosides, nucleotides, and analogues	0.291955	0.536365	Inverse	0.0164622	0.0231708	0.0843812	Positive	0.0354606
5-methylcytidine	Nucleosides, nucleotides, and analogues	0.814574	0.927169	Positive	0.00710849	0.50069	0.662629	Positive	0.0204088
2-methylguanosine	Nucleosides, nucleotides, and analogues	0.864061	0.94307	Inverse	0.00349003	0.362911	0.547095	Inverse	0.0185452
2-deoxyuridine	Nucleosides, nucleotides, and analogues	0.0471666	0.167379	Inverse	0.0904547	0.0566984	0.161643	Positive	0.0868604
1-methylguanosine	Nucleosides, nucleotides, and analogues	0.993313	0.999587	Inverse	0.000129126	0.990141	0.990141	Inverse	0.000190382
Vitamin A	Lipids and lipid-like molecules	0.560686	0.788338	Inverse	0.0161389	0.0527865	0.155643	Positive	0.053685
Taurohyodeoxycholate	Lipids and lipid-like molecules	0.626244	0.821996	Positive	0.0182825	0.567567	0.706815	Inverse	0.0214583
Taurodeoxycholate	Lipids and lipid-like molecules	0.642631	0.829427	Inverse	0.0161395	0.38611	0.565283	Positive	0.0301401
Taurocholate	Lipids and lipid-like molecules	0.819774	0.927169	Positive	0.00813945	0.881319	0.930535	Positive	0.00533372
Taurochenodeoxycholate	Lipids and lipid-like molecules	0.930877	0.977423	Inverse	0.0030989	0.645864	0.769338	Positive	0.0164154
Suberate	Lipids and lipid-like molecules	0.0457906	0.16524	Inverse	0.0718155	0.175501	0.34498	Positive	0.0487449
Stearate	Lipids and lipid-like molecules	0.903753	0.968998	Positive	0.00431997	0.49398	0.659628	Positive	0.0244324
Sebacate	Lipids and lipid-like molecules	0.157896	0.368685	Inverse	0.0540951	0.196058	0.370111	Positive	0.0495304
Pregnenolone sulfate	Lipids and lipid-like molecules	0.378006	0.642289	Inverse	0.0314871	0.398921	0.5775	Positive	0.0301295
Phytanate	Lipids and lipid-like molecules	0.371075	0.641385	Positive	0.0319471	0.974442	0.982361	Inverse	0.00114455
Pentadecanoate	Lipids and lipid-like molecules	0.870781	0.943739	Positive	0.0058113	0.286122	0.477443	Positive	0.0380936
Palmitoleate	Lipids and lipid-like molecules	0.106174	0.285745	Inverse	0.0576714	0.0111139	0.0484423	Positive	0.0905246
Palmitate	Lipids and lipid-like molecules	0.633989	0.824905	Inverse	0.0170085	0.0732449	0.193232	Positive	0.06393
Oleate	Lipids and lipid-like molecules	0.389681	0.653816	Inverse	0.0307238	0.0818325	0.203819	Positive	0.0621081
Nervonic acid	Lipids and lipid-like molecules	0.771372	0.89658	Positive	0.0103809	0.318314	0.512626	Positive	0.0356404
Myristoleate	Lipids and lipid-like molecules	0.0818269	0.241269	Inverse	0.0621092	0.0152484	0.0630372	Positive	0.0865231
Myristate	Lipids and lipid-like molecules	0.91428	0.969989	Inverse	0.00384557	0.102197	0.242492	Positive	0.0583365
Hyodeoxycholate	Lipids and lipid-like molecules	0.743427	0.880321	Inverse	0.0145288	0.680327	0.790756	Positive	0.0182878
Hexadecanedioate	Lipids and lipid-like molecules	0.00878462	0.0533732	Inverse	0.0934081	0.0234001	0.0843812	Positive	0.0808517
Heptadecanoate	Lipids and lipid-like molecules	0.836473	0.934334	Positive	0.00737391	0.646551	0.769338	Positive	0.0163812
Glycoursodeoxycholate	Lipids and lipid-like molecules	0.959839	0.986911	Positive	0.00179898	0.942386	0.973799	Positive	0.00258194
Glycolithocholate	Lipids and lipid-like molecules	0.0931604	0.259426	Inverse	0.059928	0.137784	0.29389	Positive	0.052983
Glycodeoxycholate	Lipids and lipid-like molecules	0.933324	0.977423	Inverse	0.00291013	0.633789	0.758655	Positive	0.0165699
Eicosenoate	Lipids and lipid-like molecules	0.559407	0.788338	Inverse	0.0208516	0.254884	0.45271	Positive	0.0406592
Eicosatrienoate	Lipids and lipid-like molecules	0.922524	0.976074	Inverse	0.00347448	0.322116	0.514615	Positive	0.0353616
Eicosapentaenoate	Lipids and lipid-like molecules	0.0234515	0.108093	Positive	0.0808218	0.038508	0.123534	Inverse	0.07383
Dodecanoate	Lipids and lipid-like molecules	0.546447	0.777849	Inverse	0.0215434	0.01763	0.0673297	Positive	0.0846355
Dodecanedioate	Lipids and lipid-like molecules	0.257851	0.494034	Inverse	0.0404065	0.298053	0.493243	Positive	0.037164
Docosahexaenoate	Lipids and lipid-like molecules	0.038189	0.149692	Positive	0.0739515	0.129201	0.281573	Inverse	0.0541654
Cortisone	Lipids and lipid-like molecules	0.729425	0.880321	Positive	0.00532924	0.693051	0.796114	Positive	0.00608154
Cortisol	Lipids and lipid-like molecules	0.547016	0.777849	Positive	0.00927873	0.206298	0.382989	Positive	0.0194702
Coenzyme Q10	Lipids and lipid-like molecules	0.460085	0.710097	Positive	0.0155396	0.651778	0.773263	Inverse	0.00949388
Cholesterol	Lipids and lipid-like molecules	0.0294119	0.129606	Positive	0.0363752	0.00359937	0.0212257	Inverse	0.0486112
Cholate	Lipids and lipid-like molecules	0.111778	0.296095	Positive	0.056767	0.0113937	0.0491275	Inverse	0.0902154
Chenodeoxycholate	Lipids and lipid-like molecules	0.0689286	0.22005	Positive	0.0649124	0.0423443	0.131451	Inverse	0.0724321
Butyrobetaine	Lipids and lipid-like molecules	0.857566	0.941396	Inverse	0.00736071	0.12515	0.276829	Inverse	0.0628321
Azelate	Lipids and lipid-like molecules	0.914041	0.969989	Positive	0.0047915	0.564527	0.70522	Inverse	0.02557
Alpha-linolenate	Lipids and lipid-like molecules	0.846262	0.940031	Inverse	0.00692675	0.358524	0.544576	Positive	0.0327938
Adipate	Lipids and lipid-like molecules	0.0502884	0.175353	Inverse	0.0609221	0.00868476	0.0395749	Positive	0.0816114
LPC(20:3)	Lipids and lipid-like molecules	0.650052	0.829427	Positive	0.0227814	0.607942	0.738742	Inverse	0.0257593
D-urobilinogen	Lipids and lipid-like molecules	0.0341973	0.141165	Positive	0.0393883	0.373286	0.558536	Inverse	0.0165649
C9 carnitine	Lipids and lipid-like molecules	0.531842	0.770087	Inverse	0.00990791	0.344078	0.537876	Positive	0.0149936
C8 carnitine	Lipids and lipid-like molecules	2.09167e-07	4.65979e-06	Inverse	0.0798522	0.000175192	0.00212885	Positive	0.0577656
C7 carnitine	Lipids and lipid-like molecules	0.0388662	0.149692	Inverse	0.0318175	0.30868	0.505227	Positive	0.0156837
C60:12 TAG	Lipids and lipid-like molecules	1.69349e-09	5.57332e-08	Positive	0.104629	5.0608e-10	2.02938e-08	Inverse	0.107952
C6 carnitine	Lipids and lipid-like molecules	2.18499e-05	0.000312922	Inverse	0.0682785	0.00306448	0.0186191	Positive	0.0476566
C5:1 carnitine	Lipids and lipid-like molecules	0.629566	0.822333	Inverse	0.0077669	0.477369	0.646706	Inverse	0.0114414
C58:9 TAG	Lipids and lipid-like molecules	8.29726e-09	2.21813e-07	Positive	0.100751	6.29839e-10	2.29605e-08	Inverse	0.108061
C58:8 TAG	Lipids and lipid-like molecules	0.000648126	0.00577552	Positive	0.0674438	0.000498407	0.00464793	Inverse	0.0688441
C58:7 TAG	Lipids and lipid-like molecules	0.0124776	0.0725145	Positive	0.0437725	0.000266108	0.00296415	Inverse	0.0638498
C58:6 TAG	Lipids and lipid-like molecules	0.365656	0.634753	Positive	0.0158565	0.126333	0.276829	Inverse	0.0267922
C58:11 TAG	Lipids and lipid-like molecules	8.32381e-14	3.33785e-11	Positive	0.11685	5.97029e-13	1.19704e-10	Inverse	0.112746
C58:10 TAG	Lipids and lipid-like molecules	4.47512e-11	2.5636e-09	Positive	0.11176	1.09712e-12	1.46648e-10	Inverse	0.120694
C56:9 TAG	Lipids and lipid-like molecules	1.33046e-12	2.55746e-10	Positive	0.110453	1.08746e-13	4.36071e-11	Inverse	0.115694
C56:6 TAG	Lipids and lipid-like molecules	1.1795e-05	0.000181916	Positive	0.068735	6.72862e-06	9.63634e-05	Inverse	0.0706248
C56:4 TAG	Lipids and lipid-like molecules	0.178835	0.386696	Inverse	0.0211626	0.576697	0.715961	Inverse	0.00878819
C56:3 TAG	Lipids and lipid-like molecules	0.259953	0.494034	Inverse	0.0175992	0.741535	0.829817	Positive	0.00515311
C56:2 TAG	Lipids and lipid-like molecules	0.651837	0.829427	Positive	0.00704967	0.742495	0.829817	Positive	0.00513327
C56:10 TAG	Lipids and lipid-like molecules	3.24782e-11	2.17063e-09	Positive	0.103386	6.75922e-11	3.87207e-09	Inverse	0.101697
C56:1 TAG	Lipids and lipid-like molecules	0.743078	0.880321	Positive	0.00531482	0.328486	0.522711	Positive	0.0158435
C55:2 TAG	Lipids and lipid-like molecules	0.534456	0.770087	Positive	0.00970572	0.811777	0.882175	Inverse	0.0037206
C54:9 TAG	Lipids and lipid-like molecules	6.14741e-09	1.76079e-07	Positive	0.0906309	4.27953e-08	1.14406e-06	Inverse	0.0854462
C54:8 TAG	Lipids and lipid-like molecules	2.97535e-07	5.96558e-06	Positive	0.0803666	2.20729e-07	4.65855e-06	Inverse	0.0812415
C54:6 TAG	Lipids and lipid-like molecules	0.00595756	0.038532	Positive	0.042948	0.000905356	0.00772442	Inverse	0.051812
C54:5 TAG	Lipids and lipid-like molecules	0.16333	0.370029	Positive	0.0218919	0.0349172	0.115717	Inverse	0.0331213
C54:4 TAG	Lipids and lipid-like molecules	0.183843	0.392134	Inverse	0.0207623	0.677534	0.7898	Inverse	0.00649689
C54:3 TAG	Lipids and lipid-like molecules	0.0954207	0.263888	Inverse	0.0260482	0.413809	0.592633	Positive	0.0127676
C54:1 TAG	Lipids and lipid-like molecules	0.617146	0.81775	Positive	0.00781034	0.381626	0.565283	Positive	0.0136689
C53:3 TAG	Lipids and lipid-like molecules	0.405305	0.663376	Inverse	0.0149977	0.961193	0.97827	Positive	0.000876934
C52:7 TAG	Lipids and lipid-like molecules	0.00116883	0.0095653	Positive	0.050689	0.00271825	0.017581	Inverse	0.046814
C52:6 TAG	Lipids and lipid-like molecules	0.0758463	0.230412	Positive	0.0309085	0.0380819	0.123152	Inverse	0.0361051
C52:5 TAG	Lipids and lipid-like molecules	0.566975	0.788338	Inverse	0.0130296	0.266881	0.465302	Inverse	0.0252654
C52:4 TAG	Lipids and lipid-like molecules	0.0518275	0.179162	Inverse	0.0305356	0.496777	0.659628	Positive	0.0106735
C52:3 TAG	Lipids and lipid-like molecules	0.2319	0.455843	Inverse	0.0209533	0.522694	0.681424	Positive	0.0112042
C52:1 TAG	Lipids and lipid-like molecules	0.806211	0.926334	Positive	0.00383284	0.208773	0.385797	Positive	0.0196367
C52:0 TAG	Lipids and lipid-like molecules	0.897626	0.965347	Positive	0.00201021	0.140023	0.297086	Positive	0.0230534
C51:3 TAG	Lipids and lipid-like molecules	0.161018	0.368685	Inverse	0.0223829	0.425888	0.605607	Positive	0.0127163
C51:2 TAG	Lipids and lipid-like molecules	0.865461	0.94307	Inverse	0.00278029	0.48524	0.651067	Positive	0.0114521
C51:1 TAG	Lipids and lipid-like molecules	0.168463	0.377396	Positive	0.0219918	0.768351	0.846453	Positive	0.00470392
C51:0 TAG	Lipids and lipid-like molecules	0.31443	0.568065	Positive	0.0160652	0.532168	0.681424	Positive	0.00997677
C50:6 TAG	Lipids and lipid-like molecules	0.125749	0.313201	Positive	0.0239183	0.286942	0.477443	Inverse	0.0166362
C50:5 TAG	Lipids and lipid-like molecules	0.528562	0.770087	Positive	0.00989816	0.846279	0.907374	Inverse	0.00304502
C50:4 TAG	Lipids and lipid-like molecules	0.179365	0.386696	Inverse	0.0256963	0.436206	0.611604	Positive	0.0149024
C50:3 TAG	Lipids and lipid-like molecules	2.07693e-05	0.000308463	Inverse	0.0664296	7.20107e-06	9.95735e-05	Positive	0.0700293
C50:2 TAG	Lipids and lipid-like molecules	0.197107	0.405333	Inverse	0.0201504	0.0206619	0.076717	Positive	0.0361439
C50:1 TAG	Lipids and lipid-like molecules	0.780148	0.90416	Inverse	0.00436106	0.0763983	0.200233	Positive	0.0276802
C50:0 TAG	Lipids and lipid-like molecules	0.617901	0.81775	Positive	0.00779359	0.144016	0.303949	Positive	0.0228238
C5-DC carnitine	Lipids and lipid-like molecules	0.785306	0.907515	Inverse	0.00419713	0.665403	0.779239	Inverse	0.00666311
C5 carnitine	Lipids and lipid-like molecules	0.672668	0.84558	Positive	0.0065094	0.913948	0.954409	Inverse	0.00166493
C49:3 TAG	Lipids and lipid-like molecules	0.0126782	0.072628	Inverse	0.038931	0.0166296	0.0653773	Positive	0.0374033
C49:2 TAG	Lipids and lipid-like molecules	0.123834	0.310358	Inverse	0.0240401	0.00742356	0.036303	Positive	0.0418107
C49:1 TAG	Lipids and lipid-like molecules	0.25015	0.48226	Positive	0.0213947	0.792143	0.863177	Inverse	0.00490332
C49:0 TAG	Lipids and lipid-like molecules	0.226037	0.453426	Inverse	0.0405979	0.00854667	0.0394307	Positive	0.0880499
C48:5 TAG	Lipids and lipid-like molecules	0.607486	0.814649	Inverse	0.0142485	0.313967	0.509148	Positive	0.0279272
C48:4 TAG	Lipids and lipid-like molecules	0.299182	0.545328	Inverse	0.0287937	0.131406	0.281784	Positive	0.0418303
C48:2 TAG	Lipids and lipid-like molecules	0.019613	0.100831	Inverse	0.0364493	0.000441915	0.00433528	Positive	0.0548568
C48:1 TAG	Lipids and lipid-like molecules	0.571756	0.788338	Inverse	0.00888144	0.0424272	0.131451	Positive	0.0318656
C48:0 TAG	Lipids and lipid-like molecules	0.622949	0.821719	Positive	0.00768183	0.101149	0.241434	Positive	0.0256084
C47:2 TAG	Lipids and lipid-like molecules	0.483044	0.730946	Inverse	0.0109586	0.0775497	0.201354	Positive	0.0275725
C47:1 TAG	Lipids and lipid-like molecules	0.460393	0.710097	Inverse	0.0115333	0.0335311	0.11205	Positive	0.0332023
C47:0 TAG	Lipids and lipid-like molecules	0.12009	0.307291	Inverse	0.052467	0.00698883	0.034599	Positive	0.0909211
C46:4 TAG	Lipids and lipid-like molecules	0.403848	0.663376	Inverse	0.0231537	0.103412	0.242856	Positive	0.0451531
C46:3 TAG	Lipids and lipid-like molecules	0.138664	0.332959	Inverse	0.0410602	0.0235678	0.0843812	Positive	0.0627451
C46:2 TAG	Lipids and lipid-like molecules	0.195184	0.403447	Inverse	0.0202373	0.0154478	0.06321	Positive	0.0378233
C46:1 TAG	Lipids and lipid-like molecules	0.1614	0.368685	Inverse	0.0218769	0.00438307	0.0246463	Positive	0.0444938
C46:0 TAG	Lipids and lipid-like molecules	0.799134	0.920841	Inverse	0.00397581	0.0156166	0.063255	Positive	0.0377616
C45:1 TAG	Lipids and lipid-like molecules	0.842476	0.938425	Inverse	0.00310492	0.080227	0.201354	Positive	0.0273271
C45:0 TAG	Lipids and lipid-like molecules	0.82218	0.927169	Inverse	0.00414378	0.0843098	0.208693	Positive	0.0318199
C44:2 TAG	Lipids and lipid-like molecules	0.112574	0.296095	Inverse	0.043995	0.00855189	0.0394307	Positive	0.0728454
C44:1 TAG	Lipids and lipid-like molecules	0.0790757	0.236637	Inverse	0.0486852	0.00459212	0.0252252	Positive	0.078504
C43:1 TAG	Lipids and lipid-like molecules	0.933549	0.977423	Positive	0.00130274	0.149989	0.310029	Positive	0.0224891
C41:0 TAG	Lipids and lipid-like molecules	0.112974	0.296095	Inverse	0.0498044	0.0287887	0.0986688	Positive	0.0686637
C40:9 PC	Lipids and lipid-like molecules	5.22062e-11	2.61684e-09	Positive	0.102295	2.3047e-09	7.70153e-08	Inverse	0.0931465
C40:7 PE plasmalogen	Lipids and lipid-like molecules	2.07453e-08	4.89346e-07	Positive	0.0874155	2.51269e-10	1.11954e-08	Inverse	0.0985999
C40:6 PS	Lipids and lipid-like molecules	0.944558	0.981862	Inverse	0.00248127	0.149935	0.310029	Positive	0.051337
C40:6 PE	Lipids and lipid-like molecules	0.00138227	0.0110858	Positive	0.0499396	0.00442528	0.0246463	Inverse	0.0444462
C40:6 PC	Lipids and lipid-like molecules	1.91331e-12	2.55746e-10	Positive	0.109672	3.3384e-11	2.23116e-09	Inverse	0.103323
C4-OH carnitine	Lipids and lipid-like molecules	7.80584e-05	0.00104338	Inverse	0.0608074	1.65663e-05	0.000221436	Positive	0.0662831
C38:7 PE plasmalogen	Lipids and lipid-like molecules	1.92774e-11	1.93256e-09	Positive	0.104572	1.68655e-12	1.69077e-10	Inverse	0.109943
C38:7 PC plasmalogen	Lipids and lipid-like molecules	1.7525e-09	5.57332e-08	Positive	0.104534	2.43404e-12	1.9521e-10	Inverse	0.12157
C38:6 PS	Lipids and lipid-like molecules	0.571228	0.788338	Positive	0.0146269	0.533584	0.681424	Inverse	0.016081
C38:6 PE	Lipids and lipid-like molecules	0.0380755	0.149692	Positive	0.0323964	0.044463	0.136104	Inverse	0.0313919
C38:6 PE plasmalogen	Lipids and lipid-like molecules	0.0242102	0.110322	Positive	0.0352022	0.00697519	0.034599	Inverse	0.0421354
C38:6 PC	Lipids and lipid-like molecules	7.04565e-10	2.82531e-08	Positive	0.0961002	1.26422e-08	3.62109e-07	Inverse	0.0887384
C38:5 PE	Lipids and lipid-like molecules	0.0596934	0.19461	Inverse	0.0295701	0.0700403	0.187241	Positive	0.0284493
C38:5 PE plasmalogen	Lipids and lipid-like molecules	0.0207556	0.105355	Positive	0.0361173	0.0091926	0.0409581	Inverse	0.0406808
C38:5 DAG	Lipids and lipid-like molecules	0.102686	0.278224	Positive	0.0254938	0.403506	0.57995	Inverse	0.0130514
C38:4 PI	Lipids and lipid-like molecules	0.732366	0.880321	Inverse	0.00698272	0.560565	0.704487	Positive	0.0118834
C38:4 PE	Lipids and lipid-like molecules	0.695143	0.860347	Inverse	0.00612278	0.298898	0.493243	Positive	0.0162292
C38:4 PC	Lipids and lipid-like molecules	0.000138343	0.00163164	Positive	0.0594922	0.00252227	0.0171429	Inverse	0.0471686
C38:4 PC plasmalogen	Lipids and lipid-like molecules	0.936346	0.977799	Inverse	0.00124779	0.727468	0.819423	Positive	0.00544487
C38:3 PE plasmalogen	Lipids and lipid-like molecules	0.12895	0.317044	Inverse	0.0287301	0.921116	0.954438	Positive	0.00187429
C38:3 PC	Lipids and lipid-like molecules	0.0885824	0.251926	Positive	0.0266018	0.32009	0.513424	Inverse	0.0155336
C38:2 PE	Lipids and lipid-like molecules	0.432906	0.683446	Positive	0.0122524	0.0539248	0.157838	Inverse	0.0301076
C38:2 PC	Lipids and lipid-like molecules	0.582141	0.794009	Positive	0.00859713	0.218418	0.401768	Inverse	0.0192275
C36:5 PE plasmalogen	Lipids and lipid-like molecules	6.72513e-06	0.000112366	Positive	0.0702558	7.81229e-07	1.49178e-05	Inverse	0.077068
C36:5 PC plasmalogen-B	Lipids and lipid-like molecules	0.00188916	0.0142935	Positive	0.0525175	2.84781e-06	4.75821e-05	Inverse	0.0790588
C36:5 PC plasmalogen-A	Lipids and lipid-like molecules	0.000515707	0.00499954	Positive	0.0716843	4.57091e-06	7.04975e-05	Inverse	0.0945314
C36:4 PE plasmalogen	Lipids and lipid-like molecules	0.0177996	0.0939161	Inverse	0.0412503	0.516695	0.678994	Positive	0.011292
C36:4 PC-B	Lipids and lipid-like molecules	0.0228457	0.107778	Positive	0.0355492	0.314589	0.509148	Inverse	0.0157112
C36:4 PC-A	Lipids and lipid-like molecules	0.965997	0.988176	Inverse	0.000666042	0.632841	0.758655	Inverse	0.00746401
C36:4 PC plasmalogen	Lipids and lipid-like molecules	0.425778	0.679912	Inverse	0.0142134	0.197516	0.370111	Inverse	0.0229959
C36:4 DAG	Lipids and lipid-like molecules	0.505326	0.744009	Positive	0.0104074	0.385682	0.565283	Inverse	0.0135528
C36:3 PE	Lipids and lipid-like molecules	0.0016771	0.012933	Inverse	0.0490636	0.000973321	0.00813129	Positive	0.0514959
C36:3 PE plasmalogen	Lipids and lipid-like molecules	0.053918	0.18169	Inverse	0.0301084	0.864592	0.922078	Positive	0.0026644
C36:3 PC	Lipids and lipid-like molecules	0.0154819	0.0850442	Inverse	0.0378108	0.00631747	0.0333329	Positive	0.0426472
C36:3 DAG	Lipids and lipid-like molecules	0.216764	0.439002	Inverse	0.0192967	0.391446	0.568731	Positive	0.0133892
C36:2 PE	Lipids and lipid-like molecules	0.0743935	0.229475	Inverse	0.0278708	0.0396509	0.126175	Positive	0.0321361
C36:2 PE plasmalogen	Lipids and lipid-like molecules	0.427276	0.679912	Inverse	0.0124028	0.431571	0.608654	Inverse	0.0122879
C36:2 PC	Lipids and lipid-like molecules	0.129664	0.317044	Inverse	0.0236738	0.256108	0.45271	Positive	0.0177419
C36:2 DAG	Lipids and lipid-like molecules	0.150884	0.358015	Inverse	0.0224398	0.0568372	0.161643	Positive	0.0297504
C36:1 PE	Lipids and lipid-like molecules	0.930506	0.977423	Positive	0.00136255	0.551225	0.699498	Positive	0.00931056
C36:1 PE plasmalogen	Lipids and lipid-like molecules	0.856381	0.941396	Inverse	0.00288641	0.275507	0.470121	Inverse	0.01739
C36:1 PC	Lipids and lipid-like molecules	0.998638	0.999587	Inverse	2.66673e-05	0.972908	0.982361	Positive	0.000530612
C36:1 DAG	Lipids and lipid-like molecules	0.66944	0.84558	Positive	0.00675555	0.183608	0.355685	Positive	0.0210396
C36:0 PE	Lipids and lipid-like molecules	0.000619248	0.0056436	Positive	0.0534435	0.000454069	0.00433528	Inverse	0.0547444
C34:5 PC plasmalogen	Lipids and lipid-like molecules	0.150854	0.358015	Positive	0.0224414	0.00349061	0.0208916	Inverse	0.045612
C34:4 PC	Lipids and lipid-like molecules	0.759755	0.894926	Positive	0.00477785	0.360591	0.545649	Positive	0.0142834
C34:4 PC plasmalogen	Lipids and lipid-like molecules	0.706267	0.869089	Inverse	0.01519	0.584135	0.720732	Positive	0.0220598
C34:3 PE plasmalogen	Lipids and lipid-like molecules	0.761022	0.894926	Positive	0.00475185	0.0168948	0.0657748	Inverse	0.0373127
C34:3 PC	Lipids and lipid-like molecules	0.0175311	0.0937328	Inverse	0.0401608	0.0173553	0.0669179	Positive	0.0402236
C34:3 DAG	Lipids and lipid-like molecules	0.1102	0.294601	Inverse	0.0249523	0.0320694	0.108982	Positive	0.0334814
C34:2 PI	Lipids and lipid-like molecules	0.726621	0.880321	Positive	0.0123877	0.745513	0.830418	Positive	0.0114998
C34:2 PE	Lipids and lipid-like molecules	0.00343919	0.0237778	Inverse	0.0456841	0.00291092	0.0183304	Positive	0.0464875
C34:2 PC	Lipids and lipid-like molecules	0.0537262	0.18169	Inverse	0.0301325	0.0888297	0.215883	Positive	0.0265812
C34:2 PC plasmalogen	Lipids and lipid-like molecules	0.183711	0.392134	Inverse	0.0207686	0.742903	0.829817	Inverse	0.00512483
C34:2 DAG	Lipids and lipid-like molecules	0.212578	0.43271	Inverse	0.0194736	0.0378099	0.123152	Positive	0.0324412
C34:1 PC	Lipids and lipid-like molecules	0.395352	0.658602	Inverse	0.0132791	0.23228	0.421468	Positive	0.0186614
C34:1 PC plasmalogen	Lipids and lipid-like molecules	0.0391961	0.149692	Inverse	0.0331583	0.484123	0.651067	Positive	0.0112535
C34:1 PC plasmalogen-B	Lipids and lipid-like molecules	0.356513	0.627025	Positive	0.0159352	0.00112815	0.00923238	Inverse	0.0562394
C34:1 DAG	Lipids and lipid-like molecules	0.706541	0.869089	Inverse	0.00588249	0.0803406	0.201354	Positive	0.0273169
C34:0 PS	Lipids and lipid-like molecules	1.3691e-08	3.43132e-07	Positive	0.0885268	7.8802e-08	1.8588e-06	Inverse	0.0837514
C34:0 PE	Lipids and lipid-like molecules	0.059073	0.194166	Positive	0.0294863	0.386141	0.565283	Inverse	0.0135398
C34:0 DAG	Lipids and lipid-like molecules	0.852961	0.941396	Positive	0.00293289	0.111595	0.257182	Positive	0.0251734
C32:2 PC	Lipids and lipid-like molecules	0.0850913	0.245479	Inverse	0.0268979	0.0150042	0.0626736	Positive	0.0379883
C32:1 PE	Lipids and lipid-like molecules	0.171913	0.380869	Inverse	0.0463829	0.00879035	0.039606	Positive	0.088833
C32:1 PC	Lipids and lipid-like molecules	0.0101523	0.0598686	Inverse	0.040147	0.000333838	0.00361809	Positive	0.0560076
C32:1 DAG	Lipids and lipid-like molecules	0.158151	0.368685	Inverse	0.0220478	0.0037707	0.0219138	Positive	0.0452355
C32:0 PE	Lipids and lipid-like molecules	0.402857	0.663376	Positive	0.0130694	0.783518	0.858445	Positive	0.00429248
C32:0 PC	Lipids and lipid-like molecules	0.000502707	0.00499954	Positive	0.0543208	0.000595218	0.0054246	Inverse	0.053611
C32:0 DAG	Lipids and lipid-like molecules	0.415678	0.672124	Positive	0.0128795	0.265513	0.464938	Positive	0.0176182
C30:1 PC	Lipids and lipid-like molecules	0.0181237	0.0943844	Inverse	0.0369083	0.000361133	0.00381091	Positive	0.0556873
C30:0 PC	Lipids and lipid-like molecules	0.675732	0.846776	Positive	0.00653539	0.524078	0.681424	Positive	0.0099534
C30:0 DAG	Lipids and lipid-like molecules	0.980126	0.995014	Inverse	0.000476033	0.527696	0.681424	Positive	0.0120676
C24:1 SM	Lipids and lipid-like molecules	0.000162928	0.00186669	Positive	0.0588592	2.18272e-07	4.65855e-06	Inverse	0.0808478
C24:1 Ceramide (d18:1)	Lipids and lipid-like molecules	0.64851	0.829427	Positive	0.00712186	0.0244754	0.0858476	Inverse	0.0351368
C24:0 LPC	Lipids and lipid-like molecules	0.879181	0.950274	Inverse	0.00439632	0.112852	0.258591	Inverse	0.0458315
C24:0 Ceramide (d18:1)	Lipids and lipid-like molecules	0.816513	0.927169	Positive	0.00362526	0.921039	0.954438	Positive	0.00154874
C22:6 LPE	Lipids and lipid-like molecules	3.99671e-07	7.63181e-06	Positive	0.079076	3.41132e-06	5.47176e-05	Inverse	0.0724683
C22:6 LPC	Lipids and lipid-like molecules	2.42802e-11	1.94727e-09	Positive	0.104049	6.18641e-09	1.90827e-07	Inverse	0.0906145
C22:6 CE	Lipids and lipid-like molecules	2.06049e-06	3.59243e-05	Positive	0.0740717	5.6942e-08	1.42711e-06	Inverse	0.0846574
C22:5 LPC	Lipids and lipid-like molecules	0.0162418	0.0880128	Positive	0.0422281	0.157609	0.320818	Inverse	0.0248363
C22:5 CE	Lipids and lipid-like molecules	0.00105971	0.00885301	Positive	0.0569714	0.00127098	0.0101932	Inverse	0.0560728
C22:4 LPC	Lipids and lipid-like molecules	0.161817	0.368685	Inverse	0.0471738	0.0998227	0.239694	Positive	0.0554816
C22:4 CE	Lipids and lipid-like molecules	0.374279	0.642289	Positive	0.027862	0.197289	0.370111	Inverse	0.0404229
C22:1 SM	Lipids and lipid-like molecules	0.00947588	0.0567138	Positive	0.0462778	0.00138566	0.010662	Inverse	0.0570221
C22:0 LPE	Lipids and lipid-like molecules	0.0442885	0.162933	Positive	0.0323716	0.0066477	0.034599	Inverse	0.043671
C22:0 Ceramide (d18:1)	Lipids and lipid-like molecules	0.740193	0.880321	Positive	0.00518087	0.704371	0.800149	Positive	0.00592814
C20:5 LPC	Lipids and lipid-like molecules	0.000571553	0.00533006	Positive	0.0537822	0.00135058	0.0106193	Inverse	0.0500438
C20:5 CE	Lipids and lipid-like molecules	1.80681e-09	5.57332e-08	Positive	0.0937604	1.803e-10	9.03752e-09	Inverse	0.0993916
C20:4 carnitine	Lipids and lipid-like molecules	0.0344991	0.141165	Inverse	0.075859	0.708569	0.802575	Positive	0.0134302
C20:4 LPE	Lipids and lipid-like molecules	0.740833	0.880321	Inverse	0.00516763	0.145616	0.305718	Positive	0.022733
C20:4 LPC	Lipids and lipid-like molecules	0.000231981	0.00258401	Positive	0.0574704	0.0499332	0.149427	Inverse	0.0306243
C20:4 CE	Lipids and lipid-like molecules	0.00261368	0.019409	Positive	0.0470002	0.00223347	0.0159695	Inverse	0.04774
C20:3 LPC	Lipids and lipid-like molecules	0.069143	0.22005	Positive	0.0479757	0.192997	0.368533	Inverse	0.034372
C20:3 CE	Lipids and lipid-like molecules	0.022087	0.107778	Positive	0.0357499	0.0399606	0.126175	Inverse	0.032086
C20:2 LPC	Lipids and lipid-like molecules	0.808684	0.926521	Inverse	0.00700259	0.979911	0.982361	Positive	0.000728272
C20:1 LPE	Lipids and lipid-like molecules	0.650295	0.829427	Positive	0.00802224	0.466071	0.64005	Inverse	0.0128976
C20:1 LPC	Lipids and lipid-like molecules	0.963487	0.988128	Inverse	0.001324	0.286155	0.477443	Inverse	0.0308405
C20:0 SM	Lipids and lipid-like molecules	0.00609184	0.038775	Positive	0.0428339	0.0560442	0.161643	Inverse	0.0298461
C20:0 LPE	Lipids and lipid-like molecules	0.766414	0.89658	Positive	0.00824066	0.614209	0.743041	Inverse	0.0139825
C20:0 LPC	Lipids and lipid-like molecules	0.973394	0.990688	Inverse	0.000964605	0.0859538	0.211457	Inverse	0.0496321
C20 carnitine	Lipids and lipid-like molecules	0.588599	0.796884	Positive	0.0146146	0.372781	0.558536	Inverse	0.0240807
C2 carnitine	Lipids and lipid-like molecules	1.04374e-06	1.90245e-05	Inverse	0.0751313	0.00294231	0.0183304	Positive	0.0457931
C18:3 LPE	Lipids and lipid-like molecules	0.0350583	0.142004	Positive	0.0372839	0.594311	0.724373	Inverse	0.00942447
C18:3 LPC	Lipids and lipid-like molecules	0.0312961	0.131134	Positive	0.0497437	0.389683	0.568229	Inverse	0.0198819
C18:3 CE	Lipids and lipid-like molecules	0.458062	0.710097	Positive	0.0142891	0.628774	0.757173	Inverse	0.00930988
C18:2 LPE	Lipids and lipid-like molecules	0.0721451	0.226017	Inverse	0.0280896	0.0160806	0.0644832	Positive	0.037595
C18:2 LPC	Lipids and lipid-like molecules	0.49254	0.736972	Positive	0.0107221	0.69343	0.796114	Inverse	0.00615901
C18:2 CE	Lipids and lipid-like molecules	0.653613	0.829427	Positive	0.007866	0.3452	0.537876	Inverse	0.0165452
C18:1 SM	Lipids and lipid-like molecules	0.0384709	0.149692	Positive	0.0323302	0.000432384	0.00433528	Inverse	0.0549471
C18:1 LPE	Lipids and lipid-like molecules	0.734179	0.880321	Inverse	0.00530544	0.117807	0.263898	Positive	0.0244331
C18:1 LPC	Lipids and lipid-like molecules	0.737608	0.880321	Inverse	0.00523437	0.440431	0.615375	Positive	0.012053
C18:1 CE	Lipids and lipid-like molecules	0.269799	0.510327	Positive	0.0172403	0.0626682	0.172123	Inverse	0.0290786
C18:0 SM	Lipids and lipid-like molecules	9.8692e-05	0.00123673	Positive	0.0607804	6.56944e-06	9.63634e-05	Inverse	0.0703332
C18:0 LPE	Lipids and lipid-like molecules	0.0249647	0.112481	Positive	0.0390272	0.27147	0.467209	Inverse	0.0191485
C18:0 LPC	Lipids and lipid-like molecules	0.00366608	0.0249169	Positive	0.0453731	0.0126618	0.0540145	Inverse	0.0389382
C18:0 CE	Lipids and lipid-like molecules	0.356262	0.627025	Positive	0.0144126	0.0137593	0.0580789	Inverse	0.0384754
C16:1 SM	Lipids and lipid-like molecules	0.849929	0.941396	Positive	0.00547221	0.247867	0.447184	Inverse	0.0334111
C16:1 LPE	Lipids and lipid-like molecules	0.0313938	0.131134	Inverse	0.0888381	0.0472186	0.142366	Positive	0.0819391
C16:1 LPC	Lipids and lipid-like molecules	0.0267081	0.118999	Inverse	0.0346087	0.000167601	0.00210025	Positive	0.0587492
C16:1 LPC plasmalogen	Lipids and lipid-like molecules	0.0753159	0.230412	Positive	0.0336467	0.0248337	0.0858476	Inverse	0.042445
C16:1 CE	Lipids and lipid-like molecules	9.51443e-05	0.00123074	Inverse	0.0612402	1.76919e-06	3.08454e-05	Positive	0.0749434
C16:0 SM	Lipids and lipid-like molecules	0.0588057	0.194166	Positive	0.0295174	0.00492153	0.0266694	Inverse	0.0439156
C16:0 LPE	Lipids and lipid-like molecules	0.0150303	0.0837102	Positive	0.0379785	0.346339	0.537876	Inverse	0.0147126
C16:0 LPC	Lipids and lipid-like molecules	0.00283871	0.0203417	Positive	0.0466075	0.118458	0.263898	Inverse	0.0243899
C16:0 Ceramide (d18:1)	Lipids and lipid-like molecules	0.0907721	0.255739	Positive	0.0264209	0.0518051	0.15388	Inverse	0.0303778
C16:0 CE	Lipids and lipid-like molecules	0.0308089	0.131134	Positive	0.033731	0.00425467	0.0243732	Inverse	0.0446412
C16-OH carnitine	Lipids and lipid-like molecules	0.971769	0.990688	Inverse	0.00125397	0.839952	0.905432	Positive	0.00715576
C14:2 carnitine	Lipids and lipid-like molecules	7.55602e-06	0.000121198	Inverse	0.0689031	0.00268404	0.017581	Positive	0.046225
C14:1 MAG	Lipids and lipid-like molecules	0.00848297	0.0523334	Inverse	0.116332	0.00813627	0.038841	Positive	0.116953
C14:0 SM	Lipids and lipid-like molecules	0.584998	0.7952	Inverse	0.00853213	0.0608907	0.169564	Positive	0.0292777
C14:0 LPC	Lipids and lipid-like molecules	0.432088	0.683446	Positive	0.0122742	0.275121	0.470121	Positive	0.01705
C14:0 CE	Lipids and lipid-like molecules	0.711056	0.871967	Inverse	0.0057877	0.268082	0.465372	Positive	0.0173022
C14 carnitine	Lipids and lipid-like molecules	0.000129665	0.00157563	Inverse	0.0589144	0.000446394	0.00433528	Positive	0.0540562
C12:1 carnitine	Lipids and lipid-like molecules	2.03622e-10	9.07251e-09	Inverse	0.0977348	3.35369e-07	6.72415e-06	Positive	0.0784936
C10:2 carnitine	Lipids and lipid-like molecules	0.0225137	0.107778	Inverse	0.0372328	0.0163516	0.0649206	Positive	0.0391796
C10 carnitine	Lipids and lipid-like molecules	2.75102e-07	5.80609e-06	Inverse	0.0790663	4.62863e-05	0.000598736	Positive	0.0627024
5-dodecenoate	Lipids and lipid-like molecules	0.273514	0.514926	Inverse	0.0391049	0.0377187	0.123152	Positive	0.0741322
5-HETE	Lipids and lipid-like molecules	0.0768941	0.231839	Inverse	0.0772741	0.165147	0.327841	Positive	0.0606647
3-dehydroxycarnitine	Lipids and lipid-like molecules	0.576227	0.790458	Positive	0.0113668	0.355713	0.54236	Inverse	0.0187822
3-Dehydroxycarnitine	Lipids and lipid-like molecules	0.206241	0.421953	Inverse	0.0634128	0.791479	0.863177	Positive	0.0132772
21-deoxycortisol	Lipids and lipid-like molecules	0.719975	0.880213	Inverse	0.00575706	0.162451	0.324094	Positive	0.0224299
13-docosenoate	Lipids and lipid-like molecules	0.63565	0.824905	Positive	0.0169252	0.52976	0.681424	Positive	0.0224462
13-HODE	Lipids and lipid-like molecules	0.481715	0.730946	Inverse	0.0285385	0.148156	0.309431	Positive	0.0586197
12-HEPE	Lipids and lipid-like molecules	0.0430597	0.159879	Positive	0.102636	0.346894	0.537876	Inverse	0.0478184
10-nonadecenoate	Lipids and lipid-like molecules	0.507742	0.744009	Inverse	0.0293955	0.196465	0.370111	Positive	0.0572905
10-heptadecenoate	Lipids and lipid-like molecules	0.259774	0.494034	Inverse	0.0402438	0.056129	0.161643	Positive	0.0681578
10-HDoHE	Lipids and lipid-like molecules	0.0533416	0.18169	Positive	0.0856098	0.250602	0.448622	Inverse	0.0509657
Trimethylbenzene	Benzenoids	0.440361	0.69249	Inverse	0.0152088	0.495902	0.659628	Positive	0.0134225
Sulfamethoxazole	Benzenoids	0.989063	0.999029	Inverse	0.000235061	0.15993	0.323184	Positive	0.0240955
Salicylurate	Benzenoids	0.831964	0.934334	Positive	0.00690405	0.955524	0.974975	Positive	0.0018147
Salicylate	Benzenoids	0.945134	0.981862	Inverse	0.00305483	0.518135	0.678994	Inverse	0.0286797
Methyl N-methylanthranilate	Benzenoids	0.572086	0.788338	Inverse	0.0109286	0.700876	0.798637	Positive	0.00743058
Mandelate	Benzenoids	0.117163	0.303111	Positive	0.0635039	0.285402	0.477443	Inverse	0.0433212
Hydroxyphenylacetate	Benzenoids	0.868158	0.943445	Positive	0.00552865	0.580996	0.719072	Positive	0.0183808
Hippurate	Benzenoids	0.0419718	0.157296	Positive	0.0627474	0.353748	0.54236	Inverse	0.0286331
Gentisate	Benzenoids	0.835177	0.934334	Positive	0.00671701	0.781832	0.858445	Positive	0.00894013
Acetaminophen	Benzenoids	0.00158898	0.0124937	Inverse	0.0493035	0.248684	0.447184	Positive	0.0180195
4-hydroxyhippurate	Benzenoids	0.0983553	0.27014	Positive	0.0271737	0.00226998	0.0159695	Inverse	0.0501602
3-hydroxyanthranilic acid	Benzenoids	0.321798	0.573516	Positive	0.0259475	0.469411	0.642436	Inverse	0.0189478
Trigonelline	Alkaloids and derivatives	0.535393	0.770087	Inverse	0.00968229	0.588205	0.72215	Inverse	0.00845829
Quinine	Alkaloids and derivatives	0.00766883	0.04805	Inverse	0.0906019	0.00531027	0.0283922	Positive	0.0947045
Piperine	Alkaloids and derivatives	0.000248568	0.00269394	Positive	0.0571885	0.00018187	0.00214499	Inverse	0.058423
Nor-psi-tropine	Alkaloids and derivatives	0.411393	0.667888	Inverse	0.0263365	0.834009	0.901449	Inverse	0.00671991

## Sheet: source_data_extended_data_fig2b
anno_metabolite_name	super_class_metabolon	gene	p_var	sign	abs
Phenyllactate	Phenylpropanoids and polyketides	APOE4_ncopy_2	0.767758	Positive	0.0757411
Phenyllactate	Phenylpropanoids and polyketides	APOE4_ncopy_1	0.853646	Positive	0.0158252
Hydrocinnamate	Phenylpropanoids and polyketides	APOE4_ncopy_2	0.165432	Inverse	0.442673
Hydrocinnamate	Phenylpropanoids and polyketides	APOE4_ncopy_1	0.894676	Inverse	0.014507
Urocanic acid	Organoheterocyclic compounds	APOE4_ncopy_1	0.18897	Positive	0.0475216
Urocanic acid	Organoheterocyclic compounds	APOE4_ncopy_2	0.6196	Inverse	0.0632318
Uric acid	Organoheterocyclic compounds	APOE4_ncopy_1	0.887592	Positive	0.00513618
Uric acid	Organoheterocyclic compounds	APOE4_ncopy_2	0.386055	Inverse	0.110914
Uracil	Organoheterocyclic compounds	APOE4_ncopy_1	0.743826	Inverse	0.0242819
Uracil	Organoheterocyclic compounds	APOE4_ncopy_2	0.397999	Inverse	0.207001
Theophylline	Organoheterocyclic compounds	APOE4_ncopy_1	0.344874	Inverse	0.0922123
Theophylline	Organoheterocyclic compounds	APOE4_ncopy_2	0.00281434	Inverse	0.817217
Saccharin	Organoheterocyclic compounds	APOE4_ncopy_2	0.18059	Inverse	0.374188
Saccharin	Organoheterocyclic compounds	APOE4_ncopy_1	0.124974	Positive	0.15356
Pyridoxamine	Organoheterocyclic compounds	APOE4_ncopy_1	0.370229	Positive	0.0419844
Pyridoxamine	Organoheterocyclic compounds	APOE4_ncopy_2	0.598812	Inverse	0.0883558
Pterin	Organoheterocyclic compounds	APOE4_ncopy_1	0.955933	Positive	0.0046979
Pterin	Organoheterocyclic compounds	APOE4_ncopy_2	0.548644	Positive	0.180454
Metronidazole	Organoheterocyclic compounds	APOE4_ncopy_2	0.44785	Positive	0.143874
Metronidazole	Organoheterocyclic compounds	APOE4_ncopy_1	0.0683249	Positive	0.0915769
Kynurenic acid	Organoheterocyclic compounds	APOE4_ncopy_2	0.789245	Positive	0.0345498
Kynurenic acid	Organoheterocyclic compounds	APOE4_ncopy_1	0.134447	Positive	0.0549501
Indoleacetic acid	Organoheterocyclic compounds	APOE4_ncopy_2	0.804429	Positive	0.0612722
Indoleacetic acid	Organoheterocyclic compounds	APOE4_ncopy_1	0.0987947	Inverse	0.116447
Indole-3-propionate	Organoheterocyclic compounds	APOE4_ncopy_2	0.822857	Inverse	0.0583965
Indole-3-propionate	Organoheterocyclic compounds	APOE4_ncopy_1	0.41618	Positive	0.0681337
Imidazole propionate	Organoheterocyclic compounds	APOE4_ncopy_1	0.191518	Positive	0.0732173
Imidazole propionate	Organoheterocyclic compounds	APOE4_ncopy_2	0.640032	Positive	0.0939554
Hydroxycotinine	Organoheterocyclic compounds	APOE4_ncopy_2	0.435252	Positive	0.119837
Hydroxycotinine	Organoheterocyclic compounds	APOE4_ncopy_1	0.848155	Positive	0.00813968
Hydrochlorothiazide	Organoheterocyclic compounds	APOE4_ncopy_2	0.646278	Positive	0.144102
Hydrochlorothiazide	Organoheterocyclic compounds	APOE4_ncopy_1	0.718791	Positive	0.0443117
Dimethylurate	Organoheterocyclic compounds	APOE4_ncopy_2	0.0176826	Inverse	0.743728
Dimethylurate	Organoheterocyclic compounds	APOE4_ncopy_1	0.691257	Inverse	0.0427504
Cytosine	Organoheterocyclic compounds	APOE4_ncopy_2	0.0650176	Positive	0.242121
Cytosine	Organoheterocyclic compounds	APOE4_ncopy_1	0.464417	Inverse	0.0269534
Cotinine	Organoheterocyclic compounds	APOE4_ncopy_2	0.919582	Positive	0.0128193
Cotinine	Organoheterocyclic compounds	APOE4_ncopy_1	0.433793	Inverse	0.028092
Cerulenin	Organoheterocyclic compounds	APOE4_ncopy_2	0.407103	Inverse	0.169396
Cerulenin	Organoheterocyclic compounds	APOE4_ncopy_1	0.517755	Positive	0.033944
Caffeine	Organoheterocyclic compounds	APOE4_ncopy_1	0.908687	Positive	0.00418182
Caffeine	Organoheterocyclic compounds	APOE4_ncopy_2	0.714215	Inverse	0.0476255
Biliverdin	Organoheterocyclic compounds	APOE4_ncopy_1	0.262604	Inverse	0.0408384
Biliverdin	Organoheterocyclic compounds	APOE4_ncopy_2	0.517389	Inverse	0.0841739
Bilirubin	Organoheterocyclic compounds	APOE4_ncopy_1	0.0170581	Inverse	0.0870695
Bilirubin	Organoheterocyclic compounds	APOE4_ncopy_2	0.729446	Inverse	0.0444765
Aminocaproic acid	Organoheterocyclic compounds	APOE4_ncopy_2	0.0459129	Inverse	0.587314
Aminocaproic acid	Organoheterocyclic compounds	APOE4_ncopy_1	0.701676	Inverse	0.0312924
Allantoin	Organoheterocyclic compounds	APOE4_ncopy_2	0.199741	Positive	0.167765
Allantoin	Organoheterocyclic compounds	APOE4_ncopy_1	0.896557	Positive	0.00471816
N1-methyl-2-pyridone-5-carboxamide	Organoheterocyclic compounds	APOE4_ncopy_2	0.581628	Inverse	0.0711014
N1-methyl-2-pyridone-5-carboxamide	Organoheterocyclic compounds	APOE4_ncopy_1	0.293676	Positive	0.0379905
7-methylxanthine	Organoheterocyclic compounds	APOE4_ncopy_2	0.411275	Positive	0.114243
7-methylxanthine	Organoheterocyclic compounds	APOE4_ncopy_1	0.455586	Positive	0.0285361
7-methylguanine	Organoheterocyclic compounds	APOE4_ncopy_2	0.450046	Inverse	0.0993597
7-methylguanine	Organoheterocyclic compounds	APOE4_ncopy_1	0.354428	Inverse	0.0340672
5-hydroxymethyl-4-methyluracil	Organoheterocyclic compounds	APOE4_ncopy_2	0.534276	Inverse	0.104086
5-hydroxymethyl-4-methyluracil	Organoheterocyclic compounds	APOE4_ncopy_1	0.122618	Positive	0.0706258
4-pyridoxate	Organoheterocyclic compounds	APOE4_ncopy_1	0.0461925	Positive	0.149434
4-pyridoxate	Organoheterocyclic compounds	APOE4_ncopy_2	0.279773	Positive	0.266811
3-methylxanthine	Organoheterocyclic compounds	APOE4_ncopy_1	0.933548	Positive	0.00310032
3-methylxanthine	Organoheterocyclic compounds	APOE4_ncopy_2	0.676972	Inverse	0.0549982
2-methyl-4,5-benzoxazole	Organoheterocyclic compounds	APOE4_ncopy_1	0.734711	Positive	0.0171028
2-methyl-4,5-benzoxazole	Organoheterocyclic compounds	APOE4_ncopy_2	0.630699	Positive	0.0947304
1-methylnicotinamide	Organoheterocyclic compounds	APOE4_ncopy_2	0.794164	Inverse	0.0334585
1-methylnicotinamide	Organoheterocyclic compounds	APOE4_ncopy_1	0.741204	Positive	0.0120273
1-methylguanine	Organoheterocyclic compounds	APOE4_ncopy_1	0.84991	Positive	0.00722712
1-methylguanine	Organoheterocyclic compounds	APOE4_ncopy_2	0.358014	Inverse	0.124747
1,7-dimethyluric acid	Organoheterocyclic compounds	APOE4_ncopy_2	0.661642	Inverse	0.057136
1,7-dimethyluric acid	Organoheterocyclic compounds	APOE4_ncopy_1	0.997078	Inverse	0.000134034
Kynurenine	Organic oxygen compounds	APOE4_ncopy_2	0.172692	Positive	0.333891
Kynurenine	Organic oxygen compounds	APOE4_ncopy_1	0.00394913	Inverse	0.212381
Acetyl-galactosamine	Organic oxygen compounds	APOE4_ncopy_1	0.577404	Positive	0.0255401
Acetyl-galactosamine	Organic oxygen compounds	APOE4_ncopy_2	0.429673	Positive	0.136699
4-hydroxy-3-methylacetophenone	Organic oxygen compounds	APOE4_ncopy_2	0.46235	Inverse	0.105107
4-hydroxy-3-methylacetophenone	Organic oxygen compounds	APOE4_ncopy_1	0.691909	Positive	0.0156933
4-acetamidophenylglucuronide	Organic oxygen compounds	APOE4_ncopy_1	0.476795	Positive	0.0594245
4-acetamidophenylglucuronide	Organic oxygen compounds	APOE4_ncopy_2	0.259918	Positive	0.354801
Trimethylamine-N-oxide	Organic nitrogen compounds	APOE4_ncopy_1	0.803429	Inverse	0.00878706
Trimethylamine-N-oxide	Organic nitrogen compounds	APOE4_ncopy_2	0.495756	Inverse	0.0846802
Putrescine	Organic nitrogen compounds	APOE4_ncopy_2	0.579293	Positive	0.114309
Putrescine	Organic nitrogen compounds	APOE4_ncopy_1	0.776637	Inverse	0.0181164
Phosphocholine	Organic nitrogen compounds	APOE4_ncopy_2	0.833122	Inverse	0.0362673
Phosphocholine	Organic nitrogen compounds	APOE4_ncopy_1	0.996051	Inverse	0.000228032
Metformin	Organic nitrogen compounds	APOE4_ncopy_2	0.466477	Positive	0.134665
Metformin	Organic nitrogen compounds	APOE4_ncopy_1	0.741828	Positive	0.0158566
Carnitine	Organic nitrogen compounds	APOE4_ncopy_2	0.931997	Inverse	0.0107672
Carnitine	Organic nitrogen compounds	APOE4_ncopy_1	0.325745	Inverse	0.0352155
Acetylcholine	Organic nitrogen compounds	APOE4_ncopy_1	0.0570143	Inverse	0.0800185
Acetylcholine	Organic nitrogen compounds	APOE4_ncopy_2	0.250596	Positive	0.178842
1-methylhistamine	Organic nitrogen compounds	APOE4_ncopy_1	0.213542	Inverse	0.0478062
1-methylhistamine	Organic nitrogen compounds	APOE4_ncopy_2	0.592077	Inverse	0.0738728
Lithocholate	Organic compounds	APOE4_ncopy_1	0.254386	Positive	0.110287
Lithocholate	Organic compounds	APOE4_ncopy_2	0.461411	Positive	0.198977
Valsartan	Organic acids and derivatives	APOE4_ncopy_1	0.0892554	Positive	0.103414
Valsartan	Organic acids and derivatives	APOE4_ncopy_2	0.0286885	Positive	0.482879
Valine	Organic acids and derivatives	APOE4_ncopy_1	0.944633	Positive	0.00254646
Valine	Organic acids and derivatives	APOE4_ncopy_2	0.701227	Positive	0.0495381
Tyrosine	Organic acids and derivatives	APOE4_ncopy_2	0.594943	Positive	0.0687757
Tyrosine	Organic acids and derivatives	APOE4_ncopy_1	0.293928	Inverse	0.038556
Thyroxine	Organic acids and derivatives	APOE4_ncopy_1	0.0759284	Inverse	0.065246
Thyroxine	Organic acids and derivatives	APOE4_ncopy_2	0.286753	Inverse	0.138002
Serine	Organic acids and derivatives	APOE4_ncopy_1	0.145908	Positive	0.0541235
Serine	Organic acids and derivatives	APOE4_ncopy_2	0.423012	Inverse	0.104521
Proline	Organic acids and derivatives	APOE4_ncopy_2	0.616339	Positive	0.0650638
Proline	Organic acids and derivatives	APOE4_ncopy_1	0.94197	Inverse	0.00268209
Proline betaine	Organic acids and derivatives	APOE4_ncopy_2	0.460772	Positive	0.0958289
Proline betaine	Organic acids and derivatives	APOE4_ncopy_1	0.907554	Inverse	0.00422966
Pipecolic acid	Organic acids and derivatives	APOE4_ncopy_1	0.934199	Inverse	0.00308769
Pipecolic acid	Organic acids and derivatives	APOE4_ncopy_2	0.995321	Positive	0.000770562
Phenylalanine	Organic acids and derivatives	APOE4_ncopy_1	0.91177	Inverse	0.00403147
Phenylalanine	Organic acids and derivatives	APOE4_ncopy_2	0.596812	Positive	0.0677742
Phenylacetylglutamine	Organic acids and derivatives	APOE4_ncopy_2	0.713912	Positive	0.0475206
Phenylacetylglutamine	Organic acids and derivatives	APOE4_ncopy_1	0.852862	Positive	0.0067399
Pantothenate	Organic acids and derivatives	APOE4_ncopy_2	0.236931	Positive	0.15203
Pantothenate	Organic acids and derivatives	APOE4_ncopy_1	0.486494	Positive	0.0251934
Palmitoylethanolamide	Organic acids and derivatives	APOE4_ncopy_1	0.505937	Inverse	0.0266185
Palmitoylethanolamide	Organic acids and derivatives	APOE4_ncopy_2	0.33359	Positive	0.13887
Oleoyl glycine	Organic acids and derivatives	APOE4_ncopy_2	0.733049	Positive	0.052332
Oleoyl glycine	Organic acids and derivatives	APOE4_ncopy_1	0.284363	Positive	0.0444217
Methylmalonate	Organic acids and derivatives	APOE4_ncopy_1	0.332534	Inverse	0.0813155
Methylmalonate	Organic acids and derivatives	APOE4_ncopy_2	0.985879	Positive	0.00540198
Methionine	Organic acids and derivatives	APOE4_ncopy_2	0.23954	Positive	0.152868
Methionine	Organic acids and derivatives	APOE4_ncopy_1	0.775812	Positive	0.0105106
Methionine sulfoxide	Organic acids and derivatives	APOE4_ncopy_1	0.972586	Positive	0.00151206
Methionine sulfoxide	Organic acids and derivatives	APOE4_ncopy_2	0.960721	Inverse	0.00752328
Malate	Organic acids and derivatives	APOE4_ncopy_1	0.303353	Inverse	0.0805647
Malate	Organic acids and derivatives	APOE4_ncopy_2	0.664409	Positive	0.113401
Lysine	Organic acids and derivatives	APOE4_ncopy_2	0.777291	Inverse	0.0377638
Lysine	Organic acids and derivatives	APOE4_ncopy_1	0.60718	Inverse	0.019041
Levulinate	Organic acids and derivatives	APOE4_ncopy_2	0.123705	Inverse	0.423167
Levulinate	Organic acids and derivatives	APOE4_ncopy_1	0.395532	Positive	0.0835693
Leucine	Organic acids and derivatives	APOE4_ncopy_2	0.747001	Positive	0.0415782
Leucine	Organic acids and derivatives	APOE4_ncopy_1	0.583284	Inverse	0.0200796
Isoleucine	Organic acids and derivatives	APOE4_ncopy_2	0.533704	Positive	0.0803698
Isoleucine	Organic acids and derivatives	APOE4_ncopy_1	0.703569	Positive	0.013954
Indoxylsulfate	Organic acids and derivatives	APOE4_ncopy_1	0.220602	Inverse	0.0900672
Indoxylsulfate	Organic acids and derivatives	APOE4_ncopy_2	0.41947	Positive	0.195595
Hydroxyproline	Organic acids and derivatives	APOE4_ncopy_2	0.682914	Positive	0.0518929
Hydroxyproline	Organic acids and derivatives	APOE4_ncopy_1	0.406586	Positive	0.0299409
Homoarginine	Organic acids and derivatives	APOE4_ncopy_2	0.0116745	Inverse	0.33871
Homoarginine	Organic acids and derivatives	APOE4_ncopy_1	0.400758	Inverse	0.0313069
Glycine	Organic acids and derivatives	APOE4_ncopy_2	0.272668	Positive	0.14529
Glycine	Organic acids and derivatives	APOE4_ncopy_1	0.198663	Positive	0.0485705
Glutamine	Organic acids and derivatives	APOE4_ncopy_1	0.528068	Positive	0.0229201
Glutamine	Organic acids and derivatives	APOE4_ncopy_2	0.281101	Positive	0.13788
Dimethylglycine	Organic acids and derivatives	APOE4_ncopy_2	0.68334	Inverse	0.0521483
Dimethylglycine	Organic acids and derivatives	APOE4_ncopy_1	0.0494704	Positive	0.0713374
Cystine	Organic acids and derivatives	APOE4_ncopy_1	0.864369	Positive	0.00969663
Cystine	Organic acids and derivatives	APOE4_ncopy_2	0.448404	Inverse	0.13619
Creatinine	Organic acids and derivatives	APOE4_ncopy_2	0.281175	Inverse	0.137425
Creatinine	Organic acids and derivatives	APOE4_ncopy_1	0.473919	Positive	0.0259098
Creatine	Organic acids and derivatives	APOE4_ncopy_1	0.747824	Inverse	0.0116769
Creatine	Organic acids and derivatives	APOE4_ncopy_2	0.393578	Inverse	0.109115
Citrulline	Organic acids and derivatives	APOE4_ncopy_1	0.41175	Positive	0.0288388
Citrulline	Organic acids and derivatives	APOE4_ncopy_2	0.78544	Positive	0.0336798
Cinnamoylglycine	Organic acids and derivatives	APOE4_ncopy_2	0.619785	Inverse	0.0797145
Cinnamoylglycine	Organic acids and derivatives	APOE4_ncopy_1	0.81372	Positive	0.0107076
Carnosine	Organic acids and derivatives	APOE4_ncopy_2	0.575448	Positive	0.0999254
Carnosine	Organic acids and derivatives	APOE4_ncopy_1	0.997423	Positive	0.000146343
Betaine	Organic acids and derivatives	APOE4_ncopy_2	0.637006	Positive	0.0609345
Betaine	Organic acids and derivatives	APOE4_ncopy_1	0.821219	Inverse	0.00827954
Beta-hydroxybutyrate	Organic acids and derivatives	APOE4_ncopy_1	0.897234	Positive	0.010252
Beta-hydroxybutyrate	Organic acids and derivatives	APOE4_ncopy_2	0.270211	Inverse	0.318805
Beta-alanine	Organic acids and derivatives	APOE4_ncopy_2	0.283396	Positive	0.235228
Beta-alanine	Organic acids and derivatives	APOE4_ncopy_1	0.190352	Inverse	0.0833737
Asparagine	Organic acids and derivatives	APOE4_ncopy_1	0.172434	Positive	0.0494424
Asparagine	Organic acids and derivatives	APOE4_ncopy_2	0.687715	Positive	0.0512856
Alpha-hydroxybutyrate	Organic acids and derivatives	APOE4_ncopy_2	0.989978	Inverse	0.00314441
Alpha-hydroxybutyrate	Organic acids and derivatives	APOE4_ncopy_1	0.156862	Inverse	0.107592
Alloisoleucine	Organic acids and derivatives	APOE4_ncopy_2	0.862336	Positive	0.0442977
Alloisoleucine	Organic acids and derivatives	APOE4_ncopy_1	0.586015	Inverse	0.0382127
Acetylglycine	Organic acids and derivatives	APOE4_ncopy_2	0.198762	Positive	0.275824
Acetylglycine	Organic acids and derivatives	APOE4_ncopy_1	0.634642	Inverse	0.0300533
SDMA	Organic acids and derivatives	APOE4_ncopy_2	0.434011	Inverse	0.127024
SDMA	Organic acids and derivatives	APOE4_ncopy_1	0.0153271	Inverse	0.107765
NMMA	Organic acids and derivatives	APOE4_ncopy_2	0.358617	Inverse	0.115016
NMMA	Organic acids and derivatives	APOE4_ncopy_1	0.762354	Inverse	0.0107585
N6-acetyllysine	Organic acids and derivatives	APOE4_ncopy_1	0.0625498	Positive	0.0663641
N6-acetyllysine	Organic acids and derivatives	APOE4_ncopy_2	0.936055	Positive	0.010065
N6,N6-dimethyllysine	Organic acids and derivatives	APOE4_ncopy_2	0.264783	Inverse	0.142962
N6,N6-dimethyllysine	Organic acids and derivatives	APOE4_ncopy_1	0.299517	Inverse	0.0372876
N6,N6,N6-trimethyllysine	Organic acids and derivatives	APOE4_ncopy_2	0.731877	Positive	0.0447916
N6,N6,N6-trimethyllysine	Organic acids and derivatives	APOE4_ncopy_1	0.21049	Positive	0.0458983
N1-acetylspermidine	Organic acids and derivatives	APOE4_ncopy_2	0.899329	Positive	0.0166779
N1-acetylspermidine	Organic acids and derivatives	APOE4_ncopy_1	0.11035	Positive	0.0590199
N1,N12-diacetylspermine	Organic acids and derivatives	APOE4_ncopy_1	0.0380739	Positive	0.102271
N1,N12-diacetylspermine	Organic acids and derivatives	APOE4_ncopy_2	0.663916	Inverse	0.075107
N-lauroylglycine	Organic acids and derivatives	APOE4_ncopy_2	0.121649	Positive	0.207242
N-lauroylglycine	Organic acids and derivatives	APOE4_ncopy_1	0.0209293	Positive	0.0866013
N-carbamoyl-beta-alanine	Organic acids and derivatives	APOE4_ncopy_2	0.71313	Positive	0.0460339
N-carbamoyl-beta-alanine	Organic acids and derivatives	APOE4_ncopy_1	0.690794	Positive	0.0141438
N-alpha-acetylarginine	Organic acids and derivatives	APOE4_ncopy_1	0.854623	Positive	0.00659165
N-alpha-acetylarginine	Organic acids and derivatives	APOE4_ncopy_2	0.728873	Inverse	0.0439494
N-acetyltryptophan	Organic acids and derivatives	APOE4_ncopy_1	0.957761	Positive	0.00190685
N-acetyltryptophan	Organic acids and derivatives	APOE4_ncopy_2	0.597225	Positive	0.0669906
N-acetylputrescine	Organic acids and derivatives	APOE4_ncopy_1	0.527442	Inverse	0.0264225
N-acetylputrescine	Organic acids and derivatives	APOE4_ncopy_2	0.299469	Inverse	0.147521
N-acetylornithine	Organic acids and derivatives	APOE4_ncopy_1	0.537378	Positive	0.0220913
N-acetylornithine	Organic acids and derivatives	APOE4_ncopy_2	0.691693	Positive	0.0500149
N-acetylmethionine	Organic acids and derivatives	APOE4_ncopy_1	0.682293	Positive	0.0260848
N-acetylmethionine	Organic acids and derivatives	APOE4_ncopy_2	0.808114	Inverse	0.0535157
N-acetylleucine	Organic acids and derivatives	APOE4_ncopy_2	0.328008	Positive	0.240615
N-acetylleucine	Organic acids and derivatives	APOE4_ncopy_1	0.0287609	Inverse	0.153924
N-acetylhistidine	Organic acids and derivatives	APOE4_ncopy_1	0.931518	Inverse	0.00333225
N-acetylhistidine	Organic acids and derivatives	APOE4_ncopy_2	0.352584	Positive	0.131306
N-acetyalanine	Organic acids and derivatives	APOE4_ncopy_1	0.666212	Inverse	0.0204278
N-acetyalanine	Organic acids and derivatives	APOE4_ncopy_2	0.53143	Positive	0.106193
L-alpha-glutamyl-L-Lysine	Organic acids and derivatives	APOE4_ncopy_2	0.653521	Inverse	0.17072
L-alpha-glutamyl-L-Lysine	Organic acids and derivatives	APOE4_ncopy_1	0.107245	Positive	0.202168
GABA	Organic acids and derivatives	APOE4_ncopy_1	0.909346	Positive	0.0042085
GABA	Organic acids and derivatives	APOE4_ncopy_2	0.839829	Inverse	0.0266022
DMGV	Organic acids and derivatives	APOE4_ncopy_1	0.215706	Positive	0.0626492
DMGV	Organic acids and derivatives	APOE4_ncopy_2	0.910402	Inverse	0.0191314
C18:1-OH carnitine	Organic acids and derivatives	APOE4_ncopy_2	0.552533	Positive	0.135602
C18:1-OH carnitine	Organic acids and derivatives	APOE4_ncopy_1	0.777739	Positive	0.0192016
ADMA	Organic acids and derivatives	APOE4_ncopy_1	0.477859	Inverse	0.0256383
ADMA	Organic acids and derivatives	APOE4_ncopy_2	0.894535	Positive	0.0172621
5-aminolevulinic acid	Organic acids and derivatives	APOE4_ncopy_1	0.140649	Inverse	0.125031
5-aminolevulinic acid	Organic acids and derivatives	APOE4_ncopy_2	0.598149	Inverse	0.160795
4-guanidinobutanoic acid	Organic acids and derivatives	APOE4_ncopy_1	0.563186	Inverse	0.0308603
4-guanidinobutanoic acid	Organic acids and derivatives	APOE4_ncopy_2	0.435092	Positive	0.160962
4-acetamidobutanoate	Organic acids and derivatives	APOE4_ncopy_1	0.553373	Inverse	0.0207174
4-acetamidobutanoate	Organic acids and derivatives	APOE4_ncopy_2	0.928233	Inverse	0.0112291
3-hydroxyoctanoate	Organic acids and derivatives	APOE4_ncopy_1	0.152618	Positive	0.122698
3-hydroxyoctanoate	Organic acids and derivatives	APOE4_ncopy_2	0.848313	Inverse	0.0490211
2-aminoadipate	Organic acids and derivatives	APOE4_ncopy_1	0.804937	Inverse	0.0184403
2-aminoadipate	Organic acids and derivatives	APOE4_ncopy_2	0.436196	Positive	0.191629
Ribothymidine	Nucleosides, nucleotides, and analogues	APOE4_ncopy_2	0.61548	Positive	0.0654676
Ribothymidine	Nucleosides, nucleotides, and analogues	APOE4_ncopy_1	0.0592295	Positive	0.068951
Pseudouridine	Nucleosides, nucleotides, and analogues	APOE4_ncopy_2	0.390457	Inverse	0.104323
Pseudouridine	Nucleosides, nucleotides, and analogues	APOE4_ncopy_1	0.455466	Positive	0.0257461
Methylthioadenosine	Nucleosides, nucleotides, and analogues	APOE4_ncopy_1	0.0283631	Inverse	0.167856
Methylthioadenosine	Nucleosides, nucleotides, and analogues	APOE4_ncopy_2	0.94051	Positive	0.0186957
Deoxyguanosine	Nucleosides, nucleotides, and analogues	APOE4_ncopy_2	0.70271	Positive	0.0914557
Deoxyguanosine	Nucleosides, nucleotides, and analogues	APOE4_ncopy_1	0.491919	Inverse	0.0453732
DUMP	Nucleosides, nucleotides, and analogues	APOE4_ncopy_2	0.157015	Positive	0.412488
DUMP	Nucleosides, nucleotides, and analogues	APOE4_ncopy_1	0.757251	Inverse	0.0249618
DCMP	Nucleosides, nucleotides, and analogues	APOE4_ncopy_2	0.989076	Positive	0.0038971
DCMP	Nucleosides, nucleotides, and analogues	APOE4_ncopy_1	0.985394	Inverse	0.00143106
N4-acetylcytidine	Nucleosides, nucleotides, and analogues	APOE4_ncopy_2	0.530435	Inverse	0.0808734
N4-acetylcytidine	Nucleosides, nucleotides, and analogues	APOE4_ncopy_1	0.580991	Positive	0.0199479
N2,N2-dimethylguanosine	Nucleosides, nucleotides, and analogues	APOE4_ncopy_2	0.837953	Inverse	0.0261703
N2,N2-dimethylguanosine	Nucleosides, nucleotides, and analogues	APOE4_ncopy_1	0.391426	Positive	0.0307476
5-methylcytidine	Nucleosides, nucleotides, and analogues	APOE4_ncopy_2	0.0504742	Positive	0.554466
5-methylcytidine	Nucleosides, nucleotides, and analogues	APOE4_ncopy_1	0.781322	Positive	0.0203195
2-methylguanosine	Nucleosides, nucleotides, and analogues	APOE4_ncopy_1	0.95574	Positive	0.00262381
2-methylguanosine	Nucleosides, nucleotides, and analogues	APOE4_ncopy_2	0.824937	Inverse	0.0391408
2-deoxyuridine	Nucleosides, nucleotides, and analogues	APOE4_ncopy_1	0.179032	Positive	0.15019
2-deoxyuridine	Nucleosides, nucleotides, and analogues	APOE4_ncopy_2	0.442281	Positive	0.223048
1-methylguanosine	Nucleosides, nucleotides, and analogues	APOE4_ncopy_2	0.992253	Inverse	0.00122584
1-methylguanosine	Nucleosides, nucleotides, and analogues	APOE4_ncopy_1	0.267675	Inverse	0.0397453
Vitamin A	Lipids and lipid-like molecules	APOE4_ncopy_1	0.846173	Positive	0.0128168
Vitamin A	Lipids and lipid-like molecules	APOE4_ncopy_2	0.874285	Positive	0.0350215
Taurohyodeoxycholate	Lipids and lipid-like molecules	APOE4_ncopy_1	0.59896	Positive	0.044704
Taurohyodeoxycholate	Lipids and lipid-like molecules	APOE4_ncopy_2	0.952304	Inverse	0.016072
Taurodeoxycholate	Lipids and lipid-like molecules	APOE4_ncopy_2	0.405509	Inverse	0.20736
Taurodeoxycholate	Lipids and lipid-like molecules	APOE4_ncopy_1	0.494653	Positive	0.056904
Taurocholate	Lipids and lipid-like molecules	APOE4_ncopy_2	0.981069	Inverse	0.00607766
Taurocholate	Lipids and lipid-like molecules	APOE4_ncopy_1	0.808484	Positive	0.0207661
Taurochenodeoxycholate	Lipids and lipid-like molecules	APOE4_ncopy_1	0.570109	Positive	0.0506529
Taurochenodeoxycholate	Lipids and lipid-like molecules	APOE4_ncopy_2	0.629018	Inverse	0.128823
Suberate	Lipids and lipid-like molecules	APOE4_ncopy_2	0.758898	Inverse	0.0855046
Suberate	Lipids and lipid-like molecules	APOE4_ncopy_1	0.749811	Inverse	0.0274879
Stearate	Lipids and lipid-like molecules	APOE4_ncopy_2	0.112578	Inverse	0.402101
Stearate	Lipids and lipid-like molecules	APOE4_ncopy_1	0.0301041	Positive	0.183962
Sebacate	Lipids and lipid-like molecules	APOE4_ncopy_1	0.847103	Inverse	0.0174979
Sebacate	Lipids and lipid-like molecules	APOE4_ncopy_2	0.538461	Positive	0.183654
Pregnenolone sulfate	Lipids and lipid-like molecules	APOE4_ncopy_1	0.77698	Inverse	0.0239042
Pregnenolone sulfate	Lipids and lipid-like molecules	APOE4_ncopy_2	0.642215	Inverse	0.117224
Phytanate	Lipids and lipid-like molecules	APOE4_ncopy_1	0.126872	Positive	0.133767
Phytanate	Lipids and lipid-like molecules	APOE4_ncopy_2	0.0789062	Inverse	0.460417
Pentadecanoate	Lipids and lipid-like molecules	APOE4_ncopy_2	0.0927478	Inverse	0.426981
Pentadecanoate	Lipids and lipid-like molecules	APOE4_ncopy_1	0.471562	Positive	0.0611184
Palmitoleate	Lipids and lipid-like molecules	APOE4_ncopy_2	0.469252	Inverse	0.182683
Palmitoleate	Lipids and lipid-like molecules	APOE4_ncopy_1	0.469949	Positive	0.0610093
Palmitate	Lipids and lipid-like molecules	APOE4_ncopy_1	0.315253	Positive	0.0821778
Palmitate	Lipids and lipid-like molecules	APOE4_ncopy_2	0.150329	Inverse	0.352004
Oleate	Lipids and lipid-like molecules	APOE4_ncopy_2	0.6585	Inverse	0.109248
Oleate	Lipids and lipid-like molecules	APOE4_ncopy_1	0.492376	Positive	0.0567656
Nervonic acid	Lipids and lipid-like molecules	APOE4_ncopy_2	0.349953	Inverse	0.230407
Nervonic acid	Lipids and lipid-like molecules	APOE4_ncopy_1	0.152318	Positive	0.118069
Myristoleate	Lipids and lipid-like molecules	APOE4_ncopy_2	0.240366	Inverse	0.297017
Myristoleate	Lipids and lipid-like molecules	APOE4_ncopy_1	0.236723	Positive	0.100123
Myristate	Lipids and lipid-like molecules	APOE4_ncopy_2	0.143968	Inverse	0.367179
Myristate	Lipids and lipid-like molecules	APOE4_ncopy_1	0.4904	Positive	0.0579383
Hyodeoxycholate	Lipids and lipid-like molecules	APOE4_ncopy_2	0.541928	Inverse	0.197191
Hyodeoxycholate	Lipids and lipid-like molecules	APOE4_ncopy_1	0.987009	Positive	0.00180888
Hexadecanedioate	Lipids and lipid-like molecules	APOE4_ncopy_1	0.575594	Positive	0.0484731
Hexadecanedioate	Lipids and lipid-like molecules	APOE4_ncopy_2	0.227851	Positive	0.312277
Heptadecanoate	Lipids and lipid-like molecules	APOE4_ncopy_2	0.238828	Inverse	0.294867
Heptadecanoate	Lipids and lipid-like molecules	APOE4_ncopy_1	0.218468	Positive	0.103045
Glycoursodeoxycholate	Lipids and lipid-like molecules	APOE4_ncopy_1	0.762173	Inverse	0.0254167
Glycoursodeoxycholate	Lipids and lipid-like molecules	APOE4_ncopy_2	0.527345	Inverse	0.158721
Glycolithocholate	Lipids and lipid-like molecules	APOE4_ncopy_1	0.801016	Inverse	0.0219743
Glycolithocholate	Lipids and lipid-like molecules	APOE4_ncopy_2	0.666276	Positive	0.112419
Glycodeoxycholate	Lipids and lipid-like molecules	APOE4_ncopy_1	0.649485	Positive	0.038272
Glycodeoxycholate	Lipids and lipid-like molecules	APOE4_ncopy_2	0.726729	Inverse	0.0880391
Eicosenoate	Lipids and lipid-like molecules	APOE4_ncopy_2	0.28066	Inverse	0.271125
Eicosenoate	Lipids and lipid-like molecules	APOE4_ncopy_1	0.252888	Positive	0.0961163
Eicosatrienoate	Lipids and lipid-like molecules	APOE4_ncopy_2	0.393921	Inverse	0.20879
Eicosatrienoate	Lipids and lipid-like molecules	APOE4_ncopy_1	0.603166	Positive	0.042579
Eicosapentaenoate	Lipids and lipid-like molecules	APOE4_ncopy_2	0.942527	Inverse	0.0178148
Eicosapentaenoate	Lipids and lipid-like molecules	APOE4_ncopy_1	0.24525	Positive	0.0960817
Dodecanoate	Lipids and lipid-like molecules	APOE4_ncopy_2	0.196294	Inverse	0.332725
Dodecanoate	Lipids and lipid-like molecules	APOE4_ncopy_1	0.231885	Positive	0.102959
Dodecanedioate	Lipids and lipid-like molecules	APOE4_ncopy_1	0.659852	Positive	0.0388809
Dodecanedioate	Lipids and lipid-like molecules	APOE4_ncopy_2	0.392408	Positive	0.225923
Docosahexaenoate	Lipids and lipid-like molecules	APOE4_ncopy_2	0.324711	Inverse	0.247929
Docosahexaenoate	Lipids and lipid-like molecules	APOE4_ncopy_1	0.538024	Positive	0.0518451
Cortisone	Lipids and lipid-like molecules	APOE4_ncopy_1	0.662455	Positive	0.0159313
Cortisone	Lipids and lipid-like molecules	APOE4_ncopy_2	0.666537	Positive	0.0553771
Cortisol	Lipids and lipid-like molecules	APOE4_ncopy_1	0.344687	Positive	0.0344626
Cortisol	Lipids and lipid-like molecules	APOE4_ncopy_2	0.588027	Inverse	0.0695651
Coenzyme Q10	Lipids and lipid-like molecules	APOE4_ncopy_2	0.043878	Inverse	0.382352
Coenzyme Q10	Lipids and lipid-like molecules	APOE4_ncopy_1	0.0864805	Inverse	0.0833349
Cholesterol	Lipids and lipid-like molecules	APOE4_ncopy_2	0.0189371	Positive	0.326461
Cholesterol	Lipids and lipid-like molecules	APOE4_ncopy_1	0.0074666	Positive	0.103709
Cholate	Lipids and lipid-like molecules	APOE4_ncopy_2	0.860367	Inverse	0.045885
Cholate	Lipids and lipid-like molecules	APOE4_ncopy_1	0.642791	Inverse	0.0404689
Chenodeoxycholate	Lipids and lipid-like molecules	APOE4_ncopy_2	0.691365	Inverse	0.102966
Chenodeoxycholate	Lipids and lipid-like molecules	APOE4_ncopy_1	0.744918	Inverse	0.0282241
Butyrobetaine	Lipids and lipid-like molecules	APOE4_ncopy_1	0.348065	Inverse	0.0938087
Butyrobetaine	Lipids and lipid-like molecules	APOE4_ncopy_2	0.818597	Positive	0.0603297
Azelate	Lipids and lipid-like molecules	APOE4_ncopy_1	0.963959	Positive	0.00493857
Azelate	Lipids and lipid-like molecules	APOE4_ncopy_2	0.737768	Positive	0.106482
Alpha-linolenate	Lipids and lipid-like molecules	APOE4_ncopy_1	0.935867	Positive	0.00689251
Alpha-linolenate	Lipids and lipid-like molecules	APOE4_ncopy_2	0.250366	Inverse	0.294487
Adipate	Lipids and lipid-like molecules	APOE4_ncopy_2	0.977848	Inverse	0.00673359
Adipate	Lipids and lipid-like molecules	APOE4_ncopy_1	0.522032	Positive	0.0474215
LPC(20:3)	Lipids and lipid-like molecules	APOE4_ncopy_1	0.654655	Inverse	0.0549862
LPC(20:3)	Lipids and lipid-like molecules	APOE4_ncopy_2	0.33915	Positive	0.419452
D-urobilinogen	Lipids and lipid-like molecules	APOE4_ncopy_1	0.0195855	Inverse	0.0962353
D-urobilinogen	Lipids and lipid-like molecules	APOE4_ncopy_2	0.21266	Inverse	0.195879
C9 carnitine	Lipids and lipid-like molecules	APOE4_ncopy_2	0.0668008	Inverse	0.240172
C9 carnitine	Lipids and lipid-like molecules	APOE4_ncopy_1	0.668717	Positive	0.015778
C8 carnitine	Lipids and lipid-like molecules	APOE4_ncopy_2	0.708117	Inverse	0.0471937
C8 carnitine	Lipids and lipid-like molecules	APOE4_ncopy_1	0.929147	Inverse	0.00318305
C7 carnitine	Lipids and lipid-like molecules	APOE4_ncopy_1	0.418227	Inverse	0.0293194
C7 carnitine	Lipids and lipid-like molecules	APOE4_ncopy_2	0.377912	Inverse	0.11246
C60:12 TAG	Lipids and lipid-like molecules	APOE4_ncopy_1	0.663032	Positive	0.0176862
C60:12 TAG	Lipids and lipid-like molecules	APOE4_ncopy_2	0.325954	Inverse	0.141672
C6 carnitine	Lipids and lipid-like molecules	APOE4_ncopy_1	0.587546	Positive	0.0201751
C6 carnitine	Lipids and lipid-like molecules	APOE4_ncopy_2	0.302397	Inverse	0.134471
C5:1 carnitine	Lipids and lipid-like molecules	APOE4_ncopy_2	0.866895	Positive	0.0221507
C5:1 carnitine	Lipids and lipid-like molecules	APOE4_ncopy_1	0.82079	Positive	0.00854102
C58:9 TAG	Lipids and lipid-like molecules	APOE4_ncopy_1	0.982462	Positive	0.00090771
C58:9 TAG	Lipids and lipid-like molecules	APOE4_ncopy_2	0.219253	Inverse	0.180822
C58:8 TAG	Lipids and lipid-like molecules	APOE4_ncopy_1	0.527397	Inverse	0.0286203
C58:8 TAG	Lipids and lipid-like molecules	APOE4_ncopy_2	0.502401	Positive	0.113486
C58:7 TAG	Lipids and lipid-like molecules	APOE4_ncopy_1	0.209308	Inverse	0.0519827
C58:7 TAG	Lipids and lipid-like molecules	APOE4_ncopy_2	0.48967	Positive	0.101936
C58:6 TAG	Lipids and lipid-like molecules	APOE4_ncopy_1	0.577816	Inverse	0.0227193
C58:6 TAG	Lipids and lipid-like molecules	APOE4_ncopy_2	0.160234	Positive	0.204323
C58:11 TAG	Lipids and lipid-like molecules	APOE4_ncopy_1	0.755374	Positive	0.0112802
C58:11 TAG	Lipids and lipid-like molecules	APOE4_ncopy_2	0.441255	Inverse	0.0996564
C58:10 TAG	Lipids and lipid-like molecules	APOE4_ncopy_1	0.756314	Positive	0.0124072
C58:10 TAG	Lipids and lipid-like molecules	APOE4_ncopy_2	0.211563	Inverse	0.171091
C56:9 TAG	Lipids and lipid-like molecules	APOE4_ncopy_1	0.181713	Positive	0.0479801
C56:9 TAG	Lipids and lipid-like molecules	APOE4_ncopy_2	0.803228	Inverse	0.0319139
C56:6 TAG	Lipids and lipid-like molecules	APOE4_ncopy_1	0.728429	Inverse	0.0125309
C56:6 TAG	Lipids and lipid-like molecules	APOE4_ncopy_2	0.85407	Inverse	0.0237251
C56:4 TAG	Lipids and lipid-like molecules	APOE4_ncopy_1	0.0140299	Positive	0.0894752
C56:4 TAG	Lipids and lipid-like molecules	APOE4_ncopy_2	0.125167	Positive	0.199313
C56:3 TAG	Lipids and lipid-like molecules	APOE4_ncopy_2	0.0645019	Positive	0.238036
C56:3 TAG	Lipids and lipid-like molecules	APOE4_ncopy_1	0.0751469	Positive	0.0642651
C56:2 TAG	Lipids and lipid-like molecules	APOE4_ncopy_2	0.185766	Positive	0.173304
C56:2 TAG	Lipids and lipid-like molecules	APOE4_ncopy_1	0.510895	Positive	0.0241488
C56:10 TAG	Lipids and lipid-like molecules	APOE4_ncopy_1	0.350184	Positive	0.0336546
C56:10 TAG	Lipids and lipid-like molecules	APOE4_ncopy_2	0.932325	Inverse	0.0109065
C56:1 TAG	Lipids and lipid-like molecules	APOE4_ncopy_1	0.756351	Positive	0.0118136
C56:1 TAG	Lipids and lipid-like molecules	APOE4_ncopy_2	0.128261	Positive	0.208913
C55:2 TAG	Lipids and lipid-like molecules	APOE4_ncopy_1	0.627262	Inverse	0.0177522
C55:2 TAG	Lipids and lipid-like molecules	APOE4_ncopy_2	0.296156	Positive	0.136182
C54:9 TAG	Lipids and lipid-like molecules	APOE4_ncopy_1	0.467852	Positive	0.0261351
C54:9 TAG	Lipids and lipid-like molecules	APOE4_ncopy_2	0.917884	Positive	0.0132329
C54:8 TAG	Lipids and lipid-like molecules	APOE4_ncopy_1	0.0960398	Positive	0.0602563
C54:8 TAG	Lipids and lipid-like molecules	APOE4_ncopy_2	0.276871	Positive	0.140694
C54:6 TAG	Lipids and lipid-like molecules	APOE4_ncopy_1	0.00105479	Positive	0.120423
C54:6 TAG	Lipids and lipid-like molecules	APOE4_ncopy_2	0.0387793	Positive	0.270776
C54:5 TAG	Lipids and lipid-like molecules	APOE4_ncopy_2	0.0319253	Positive	0.285647
C54:5 TAG	Lipids and lipid-like molecules	APOE4_ncopy_1	0.0457534	Positive	0.074414
C54:4 TAG	Lipids and lipid-like molecules	APOE4_ncopy_1	0.00106754	Positive	0.119481
C54:4 TAG	Lipids and lipid-like molecules	APOE4_ncopy_2	0.198106	Positive	0.16746
C54:3 TAG	Lipids and lipid-like molecules	APOE4_ncopy_2	0.296117	Positive	0.135564
C54:3 TAG	Lipids and lipid-like molecules	APOE4_ncopy_1	0.0162839	Positive	0.0874559
C54:1 TAG	Lipids and lipid-like molecules	APOE4_ncopy_2	0.198283	Positive	0.168863
C54:1 TAG	Lipids and lipid-like molecules	APOE4_ncopy_1	0.842353	Inverse	0.00732128
C53:3 TAG	Lipids and lipid-like molecules	APOE4_ncopy_1	0.59196	Inverse	0.0226677
C53:3 TAG	Lipids and lipid-like molecules	APOE4_ncopy_2	0.65458	Positive	0.0670247
C52:7 TAG	Lipids and lipid-like molecules	APOE4_ncopy_1	0.204883	Positive	0.0455901
C52:7 TAG	Lipids and lipid-like molecules	APOE4_ncopy_2	0.196791	Positive	0.165496
C52:6 TAG	Lipids and lipid-like molecules	APOE4_ncopy_2	0.0826224	Positive	0.246592
C52:6 TAG	Lipids and lipid-like molecules	APOE4_ncopy_1	0.246944	Positive	0.0462906
C52:5 TAG	Lipids and lipid-like molecules	APOE4_ncopy_1	0.0549685	Positive	0.101931
C52:5 TAG	Lipids and lipid-like molecules	APOE4_ncopy_2	0.42987	Positive	0.147087
C52:4 TAG	Lipids and lipid-like molecules	APOE4_ncopy_2	0.208198	Positive	0.164804
C52:4 TAG	Lipids and lipid-like molecules	APOE4_ncopy_1	0.0382106	Positive	0.0759458
C52:3 TAG	Lipids and lipid-like molecules	APOE4_ncopy_1	0.992899	Inverse	0.000359308
C52:3 TAG	Lipids and lipid-like molecules	APOE4_ncopy_2	0.415778	Positive	0.117102
C52:1 TAG	Lipids and lipid-like molecules	APOE4_ncopy_1	0.369628	Inverse	0.0328521
C52:1 TAG	Lipids and lipid-like molecules	APOE4_ncopy_2	0.158198	Positive	0.184249
C52:0 TAG	Lipids and lipid-like molecules	APOE4_ncopy_1	0.378428	Inverse	0.0324545
C52:0 TAG	Lipids and lipid-like molecules	APOE4_ncopy_2	0.11402	Positive	0.207643
C51:3 TAG	Lipids and lipid-like molecules	APOE4_ncopy_2	0.672086	Positive	0.0558594
C51:3 TAG	Lipids and lipid-like molecules	APOE4_ncopy_1	0.605797	Inverse	0.0191904
C51:2 TAG	Lipids and lipid-like molecules	APOE4_ncopy_2	0.905097	Inverse	0.0167512
C51:2 TAG	Lipids and lipid-like molecules	APOE4_ncopy_1	0.0024259	Inverse	0.115353
C51:1 TAG	Lipids and lipid-like molecules	APOE4_ncopy_1	0.0441249	Inverse	0.0752869
C51:1 TAG	Lipids and lipid-like molecules	APOE4_ncopy_2	0.701508	Positive	0.050864
C51:0 TAG	Lipids and lipid-like molecules	APOE4_ncopy_1	0.106316	Inverse	0.0605139
C51:0 TAG	Lipids and lipid-like molecules	APOE4_ncopy_2	0.307968	Positive	0.13556
C50:6 TAG	Lipids and lipid-like molecules	APOE4_ncopy_1	0.310108	Positive	0.0367611
C50:6 TAG	Lipids and lipid-like molecules	APOE4_ncopy_2	0.12276	Positive	0.199305
C50:5 TAG	Lipids and lipid-like molecules	APOE4_ncopy_2	0.0349865	Positive	0.274358
C50:5 TAG	Lipids and lipid-like molecules	APOE4_ncopy_1	0.352209	Positive	0.0338603
C50:4 TAG	Lipids and lipid-like molecules	APOE4_ncopy_2	0.202283	Positive	0.200708
C50:4 TAG	Lipids and lipid-like molecules	APOE4_ncopy_1	0.208702	Positive	0.0559164
C50:3 TAG	Lipids and lipid-like molecules	APOE4_ncopy_1	0.435079	Inverse	0.0281465
C50:3 TAG	Lipids and lipid-like molecules	APOE4_ncopy_2	0.362585	Positive	0.11706
C50:2 TAG	Lipids and lipid-like molecules	APOE4_ncopy_1	0.106802	Inverse	0.0585765
C50:2 TAG	Lipids and lipid-like molecules	APOE4_ncopy_2	0.323258	Positive	0.127906
C50:1 TAG	Lipids and lipid-like molecules	APOE4_ncopy_1	0.0444189	Inverse	0.0736094
C50:1 TAG	Lipids and lipid-like molecules	APOE4_ncopy_2	0.453169	Positive	0.0979205
C50:0 TAG	Lipids and lipid-like molecules	APOE4_ncopy_2	0.27377	Positive	0.143273
C50:0 TAG	Lipids and lipid-like molecules	APOE4_ncopy_1	0.109985	Inverse	0.0586884
C5-DC carnitine	Lipids and lipid-like molecules	APOE4_ncopy_2	0.371232	Inverse	0.113761
C5-DC carnitine	Lipids and lipid-like molecules	APOE4_ncopy_1	0.400898	Inverse	0.0303495
C5 carnitine	Lipids and lipid-like molecules	APOE4_ncopy_2	0.961818	Inverse	0.00617752
C5 carnitine	Lipids and lipid-like molecules	APOE4_ncopy_1	0.933341	Positive	0.00306514
C49:3 TAG	Lipids and lipid-like molecules	APOE4_ncopy_1	0.227557	Inverse	0.0433027
C49:3 TAG	Lipids and lipid-like molecules	APOE4_ncopy_2	0.275036	Positive	0.139659
C49:2 TAG	Lipids and lipid-like molecules	APOE4_ncopy_2	0.776968	Positive	0.0367537
C49:2 TAG	Lipids and lipid-like molecules	APOE4_ncopy_1	0.013743	Inverse	0.0896954
C49:1 TAG	Lipids and lipid-like molecules	APOE4_ncopy_1	0.0361221	Inverse	0.0886279
C49:1 TAG	Lipids and lipid-like molecules	APOE4_ncopy_2	0.809492	Inverse	0.0360763
C49:0 TAG	Lipids and lipid-like molecules	APOE4_ncopy_2	0.303714	Inverse	0.255085
C49:0 TAG	Lipids and lipid-like molecules	APOE4_ncopy_1	0.388503	Inverse	0.0673761
C48:5 TAG	Lipids and lipid-like molecules	APOE4_ncopy_1	0.292918	Positive	0.0701337
C48:5 TAG	Lipids and lipid-like molecules	APOE4_ncopy_2	0.149201	Positive	0.333865
C48:4 TAG	Lipids and lipid-like molecules	APOE4_ncopy_1	0.411315	Positive	0.0548911
C48:4 TAG	Lipids and lipid-like molecules	APOE4_ncopy_2	0.146503	Positive	0.336771
C48:2 TAG	Lipids and lipid-like molecules	APOE4_ncopy_2	0.532805	Positive	0.081404
C48:2 TAG	Lipids and lipid-like molecules	APOE4_ncopy_1	0.0775041	Inverse	0.0646314
C48:1 TAG	Lipids and lipid-like molecules	APOE4_ncopy_2	0.420828	Positive	0.106356
C48:1 TAG	Lipids and lipid-like molecules	APOE4_ncopy_1	0.0327295	Inverse	0.0789536
C48:0 TAG	Lipids and lipid-like molecules	APOE4_ncopy_1	0.0203396	Inverse	0.0853394
C48:0 TAG	Lipids and lipid-like molecules	APOE4_ncopy_2	0.72492	Positive	0.0461355
C47:2 TAG	Lipids and lipid-like molecules	APOE4_ncopy_2	0.319868	Positive	0.128973
C47:2 TAG	Lipids and lipid-like molecules	APOE4_ncopy_1	0.0958922	Inverse	0.0605579
C47:1 TAG	Lipids and lipid-like molecules	APOE4_ncopy_1	0.00418863	Inverse	0.104718
C47:1 TAG	Lipids and lipid-like molecules	APOE4_ncopy_2	0.742468	Positive	0.0428211
C47:0 TAG	Lipids and lipid-like molecules	APOE4_ncopy_2	0.228284	Inverse	0.286082
C47:0 TAG	Lipids and lipid-like molecules	APOE4_ncopy_1	0.659472	Inverse	0.035354
C46:4 TAG	Lipids and lipid-like molecules	APOE4_ncopy_2	0.141338	Positive	0.342737
C46:4 TAG	Lipids and lipid-like molecules	APOE4_ncopy_1	0.457269	Positive	0.0498954
C46:3 TAG	Lipids and lipid-like molecules	APOE4_ncopy_1	0.83715	Positive	0.0138123
C46:3 TAG	Lipids and lipid-like molecules	APOE4_ncopy_2	0.154559	Positive	0.332142
C46:2 TAG	Lipids and lipid-like molecules	APOE4_ncopy_2	0.246859	Positive	0.151171
C46:2 TAG	Lipids and lipid-like molecules	APOE4_ncopy_1	0.564512	Inverse	0.0210937
C46:1 TAG	Lipids and lipid-like molecules	APOE4_ncopy_1	0.131438	Inverse	0.0554538
C46:1 TAG	Lipids and lipid-like molecules	APOE4_ncopy_2	0.416705	Positive	0.10644
C46:0 TAG	Lipids and lipid-like molecules	APOE4_ncopy_1	0.0203953	Inverse	0.0852454
C46:0 TAG	Lipids and lipid-like molecules	APOE4_ncopy_2	0.610466	Positive	0.066744
C45:1 TAG	Lipids and lipid-like molecules	APOE4_ncopy_1	0.0952476	Inverse	0.0611985
C45:1 TAG	Lipids and lipid-like molecules	APOE4_ncopy_2	0.275253	Positive	0.142681
C45:0 TAG	Lipids and lipid-like molecules	APOE4_ncopy_2	0.466095	Inverse	0.108779
C45:0 TAG	Lipids and lipid-like molecules	APOE4_ncopy_1	0.13062	Inverse	0.0638271
C44:2 TAG	Lipids and lipid-like molecules	APOE4_ncopy_1	0.783577	Inverse	0.0184915
C44:2 TAG	Lipids and lipid-like molecules	APOE4_ncopy_2	0.162502	Positive	0.326465
C44:1 TAG	Lipids and lipid-like molecules	APOE4_ncopy_1	0.366416	Inverse	0.0610187
C44:1 TAG	Lipids and lipid-like molecules	APOE4_ncopy_2	0.273314	Positive	0.256864
C43:1 TAG	Lipids and lipid-like molecules	APOE4_ncopy_2	0.0890932	Positive	0.221764
C43:1 TAG	Lipids and lipid-like molecules	APOE4_ncopy_1	0.311236	Inverse	0.0370409
C41:0 TAG	Lipids and lipid-like molecules	APOE4_ncopy_2	0.0307323	Positive	0.530285
C41:0 TAG	Lipids and lipid-like molecules	APOE4_ncopy_1	0.952239	Inverse	0.0043959
C40:9 PC	Lipids and lipid-like molecules	APOE4_ncopy_2	0.39482	Inverse	0.109767
C40:9 PC	Lipids and lipid-like molecules	APOE4_ncopy_1	0.565831	Positive	0.0207747
C40:7 PE plasmalogen	Lipids and lipid-like molecules	APOE4_ncopy_2	0.0676733	Inverse	0.234091
C40:7 PE plasmalogen	Lipids and lipid-like molecules	APOE4_ncopy_1	0.283778	Inverse	0.0385104
C40:6 PS	Lipids and lipid-like molecules	APOE4_ncopy_1	0.309616	Inverse	0.0837834
C40:6 PS	Lipids and lipid-like molecules	APOE4_ncopy_2	0.32747	Positive	0.273008
C40:6 PE	Lipids and lipid-like molecules	APOE4_ncopy_1	0.693668	Positive	0.0141658
C40:6 PE	Lipids and lipid-like molecules	APOE4_ncopy_2	0.369263	Positive	0.115135
C40:6 PC	Lipids and lipid-like molecules	APOE4_ncopy_1	0.481367	Positive	0.025051
C40:6 PC	Lipids and lipid-like molecules	APOE4_ncopy_2	0.829609	Positive	0.0272982
C4-OH carnitine	Lipids and lipid-like molecules	APOE4_ncopy_1	0.353662	Positive	0.0334286
C4-OH carnitine	Lipids and lipid-like molecules	APOE4_ncopy_2	0.71047	Inverse	0.0471117
C38:7 PE plasmalogen	Lipids and lipid-like molecules	APOE4_ncopy_2	0.257022	Inverse	0.146017
C38:7 PE plasmalogen	Lipids and lipid-like molecules	APOE4_ncopy_1	0.776394	Inverse	0.0102614
C38:7 PC plasmalogen	Lipids and lipid-like molecules	APOE4_ncopy_2	0.284035	Inverse	0.151558
C38:7 PC plasmalogen	Lipids and lipid-like molecules	APOE4_ncopy_1	0.344024	Inverse	0.037676
C38:6 PS	Lipids and lipid-like molecules	APOE4_ncopy_2	0.443586	Positive	0.145329
C38:6 PS	Lipids and lipid-like molecules	APOE4_ncopy_1	0.800263	Positive	0.0148858
C38:6 PE	Lipids and lipid-like molecules	APOE4_ncopy_1	0.42648	Positive	0.028962
C38:6 PE	Lipids and lipid-like molecules	APOE4_ncopy_2	0.236816	Positive	0.153619
C38:6 PE plasmalogen	Lipids and lipid-like molecules	APOE4_ncopy_2	0.630891	Inverse	0.0620141
C38:6 PE plasmalogen	Lipids and lipid-like molecules	APOE4_ncopy_1	0.195604	Inverse	0.0468536
C38:6 PC	Lipids and lipid-like molecules	APOE4_ncopy_2	0.483238	Inverse	0.0904775
C38:6 PC	Lipids and lipid-like molecules	APOE4_ncopy_1	0.667082	Positive	0.0155692
C38:5 PE	Lipids and lipid-like molecules	APOE4_ncopy_1	0.118299	Positive	0.0574987
C38:5 PE	Lipids and lipid-like molecules	APOE4_ncopy_2	0.000636244	Positive	0.449675
C38:5 PE plasmalogen	Lipids and lipid-like molecules	APOE4_ncopy_2	0.616643	Inverse	0.0648456
C38:5 PE plasmalogen	Lipids and lipid-like molecules	APOE4_ncopy_1	0.0668647	Inverse	0.0665907
C38:5 DAG	Lipids and lipid-like molecules	APOE4_ncopy_2	0.019794	Positive	0.301489
C38:5 DAG	Lipids and lipid-like molecules	APOE4_ncopy_1	0.314151	Positive	0.0365157
C38:4 PI	Lipids and lipid-like molecules	APOE4_ncopy_1	0.479699	Positive	0.032814
C38:4 PI	Lipids and lipid-like molecules	APOE4_ncopy_2	0.250195	Positive	0.205464
C38:4 PE	Lipids and lipid-like molecules	APOE4_ncopy_2	0.0102998	Positive	0.33393
C38:4 PE	Lipids and lipid-like molecules	APOE4_ncopy_1	0.426108	Positive	0.0290429
C38:4 PC	Lipids and lipid-like molecules	APOE4_ncopy_2	0.184594	Positive	0.17047
C38:4 PC	Lipids and lipid-like molecules	APOE4_ncopy_1	0.837744	Positive	0.00737892
C38:4 PC plasmalogen	Lipids and lipid-like molecules	APOE4_ncopy_1	0.00664388	Inverse	0.0992353
C38:4 PC plasmalogen	Lipids and lipid-like molecules	APOE4_ncopy_2	0.641693	Positive	0.0606332
C38:3 PE plasmalogen	Lipids and lipid-like molecules	APOE4_ncopy_1	0.610859	Inverse	0.0228643
C38:3 PE plasmalogen	Lipids and lipid-like molecules	APOE4_ncopy_2	0.545375	Inverse	0.0960034
C38:3 PC	Lipids and lipid-like molecules	APOE4_ncopy_1	0.429309	Inverse	0.028589
C38:3 PC	Lipids and lipid-like molecules	APOE4_ncopy_2	0.228572	Positive	0.15529
C38:2 PE	Lipids and lipid-like molecules	APOE4_ncopy_1	0.327342	Positive	0.0358764
C38:2 PE	Lipids and lipid-like molecules	APOE4_ncopy_2	0.643973	Positive	0.0603513
C38:2 PC	Lipids and lipid-like molecules	APOE4_ncopy_2	0.123832	Positive	0.198231
C38:2 PC	Lipids and lipid-like molecules	APOE4_ncopy_1	0.41141	Positive	0.0296737
C36:5 PE plasmalogen	Lipids and lipid-like molecules	APOE4_ncopy_1	0.473007	Inverse	0.0260151
C36:5 PE plasmalogen	Lipids and lipid-like molecules	APOE4_ncopy_2	0.595112	Positive	0.068692
C36:5 PC plasmalogen-B	Lipids and lipid-like molecules	APOE4_ncopy_2	0.76895	Positive	0.0398964
C36:5 PC plasmalogen-B	Lipids and lipid-like molecules	APOE4_ncopy_1	0.43787	Inverse	0.0308316
C36:5 PC plasmalogen-A	Lipids and lipid-like molecules	APOE4_ncopy_1	0.298127	Inverse	0.0504097
C36:5 PC plasmalogen-A	Lipids and lipid-like molecules	APOE4_ncopy_2	0.231698	Inverse	0.192452
C36:4 PE plasmalogen	Lipids and lipid-like molecules	APOE4_ncopy_1	0.385446	Inverse	0.0351129
C36:4 PE plasmalogen	Lipids and lipid-like molecules	APOE4_ncopy_2	0.510245	Inverse	0.0946475
C36:4 PC-B	Lipids and lipid-like molecules	APOE4_ncopy_1	0.561584	Inverse	0.0211816
C36:4 PC-B	Lipids and lipid-like molecules	APOE4_ncopy_2	0.314256	Positive	0.130928
C36:4 PC-A	Lipids and lipid-like molecules	APOE4_ncopy_1	0.027074	Positive	0.0804173
C36:4 PC-A	Lipids and lipid-like molecules	APOE4_ncopy_2	0.36942	Positive	0.116395
C36:4 PC plasmalogen	Lipids and lipid-like molecules	APOE4_ncopy_2	0.465263	Positive	0.103767
C36:4 PC plasmalogen	Lipids and lipid-like molecules	APOE4_ncopy_1	0.977369	Inverse	0.00118919
C36:4 DAG	Lipids and lipid-like molecules	APOE4_ncopy_1	0.00446777	Positive	0.103554
C36:4 DAG	Lipids and lipid-like molecules	APOE4_ncopy_2	0.0775867	Positive	0.229121
C36:3 PE	Lipids and lipid-like molecules	APOE4_ncopy_2	0.00612349	Positive	0.356642
C36:3 PE	Lipids and lipid-like molecules	APOE4_ncopy_1	0.00711929	Positive	0.0982062
C36:3 PE plasmalogen	Lipids and lipid-like molecules	APOE4_ncopy_2	0.879991	Inverse	0.0196715
C36:3 PE plasmalogen	Lipids and lipid-like molecules	APOE4_ncopy_1	0.662172	Inverse	0.0159665
C36:3 PC	Lipids and lipid-like molecules	APOE4_ncopy_1	0.0651359	Positive	0.0671427
C36:3 PC	Lipids and lipid-like molecules	APOE4_ncopy_2	0.104823	Positive	0.210513
C36:3 DAG	Lipids and lipid-like molecules	APOE4_ncopy_2	0.0485813	Positive	0.255635
C36:3 DAG	Lipids and lipid-like molecules	APOE4_ncopy_1	0.0209616	Positive	0.0839362
C36:2 PE	Lipids and lipid-like molecules	APOE4_ncopy_1	0.0929681	Positive	0.0613344
C36:2 PE	Lipids and lipid-like molecules	APOE4_ncopy_2	0.0114914	Positive	0.329069
C36:2 PE plasmalogen	Lipids and lipid-like molecules	APOE4_ncopy_2	0.698155	Inverse	0.0508075
C36:2 PE plasmalogen	Lipids and lipid-like molecules	APOE4_ncopy_1	0.454609	Inverse	0.0274767
C36:2 PC	Lipids and lipid-like molecules	APOE4_ncopy_2	0.288763	Positive	0.138036
C36:2 PC	Lipids and lipid-like molecules	APOE4_ncopy_1	0.121286	Positive	0.0565495
C36:2 DAG	Lipids and lipid-like molecules	APOE4_ncopy_1	0.780749	Positive	0.0100517
C36:2 DAG	Lipids and lipid-like molecules	APOE4_ncopy_2	0.0685018	Positive	0.234602
C36:1 PE	Lipids and lipid-like molecules	APOE4_ncopy_1	0.0341605	Positive	0.0774943
C36:1 PE	Lipids and lipid-like molecules	APOE4_ncopy_2	0.0158149	Positive	0.314804
C36:1 PE plasmalogen	Lipids and lipid-like molecules	APOE4_ncopy_2	0.736248	Inverse	0.0460711
C36:1 PE plasmalogen	Lipids and lipid-like molecules	APOE4_ncopy_1	0.110816	Inverse	0.0595579
C36:1 PC	Lipids and lipid-like molecules	APOE4_ncopy_1	0.470699	Inverse	0.0263777
C36:1 PC	Lipids and lipid-like molecules	APOE4_ncopy_2	0.203463	Positive	0.165819
C36:1 DAG	Lipids and lipid-like molecules	APOE4_ncopy_2	0.165999	Positive	0.186815
C36:1 DAG	Lipids and lipid-like molecules	APOE4_ncopy_1	0.508094	Inverse	0.0244041
C36:0 PE	Lipids and lipid-like molecules	APOE4_ncopy_1	0.194009	Inverse	0.0470294
C36:0 PE	Lipids and lipid-like molecules	APOE4_ncopy_2	0.770817	Positive	0.0376048
C34:5 PC plasmalogen	Lipids and lipid-like molecules	APOE4_ncopy_1	0.0190893	Inverse	0.0859586
C34:5 PC plasmalogen	Lipids and lipid-like molecules	APOE4_ncopy_2	0.378485	Inverse	0.115128
C34:4 PC	Lipids and lipid-like molecules	APOE4_ncopy_1	0.678567	Inverse	0.0151661
C34:4 PC	Lipids and lipid-like molecules	APOE4_ncopy_2	0.557859	Positive	0.0764652
C34:4 PC plasmalogen	Lipids and lipid-like molecules	APOE4_ncopy_2	0.590524	Inverse	0.157767
C34:4 PC plasmalogen	Lipids and lipid-like molecules	APOE4_ncopy_1	0.180941	Inverse	0.121837
C34:3 PE plasmalogen	Lipids and lipid-like molecules	APOE4_ncopy_2	0.828871	Positive	0.0280266
C34:3 PE plasmalogen	Lipids and lipid-like molecules	APOE4_ncopy_1	0.689933	Positive	0.0145084
C34:3 PC	Lipids and lipid-like molecules	APOE4_ncopy_1	0.477565	Positive	0.0282621
C34:3 PC	Lipids and lipid-like molecules	APOE4_ncopy_2	0.313791	Positive	0.136996
C34:3 DAG	Lipids and lipid-like molecules	APOE4_ncopy_1	0.98887	Inverse	0.000500239
C34:3 DAG	Lipids and lipid-like molecules	APOE4_ncopy_2	0.220802	Positive	0.156559
C34:2 PI	Lipids and lipid-like molecules	APOE4_ncopy_1	0.877069	Positive	0.0132389
C34:2 PI	Lipids and lipid-like molecules	APOE4_ncopy_2	0.619621	Positive	0.152834
C34:2 PE	Lipids and lipid-like molecules	APOE4_ncopy_1	0.601415	Positive	0.019093
C34:2 PE	Lipids and lipid-like molecules	APOE4_ncopy_2	0.00518599	Positive	0.364442
C34:2 PC	Lipids and lipid-like molecules	APOE4_ncopy_1	0.201711	Positive	0.046139
C34:2 PC	Lipids and lipid-like molecules	APOE4_ncopy_2	0.243585	Positive	0.150249
C34:2 PC plasmalogen	Lipids and lipid-like molecules	APOE4_ncopy_2	0.289733	Positive	0.13861
C34:2 PC plasmalogen	Lipids and lipid-like molecules	APOE4_ncopy_1	0.276035	Inverse	0.0399986
C34:2 DAG	Lipids and lipid-like molecules	APOE4_ncopy_1	0.694545	Inverse	0.0141886
C34:2 DAG	Lipids and lipid-like molecules	APOE4_ncopy_2	0.428122	Positive	0.102084
C34:1 PC	Lipids and lipid-like molecules	APOE4_ncopy_1	0.127593	Inverse	0.055052
C34:1 PC	Lipids and lipid-like molecules	APOE4_ncopy_2	0.226907	Positive	0.155658
C34:1 PC plasmalogen	Lipids and lipid-like molecules	APOE4_ncopy_2	0.132186	Positive	0.203381
C34:1 PC plasmalogen	Lipids and lipid-like molecules	APOE4_ncopy_1	0.945779	Positive	0.00255025
C34:1 PC plasmalogen-B	Lipids and lipid-like molecules	APOE4_ncopy_1	0.841269	Positive	0.00824141
C34:1 PC plasmalogen-B	Lipids and lipid-like molecules	APOE4_ncopy_2	0.36198	Positive	0.127859
C34:1 DAG	Lipids and lipid-like molecules	APOE4_ncopy_2	0.547858	Positive	0.0779178
C34:1 DAG	Lipids and lipid-like molecules	APOE4_ncopy_1	0.309746	Inverse	0.0369383
C34:0 PS	Lipids and lipid-like molecules	APOE4_ncopy_1	0.250483	Inverse	0.0417611
C34:0 PS	Lipids and lipid-like molecules	APOE4_ncopy_2	0.863866	Inverse	0.0222132
C34:0 PE	Lipids and lipid-like molecules	APOE4_ncopy_2	0.922137	Positive	0.0126334
C34:0 PE	Lipids and lipid-like molecules	APOE4_ncopy_1	0.0622865	Inverse	0.0675967
C34:0 DAG	Lipids and lipid-like molecules	APOE4_ncopy_1	0.127721	Inverse	0.056419
C34:0 DAG	Lipids and lipid-like molecules	APOE4_ncopy_2	0.334216	Positive	0.130799
C32:2 PC	Lipids and lipid-like molecules	APOE4_ncopy_2	0.765716	Positive	0.0385283
C32:2 PC	Lipids and lipid-like molecules	APOE4_ncopy_1	0.790804	Inverse	0.00961967
C32:1 PE	Lipids and lipid-like molecules	APOE4_ncopy_2	0.448327	Inverse	0.200812
C32:1 PE	Lipids and lipid-like molecules	APOE4_ncopy_1	0.464095	Inverse	0.0580501
C32:1 PC	Lipids and lipid-like molecules	APOE4_ncopy_1	0.0224013	Inverse	0.0822284
C32:1 PC	Lipids and lipid-like molecules	APOE4_ncopy_2	0.67081	Positive	0.0545537
C32:1 DAG	Lipids and lipid-like molecules	APOE4_ncopy_1	0.105931	Inverse	0.0587569
C32:1 DAG	Lipids and lipid-like molecules	APOE4_ncopy_2	0.40755	Positive	0.107304
C32:0 PE	Lipids and lipid-like molecules	APOE4_ncopy_1	0.0468516	Inverse	0.0723598
C32:0 PE	Lipids and lipid-like molecules	APOE4_ncopy_2	0.858189	Positive	0.0231869
C32:0 PC	Lipids and lipid-like molecules	APOE4_ncopy_2	0.0507694	Positive	0.2502
C32:0 PC	Lipids and lipid-like molecules	APOE4_ncopy_1	0.648839	Positive	0.0163551
C32:0 DAG	Lipids and lipid-like molecules	APOE4_ncopy_2	0.353295	Positive	0.125479
C32:0 DAG	Lipids and lipid-like molecules	APOE4_ncopy_1	0.116978	Inverse	0.0579507
C30:1 PC	Lipids and lipid-like molecules	APOE4_ncopy_1	0.0594684	Inverse	0.0684811
C30:1 PC	Lipids and lipid-like molecules	APOE4_ncopy_2	0.698502	Positive	0.0501697
C30:0 PC	Lipids and lipid-like molecules	APOE4_ncopy_1	0.13352	Inverse	0.0545699
C30:0 PC	Lipids and lipid-like molecules	APOE4_ncopy_2	0.651291	Positive	0.0586033
C30:0 DAG	Lipids and lipid-like molecules	APOE4_ncopy_1	0.390397	Inverse	0.03791
C30:0 DAG	Lipids and lipid-like molecules	APOE4_ncopy_2	0.689311	Positive	0.061584
C24:1 SM	Lipids and lipid-like molecules	APOE4_ncopy_1	0.154837	Positive	0.0510054
C24:1 SM	Lipids and lipid-like molecules	APOE4_ncopy_2	0.633917	Positive	0.060868
C24:1 Ceramide (d18:1)	Lipids and lipid-like molecules	APOE4_ncopy_1	0.874619	Positive	0.0056095
C24:1 Ceramide (d18:1)	Lipids and lipid-like molecules	APOE4_ncopy_2	0.611384	Positive	0.064402
C24:0 LPC	Lipids and lipid-like molecules	APOE4_ncopy_2	0.0479588	Positive	0.49351
C24:0 LPC	Lipids and lipid-like molecules	APOE4_ncopy_1	0.00211399	Positive	0.213282
C24:0 Ceramide (d18:1)	Lipids and lipid-like molecules	APOE4_ncopy_1	0.951533	Positive	0.00222744
C24:0 Ceramide (d18:1)	Lipids and lipid-like molecules	APOE4_ncopy_2	0.9712	Inverse	0.0047173
C22:6 LPE	Lipids and lipid-like molecules	APOE4_ncopy_2	0.786529	Inverse	0.0351318
C22:6 LPE	Lipids and lipid-like molecules	APOE4_ncopy_1	0.148105	Positive	0.0526268
C22:6 LPC	Lipids and lipid-like molecules	APOE4_ncopy_2	0.0633065	Inverse	0.243063
C22:6 LPC	Lipids and lipid-like molecules	APOE4_ncopy_1	0.89317	Positive	0.00492896
C22:6 CE	Lipids and lipid-like molecules	APOE4_ncopy_2	0.0873499	Inverse	0.221694
C22:6 CE	Lipids and lipid-like molecules	APOE4_ncopy_1	0.274773	Positive	0.0397186
C22:5 LPC	Lipids and lipid-like molecules	APOE4_ncopy_1	0.661092	Positive	0.0181101
C22:5 LPC	Lipids and lipid-like molecules	APOE4_ncopy_2	0.399562	Inverse	0.123865
C22:5 CE	Lipids and lipid-like molecules	APOE4_ncopy_1	0.582337	Positive	0.0222589
C22:5 CE	Lipids and lipid-like molecules	APOE4_ncopy_2	0.72569	Inverse	0.0504538
C22:4 LPC	Lipids and lipid-like molecules	APOE4_ncopy_1	0.313078	Inverse	0.0844451
C22:4 LPC	Lipids and lipid-like molecules	APOE4_ncopy_2	0.358954	Positive	0.230032
C22:4 CE	Lipids and lipid-like molecules	APOE4_ncopy_1	0.400091	Positive	0.0612467
C22:4 CE	Lipids and lipid-like molecules	APOE4_ncopy_2	0.1546	Positive	0.310484
C22:1 SM	Lipids and lipid-like molecules	APOE4_ncopy_2	0.403226	Positive	0.118036
C22:1 SM	Lipids and lipid-like molecules	APOE4_ncopy_1	0.0675328	Positive	0.0761739
C22:0 LPE	Lipids and lipid-like molecules	APOE4_ncopy_1	0.0916475	Positive	0.0642009
C22:0 LPE	Lipids and lipid-like molecules	APOE4_ncopy_2	0.351121	Positive	0.126076
C22:0 Ceramide (d18:1)	Lipids and lipid-like molecules	APOE4_ncopy_2	0.577678	Positive	0.0724956
C22:0 Ceramide (d18:1)	Lipids and lipid-like molecules	APOE4_ncopy_1	0.784558	Positive	0.00998354
C20:5 LPC	Lipids and lipid-like molecules	APOE4_ncopy_1	0.686854	Positive	0.0148322
C20:5 LPC	Lipids and lipid-like molecules	APOE4_ncopy_2	0.176024	Inverse	0.17752
C20:5 CE	Lipids and lipid-like molecules	APOE4_ncopy_1	0.735798	Positive	0.0122449
C20:5 CE	Lipids and lipid-like molecules	APOE4_ncopy_2	0.185754	Inverse	0.171228
C20:4 carnitine	Lipids and lipid-like molecules	APOE4_ncopy_2	0.458023	Inverse	0.213678
C20:4 carnitine	Lipids and lipid-like molecules	APOE4_ncopy_1	0.199	Positive	0.112951
C20:4 LPE	Lipids and lipid-like molecules	APOE4_ncopy_2	0.0497543	Positive	0.256227
C20:4 LPE	Lipids and lipid-like molecules	APOE4_ncopy_1	0.368916	Positive	0.0329033
C20:4 LPC	Lipids and lipid-like molecules	APOE4_ncopy_1	0.632168	Inverse	0.0176073
C20:4 LPC	Lipids and lipid-like molecules	APOE4_ncopy_2	0.918441	Inverse	0.0134289
C20:4 CE	Lipids and lipid-like molecules	APOE4_ncopy_2	0.572861	Inverse	0.0724259
C20:4 CE	Lipids and lipid-like molecules	APOE4_ncopy_1	0.278736	Positive	0.0390249
C20:3 LPC	Lipids and lipid-like molecules	APOE4_ncopy_1	0.0667193	Inverse	0.114254
C20:3 LPC	Lipids and lipid-like molecules	APOE4_ncopy_2	0.760253	Positive	0.0690458
C20:3 CE	Lipids and lipid-like molecules	APOE4_ncopy_2	0.292293	Inverse	0.138274
C20:3 CE	Lipids and lipid-like molecules	APOE4_ncopy_1	0.753812	Inverse	0.0115487
C20:2 LPC	Lipids and lipid-like molecules	APOE4_ncopy_1	0.767269	Inverse	0.0205977
C20:2 LPC	Lipids and lipid-like molecules	APOE4_ncopy_2	0.205781	Positive	0.317151
C20:1 LPE	Lipids and lipid-like molecules	APOE4_ncopy_2	0.224667	Inverse	0.179336
C20:1 LPE	Lipids and lipid-like molecules	APOE4_ncopy_1	0.241641	Inverse	0.0488559
C20:1 LPC	Lipids and lipid-like molecules	APOE4_ncopy_2	0.148068	Positive	0.357012
C20:1 LPC	Lipids and lipid-like molecules	APOE4_ncopy_1	0.353578	Positive	0.0635816
C20:0 SM	Lipids and lipid-like molecules	APOE4_ncopy_2	0.381809	Positive	0.11352
C20:0 SM	Lipids and lipid-like molecules	APOE4_ncopy_1	0.127428	Positive	0.0554993
C20:0 LPE	Lipids and lipid-like molecules	APOE4_ncopy_1	0.992719	Inverse	0.000603078
C20:0 LPE	Lipids and lipid-like molecules	APOE4_ncopy_2	0.656961	Positive	0.101868
C20:0 LPC	Lipids and lipid-like molecules	APOE4_ncopy_2	0.00955978	Positive	0.643589
C20:0 LPC	Lipids and lipid-like molecules	APOE4_ncopy_1	0.0104661	Positive	0.176589
C20 carnitine	Lipids and lipid-like molecules	APOE4_ncopy_1	0.0330308	Positive	0.135054
C20 carnitine	Lipids and lipid-like molecules	APOE4_ncopy_2	0.459442	Positive	0.151114
C2 carnitine	Lipids and lipid-like molecules	APOE4_ncopy_2	0.568848	Positive	0.0715769
C2 carnitine	Lipids and lipid-like molecules	APOE4_ncopy_1	0.964439	Positive	0.00159056
C18:3 LPE	Lipids and lipid-like molecules	APOE4_ncopy_2	0.337623	Positive	0.140311
C18:3 LPE	Lipids and lipid-like molecules	APOE4_ncopy_1	0.514168	Positive	0.026967
C18:3 LPC	Lipids and lipid-like molecules	APOE4_ncopy_2	0.589874	Positive	0.0977778
C18:3 LPC	Lipids and lipid-like molecules	APOE4_ncopy_1	0.57352	Positive	0.0308634
C18:3 CE	Lipids and lipid-like molecules	APOE4_ncopy_2	0.700578	Positive	0.0584107
C18:3 CE	Lipids and lipid-like molecules	APOE4_ncopy_1	0.713847	Positive	0.0165625
C18:2 LPE	Lipids and lipid-like molecules	APOE4_ncopy_2	0.138558	Positive	0.191033
C18:2 LPE	Lipids and lipid-like molecules	APOE4_ncopy_1	0.179309	Positive	0.0485756
C18:2 LPC	Lipids and lipid-like molecules	APOE4_ncopy_1	0.50814	Positive	0.0240787
C18:2 LPC	Lipids and lipid-like molecules	APOE4_ncopy_2	0.69399	Inverse	0.0510431
C18:2 CE	Lipids and lipid-like molecules	APOE4_ncopy_2	0.190539	Inverse	0.19091
C18:2 CE	Lipids and lipid-like molecules	APOE4_ncopy_1	0.168869	Positive	0.0563032
C18:1 SM	Lipids and lipid-like molecules	APOE4_ncopy_2	0.307764	Positive	0.132029
C18:1 SM	Lipids and lipid-like molecules	APOE4_ncopy_1	0.55665	Positive	0.0213413
C18:1 LPE	Lipids and lipid-like molecules	APOE4_ncopy_1	0.054037	Positive	0.0701014
C18:1 LPE	Lipids and lipid-like molecules	APOE4_ncopy_2	0.253268	Positive	0.148194
C18:1 LPC	Lipids and lipid-like molecules	APOE4_ncopy_2	0.963203	Positive	0.00605333
C18:1 LPC	Lipids and lipid-like molecules	APOE4_ncopy_1	0.484081	Positive	0.0257521
C18:1 CE	Lipids and lipid-like molecules	APOE4_ncopy_2	0.671831	Inverse	0.0553788
C18:1 CE	Lipids and lipid-like molecules	APOE4_ncopy_1	0.310704	Positive	0.0371699
C18:0 SM	Lipids and lipid-like molecules	APOE4_ncopy_1	0.399974	Positive	0.0305636
C18:0 SM	Lipids and lipid-like molecules	APOE4_ncopy_2	0.514439	Positive	0.0844062
C18:0 LPE	Lipids and lipid-like molecules	APOE4_ncopy_2	0.296467	Positive	0.15067
C18:0 LPE	Lipids and lipid-like molecules	APOE4_ncopy_1	0.196065	Positive	0.0525142
C18:0 LPC	Lipids and lipid-like molecules	APOE4_ncopy_1	0.237932	Positive	0.0435682
C18:0 LPC	Lipids and lipid-like molecules	APOE4_ncopy_2	0.517869	Positive	0.0851074
C18:0 CE	Lipids and lipid-like molecules	APOE4_ncopy_1	0.0124856	Positive	0.0921184
C18:0 CE	Lipids and lipid-like molecules	APOE4_ncopy_2	0.34831	Positive	0.123267
C16:1 SM	Lipids and lipid-like molecules	APOE4_ncopy_1	0.415564	Positive	0.0563582
C16:1 SM	Lipids and lipid-like molecules	APOE4_ncopy_2	0.952412	Inverse	0.0148717
C16:1 LPE	Lipids and lipid-like molecules	APOE4_ncopy_1	0.255999	Inverse	0.124929
C16:1 LPE	Lipids and lipid-like molecules	APOE4_ncopy_2	0.869873	Positive	0.0611444
C16:1 LPC	Lipids and lipid-like molecules	APOE4_ncopy_1	0.154716	Inverse	0.0518679
C16:1 LPC	Lipids and lipid-like molecules	APOE4_ncopy_2	0.91374	Inverse	0.0140749
C16:1 LPC plasmalogen	Lipids and lipid-like molecules	APOE4_ncopy_1	0.213048	Inverse	0.0553866
C16:1 LPC plasmalogen	Lipids and lipid-like molecules	APOE4_ncopy_2	0.816608	Inverse	0.036464
C16:1 CE	Lipids and lipid-like molecules	APOE4_ncopy_1	0.0143089	Inverse	0.0900263
C16:1 CE	Lipids and lipid-like molecules	APOE4_ncopy_2	0.551926	Inverse	0.0781207
C16:0 SM	Lipids and lipid-like molecules	APOE4_ncopy_2	0.0841233	Positive	0.224624
C16:0 SM	Lipids and lipid-like molecules	APOE4_ncopy_1	0.00862668	Positive	0.0958238
C16:0 LPE	Lipids and lipid-like molecules	APOE4_ncopy_1	0.86125	Positive	0.0064008
C16:0 LPE	Lipids and lipid-like molecules	APOE4_ncopy_2	0.129919	Positive	0.197766
C16:0 LPC	Lipids and lipid-like molecules	APOE4_ncopy_1	0.712012	Inverse	0.0135601
C16:0 LPC	Lipids and lipid-like molecules	APOE4_ncopy_2	0.809671	Positive	0.0315434
C16:0 Ceramide (d18:1)	Lipids and lipid-like molecules	APOE4_ncopy_2	0.0381157	Positive	0.267924
C16:0 Ceramide (d18:1)	Lipids and lipid-like molecules	APOE4_ncopy_1	0.00302485	Positive	0.107485
C16:0 CE	Lipids and lipid-like molecules	APOE4_ncopy_2	0.823487	Inverse	0.029157
C16:0 CE	Lipids and lipid-like molecules	APOE4_ncopy_1	0.0471415	Positive	0.0727904
C16-OH carnitine	Lipids and lipid-like molecules	APOE4_ncopy_2	0.709111	Positive	0.11217
C16-OH carnitine	Lipids and lipid-like molecules	APOE4_ncopy_1	0.334619	Inverse	0.0806703
C14:2 carnitine	Lipids and lipid-like molecules	APOE4_ncopy_1	0.555779	Positive	0.0209976
C14:2 carnitine	Lipids and lipid-like molecules	APOE4_ncopy_2	0.979167	Positive	0.00327739
C14:1 MAG	Lipids and lipid-like molecules	APOE4_ncopy_2	0.725271	Positive	0.12213
C14:1 MAG	Lipids and lipid-like molecules	APOE4_ncopy_1	0.117811	Inverse	0.170785
C14:0 SM	Lipids and lipid-like molecules	APOE4_ncopy_2	0.746209	Positive	0.0417312
C14:0 SM	Lipids and lipid-like molecules	APOE4_ncopy_1	0.841543	Inverse	0.00723005
C14:0 LPC	Lipids and lipid-like molecules	APOE4_ncopy_2	0.573569	Inverse	0.0731941
C14:0 LPC	Lipids and lipid-like molecules	APOE4_ncopy_1	0.0828962	Inverse	0.0632646
C14:0 CE	Lipids and lipid-like molecules	APOE4_ncopy_1	0.344402	Inverse	0.0346715
C14:0 CE	Lipids and lipid-like molecules	APOE4_ncopy_2	0.636143	Inverse	0.061852
C14 carnitine	Lipids and lipid-like molecules	APOE4_ncopy_2	0.514792	Inverse	0.0819484
C14 carnitine	Lipids and lipid-like molecules	APOE4_ncopy_1	0.304627	Inverse	0.0366766
C12:1 carnitine	Lipids and lipid-like molecules	APOE4_ncopy_1	0.577522	Inverse	0.0198092
C12:1 carnitine	Lipids and lipid-like molecules	APOE4_ncopy_2	0.984085	Positive	0.00249805
C10:2 carnitine	Lipids and lipid-like molecules	APOE4_ncopy_2	0.229963	Inverse	0.161696
C10:2 carnitine	Lipids and lipid-like molecules	APOE4_ncopy_1	0.0767834	Positive	0.0663262
C10 carnitine	Lipids and lipid-like molecules	APOE4_ncopy_2	0.703944	Inverse	0.0478517
C10 carnitine	Lipids and lipid-like molecules	APOE4_ncopy_1	0.683763	Inverse	0.0145664
5-dodecenoate	Lipids and lipid-like molecules	APOE4_ncopy_1	0.0623217	Positive	0.156716
5-dodecenoate	Lipids and lipid-like molecules	APOE4_ncopy_2	0.994462	Inverse	0.00174274
5-HETE	Lipids and lipid-like molecules	APOE4_ncopy_1	0.301027	Positive	0.109618
5-HETE	Lipids and lipid-like molecules	APOE4_ncopy_2	0.523609	Inverse	0.210584
3-dehydroxycarnitine	Lipids and lipid-like molecules	APOE4_ncopy_2	0.274413	Inverse	0.194842
3-dehydroxycarnitine	Lipids and lipid-like molecules	APOE4_ncopy_1	0.581379	Positive	0.0258126
3-Dehydroxycarnitine	Lipids and lipid-like molecules	APOE4_ncopy_2	0.971417	Positive	0.0161889
3-Dehydroxycarnitine	Lipids and lipid-like molecules	APOE4_ncopy_1	0.358695	Inverse	0.116286
21-deoxycortisol	Lipids and lipid-like molecules	APOE4_ncopy_1	0.74186	Positive	0.0125293
21-deoxycortisol	Lipids and lipid-like molecules	APOE4_ncopy_2	0.590913	Inverse	0.0735479
13-docosenoate	Lipids and lipid-like molecules	APOE4_ncopy_2	0.24352	Inverse	0.289443
13-docosenoate	Lipids and lipid-like molecules	APOE4_ncopy_1	0.460525	Positive	0.0612476
13-HODE	Lipids and lipid-like molecules	APOE4_ncopy_1	0.24072	Inverse	0.115102
13-HODE	Lipids and lipid-like molecules	APOE4_ncopy_2	0.868495	Positive	0.0453412
12-HEPE	Lipids and lipid-like molecules	APOE4_ncopy_1	0.272937	Positive	0.137716
12-HEPE	Lipids and lipid-like molecules	APOE4_ncopy_2	0.352899	Inverse	0.36793
10-nonadecenoate	Lipids and lipid-like molecules	APOE4_ncopy_1	0.301776	Positive	0.110384
10-nonadecenoate	Lipids and lipid-like molecules	APOE4_ncopy_2	0.0668183	Inverse	0.570763
10-heptadecenoate	Lipids and lipid-like molecules	APOE4_ncopy_2	0.215765	Inverse	0.31472
10-heptadecenoate	Lipids and lipid-like molecules	APOE4_ncopy_1	0.621564	Positive	0.0419618
10-HDoHE	Lipids and lipid-like molecules	APOE4_ncopy_2	0.0699367	Inverse	0.588442
10-HDoHE	Lipids and lipid-like molecules	APOE4_ncopy_1	0.0950712	Positive	0.186217
Trimethylbenzene	Benzenoids	APOE4_ncopy_1	0.87113	Positive	0.00761182
Trimethylbenzene	Benzenoids	APOE4_ncopy_2	0.572675	Positive	0.0932176
Sulfamethoxazole	Benzenoids	APOE4_ncopy_2	0.454364	Inverse	0.107617
Sulfamethoxazole	Benzenoids	APOE4_ncopy_1	0.263804	Positive	0.0437066
Salicylurate	Benzenoids	APOE4_ncopy_1	0.266663	Positive	0.0845106
Salicylurate	Benzenoids	APOE4_ncopy_2	0.965138	Inverse	0.0119209
Salicylate	Benzenoids	APOE4_ncopy_2	0.927749	Inverse	0.0298982
Salicylate	Benzenoids	APOE4_ncopy_1	0.463028	Positive	0.0831818
Methyl N-methylanthranilate	Benzenoids	APOE4_ncopy_2	0.18091	Positive	0.230285
Methyl N-methylanthranilate	Benzenoids	APOE4_ncopy_1	0.551536	Positive	0.0273747
Mandelate	Benzenoids	APOE4_ncopy_1	0.926492	Inverse	0.00914384
Mandelate	Benzenoids	APOE4_ncopy_2	0.335623	Inverse	0.266616
Hydroxyphenylacetate	Benzenoids	APOE4_ncopy_1	0.388194	Positive	0.0655674
Hydroxyphenylacetate	Benzenoids	APOE4_ncopy_2	0.0851442	Positive	0.476655
Hippurate	Benzenoids	APOE4_ncopy_2	0.607902	Positive	0.12661
Hippurate	Benzenoids	APOE4_ncopy_1	0.721032	Positive	0.0267366
Gentisate	Benzenoids	APOE4_ncopy_2	0.458092	Inverse	0.185506
Gentisate	Benzenoids	APOE4_ncopy_1	0.0822104	Positive	0.132795
Acetaminophen	Benzenoids	APOE4_ncopy_2	0.412838	Positive	0.107551
Acetaminophen	Benzenoids	APOE4_ncopy_1	0.0921435	Positive	0.0620208
4-hydroxyhippurate	Benzenoids	APOE4_ncopy_1	0.0622975	Inverse	0.0714602
4-hydroxyhippurate	Benzenoids	APOE4_ncopy_2	0.473668	Positive	0.0978367
3-hydroxyanthranilic acid	Benzenoids	APOE4_ncopy_2	0.781913	Positive	0.0588595
3-hydroxyanthranilic acid	Benzenoids	APOE4_ncopy_1	0.21528	Inverse	0.0762689
Trigonelline	Alkaloids and derivatives	APOE4_ncopy_1	0.536339	Inverse	0.0226785
Trigonelline	Alkaloids and derivatives	APOE4_ncopy_2	0.562701	Inverse	0.0757214
Quinine	Alkaloids and derivatives	APOE4_ncopy_1	0.69707	Inverse	0.0308818
Quinine	Alkaloids and derivatives	APOE4_ncopy_2	0.194442	Positive	0.476015
Piperine	Alkaloids and derivatives	APOE4_ncopy_1	0.592402	Positive	0.0192737
Piperine	Alkaloids and derivatives	APOE4_ncopy_2	0.503637	Positive	0.0858815
Nor-psi-tropine	Alkaloids and derivatives	APOE4_ncopy_1	0.698694	Inverse	0.0284455
Nor-psi-tropine	Alkaloids and derivatives	APOE4_ncopy_2	0.82537	Positive	0.0595287
