# Supplementary material for: Interplay of genetic predisposition, plasma metabolome and Mediterranean diet in dementia risk and cognitive function
Source: Nat Med. 2025 Aug 25;31(11):3790–800. doi: 10.1038/s41591-025-03891-5 (PMC12618253; doi:10.1038/s41591-025-03891-5)
Supplement: Supplementary file 12 — Statistical source data. [file 41591_2025_3891_MOESM12_ESM.xlsx]

## Sheet: source_data_extended_data_fig3a
super_class_metabolon	n	fdr_sig
Lipids and lipid-like molecules	46	0
Lipids and lipid-like molecules	46	1
Nucleosides, nucleotides, and analogues	3	0
Organic acids and derivatives	10	0
Organic acids and derivatives	2	1
Organic nitrogen compounds	3	0
Organic oxygen compounds	3	0
Organoheterocyclic compounds	3	0
Organoheterocyclic compounds	1	1

## Sheet: source_data_extended_data_fig3b
super_class_metabolon	n	fdr_sig
Alkaloids and derivatives	3	0
Benzenoids	10	0
Lipids and lipid-like molecules	247	0
Lipids and lipid-like molecules	5	1
Nucleosides, nucleotides, and analogues	9	0
Organic acids and derivatives	59	0
Organic acids and derivatives	2	1
Organic compounds	1	0
Organic nitrogen compounds	6	0
Organic nitrogen compounds	1	1
Organic oxygen compounds	4	0
Organoheterocyclic compounds	30	0
Phenylpropanoids and polyketides	2	0
