# Supplementary material for: Interplay of genetic predisposition, plasma metabolome and Mediterranean diet in dementia risk and cognitive function
Source: Nat Med. 2025 Aug 25;31(11):3790–800. doi: 10.1038/s41591-025-03891-5 (PMC12618253; doi:10.1038/s41591-025-03891-5)
Supplement: Supplementary file 13 — Statistical source data. [file 41591_2025_3891_MOESM13_ESM.xlsx]

## Sheet: Sheet1
hmdb_id	outcome_nhs	metabolite_name	super_class_metabolon	beta_nhs	se_nhs	p_fdr_nhs	outcome_hpfs	beta_hpfs	se_hpfs	p_fdr_hpfs	flag
HMDB0000043	dementia	betaine/Betaine	Organic acids and derivatives	0.108227	0.0946167	0.757786	dementia	-0.186623	0.217492	0.811207	TRUE
HMDB0000610	dementia	C18:2 CE/CE(18:2)	Lipids and lipid-like molecules	0.132699	0.11208	0.757786	dementia	0.195785	0.224551	0.810756	FALSE
HMDB0000904	dementia	citrulline/Citrulline	Organic acids and derivatives	0.0289968	0.0968101	0.960741	dementia	0.227882	0.188182	0.667753	FALSE
HMDB0001390	dementia	hydroxycotinine/trans-3-Hydroxycotinine	Organoheterocyclic compounds	-0.0420606	0.130041	0.960741	dementia	-0.698246	0.4202	0.592647	FALSE
HMDB0005357	dementia	C50:0 TAG/TG(50:0)	Lipids and lipid-like molecules	-0.182674	0.0985427	0.757786	dementia	-0.429808	0.206044	0.592647	FALSE
HMDB0005365	dementia	C52:0 TAG/TG(52:0)	Lipids and lipid-like molecules	-0.184248	0.0969015	0.757786	dementia	-0.347718	0.211709	0.592647	FALSE
HMDB0005367	dementia	C52:1 TAG/TG(52:1)	Lipids and lipid-like molecules	-0.202419	0.0987116	0.757786	dementia	-0.307295	0.205862	0.592647	FALSE
HMDB0005376	dementia	C48:2 TAG/TG(48:2)	Lipids and lipid-like molecules	-0.118858	0.100936	0.757786	dementia	-0.263325	0.215289	0.667753	FALSE
HMDB0005377	dementia	C50:2 TAG/TG(50:2)	Lipids and lipid-like molecules	-0.142301	0.101525	0.757786	dementia	-0.417574	0.210381	0.592647	FALSE
HMDB0005433	dementia	C50:3 TAG/TG(50:3)	Lipids and lipid-like molecules	-0.0345221	0.102976	0.960741	dementia	-0.269744	0.209623	0.641109	FALSE
HMDB0005435	dementia	C50:4 TAG/TG(50:4)	Lipids and lipid-like molecules	0.0441025	0.119788	0.9523	dementia	-0.366262	0.211946	0.592647	TRUE
HMDB0006726	dementia	C20:4 CE/CE(20:4)	Lipids and lipid-like molecules	0.087167	0.0985747	0.838977	dementia	0.101228	0.215697	0.968743	FALSE
HMDB0007098	dementia	C32:0 DAG/DG(32:0)	Lipids and lipid-like molecules	-0.0967454	0.103545	0.809941	dementia	-0.393575	0.209558	0.592647	FALSE
HMDB0007100	dementia	C34:0 DAG/DG(34:0)	Lipids and lipid-like molecules	-0.160977	0.0985959	0.757786	dementia	-0.445752	0.310144	0.592647	FALSE
HMDB0007216	dementia	C36:1 DAG/DG(36:1)	Lipids and lipid-like molecules	-0.153721	0.100606	0.757786	dementia	-0.338443	0.204306	0.592647	FALSE
HMDB0007218	dementia	C36:2 DAG/DG(36:2)	Lipids and lipid-like molecules	-0.096628	0.100974	0.806267	dementia	-0.331051	0.204855	0.592647	FALSE
HMDB0007873	dementia	C32:1 PC/PC(32:1)	Lipids and lipid-like molecules	-0.127091	0.102729	0.757786	dementia	-0.158527	0.208959	0.849775	FALSE
HMDB0007972	dementia	C34:1 PC/PC(34:1)	Lipids and lipid-like molecules	-0.142715	0.102256	0.757786	dementia	-0.201879	0.207689	0.774768	FALSE
HMDB0008038	dementia	C36:1 PC/PC(36:1)	Lipids and lipid-like molecules	-0.165506	0.100413	0.757786	dementia	-0.168459	0.212957	0.831317	FALSE
HMDB0008047	dementia	C38:3 PC/PC(38:3)	Lipids and lipid-like molecules	-0.210983	0.101018	0.757786	dementia	-0.28046	0.206522	0.592647	FALSE
HMDB0008928	dementia	C34:2 PE/PE(34:2)	Lipids and lipid-like molecules	-0.200521	0.100002	0.757786	dementia	-0.179187	0.195381	0.810756	FALSE
HMDB0008994	dementia	C36:2 PE/PE(36:2)	Lipids and lipid-like molecules	-0.210481	0.0993183	0.757786	dementia	-0.171556	0.205522	0.820036	FALSE
HMDB0009012	dementia	C40:6 PE/PE(40:6)	Lipids and lipid-like molecules	-0.154235	0.102436	0.757786	dementia	-0.556172	0.224969	0.592647	FALSE
HMDB0009102	dementia	C38:6 PE/PE(38:6)	Lipids and lipid-like molecules	-0.143942	0.101346	0.757786	dementia	-0.335384	0.211139	0.592647	FALSE
HMDB0010167	dementia	C40:6 PS	Lipids and lipid-like molecules	-0.147082	0.276011	0.913047	dementia	0.183305	0.30213	0.94992	TRUE
HMDB0010169	dementia	C16:0 SM/SM(d18:1/16:0)	Lipids and lipid-like molecules	0.115034	0.0981029	0.757786	dementia	-0.00597976	0.21702	0.988658	TRUE
HMDB0010368	dementia	C18:0 CE/CE(18:0)	Lipids and lipid-like molecules	0.0718447	0.0997941	0.889672	dementia	-0.0337334	0.216226	0.983621	TRUE
HMDB0010411	dementia	C46:0 TAG/TG(46:0)	Lipids and lipid-like molecules	-0.1668	0.0996236	0.757786	dementia	-0.240985	0.214756	0.699982	FALSE
HMDB0010412	dementia	C46:1 TAG/TG(46:1)	Lipids and lipid-like molecules	-0.112316	0.099363	0.757786	dementia	-0.329846	0.215308	0.592647	FALSE
HMDB0010419	dementia	C46:2 TAG/TG(46:2)	Lipids and lipid-like molecules	-0.0696173	0.0994565	0.893815	dementia	-0.355007	0.212891	0.592647	FALSE
HMDB0011705	dementia	C49:1 TAG	Lipids and lipid-like molecules	-0.1713	0.124392	0.757786	dementia	0.0484175	0.377068	0.983621	TRUE
HMDB0031106	dementia	C51:0 TAG/TG(51:0)	Lipids and lipid-like molecules	-0.152409	0.0996056	0.757786	dementia	-0.60349	0.320079	0.592647	FALSE
HMDB0042076	dementia	C47:2 TAG/TG(47:2)	Lipids and lipid-like molecules	-0.109898	0.100864	0.771035	dementia	-0.387032	0.337284	0.699982	FALSE
HMDB0042093	dementia	C45:0 TAG	Lipids and lipid-like molecules	-0.243209	0.119125	0.757786	dementia	-0.242252	0.379057	0.927485	FALSE
HMDB0042098	dementia	C43:1 TAG/TG(43:1)	Lipids and lipid-like molecules	-0.113244	0.0985178	0.757786	dementia	-0.720733	0.349183	0.592647	FALSE
HMDB0042099	dementia	C45:1 TAG/TG(45:1)	Lipids and lipid-like molecules	-0.125568	0.0989968	0.757786	dementia	-0.531678	0.332561	0.592647	FALSE
HMDB0042100	dementia	C47:1 TAG/TG(47:1)	Lipids and lipid-like molecules	-0.109642	0.0977206	0.757786	dementia	-0.188679	0.325059	0.965273	FALSE
HMDB0042104	dementia	C51:1 TAG/TG(51:1)	Lipids and lipid-like molecules	-0.168231	0.101363	0.757786	dementia	-0.427018	0.315217	0.592647	FALSE
