# Supplementary material for: Interplay of genetic predisposition, plasma metabolome and Mediterranean diet in dementia risk and cognitive function
Source: Nat Med. 2025 Aug 25;31(11):3790–800. doi: 10.1038/s41591-025-03891-5 (PMC12618253; doi:10.1038/s41591-025-03891-5)
Supplement: Supplementary file 14 — Statistical source data. [file 41591_2025_3891_MOESM14_ESM.xlsx]

## Sheet: source_data_extended_data_fig5a
anno_outcome	gene	anno_group	beta	lower	upper
Global cognition	APOE4	Noncarrier	0.0159101	0.00357905	0.0282412
Global cognition	APOE4	Heterozygote	-0.0118644	-0.039061	0.0153323
Global cognition	APOE4	Homozygote	0.0363211	-0.120416	0.193058
Verbal memory	APOE4	Noncarrier	0.013804	0.000360499	0.0272474
Verbal memory	APOE4	Heterozygote	-0.0124116	-0.0423978	0.0175746
Verbal memory	APOE4	Homozygote	0.0249195	-0.150393	0.200231
TICS score	APOE4	Noncarrier	0.0196419	0.000756296	0.0385275
TICS score	APOE4	Heterozygote	-0.0164876	-0.058225	0.0252497
TICS score	APOE4	Homozygote	0.0224819	-0.153782	0.198746

## Sheet: source_data_extended_data_fig5b
strata	anno_group	hr	lower	upper
PGS0003340	Tertile 1	0.943349	0.892649	0.996928
PGS0003341	Tertile 2	0.991807	0.945739	1.04012
PGS0003342	Tertile 3	0.919844	0.887565	0.953298
PGS0022800	Tertile 1	0.952893	0.904556	1.00381
PGS0022801	Tertile 2	0.941417	0.897736	0.987224
PGS0022802	Tertile 3	0.953899	0.914376	0.995131

## Sheet: source_data_extended_fig5c_1
anno_outcome	gene	anno_group	beta	lower	upper
Global cognition	PGS002280	Tertile 1	0.00969766	-0.00931334	0.0287086
Global cognition	PGS002280	Tertile 2	0.000138198	-0.0191675	0.0194439
Global cognition	PGS002280	Tertile 3	0.0130148	-0.00789285	0.0339224
Verbal memory	PGS002280	Tertile 1	0.00916143	-0.0116663	0.0299892
Verbal memory	PGS002280	Tertile 2	-0.00720026	-0.0283975	0.013997
Verbal memory	PGS002280	Tertile 3	0.0150144	-0.00780863	0.0378374
TICS score	PGS002280	Tertile 1	-0.00701012	-0.0351876	0.0211674
TICS score	PGS002280	Tertile 2	0.00529549	-0.0247308	0.0353217
TICS score	PGS002280	Tertile 3	0.033497	0.00181604	0.0651779

## Sheet: source_data_extended_fig5c_2
anno_outcome	gene	anno_group	beta	lower	upper
Global cognition	PGS000334	Tertile 1	0.0312869	0.0126148	0.0499589
Global cognition	PGS000334	Tertile 2	-2.92501e-05	-0.0183788	0.0183203
Global cognition	PGS000334	Tertile 3	-0.0046962	-0.0264492	0.0170568
Verbal memory	PGS000334	Tertile 1	0.030147	0.00975409	0.0505399
Verbal memory	PGS000334	Tertile 2	-0.00352899	-0.0232307	0.0161727
Verbal memory	PGS000334	Tertile 3	-0.00515194	-0.0292971	0.0189932
TICS score	PGS000334	Tertile 1	0.030758	0.00242317	0.0590928
TICS score	PGS000334	Tertile 2	0.0113896	-0.0176408	0.04042
TICS score	PGS000334	Tertile 3	-0.00651211	-0.0389512	0.025927
