# Supplementary material for: Interplay of genetic predisposition, plasma metabolome and Mediterranean diet in dementia risk and cognitive function
Source: Nat Med. 2025 Aug 25;31(11):3790–800. doi: 10.1038/s41591-025-03891-5 (PMC12618253; doi:10.1038/s41591-025-03891-5)
Supplement: Supplementary file 15 — Statistical source data. [file 41591_2025_3891_MOESM15_ESM.xlsx]

## Sheet: source_data_extended_data_fig6a
AMEDCON	Estimate	Lower	Upper
0	1	1	1
0	1	1	1
0.018	0.999	0.998	1
0.036	0.998	0.996	1
0.054	0.997	0.994	1
0.072	0.996	0.993	1
0.09	0.995	0.991	1
0.108	0.994	0.989	0.999
0.126	0.993	0.987	0.999
0.144	0.992	0.985	0.999
0.162	0.991	0.984	0.999
0.18	0.99	0.982	0.999
0.198	0.989	0.98	0.999
0.216	0.988	0.978	0.999
0.234	0.987	0.976	0.999
0.252	0.986	0.974	0.999
0.27	0.985	0.973	0.999
0.288	0.985	0.971	0.998
0.306	0.984	0.969	0.998
0.324	0.983	0.967	0.998
0.342	0.982	0.965	0.998
0.36	0.981	0.964	0.998
0.378	0.98	0.962	0.998
0.396	0.979	0.96	0.998
0.414	0.978	0.958	0.998
0.432	0.977	0.957	0.998
0.45	0.976	0.955	0.998
0.468	0.975	0.953	0.997
0.486	0.974	0.951	0.997
0.504	0.973	0.95	0.997
0.522	0.972	0.948	0.997
0.54	0.971	0.946	0.997
0.558	0.97	0.944	0.997
0.576	0.969	0.943	0.997
0.594	0.968	0.941	0.997
0.612	0.967	0.939	0.997
0.63	0.966	0.937	0.997
0.648	0.966	0.936	0.996
0.666	0.965	0.934	0.996
0.684	0.964	0.932	0.996
0.702	0.963	0.93	0.996
0.72	0.962	0.929	0.996
0.738	0.961	0.927	0.996
0.756	0.96	0.925	0.996
0.774	0.959	0.924	0.996
0.792	0.958	0.922	0.996
0.81	0.957	0.92	0.996
0.828	0.956	0.918	0.995
0.846	0.955	0.917	0.995
0.864	0.954	0.915	0.995
0.882	0.953	0.913	0.995
0.9	0.952	0.912	0.995
0.918	0.952	0.91	0.995
0.936	0.951	0.908	0.995
0.954	0.95	0.907	0.995
0.972	0.949	0.905	0.995
0.99	0.948	0.903	0.995
1.008	0.947	0.902	0.994
1.026	0.946	0.9	0.994
1.044	0.945	0.898	0.994
1.062	0.944	0.897	0.994
1.08	0.943	0.895	0.994
1.098	0.942	0.893	0.994
1.116	0.941	0.892	0.994
1.134	0.94	0.89	0.994
1.152	0.94	0.888	0.994
1.17	0.939	0.887	0.994
1.188	0.938	0.885	0.993
1.206	0.937	0.884	0.993
1.224	0.936	0.882	0.993
1.242	0.935	0.88	0.993
1.26	0.934	0.879	0.993
1.278	0.933	0.877	0.993
1.296	0.932	0.875	0.993
1.314	0.931	0.874	0.993
1.332	0.93	0.872	0.993
1.35	0.93	0.871	0.993
1.368	0.929	0.869	0.992
1.386	0.928	0.867	0.992
1.404	0.927	0.866	0.992
1.422	0.926	0.864	0.992
1.44	0.925	0.863	0.992
1.458	0.924	0.861	0.992
1.476	0.923	0.859	0.992
1.494	0.922	0.858	0.992
1.512	0.921	0.856	0.992
1.53	0.921	0.855	0.991
1.548	0.92	0.853	0.991
1.566	0.919	0.852	0.991
1.584	0.918	0.85	0.991
1.602	0.917	0.849	0.991
1.62	0.916	0.847	0.991
1.638	0.915	0.846	0.991
1.656	0.914	0.844	0.991
1.674	0.913	0.842	0.99
1.692	0.913	0.841	0.99
1.71	0.912	0.839	0.99
1.728	0.911	0.838	0.99
1.746	0.91	0.836	0.99
1.764	0.909	0.835	0.99
1.782	0.908	0.833	0.99
1.8	0.907	0.832	0.989
1.818	0.906	0.83	0.989
1.836	0.906	0.829	0.989
1.854	0.905	0.827	0.989
1.872	0.904	0.826	0.989
1.89	0.903	0.824	0.989
1.908	0.902	0.823	0.989
1.926	0.901	0.822	0.988
1.944	0.9	0.82	0.988
1.962	0.899	0.819	0.988
1.98	0.899	0.817	0.988
1.998	0.898	0.816	0.988
2.016	0.897	0.814	0.988
2.034	0.896	0.813	0.987
2.052	0.895	0.811	0.987
2.07	0.894	0.81	0.987
2.088	0.893	0.809	0.987
2.106	0.892	0.807	0.987
2.124	0.892	0.806	0.987
2.142	0.891	0.804	0.986
2.16	0.89	0.803	0.986
2.178	0.889	0.802	0.986
2.196	0.888	0.8	0.986
2.214	0.887	0.799	0.986
2.232	0.886	0.797	0.985
2.25	0.886	0.796	0.985
2.268	0.885	0.795	0.985
2.286	0.884	0.793	0.985
2.304	0.883	0.792	0.985
2.322	0.882	0.791	0.984
2.34	0.881	0.789	0.984
2.358	0.881	0.788	0.984
2.376	0.88	0.787	0.984
2.394	0.879	0.785	0.983
2.412	0.878	0.784	0.983
2.43	0.877	0.783	0.983
2.448	0.876	0.781	0.983
2.466	0.875	0.78	0.983
2.484	0.875	0.779	0.982
2.502	0.874	0.777	0.982
2.52	0.873	0.776	0.982
2.538	0.872	0.775	0.982
2.556	0.871	0.774	0.981
2.574	0.87	0.772	0.981
2.592	0.87	0.771	0.981
2.61	0.869	0.77	0.98
2.628	0.868	0.769	0.98
2.646	0.867	0.767	0.98
2.664	0.866	0.766	0.98
2.682	0.866	0.765	0.979
2.7	0.865	0.764	0.979
2.718	0.864	0.762	0.979
2.736	0.863	0.761	0.979
2.754	0.862	0.76	0.978
2.772	0.861	0.759	0.978
2.79	0.861	0.758	0.978
2.808	0.86	0.756	0.977
2.826	0.859	0.755	0.977
2.844	0.858	0.754	0.977
2.862	0.857	0.753	0.976
2.88	0.857	0.752	0.976
2.898	0.856	0.751	0.976
2.916	0.855	0.749	0.975
2.934	0.854	0.748	0.975
2.952	0.853	0.747	0.975
2.97	0.852	0.746	0.974
2.988	0.852	0.745	0.974
3.006	0.851	0.744	0.974
3.024	0.85	0.743	0.973
3.042	0.849	0.741	0.973
3.06	0.848	0.74	0.972
3.078	0.848	0.739	0.972
3.096	0.847	0.738	0.972
3.114	0.846	0.737	0.971
3.132	0.845	0.736	0.971
3.15	0.844	0.735	0.971
3.168	0.844	0.734	0.97
3.186	0.843	0.733	0.97
3.204	0.842	0.732	0.969
3.222	0.841	0.731	0.969
3.24	0.841	0.73	0.968
3.258	0.84	0.728	0.968
3.276	0.839	0.727	0.968
3.294	0.838	0.726	0.967
3.312	0.837	0.725	0.967
3.33	0.837	0.724	0.966
3.348	0.836	0.723	0.966
3.366	0.835	0.722	0.965
3.384	0.834	0.721	0.965
3.402	0.834	0.72	0.964
3.42	0.833	0.719	0.964
3.438	0.832	0.718	0.963
3.456	0.831	0.717	0.963
3.474	0.83	0.716	0.963
3.492	0.83	0.716	0.962
3.51	0.829	0.715	0.962
3.528	0.828	0.714	0.961
3.546	0.827	0.713	0.96
3.564	0.827	0.712	0.96
3.582	0.826	0.711	0.959
3.6	0.825	0.71	0.959
3.618	0.824	0.709	0.958
3.636	0.824	0.708	0.958
3.654	0.823	0.707	0.957
3.672	0.822	0.706	0.957
3.69	0.821	0.705	0.956
3.708	0.821	0.705	0.956
3.726	0.82	0.704	0.955
3.744	0.819	0.703	0.955
3.762	0.818	0.702	0.954
3.78	0.818	0.701	0.953
3.798	0.817	0.7	0.953
3.816	0.816	0.699	0.952
3.834	0.815	0.699	0.952
3.852	0.815	0.698	0.951
3.87	0.814	0.697	0.95
3.888	0.813	0.696	0.95
3.906	0.812	0.695	0.949
3.924	0.812	0.694	0.949
3.942	0.811	0.694	0.948
3.96	0.81	0.693	0.947
3.978	0.809	0.692	0.947
3.996	0.809	0.691	0.946
4.014	0.808	0.691	0.945
4.032	0.807	0.69	0.945
4.05	0.806	0.689	0.944
4.068	0.806	0.688	0.943
4.086	0.805	0.687	0.943
4.104	0.804	0.687	0.942
4.122	0.804	0.686	0.941
4.14	0.803	0.685	0.941
4.158	0.802	0.685	0.94
4.176	0.801	0.684	0.939
4.194	0.801	0.683	0.938
4.212	0.8	0.682	0.938
4.23	0.799	0.682	0.937
4.248	0.799	0.681	0.936
4.266	0.798	0.68	0.936
4.284	0.797	0.68	0.935
4.302	0.796	0.679	0.934
4.32	0.796	0.678	0.933
4.338	0.795	0.678	0.933
4.356	0.794	0.677	0.932
4.374	0.794	0.676	0.931
4.392	0.793	0.676	0.93
4.41	0.792	0.675	0.93
4.428	0.791	0.674	0.929
4.446	0.791	0.674	0.928
4.464	0.79	0.673	0.927
4.482	0.789	0.673	0.926
4.5	0.789	0.672	0.926
4.518	0.788	0.671	0.925
4.536	0.787	0.671	0.924
4.554	0.787	0.67	0.923
4.572	0.786	0.669	0.923
4.59	0.785	0.669	0.922
4.608	0.785	0.668	0.921
4.626	0.784	0.668	0.92
4.644	0.783	0.667	0.919
4.662	0.782	0.667	0.918
4.68	0.782	0.666	0.918
4.698	0.781	0.665	0.917
4.716	0.78	0.665	0.916
4.734	0.78	0.664	0.915
4.752	0.779	0.664	0.914
4.77	0.778	0.663	0.914
4.788	0.778	0.663	0.913
4.806	0.777	0.662	0.912
4.824	0.776	0.662	0.911
4.842	0.776	0.661	0.91
4.86	0.775	0.66	0.909
4.878	0.774	0.66	0.908
4.896	0.774	0.659	0.908
4.914	0.773	0.659	0.907
4.932	0.772	0.658	0.906
4.95	0.772	0.658	0.905
4.968	0.771	0.657	0.904
4.986	0.77	0.657	0.903
5.004	0.77	0.656	0.903
5.022	0.769	0.656	0.902
5.04	0.768	0.655	0.901
5.058	0.768	0.655	0.9
5.076	0.767	0.654	0.899
5.094	0.766	0.654	0.898
5.112	0.766	0.653	0.897
5.13	0.765	0.653	0.896
5.148	0.764	0.652	0.896
5.166	0.764	0.652	0.895
5.184	0.763	0.651	0.894
5.202	0.762	0.651	0.893
5.22	0.762	0.65	0.892
5.238	0.761	0.65	0.891
5.256	0.76	0.649	0.89
5.274	0.76	0.649	0.889
5.292	0.759	0.648	0.889
5.31	0.758	0.648	0.888
5.328	0.758	0.647	0.887
5.346	0.757	0.647	0.886
5.364	0.756	0.647	0.885
5.382	0.756	0.646	0.884
5.4	0.755	0.646	0.883
5.418	0.755	0.645	0.882
5.436	0.754	0.645	0.882
5.454	0.753	0.644	0.881
5.472	0.753	0.644	0.88
5.49	0.752	0.643	0.879
5.508	0.751	0.643	0.878
5.526	0.751	0.642	0.877
5.544	0.75	0.642	0.876
5.562	0.749	0.642	0.875
5.58	0.749	0.641	0.874
5.598	0.748	0.641	0.874
5.616	0.747	0.64	0.873
5.634	0.747	0.64	0.872
5.652	0.746	0.639	0.871
5.67	0.746	0.639	0.87
5.688	0.745	0.638	0.869
5.706	0.744	0.638	0.868
5.724	0.744	0.638	0.867
5.742	0.743	0.637	0.867
5.76	0.742	0.637	0.866
5.778	0.742	0.636	0.865
5.796	0.741	0.636	0.864
5.814	0.741	0.635	0.863
5.832	0.74	0.635	0.862
5.85	0.739	0.634	0.861
5.868	0.739	0.634	0.861
5.886	0.738	0.634	0.86
5.904	0.737	0.633	0.859
5.922	0.737	0.633	0.858
5.94	0.736	0.632	0.857
5.958	0.736	0.632	0.856
5.976	0.735	0.631	0.855
5.994	0.734	0.631	0.855
6.012	0.734	0.631	0.854
6.03	0.733	0.63	0.853
6.048	0.732	0.63	0.852
6.066	0.732	0.629	0.851
6.084	0.731	0.629	0.85
6.102	0.731	0.628	0.849
6.12	0.73	0.628	0.849
6.138	0.729	0.628	0.848
6.156	0.729	0.627	0.847
6.174	0.728	0.627	0.846
6.192	0.728	0.626	0.845
6.21	0.727	0.626	0.845
6.228	0.726	0.625	0.844
6.246	0.726	0.625	0.843
6.264	0.725	0.624	0.842
6.282	0.724	0.624	0.841
6.3	0.724	0.624	0.84
6.318	0.723	0.623	0.84
6.336	0.723	0.623	0.839
6.354	0.722	0.622	0.838
6.372	0.721	0.622	0.837
6.39	0.721	0.621	0.836
6.408	0.72	0.621	0.836
6.426	0.72	0.62	0.835
6.444	0.719	0.62	0.834
6.462	0.718	0.619	0.833
6.48	0.718	0.619	0.832
6.498	0.717	0.619	0.832
6.516	0.717	0.618	0.831
6.534	0.716	0.618	0.83
6.552	0.715	0.617	0.829
6.57	0.715	0.617	0.829
6.588	0.714	0.616	0.828
6.606	0.714	0.616	0.827
6.624	0.713	0.615	0.826
6.642	0.712	0.615	0.826
6.66	0.712	0.614	0.825
6.678	0.711	0.614	0.824
6.696	0.711	0.613	0.823
6.714	0.71	0.613	0.823
6.732	0.709	0.612	0.822
6.75	0.709	0.612	0.821
6.768	0.708	0.611	0.82
6.786	0.708	0.611	0.82
6.804	0.707	0.61	0.819
6.822	0.707	0.61	0.818
6.84	0.706	0.61	0.818
6.858	0.705	0.609	0.817
6.876	0.705	0.609	0.816
6.894	0.704	0.608	0.816
6.912	0.704	0.608	0.815
6.93	0.703	0.607	0.814
6.948	0.702	0.607	0.813
6.966	0.702	0.606	0.813
6.984	0.701	0.606	0.812
7.002	0.701	0.605	0.811
7.02	0.7	0.605	0.811
7.038	0.699	0.604	0.81
7.056	0.699	0.603	0.809
7.074	0.698	0.603	0.809
7.092	0.698	0.602	0.808
7.11	0.697	0.602	0.807
7.128	0.697	0.601	0.807
7.146	0.696	0.601	0.806
7.164	0.695	0.6	0.805
7.182	0.695	0.6	0.805
7.2	0.694	0.599	0.804
7.218	0.694	0.599	0.804
7.236	0.693	0.598	0.803
7.254	0.693	0.598	0.802
7.272	0.692	0.597	0.802
7.29	0.691	0.597	0.801
7.308	0.691	0.596	0.8
7.326	0.69	0.596	0.8
7.344	0.69	0.595	0.799
7.362	0.689	0.594	0.799
7.38	0.688	0.594	0.798
7.398	0.688	0.593	0.797
7.416	0.687	0.593	0.797
7.434	0.687	0.592	0.796
7.452	0.686	0.592	0.796
7.47	0.686	0.591	0.795
7.488	0.685	0.591	0.795
7.506	0.684	0.59	0.794
7.524	0.684	0.589	0.793
7.542	0.683	0.589	0.793
7.56	0.683	0.588	0.792
7.578	0.682	0.588	0.792
7.596	0.682	0.587	0.791
7.614	0.681	0.587	0.791
7.632	0.68	0.586	0.79
7.65	0.68	0.585	0.79
7.668	0.679	0.585	0.789
7.686	0.679	0.584	0.788
7.704	0.678	0.584	0.788
7.722	0.678	0.583	0.787
7.74	0.677	0.583	0.787
7.758	0.676	0.582	0.786
7.776	0.676	0.581	0.786
7.794	0.675	0.581	0.785
7.812	0.675	0.58	0.785
7.83	0.674	0.58	0.784
7.848	0.674	0.579	0.784
7.866	0.673	0.578	0.783
7.884	0.673	0.578	0.783
7.902	0.672	0.577	0.782
7.92	0.671	0.577	0.782
7.938	0.671	0.576	0.781
7.956	0.67	0.575	0.781
7.974	0.67	0.575	0.78
7.992	0.669	0.574	0.78
8.01	0.669	0.574	0.779
8.028	0.668	0.573	0.779
8.046	0.668	0.572	0.778
8.064	0.667	0.572	0.778
8.082	0.666	0.571	0.777
8.1	0.666	0.571	0.777
8.118	0.665	0.57	0.777
8.136	0.665	0.569	0.776
8.154	0.664	0.569	0.776
8.172	0.664	0.568	0.775
8.19	0.663	0.568	0.775
8.208	0.663	0.567	0.774
8.226	0.662	0.566	0.774
8.244	0.661	0.566	0.773
8.262	0.661	0.565	0.773
8.28	0.66	0.564	0.773
8.298	0.66	0.564	0.772
8.316	0.659	0.563	0.772
8.334	0.659	0.563	0.771
8.352	0.658	0.562	0.771
8.37	0.658	0.561	0.77
8.388	0.657	0.561	0.77
8.406	0.656	0.56	0.77
8.424	0.656	0.559	0.769
8.442	0.655	0.559	0.769
8.46	0.655	0.558	0.768
8.478	0.654	0.557	0.768
8.496	0.654	0.557	0.767
8.514	0.653	0.556	0.767
8.532	0.653	0.556	0.767
8.55	0.652	0.555	0.766
8.568	0.652	0.554	0.766
8.586	0.651	0.554	0.766
8.604	0.65	0.553	0.765
8.622	0.65	0.552	0.765
8.64	0.649	0.552	0.764
8.658	0.649	0.551	0.764
8.676	0.648	0.55	0.764
8.694	0.648	0.55	0.763
8.712	0.647	0.549	0.763
8.73	0.647	0.548	0.762
8.748	0.646	0.548	0.762
8.766	0.646	0.547	0.762
8.784	0.645	0.546	0.761
8.802	0.645	0.546	0.761
8.82	0.644	0.545	0.761
8.838	0.643	0.545	0.76
8.856	0.643	0.544	0.76
8.874	0.642	0.543	0.76
8.892	0.642	0.543	0.759
8.91	0.641	0.542	0.759
8.928	0.641	0.541	0.759
8.946	0.64	0.541	0.758
8.964	0.64	0.54	0.758
8.982	0.639	0.539	0.758
9	0.639	0.539	0.757

## Sheet: source_data_extended_data_fig6b
variable	ProbChiSq	modelno	RR	beta	see	strata	cohorts	hr	lower	upper	anno_group
amedcon	0.016	1	0.94 (0.90, 0.99)	-0.060056	0.024932	apoe_3cat0	hpfs	0.941712	0.8968	0.988873	Noncarrier
amedcon	0.9503	1	1.00 (0.94, 1.06)	-0.002039	0.032722	apoe_3cat1	hpfs	0.997963	0.935968	1.06406	Heterozygote
amedcon	0.0676	1	0.69 (0.46, 1.03)	-0.373064	0.204121	apoe_3cat2	hpfs	0.688621	0.461561	1.02738	Homozygote

## Sheet: source_data_extended_data_fig6c
TPR	FPR
1	1
1	0.993711
1	0.987421
1	0.981132
1	0.968553
1	0.962264
1	0.955975
1	0.949686
1	0.943396
0.992908	0.943396
0.992908	0.937107
0.985816	0.937107
0.985816	0.930818
0.985816	0.924528
0.985816	0.918239
0.978723	0.918239
0.964539	0.91195
0.957447	0.91195
0.957447	0.899371
0.950355	0.899371
0.950355	0.880503
0.950355	0.874214
0.93617	0.867925
0.929078	0.867925
0.929078	0.861635
0.929078	0.849057
0.921986	0.842767
0.921986	0.836478
0.921986	0.830189
0.921986	0.823899
0.921986	0.811321
0.921986	0.798742
0.921986	0.786164
0.921986	0.773585
0.921986	0.767296
0.921986	0.754717
0.921986	0.748428
0.914894	0.748428
0.907801	0.748428
0.907801	0.742138
0.907801	0.735849
0.907801	0.72956
0.907801	0.72327
0.893617	0.72327
0.893617	0.716981
0.893617	0.710692
0.886525	0.704403
0.886525	0.698113
0.886525	0.685535
0.886525	0.679245
0.886525	0.672956
0.879433	0.660377
0.865248	0.660377
0.865248	0.654088
0.858156	0.654088
0.858156	0.647799
0.858156	0.641509
0.858156	0.628931
0.858156	0.622642
0.858156	0.616352
0.858156	0.610063
0.858156	0.597484
0.858156	0.591195
0.851064	0.584906
0.843972	0.578616
0.836879	0.566038
0.829787	0.559748
0.829787	0.553459
0.829787	0.54717
0.822695	0.540881
0.801418	0.540881
0.787234	0.534591
0.787234	0.528302
0.780142	0.522013
0.780142	0.515723
0.77305	0.509434
0.77305	0.503145
0.765957	0.490566
0.765957	0.484277
0.730496	0.477987
0.723404	0.477987
0.723404	0.471698
0.716312	0.465409
0.702128	0.459119
0.695035	0.45283
0.680851	0.45283
0.680851	0.440252
0.680851	0.427673
0.680851	0.421384
0.673759	0.415094
0.64539	0.415094
0.638298	0.396226
0.638298	0.383648
0.624113	0.383648
0.624113	0.371069
0.624113	0.358491
0.624113	0.345912
0.617021	0.345912
0.617021	0.320755
0.617021	0.314465
0.609929	0.314465
0.609929	0.308176
0.609929	0.289308
0.609929	0.27044
0.602837	0.264151
0.595745	0.257862
0.595745	0.251572
0.595745	0.238994
0.595745	0.226415
0.595745	0.213836
0.58156	0.207547
0.58156	0.201258
0.574468	0.201258
0.574468	0.194969
0.539007	0.176101
0.531915	0.169811
0.524823	0.163522
0.510638	0.163522
0.510638	0.157233
0.503546	0.144654
0.496454	0.144654
0.489362	0.138365
0.475177	0.138365
0.460993	0.138365
0.460993	0.132075
0.453901	0.119497
0.439716	0.113208
0.432624	0.113208
0.425532	0.106918
0.404255	0.100629
0.390071	0.100629
0.382979	0.0943396
0.382979	0.0880503
0.375887	0.0754717
0.368794	0.0754717
0.361702	0.0754717
0.347518	0.0628931
0.333333	0.0628931
0.312057	0.0628931
0.304965	0.0628931
0.29078	0.0628931
0.283688	0.0566038
0.276596	0.0566038
0.276596	0.0503145
0.269504	0.0503145
0.269504	0.0440252
0.255319	0.0440252
0.241135	0.0440252
0.22695	0.0377358
0.22695	0.0314465
0.212766	0.0314465
0.205674	0.0314465
0.198582	0.0314465
0.184397	0.0314465
0.184397	0.0251572
0.170213	0.0251572
0.163121	0.0251572
0.156028	0.0251572
0.156028	0.0188679
0.141844	0.0188679
0.141844	0.0125786
0.141844	0.00628931
0.134752	0.00628931
0.12766	0.00628931
0.120567	0.00628931
0.113475	0.00628931
0.106383	0.00628931
0.0992908	0.00628931
0.0921986	0.00628931
0.0851064	0.00628931
0.0780142	0.00628931
0.0638298	0.00628931
0.0638298	0
0.0567376	0
0.0496454	0
0.0425532	0
0.035461	0
0.0212766	0
0.0141844	0
0.0070922	0
0	0

## Sheet: source_data_extended_data_fig6d
hmdb_id	anno_subgroup	anno_metabolite_name	super_class_metabolon	diet_beta_nhs	diet_beta_hpfs
HMDB0000289	All	Uric acid	Organoheterocyclic compounds	0.0156805	-0.00456738
HMDB0000289	APOE4 Carrier	Uric acid	Organoheterocyclic compounds	0.0302021	0.000480228
HMDB0000289	APOE4 Noncarrier	Uric acid	Organoheterocyclic compounds	0.0101289	-0.00340074
HMDB0000300	All	Uracil	Organoheterocyclic compounds	0.0396679	0.0623247
HMDB0000300	APOE4 Carrier	Uracil	Organoheterocyclic compounds	0.0313077	0.130342
HMDB0000300	APOE4 Noncarrier	Uracil	Organoheterocyclic compounds	0.0425433	0.050833
HMDB0001431	All	Pyridoxamine	Organoheterocyclic compounds	-0.0256682	0.0146747
HMDB0001431	APOE4 Carrier	Pyridoxamine	Organoheterocyclic compounds	-0.0131311	0.0317598
HMDB0001431	APOE4 Noncarrier	Pyridoxamine	Organoheterocyclic compounds	-0.033873	-0.0102214
HMDB0015052	All	Metronidazole	Organoheterocyclic compounds	0.0275389	0.0517985
HMDB0015052	APOE4 Carrier	Metronidazole	Organoheterocyclic compounds	0.044315	0.164758
HMDB0015052	APOE4 Noncarrier	Metronidazole	Organoheterocyclic compounds	0.0226363	0.0235201
HMDB0002271	All	Imidazole propionate	Organoheterocyclic compounds	-0.0169034	-0.0568844
HMDB0002271	APOE4 Carrier	Imidazole propionate	Organoheterocyclic compounds	0.0110951	-0.113297
HMDB0002271	APOE4 Noncarrier	Imidazole propionate	Organoheterocyclic compounds	-0.0262527	-0.0341346
HMDB0001390	All	Hydroxycotinine	Organoheterocyclic compounds	-0.0129104	-0.00696348
HMDB0001390	APOE4 Carrier	Hydroxycotinine	Organoheterocyclic compounds	-0.0159919	-0.00911776
HMDB0001390	APOE4 Noncarrier	Hydroxycotinine	Organoheterocyclic compounds	-0.0126094	0.00158303
HMDB0015168	All	Cerulenin	Organoheterocyclic compounds	0.0208833	-0.00834615
HMDB0015168	APOE4 Carrier	Cerulenin	Organoheterocyclic compounds	0.00170083	-0.0220904
HMDB0015168	APOE4 Noncarrier	Cerulenin	Organoheterocyclic compounds	0.0278667	0.00333334
HMDB0001847	All	Caffeine	Organoheterocyclic compounds	-0.00786962	-0.0229054
HMDB0001847	APOE4 Carrier	Caffeine	Organoheterocyclic compounds	0.0219823	-0.0144687
HMDB0001847	APOE4 Noncarrier	Caffeine	Organoheterocyclic compounds	-0.0183909	-0.0231976
HMDB0001008	All	Biliverdin	Organoheterocyclic compounds	0.0247205	0.0113927
HMDB0001008	APOE4 Carrier	Biliverdin	Organoheterocyclic compounds	0.0171548	-0.00699304
HMDB0001008	APOE4 Noncarrier	Biliverdin	Organoheterocyclic compounds	0.0275225	0.019353
HMDB0000054	All	Bilirubin	Organoheterocyclic compounds	0.0220968	0.00787549
HMDB0000054	APOE4 Carrier	Bilirubin	Organoheterocyclic compounds	0.0323763	0.0239025
HMDB0000054	APOE4 Noncarrier	Bilirubin	Organoheterocyclic compounds	0.0178019	-0.00327855
HMDB0000897	All	7-methylguanine	Organoheterocyclic compounds	-0.0471914	-0.0337972
HMDB0000897	APOE4 Carrier	7-methylguanine	Organoheterocyclic compounds	-0.0349334	0.0151102
HMDB0000897	APOE4 Noncarrier	7-methylguanine	Organoheterocyclic compounds	-0.0507979	-0.0455627
HMDB0000544	All	5-hydroxymethyl-4-methyluracil	Organoheterocyclic compounds	-0.00230405	-0.00624044
HMDB0000544	APOE4 Carrier	5-hydroxymethyl-4-methyluracil	Organoheterocyclic compounds	0.0298971	-0.0111958
HMDB0000544	APOE4 Noncarrier	5-hydroxymethyl-4-methyluracil	Organoheterocyclic compounds	-0.0122759	-0.0044592
HMDB0000017	All	4-pyridoxate	Organoheterocyclic compounds	0.068801	0.0144433
HMDB0000017	APOE4 Carrier	4-pyridoxate	Organoheterocyclic compounds	0.0836698	0.0891265
HMDB0000017	APOE4 Noncarrier	4-pyridoxate	Organoheterocyclic compounds	0.0629602	-0.00478165
HMDB0001886	All	3-methylxanthine	Organoheterocyclic compounds	-0.0612527	-0.0790684
HMDB0001886	APOE4 Carrier	3-methylxanthine	Organoheterocyclic compounds	-0.0146036	-0.0250709
HMDB0001886	APOE4 Noncarrier	3-methylxanthine	Organoheterocyclic compounds	-0.077385	-0.0910792
HMDB0000699	All	1-methylnicotinamide	Organoheterocyclic compounds	0.0375916	0.0461031
HMDB0000699	APOE4 Carrier	1-methylnicotinamide	Organoheterocyclic compounds	0.0172324	0.0538188
HMDB0000699	APOE4 Noncarrier	1-methylnicotinamide	Organoheterocyclic compounds	0.0433733	0.0452798
HMDB0003282	All	1-methylguanine	Organoheterocyclic compounds	-0.0444605	-0.01224
HMDB0003282	APOE4 Carrier	1-methylguanine	Organoheterocyclic compounds	-0.0571946	-0.00893402
HMDB0003282	APOE4 Noncarrier	1-methylguanine	Organoheterocyclic compounds	-0.0391406	-0.0145964
HMDB0011103	All	1,7-dimethyluric acid	Organoheterocyclic compounds	-0.0324211	-0.0600998
HMDB0011103	APOE4 Carrier	1,7-dimethyluric acid	Organoheterocyclic compounds	0.0107549	-0.0412063
HMDB0011103	APOE4 Noncarrier	1,7-dimethyluric acid	Organoheterocyclic compounds	-0.0479993	-0.0633017
HMDB0059824	All	4-hydroxy-3-methylacetophenone	Organic oxygen compounds	0.0107601	-0.0204834
HMDB0059824	APOE4 Carrier	4-hydroxy-3-methylacetophenone	Organic oxygen compounds	0.0150813	-0.0132118
HMDB0059824	APOE4 Noncarrier	4-hydroxy-3-methylacetophenone	Organic oxygen compounds	0.00994221	-0.0226565
HMDB0000925	All	Trimethylamine-N-oxide	Organic nitrogen compounds	0.0106789	0.00804792
HMDB0000925	APOE4 Carrier	Trimethylamine-N-oxide	Organic nitrogen compounds	-0.0203099	0.0355562
HMDB0000925	APOE4 Noncarrier	Trimethylamine-N-oxide	Organic nitrogen compounds	0.0225975	-0.00270128
HMDB0001414	All	Putrescine	Organic nitrogen compounds	0.0140091	0.0163026
HMDB0001414	APOE4 Carrier	Putrescine	Organic nitrogen compounds	-0.00281883	0.0177605
HMDB0001414	APOE4 Noncarrier	Putrescine	Organic nitrogen compounds	0.021572	0.0184604
HMDB0001565	All	Phosphocholine	Organic nitrogen compounds	-0.0126691	-0.0345889
HMDB0001565	APOE4 Carrier	Phosphocholine	Organic nitrogen compounds	0.00070215	-0.0425218
HMDB0001565	APOE4 Noncarrier	Phosphocholine	Organic nitrogen compounds	-0.0161618	-0.0286231
HMDB0001921	All	Metformin	Organic nitrogen compounds	0.0185887	0.00303159
HMDB0001921	APOE4 Carrier	Metformin	Organic nitrogen compounds	0.0263177	0.0038717
HMDB0001921	APOE4 Noncarrier	Metformin	Organic nitrogen compounds	0.0118289	0.0107332
HMDB0000062	All	Carnitine	Organic nitrogen compounds	-0.0155254	-0.0411102
HMDB0000062	APOE4 Carrier	Carnitine	Organic nitrogen compounds	-0.00992532	-0.0356345
HMDB0000062	APOE4 Noncarrier	Carnitine	Organic nitrogen compounds	-0.0180494	-0.0443911
HMDB0000895	All	Acetylcholine	Organic nitrogen compounds	0.0306647	0.0686961
HMDB0000895	APOE4 Carrier	Acetylcholine	Organic nitrogen compounds	0.0279194	0.10274
HMDB0000895	APOE4 Noncarrier	Acetylcholine	Organic nitrogen compounds	0.0321051	0.062106
HMDB0000883	All	Valine	Organic acids and derivatives	-0.0165095	-0.00206727
HMDB0000883	APOE4 Carrier	Valine	Organic acids and derivatives	-0.00659281	-0.00294829
HMDB0000883	APOE4 Noncarrier	Valine	Organic acids and derivatives	-0.0195729	0.00281589
HMDB0000248	All	Thyroxine	Organic acids and derivatives	-0.00167843	-0.018635
HMDB0000248	APOE4 Carrier	Thyroxine	Organic acids and derivatives	-0.00701465	-0.01364
HMDB0000248	APOE4 Noncarrier	Thyroxine	Organic acids and derivatives	-0.00254482	-0.0173228
HMDB0003334	All	SDMA	Organic acids and derivatives	-0.0127553	0.00427013
HMDB0003334	APOE4 Carrier	SDMA	Organic acids and derivatives	-0.0220879	0.000922987
HMDB0003334	APOE4 Noncarrier	SDMA	Organic acids and derivatives	-0.0082324	0.00690198
HMDB0000162	All	Proline	Organic acids and derivatives	-0.0406486	-0.0239495
HMDB0000162	APOE4 Carrier	Proline	Organic acids and derivatives	-0.0118727	-0.0208539
HMDB0000162	APOE4 Noncarrier	Proline	Organic acids and derivatives	-0.0495206	-0.0265664
HMDB0000716	All	Pipecolic acid	Organic acids and derivatives	0.0640096	0.100541
HMDB0000716	APOE4 Carrier	Pipecolic acid	Organic acids and derivatives	0.0432465	0.0919929
HMDB0000716	APOE4 Noncarrier	Pipecolic acid	Organic acids and derivatives	0.0708785	0.107602
HMDB0000159	All	Phenylalanine	Organic acids and derivatives	-0.0272756	-0.00237434
HMDB0000159	APOE4 Carrier	Phenylalanine	Organic acids and derivatives	-0.00234141	0.0109266
HMDB0000159	APOE4 Noncarrier	Phenylalanine	Organic acids and derivatives	-0.0343655	-0.00735558
HMDB0006344	All	Phenylacetylglutamine	Organic acids and derivatives	-0.030891	-0.03017
HMDB0006344	APOE4 Carrier	Phenylacetylglutamine	Organic acids and derivatives	-0.0267709	0.0227958
HMDB0006344	APOE4 Noncarrier	Phenylacetylglutamine	Organic acids and derivatives	-0.0301679	-0.0509988
HMDB0000210	All	Pantothenate	Organic acids and derivatives	0.0519199	0.027409
HMDB0000210	APOE4 Carrier	Pantothenate	Organic acids and derivatives	0.0197988	0.0656987
HMDB0000210	APOE4 Noncarrier	Pantothenate	Organic acids and derivatives	0.0615376	0.0191715
HMDB0002100	All	Palmitoylethanolamide	Organic acids and derivatives	0.0380369	0.0138283
HMDB0002100	APOE4 Carrier	Palmitoylethanolamide	Organic acids and derivatives	0.0145244	0.0363369
HMDB0002100	APOE4 Noncarrier	Palmitoylethanolamide	Organic acids and derivatives	0.0481275	0.00163897
HMDB0013631	All	Oleoyl glycine	Organic acids and derivatives	-0.0139981	0.000228475
HMDB0013631	APOE4 Carrier	Oleoyl glycine	Organic acids and derivatives	-0.0323288	0.0157526
HMDB0013631	APOE4 Noncarrier	Oleoyl glycine	Organic acids and derivatives	-0.00834027	-0.00887906
HMDB0000206	All	N6-acetyllysine	Organic acids and derivatives	-0.0334084	-0.0216137
HMDB0000206	APOE4 Carrier	N6-acetyllysine	Organic acids and derivatives	-0.0299928	0.0190666
HMDB0000206	APOE4 Noncarrier	N6-acetyllysine	Organic acids and derivatives	-0.0335709	-0.0347417
HMDB0013287	All	N6,N6-dimethyllysine	Organic acids and derivatives	-0.01399	0.0150653
HMDB0013287	APOE4 Carrier	N6,N6-dimethyllysine	Organic acids and derivatives	-0.0110521	0.0564121
HMDB0013287	APOE4 Noncarrier	N6,N6-dimethyllysine	Organic acids and derivatives	-0.0140076	0.0032814
HMDB0001325	All	N6,N6,N6-trimethyllysine	Organic acids and derivatives	-0.0336413	-0.0203417
HMDB0001325	APOE4 Carrier	N6,N6,N6-trimethyllysine	Organic acids and derivatives	-0.0331914	-0.0237431
HMDB0001325	APOE4 Noncarrier	N6,N6,N6-trimethyllysine	Organic acids and derivatives	-0.0317184	-0.0186133
HMDB0001276	All	N1-acetylspermidine	Organic acids and derivatives	-0.00609331	-0.0183863
HMDB0001276	APOE4 Carrier	N1-acetylspermidine	Organic acids and derivatives	0.0130038	0.013407
HMDB0001276	APOE4 Noncarrier	N1-acetylspermidine	Organic acids and derivatives	-0.00938249	-0.0241442
HMDB0002172	All	N1,N12-diacetylspermine	Organic acids and derivatives	-0.02373	0.00447416
HMDB0002172	APOE4 Carrier	N1,N12-diacetylspermine	Organic acids and derivatives	0.0150072	0.00989082
HMDB0002172	APOE4 Noncarrier	N1,N12-diacetylspermine	Organic acids and derivatives	-0.0355981	-0.0116797
HMDB0013272	All	N-lauroylglycine	Organic acids and derivatives	0.000371282	0.0348525
HMDB0013272	APOE4 Carrier	N-lauroylglycine	Organic acids and derivatives	0.0254896	0.0729109
HMDB0013272	APOE4 Noncarrier	N-lauroylglycine	Organic acids and derivatives	-0.00903869	0.021694
HMDB0000026	All	N-carbamoyl-beta-alanine	Organic acids and derivatives	-0.00635739	0.0241886
HMDB0000026	APOE4 Carrier	N-carbamoyl-beta-alanine	Organic acids and derivatives	-0.00233581	0.0594551
HMDB0000026	APOE4 Noncarrier	N-carbamoyl-beta-alanine	Organic acids and derivatives	-0.0064899	0.0112546
HMDB0004620	All	N-alpha-acetylarginine	Organic acids and derivatives	-0.00586532	0.00809936
HMDB0004620	APOE4 Carrier	N-alpha-acetylarginine	Organic acids and derivatives	-0.0377957	0.0753021
HMDB0004620	APOE4 Noncarrier	N-alpha-acetylarginine	Organic acids and derivatives	0.00512991	-0.0194847
HMDB0013713	All	N-acetyltryptophan	Organic acids and derivatives	0.0115852	-0.00507609
HMDB0013713	APOE4 Carrier	N-acetyltryptophan	Organic acids and derivatives	0.00293299	0.0315825
HMDB0013713	APOE4 Noncarrier	N-acetyltryptophan	Organic acids and derivatives	0.0157728	-0.015037
HMDB0003357	All	N-acetylornithine	Organic acids and derivatives	0.0664664	0.0681154
HMDB0003357	APOE4 Carrier	N-acetylornithine	Organic acids and derivatives	0.0668795	0.0349714
HMDB0003357	APOE4 Noncarrier	N-acetylornithine	Organic acids and derivatives	0.0672141	0.082999
HMDB0011745	All	N-acetylmethionine	Organic acids and derivatives	-0.0168781	0.0322467
HMDB0011745	APOE4 Carrier	N-acetylmethionine	Organic acids and derivatives	0.00839627	0.0807108
HMDB0011745	APOE4 Noncarrier	N-acetylmethionine	Organic acids and derivatives	-0.0266511	-0.00460427
HMDB0011756	All	N-acetylleucine	Organic acids and derivatives	-0.0592075	-0.0511258
HMDB0011756	APOE4 Carrier	N-acetylleucine	Organic acids and derivatives	-0.0818504	-0.0576145
HMDB0011756	APOE4 Noncarrier	N-acetylleucine	Organic acids and derivatives	-0.0518275	-0.0672772
HMDB0032055	All	N-acetylhistidine	Organic acids and derivatives	-0.0295444	-0.0329717
HMDB0032055	APOE4 Carrier	N-acetylhistidine	Organic acids and derivatives	0.00658362	0.00803636
HMDB0032055	APOE4 Noncarrier	N-acetylhistidine	Organic acids and derivatives	-0.0418998	-0.0515455
HMDB0000766	All	N-acetyalanine	Organic acids and derivatives	-0.0483335	-0.0250706
HMDB0000766	APOE4 Carrier	N-acetyalanine	Organic acids and derivatives	-0.0475202	-0.00743265
HMDB0000766	APOE4 Noncarrier	N-acetyalanine	Organic acids and derivatives	-0.0467491	-0.0328614
HMDB0000696	All	Methionine	Organic acids and derivatives	-0.00481543	-0.00119231
HMDB0000696	APOE4 Carrier	Methionine	Organic acids and derivatives	0.00323977	0.00258571
HMDB0000696	APOE4 Noncarrier	Methionine	Organic acids and derivatives	-0.00665888	-0.00225812
HMDB0000687	All	Leucine	Organic acids and derivatives	-0.0277171	-0.0178376
HMDB0000687	APOE4 Carrier	Leucine	Organic acids and derivatives	-0.0255917	-0.0167861
HMDB0000687	APOE4 Noncarrier	Leucine	Organic acids and derivatives	-0.0275228	-0.0149019
HMDB0000172	All	Isoleucine	Organic acids and derivatives	-0.0352852	-0.0224959
HMDB0000172	APOE4 Carrier	Isoleucine	Organic acids and derivatives	-0.0217011	-0.0167885
HMDB0000172	APOE4 Noncarrier	Isoleucine	Organic acids and derivatives	-0.0393448	-0.0207184
HMDB0000682	All	Indoxylsulfate	Organic acids and derivatives	-0.0626989	-0.026582
HMDB0000682	APOE4 Carrier	Indoxylsulfate	Organic acids and derivatives	-0.149882	0.00876959
HMDB0000682	APOE4 Noncarrier	Indoxylsulfate	Organic acids and derivatives	-0.0397605	-0.0321273
HMDB0000725	All	Hydroxyproline	Organic acids and derivatives	-0.038788	-0.0466036
HMDB0000725	APOE4 Carrier	Hydroxyproline	Organic acids and derivatives	-0.0604512	-0.095519
HMDB0000725	APOE4 Noncarrier	Hydroxyproline	Organic acids and derivatives	-0.0324955	-0.0283437
HMDB0000670	All	Homoarginine	Organic acids and derivatives	0.00719589	0.0286815
HMDB0000670	APOE4 Carrier	Homoarginine	Organic acids and derivatives	0.0163774	0.0884872
HMDB0000670	APOE4 Noncarrier	Homoarginine	Organic acids and derivatives	0.00130509	-0.00214931
HMDB0000123	All	Glycine	Organic acids and derivatives	-0.0183886	-0.0057385
HMDB0000123	APOE4 Carrier	Glycine	Organic acids and derivatives	-0.0350186	-0.0344622
HMDB0000123	APOE4 Noncarrier	Glycine	Organic acids and derivatives	-0.00995256	0.00290342
HMDB0000092	All	Dimethylglycine	Organic acids and derivatives	-0.00567161	-0.0168872
HMDB0000092	APOE4 Carrier	Dimethylglycine	Organic acids and derivatives	0.0126667	-0.0131199
HMDB0000092	APOE4 Noncarrier	Dimethylglycine	Organic acids and derivatives	-0.0107906	-0.0161539
HMDB0000192	All	Cystine	Organic acids and derivatives	-0.0142553	-0.0668399
HMDB0000192	APOE4 Carrier	Cystine	Organic acids and derivatives	0.0428773	0.0293171
HMDB0000192	APOE4 Noncarrier	Cystine	Organic acids and derivatives	-0.0279983	-0.0828103
HMDB0000562	All	Creatinine	Organic acids and derivatives	-0.0447554	-0.0392434
HMDB0000562	APOE4 Carrier	Creatinine	Organic acids and derivatives	-0.0314991	-0.0314179
HMDB0000562	APOE4 Noncarrier	Creatinine	Organic acids and derivatives	-0.050429	-0.0439222
HMDB0000904	All	Citrulline	Organic acids and derivatives	-0.0332319	-0.0285297
HMDB0000904	APOE4 Carrier	Citrulline	Organic acids and derivatives	-0.0150861	0.00939181
HMDB0000904	APOE4 Noncarrier	Citrulline	Organic acids and derivatives	-0.0381855	-0.041776
HMDB0011621	All	Cinnamoylglycine	Organic acids and derivatives	0.0464452	0.0278271
HMDB0011621	APOE4 Carrier	Cinnamoylglycine	Organic acids and derivatives	0.0408152	0.0482781
HMDB0011621	APOE4 Noncarrier	Cinnamoylglycine	Organic acids and derivatives	0.0481122	0.0183721
HMDB0013339	All	C18:1-OH carnitine	Organic acids and derivatives	-0.021594	-0.024559
HMDB0013339	APOE4 Carrier	C18:1-OH carnitine	Organic acids and derivatives	-0.0139471	-0.0237631
HMDB0013339	APOE4 Noncarrier	C18:1-OH carnitine	Organic acids and derivatives	-0.02497	-0.025123
HMDB0000043	All	Betaine	Organic acids and derivatives	0.0278051	-0.00171837
HMDB0000043	APOE4 Carrier	Betaine	Organic acids and derivatives	0.0267005	-0.0187797
HMDB0000043	APOE4 Noncarrier	Betaine	Organic acids and derivatives	0.0293943	0.00202748
HMDB0000056	All	Beta-alanine	Organic acids and derivatives	-0.0368357	-0.00105321
HMDB0000056	APOE4 Carrier	Beta-alanine	Organic acids and derivatives	-0.111352	-0.0268389
HMDB0000056	APOE4 Noncarrier	Beta-alanine	Organic acids and derivatives	-0.0189538	0.00841601
HMDB0000168	All	Asparagine	Organic acids and derivatives	0.0187009	0.0142612
HMDB0000168	APOE4 Carrier	Asparagine	Organic acids and derivatives	0.0234595	0.00556835
HMDB0000168	APOE4 Noncarrier	Asparagine	Organic acids and derivatives	0.0192036	0.0148617
HMDB0000008	All	Alpha-hydroxybutyrate	Organic acids and derivatives	0.0296773	0.0226632
HMDB0000008	APOE4 Carrier	Alpha-hydroxybutyrate	Organic acids and derivatives	0.0116004	0.043362
HMDB0000008	APOE4 Noncarrier	Alpha-hydroxybutyrate	Organic acids and derivatives	0.0305654	0.00357777
HMDB0000532	All	Acetylglycine	Organic acids and derivatives	-0.0177705	-0.00855269
HMDB0000532	APOE4 Carrier	Acetylglycine	Organic acids and derivatives	-0.0526528	0.00861832
HMDB0000532	APOE4 Noncarrier	Acetylglycine	Organic acids and derivatives	-0.00588336	-0.0174122
HMDB0003464	All	4-guanidinobutanoic acid	Organic acids and derivatives	-0.00959003	0.000779425
HMDB0003464	APOE4 Carrier	4-guanidinobutanoic acid	Organic acids and derivatives	-0.0428209	-0.0711342
HMDB0003464	APOE4 Noncarrier	4-guanidinobutanoic acid	Organic acids and derivatives	-0.00202288	0.0361697
HMDB0003681	All	4-acetamidobutanoate	Organic acids and derivatives	-0.0155778	-0.0240009
HMDB0003681	APOE4 Carrier	4-acetamidobutanoate	Organic acids and derivatives	-0.00321892	0.00771387
HMDB0003681	APOE4 Noncarrier	4-acetamidobutanoate	Organic acids and derivatives	-0.0187585	-0.032964
HMDB0000510	All	2-aminoadipate	Organic acids and derivatives	0.0129466	-0.0129562
HMDB0000510	APOE4 Carrier	2-aminoadipate	Organic acids and derivatives	0.0084067	0.0120156
HMDB0000510	APOE4 Noncarrier	2-aminoadipate	Organic acids and derivatives	0.0128766	-0.00373727
HMDB0000884	All	Ribothymidine	Nucleosides, nucleotides, and analogues	-0.0311391	-0.0126924
HMDB0000884	APOE4 Carrier	Ribothymidine	Nucleosides, nucleotides, and analogues	-0.012322	-0.0198669
HMDB0000884	APOE4 Noncarrier	Ribothymidine	Nucleosides, nucleotides, and analogues	-0.0359121	-0.00470838
HMDB0005923	All	N4-acetylcytidine	Nucleosides, nucleotides, and analogues	-0.0332006	-0.024632
HMDB0005923	APOE4 Carrier	N4-acetylcytidine	Nucleosides, nucleotides, and analogues	-0.0287682	-0.0263124
HMDB0005923	APOE4 Noncarrier	N4-acetylcytidine	Nucleosides, nucleotides, and analogues	-0.0334472	-0.0264296
HMDB0004824	All	N2,N2-dimethylguanosine	Nucleosides, nucleotides, and analogues	-0.0444448	-0.0281397
HMDB0004824	APOE4 Carrier	N2,N2-dimethylguanosine	Nucleosides, nucleotides, and analogues	-0.0316042	-0.00490654
HMDB0004824	APOE4 Noncarrier	N2,N2-dimethylguanosine	Nucleosides, nucleotides, and analogues	-0.0477409	-0.0374438
HMDB0000982	All	5-methylcytidine	Nucleosides, nucleotides, and analogues	0.00341924	-0.0275802
HMDB0000982	APOE4 Carrier	5-methylcytidine	Nucleosides, nucleotides, and analogues	0.0154292	-0.0223794
HMDB0000982	APOE4 Noncarrier	5-methylcytidine	Nucleosides, nucleotides, and analogues	0.000494663	-0.0130984
HMDB0005862	All	2-methylguanosine	Nucleosides, nucleotides, and analogues	-0.0127415	-0.0384783
HMDB0005862	APOE4 Carrier	2-methylguanosine	Nucleosides, nucleotides, and analogues	0.0157584	0.00326874
HMDB0005862	APOE4 Noncarrier	2-methylguanosine	Nucleosides, nucleotides, and analogues	-0.0236121	-0.054314
HMDB0001563	All	1-methylguanosine	Nucleosides, nucleotides, and analogues	-0.0286471	-0.0359723
HMDB0001563	APOE4 Carrier	1-methylguanosine	Nucleosides, nucleotides, and analogues	-0.0260899	0.0197366
HMDB0001563	APOE4 Noncarrier	1-methylguanosine	Nucleosides, nucleotides, and analogues	-0.0285987	-0.0543352
HMDB0000305	All	Vitamin A	Lipids and lipid-like molecules	0.035269	-0.00590469
HMDB0000305	APOE4 Carrier	Vitamin A	Lipids and lipid-like molecules	0.0130774	-0.0108994
HMDB0000305	APOE4 Noncarrier	Vitamin A	Lipids and lipid-like molecules	0.0378542	-0.00387294
HMDB0002000	All	Myristoleate	Lipids and lipid-like molecules	-0.00634101	-0.0568495
HMDB0002000	APOE4 Carrier	Myristoleate	Lipids and lipid-like molecules	-0.0333416	-0.0967422
HMDB0002000	APOE4 Noncarrier	Myristoleate	Lipids and lipid-like molecules	0.00259704	-0.0484815
HMDB0000631	All	Glycodeoxycholate	Lipids and lipid-like molecules	-0.0311951	-0.0384412
HMDB0000631	APOE4 Carrier	Glycodeoxycholate	Lipids and lipid-like molecules	-0.0162022	0.0273257
HMDB0000631	APOE4 Noncarrier	Glycodeoxycholate	Lipids and lipid-like molecules	-0.0277037	-0.0616528
HMDB0004158	All	D-urobilinogen	Lipids and lipid-like molecules	-0.0167807	-0.00576664
HMDB0004158	APOE4 Carrier	D-urobilinogen	Lipids and lipid-like molecules	0.0220191	-0.0454681
HMDB0004158	APOE4 Noncarrier	D-urobilinogen	Lipids and lipid-like molecules	-0.0322537	0.0139622
HMDB0002802	All	Cortisone	Lipids and lipid-like molecules	0.011063	0.0213688
HMDB0002802	APOE4 Carrier	Cortisone	Lipids and lipid-like molecules	0.00947903	0.00326793
HMDB0002802	APOE4 Noncarrier	Cortisone	Lipids and lipid-like molecules	0.0130462	0.0235784
HMDB0000063	All	Cortisol	Lipids and lipid-like molecules	-0.00673826	-0.000140685
HMDB0000063	APOE4 Carrier	Cortisol	Lipids and lipid-like molecules	0.00541899	0.0158062
HMDB0000063	APOE4 Noncarrier	Cortisol	Lipids and lipid-like molecules	-0.011392	-0.0125845
HMDB0001072	All	Coenzyme Q10	Lipids and lipid-like molecules	0.000825723	0.00723013
HMDB0001072	APOE4 Carrier	Coenzyme Q10	Lipids and lipid-like molecules	-0.0133969	-0.032065
HMDB0001072	APOE4 Noncarrier	Coenzyme Q10	Lipids and lipid-like molecules	0.00621055	0.0134074
HMDB0000067	All	Cholesterol	Lipids and lipid-like molecules	-0.00999281	0.00304025
HMDB0000067	APOE4 Carrier	Cholesterol	Lipids and lipid-like molecules	-0.0222765	-0.0566926
HMDB0000067	APOE4 Noncarrier	Cholesterol	Lipids and lipid-like molecules	-0.004297	0.0203278
HMDB0000791	All	C8 carnitine	Lipids and lipid-like molecules	-0.0199741	-0.0364784
HMDB0000791	APOE4 Carrier	C8 carnitine	Lipids and lipid-like molecules	-0.0556851	-0.0428874
HMDB0000791	APOE4 Noncarrier	C8 carnitine	Lipids and lipid-like molecules	-0.00870274	-0.0366186
HMDB0013238	All	C7 carnitine	Lipids and lipid-like molecules	-0.0826981	-0.0901274
HMDB0013238	APOE4 Carrier	C7 carnitine	Lipids and lipid-like molecules	-0.0930125	-0.069544
HMDB0013238	APOE4 Noncarrier	C7 carnitine	Lipids and lipid-like molecules	-0.0792897	-0.0965332
HMDB0005478	All	C60:12 TAG	Lipids and lipid-like molecules	0.126172	0.114405
HMDB0005478	APOE4 Carrier	C60:12 TAG	Lipids and lipid-like molecules	0.116515	0.142296
HMDB0005478	APOE4 Noncarrier	C60:12 TAG	Lipids and lipid-like molecules	0.130872	0.1037
HMDB0002366	All	C5:1 carnitine	Lipids and lipid-like molecules	-0.0103635	-0.0184396
HMDB0002366	APOE4 Carrier	C5:1 carnitine	Lipids and lipid-like molecules	-0.0330517	-0.0156565
HMDB0002366	APOE4 Noncarrier	C5:1 carnitine	Lipids and lipid-like molecules	-0.00284036	-0.0184907
HMDB0005463	All	C58:9 TAG	Lipids and lipid-like molecules	0.127484	0.0989321
HMDB0005463	APOE4 Carrier	C58:9 TAG	Lipids and lipid-like molecules	0.118984	0.132501
HMDB0005463	APOE4 Noncarrier	C58:9 TAG	Lipids and lipid-like molecules	0.131877	0.0864655
HMDB0005413	All	C58:8 TAG	Lipids and lipid-like molecules	0.083276	0.0872133
HMDB0005413	APOE4 Carrier	C58:8 TAG	Lipids and lipid-like molecules	0.0847399	0.118962
HMDB0005413	APOE4 Noncarrier	C58:8 TAG	Lipids and lipid-like molecules	0.0815379	0.0735395
HMDB0005471	All	C58:7 TAG	Lipids and lipid-like molecules	0.0716857	0.0517916
HMDB0005471	APOE4 Carrier	C58:7 TAG	Lipids and lipid-like molecules	0.0629125	0.0694696
HMDB0005471	APOE4 Noncarrier	C58:7 TAG	Lipids and lipid-like molecules	0.0753455	0.0439377
HMDB0005458	All	C58:6 TAG	Lipids and lipid-like molecules	0.0425759	0.0554515
HMDB0005458	APOE4 Carrier	C58:6 TAG	Lipids and lipid-like molecules	0.0328971	0.104111
HMDB0005458	APOE4 Noncarrier	C58:6 TAG	Lipids and lipid-like molecules	0.0472075	0.0386345
HMDB0010531	All	C58:11 TAG	Lipids and lipid-like molecules	0.113857	0.113436
HMDB0010531	APOE4 Carrier	C58:11 TAG	Lipids and lipid-like molecules	0.104054	0.139077
HMDB0010531	APOE4 Noncarrier	C58:11 TAG	Lipids and lipid-like molecules	0.118472	0.102588
HMDB0005476	All	C58:10 TAG	Lipids and lipid-like molecules	0.115363	0.150025
HMDB0005476	APOE4 Carrier	C58:10 TAG	Lipids and lipid-like molecules	0.120054	0.28672
HMDB0005476	APOE4 Noncarrier	C58:10 TAG	Lipids and lipid-like molecules	0.11487	0.122161
HMDB0005448	All	C56:9 TAG	Lipids and lipid-like molecules	0.122807	0.107099
HMDB0005448	APOE4 Carrier	C56:9 TAG	Lipids and lipid-like molecules	0.101412	0.133108
HMDB0005448	APOE4 Noncarrier	C56:9 TAG	Lipids and lipid-like molecules	0.130991	0.0951865
HMDB0005410	All	C56:3 TAG	Lipids and lipid-like molecules	0.00871806	-0.0047902
HMDB0005410	APOE4 Carrier	C56:3 TAG	Lipids and lipid-like molecules	0.00474529	-0.0557192
HMDB0005410	APOE4 Noncarrier	C56:3 TAG	Lipids and lipid-like molecules	0.0102725	0.0169423
HMDB0005404	All	C56:2 TAG	Lipids and lipid-like molecules	-0.0212557	-0.0123342
HMDB0005404	APOE4 Carrier	C56:2 TAG	Lipids and lipid-like molecules	-0.0221775	-0.0668747
HMDB0005404	APOE4 Noncarrier	C56:2 TAG	Lipids and lipid-like molecules	-0.0207989	0.0122094
HMDB0005396	All	C56:1 TAG	Lipids and lipid-like molecules	-0.0240696	-0.0223891
HMDB0005396	APOE4 Carrier	C56:1 TAG	Lipids and lipid-like molecules	-0.0218378	-0.0767917
HMDB0005396	APOE4 Noncarrier	C56:1 TAG	Lipids and lipid-like molecules	-0.0238019	0.000776597
HMDB0042226	All	C55:2 TAG	Lipids and lipid-like molecules	-0.052167	-0.0324967
HMDB0042226	APOE4 Carrier	C55:2 TAG	Lipids and lipid-like molecules	-0.0467877	-0.0841193
HMDB0042226	APOE4 Noncarrier	C55:2 TAG	Lipids and lipid-like molecules	-0.0536967	-0.00789723
HMDB0010498	All	C54:9 TAG	Lipids and lipid-like molecules	0.0891028	0.0858181
HMDB0010498	APOE4 Carrier	C54:9 TAG	Lipids and lipid-like molecules	0.0773606	0.118335
HMDB0010498	APOE4 Noncarrier	C54:9 TAG	Lipids and lipid-like molecules	0.0937343	0.0731625
HMDB0010518	All	C54:8 TAG	Lipids and lipid-like molecules	0.098064	0.0857039
HMDB0010518	APOE4 Carrier	C54:8 TAG	Lipids and lipid-like molecules	0.0745426	0.0977193
HMDB0010518	APOE4 Noncarrier	C54:8 TAG	Lipids and lipid-like molecules	0.105874	0.0800204
HMDB0005391	All	C54:6 TAG	Lipids and lipid-like molecules	0.0631083	0.0404961
HMDB0005391	APOE4 Carrier	C54:6 TAG	Lipids and lipid-like molecules	0.0485411	0.038778
HMDB0005391	APOE4 Noncarrier	C54:6 TAG	Lipids and lipid-like molecules	0.0679872	0.0394063
HMDB0005385	All	C54:5 TAG	Lipids and lipid-like molecules	0.0519552	0.0179108
HMDB0005385	APOE4 Carrier	C54:5 TAG	Lipids and lipid-like molecules	0.0434609	0.000601016
HMDB0005385	APOE4 Noncarrier	C54:5 TAG	Lipids and lipid-like molecules	0.0550113	0.0235684
HMDB0005370	All	C54:4 TAG	Lipids and lipid-like molecules	0.0407081	-0.0134291
HMDB0005370	APOE4 Carrier	C54:4 TAG	Lipids and lipid-like molecules	0.0189984	-0.0237688
HMDB0005370	APOE4 Noncarrier	C54:4 TAG	Lipids and lipid-like molecules	0.0484696	-0.011239
HMDB0043058	All	C53:3 TAG	Lipids and lipid-like molecules	-0.0183226	-0.0437963
HMDB0043058	APOE4 Carrier	C53:3 TAG	Lipids and lipid-like molecules	-0.0428184	-0.0363682
HMDB0043058	APOE4 Noncarrier	C53:3 TAG	Lipids and lipid-like molecules	-0.0129759	-0.0442327
HMDB0010517	All	C52:7 TAG	Lipids and lipid-like molecules	0.0630853	0.0587583
HMDB0010517	APOE4 Carrier	C52:7 TAG	Lipids and lipid-like molecules	0.0514344	0.0650267
HMDB0010517	APOE4 Noncarrier	C52:7 TAG	Lipids and lipid-like molecules	0.0668126	0.0565151
HMDB0005436	All	C52:6 TAG	Lipids and lipid-like molecules	0.0601834	0.0426516
HMDB0005436	APOE4 Carrier	C52:6 TAG	Lipids and lipid-like molecules	0.0242683	0.0405672
HMDB0005436	APOE4 Noncarrier	C52:6 TAG	Lipids and lipid-like molecules	0.0724617	0.0424681
HMDB0005363	All	C52:4 TAG	Lipids and lipid-like molecules	0.0564142	0.00190671
HMDB0005363	APOE4 Carrier	C52:4 TAG	Lipids and lipid-like molecules	0.0208637	-0.0195587
HMDB0005363	APOE4 Noncarrier	C52:4 TAG	Lipids and lipid-like molecules	0.0665065	0.00859295
HMDB0005384	All	C52:3 TAG	Lipids and lipid-like molecules	0.00644561	-0.00477458
HMDB0005384	APOE4 Carrier	C52:3 TAG	Lipids and lipid-like molecules	-0.0311059	-0.0207053
HMDB0005384	APOE4 Noncarrier	C52:3 TAG	Lipids and lipid-like molecules	0.0162423	0.000356355
HMDB0005367	All	C52:1 TAG	Lipids and lipid-like molecules	-0.0488255	-0.0163798
HMDB0005367	APOE4 Carrier	C52:1 TAG	Lipids and lipid-like molecules	-0.061725	-0.0471136
HMDB0005367	APOE4 Noncarrier	C52:1 TAG	Lipids and lipid-like molecules	-0.0458294	-0.00122934
HMDB0005365	All	C52:0 TAG	Lipids and lipid-like molecules	-0.0628712	-0.0263961
HMDB0005365	APOE4 Carrier	C52:0 TAG	Lipids and lipid-like molecules	-0.0702388	-0.05886
HMDB0005365	APOE4 Noncarrier	C52:0 TAG	Lipids and lipid-like molecules	-0.0612317	-0.0108348
HMDB0011701	All	C51:3 TAG	Lipids and lipid-like molecules	-0.0368281	-0.0622236
HMDB0011701	APOE4 Carrier	C51:3 TAG	Lipids and lipid-like molecules	-0.0508883	-0.0493265
HMDB0011701	APOE4 Noncarrier	C51:3 TAG	Lipids and lipid-like molecules	-0.034693	-0.0606255
HMDB0042104	All	C51:1 TAG	Lipids and lipid-like molecules	-0.0592388	-0.0329504
HMDB0042104	APOE4 Carrier	C51:1 TAG	Lipids and lipid-like molecules	-0.0594292	-0.0328159
HMDB0042104	APOE4 Noncarrier	C51:1 TAG	Lipids and lipid-like molecules	-0.0616529	-0.0253425
HMDB0031106	All	C51:0 TAG	Lipids and lipid-like molecules	-0.0567748	-0.0334351
HMDB0031106	APOE4 Carrier	C51:0 TAG	Lipids and lipid-like molecules	-0.0550945	-0.0457997
HMDB0031106	APOE4 Noncarrier	C51:0 TAG	Lipids and lipid-like molecules	-0.0590025	-0.0231448
HMDB0010497	All	C50:6 TAG	Lipids and lipid-like molecules	0.0195383	0.0258096
HMDB0010497	APOE4 Carrier	C50:6 TAG	Lipids and lipid-like molecules	0.020952	0.0184685
HMDB0010497	APOE4 Noncarrier	C50:6 TAG	Lipids and lipid-like molecules	0.0187152	0.0297645
HMDB0010471	All	C50:5 TAG	Lipids and lipid-like molecules	0.0185978	0.0115651
HMDB0010471	APOE4 Carrier	C50:5 TAG	Lipids and lipid-like molecules	0.00800952	0.00144655
HMDB0010471	APOE4 Noncarrier	C50:5 TAG	Lipids and lipid-like molecules	0.0212081	0.0162841
HMDB0005435	All	C50:4 TAG	Lipids and lipid-like molecules	0.0224943	-0.0169881
HMDB0005435	APOE4 Carrier	C50:4 TAG	Lipids and lipid-like molecules	0.00933626	-0.0434963
HMDB0005435	APOE4 Noncarrier	C50:4 TAG	Lipids and lipid-like molecules	0.0262286	-0.00858051
HMDB0005433	All	C50:3 TAG	Lipids and lipid-like molecules	-0.0352774	-0.0333875
HMDB0005433	APOE4 Carrier	C50:3 TAG	Lipids and lipid-like molecules	-0.0443097	-0.0609778
HMDB0005433	APOE4 Noncarrier	C50:3 TAG	Lipids and lipid-like molecules	-0.0346495	-0.0191693
HMDB0005377	All	C50:2 TAG	Lipids and lipid-like molecules	-0.0291601	-0.00801117
HMDB0005377	APOE4 Carrier	C50:2 TAG	Lipids and lipid-like molecules	-0.0313016	-0.0384486
HMDB0005377	APOE4 Noncarrier	C50:2 TAG	Lipids and lipid-like molecules	-0.0306232	0.00683683
HMDB0005357	All	C50:0 TAG	Lipids and lipid-like molecules	-0.0412978	-0.00314963
HMDB0005357	APOE4 Carrier	C50:0 TAG	Lipids and lipid-like molecules	-0.0484109	-0.0363738
HMDB0005357	APOE4 Noncarrier	C50:0 TAG	Lipids and lipid-like molecules	-0.0400191	0.0129944
HMDB0013130	All	C5-DC carnitine	Lipids and lipid-like molecules	-0.00342784	-0.0387535
HMDB0013130	APOE4 Carrier	C5-DC carnitine	Lipids and lipid-like molecules	0.00280637	0.0013787
HMDB0013130	APOE4 Noncarrier	C5-DC carnitine	Lipids and lipid-like molecules	-0.00651568	-0.0558445
HMDB0000688	All	C5 carnitine	Lipids and lipid-like molecules	-0.0238771	-0.0693656
HMDB0000688	APOE4 Carrier	C5 carnitine	Lipids and lipid-like molecules	-0.0390416	-0.0327333
HMDB0000688	APOE4 Noncarrier	C5 carnitine	Lipids and lipid-like molecules	-0.0172535	-0.0779337
HMDB0042103	All	C49:3 TAG	Lipids and lipid-like molecules	-0.0727155	-0.06584
HMDB0042103	APOE4 Carrier	C49:3 TAG	Lipids and lipid-like molecules	-0.0580163	-0.114609
HMDB0042103	APOE4 Noncarrier	C49:3 TAG	Lipids and lipid-like molecules	-0.0793694	-0.0408274
HMDB0011705	All	C49:1 TAG	Lipids and lipid-like molecules	-0.0774471	-0.0251751
HMDB0011705	APOE4 Carrier	C49:1 TAG	Lipids and lipid-like molecules	-0.0704717	-0.095205
HMDB0011705	APOE4 Noncarrier	C49:1 TAG	Lipids and lipid-like molecules	-0.0829637	0.00246058
HMDB0042789	All	C48:5 TAG	Lipids and lipid-like molecules	-0.0125541	-0.0220306
HMDB0042789	APOE4 Carrier	C48:5 TAG	Lipids and lipid-like molecules	-0.00211932	-0.0140829
HMDB0042789	APOE4 Noncarrier	C48:5 TAG	Lipids and lipid-like molecules	-0.0142982	-0.00912994
HMDB0042811	All	C48:4 TAG	Lipids and lipid-like molecules	-0.0176776	-0.0371589
HMDB0042811	APOE4 Carrier	C48:4 TAG	Lipids and lipid-like molecules	-0.0072883	-0.0207271
HMDB0042811	APOE4 Noncarrier	C48:4 TAG	Lipids and lipid-like molecules	-0.018747	-0.0265423
HMDB0005376	All	C48:2 TAG	Lipids and lipid-like molecules	-0.0609575	-0.0372823
HMDB0005376	APOE4 Carrier	C48:2 TAG	Lipids and lipid-like molecules	-0.0476639	-0.0654389
HMDB0005376	APOE4 Noncarrier	C48:2 TAG	Lipids and lipid-like molecules	-0.067117	-0.0220422
HMDB0042076	All	C47:2 TAG	Lipids and lipid-like molecules	-0.0713709	-0.0482697
HMDB0042076	APOE4 Carrier	C47:2 TAG	Lipids and lipid-like molecules	-0.0471556	-0.0999228
HMDB0042076	APOE4 Noncarrier	C47:2 TAG	Lipids and lipid-like molecules	-0.0811379	-0.0209244
HMDB0042100	All	C47:1 TAG	Lipids and lipid-like molecules	-0.0957128	-0.0676238
HMDB0042100	APOE4 Carrier	C47:1 TAG	Lipids and lipid-like molecules	-0.0648911	-0.110824
HMDB0042100	APOE4 Noncarrier	C47:1 TAG	Lipids and lipid-like molecules	-0.107366	-0.0425785
HMDB0042094	All	C47:0 TAG	Lipids and lipid-like molecules	-0.0689468	-0.0321834
HMDB0042094	APOE4 Carrier	C47:0 TAG	Lipids and lipid-like molecules	-0.0617351	-0.114745
HMDB0042094	APOE4 Noncarrier	C47:0 TAG	Lipids and lipid-like molecules	-0.0745235	0.0029567
HMDB0042548	All	C46:4 TAG	Lipids and lipid-like molecules	-0.0274146	-0.0192921
HMDB0042548	APOE4 Carrier	C46:4 TAG	Lipids and lipid-like molecules	-0.00772251	-0.00357463
HMDB0042548	APOE4 Noncarrier	C46:4 TAG	Lipids and lipid-like molecules	-0.0327156	-0.00316576
HMDB0042751	All	C46:3 TAG	Lipids and lipid-like molecules	-0.0389587	-0.0430553
HMDB0042751	APOE4 Carrier	C46:3 TAG	Lipids and lipid-like molecules	-0.0232377	-0.0171661
HMDB0042751	APOE4 Noncarrier	C46:3 TAG	Lipids and lipid-like molecules	-0.042318	-0.0277312
HMDB0010419	All	C46:2 TAG	Lipids and lipid-like molecules	-0.0450234	-0.0319998
HMDB0010419	APOE4 Carrier	C46:2 TAG	Lipids and lipid-like molecules	-0.031732	-0.0546583
HMDB0010419	APOE4 Noncarrier	C46:2 TAG	Lipids and lipid-like molecules	-0.0502783	-0.0201665
HMDB0010412	All	C46:1 TAG	Lipids and lipid-like molecules	-0.0632737	-0.0350995
HMDB0010412	APOE4 Carrier	C46:1 TAG	Lipids and lipid-like molecules	-0.0479549	-0.0656509
HMDB0010412	APOE4 Noncarrier	C46:1 TAG	Lipids and lipid-like molecules	-0.0695338	-0.0191199
HMDB0010411	All	C46:0 TAG	Lipids and lipid-like molecules	-0.0564372	-0.0155264
HMDB0010411	APOE4 Carrier	C46:0 TAG	Lipids and lipid-like molecules	-0.0423124	-0.0455049
HMDB0010411	APOE4 Noncarrier	C46:0 TAG	Lipids and lipid-like molecules	-0.0622791	0.00117133
HMDB0042099	All	C45:1 TAG	Lipids and lipid-like molecules	-0.0688717	-0.0403134
HMDB0042099	APOE4 Carrier	C45:1 TAG	Lipids and lipid-like molecules	-0.0380975	-0.086156
HMDB0042099	APOE4 Noncarrier	C45:1 TAG	Lipids and lipid-like molecules	-0.0802641	-0.0159419
HMDB0042093	All	C45:0 TAG	Lipids and lipid-like molecules	-0.0747672	-0.0585081
HMDB0042093	APOE4 Carrier	C45:0 TAG	Lipids and lipid-like molecules	-0.0334042	-0.121096
HMDB0042093	APOE4 Noncarrier	C45:0 TAG	Lipids and lipid-like molecules	-0.0911312	-0.0311389
HMDB0042279	All	C44:2 TAG	Lipids and lipid-like molecules	-0.0457651	-0.0386779
HMDB0042279	APOE4 Carrier	C44:2 TAG	Lipids and lipid-like molecules	-0.0223903	-0.0240523
HMDB0042279	APOE4 Noncarrier	C44:2 TAG	Lipids and lipid-like molecules	-0.0514317	-0.0178974
HMDB0042301	All	C44:1 TAG	Lipids and lipid-like molecules	-0.0590867	-0.0477221
HMDB0042301	APOE4 Carrier	C44:1 TAG	Lipids and lipid-like molecules	-0.0321956	-0.0277354
HMDB0042301	APOE4 Noncarrier	C44:1 TAG	Lipids and lipid-like molecules	-0.0656664	-0.0253146
HMDB0042098	All	C43:1 TAG	Lipids and lipid-like molecules	-0.0456372	-0.0157061
HMDB0042098	APOE4 Carrier	C43:1 TAG	Lipids and lipid-like molecules	-0.0186619	-0.0541005
HMDB0042098	APOE4 Noncarrier	C43:1 TAG	Lipids and lipid-like molecules	-0.0551167	0.00400237
HMDB0008731	All	C40:9 PC	Lipids and lipid-like molecules	0.120924	0.117408
HMDB0008731	APOE4 Carrier	C40:9 PC	Lipids and lipid-like molecules	0.108659	0.13978
HMDB0008731	APOE4 Noncarrier	C40:9 PC	Lipids and lipid-like molecules	0.124911	0.10767
HMDB0011394	All	C40:7 PE plasmalogen	Lipids and lipid-like molecules	0.0465886	0.0256088
HMDB0011394	APOE4 Carrier	C40:7 PE plasmalogen	Lipids and lipid-like molecules	0.0250408	0.0408124
HMDB0011394	APOE4 Noncarrier	C40:7 PE plasmalogen	Lipids and lipid-like molecules	0.0550439	0.019559
HMDB0010167	All	C40:6 PS	Lipids and lipid-like molecules	-0.085174	-0.0603443
HMDB0010167	APOE4 Carrier	C40:6 PS	Lipids and lipid-like molecules	-0.0109096	-0.0512955
HMDB0010167	APOE4 Noncarrier	C40:6 PS	Lipids and lipid-like molecules	-0.11039	-0.0553451
HMDB0009012	All	C40:6 PE	Lipids and lipid-like molecules	0.0634271	0.0884431
HMDB0009012	APOE4 Carrier	C40:6 PE	Lipids and lipid-like molecules	0.0515372	0.101455
HMDB0009012	APOE4 Noncarrier	C40:6 PE	Lipids and lipid-like molecules	0.0660526	0.0885624
HMDB0008057	All	C40:6 PC	Lipids and lipid-like molecules	0.102028	0.0970455
HMDB0008057	APOE4 Carrier	C40:6 PC	Lipids and lipid-like molecules	0.105206	0.112023
HMDB0008057	APOE4 Noncarrier	C40:6 PC	Lipids and lipid-like molecules	0.100308	0.0908734
HMDB0013127	All	C4-OH carnitine	Lipids and lipid-like molecules	-0.0246549	0.000670489
HMDB0013127	APOE4 Carrier	C4-OH carnitine	Lipids and lipid-like molecules	-0.0312789	0.0261491
HMDB0013127	APOE4 Noncarrier	C4-OH carnitine	Lipids and lipid-like molecules	-0.0230648	-0.0066692
HMDB0011420	All	C38:7 PE plasmalogen	Lipids and lipid-like molecules	0.088933	0.0780394
HMDB0011420	APOE4 Carrier	C38:7 PE plasmalogen	Lipids and lipid-like molecules	0.0694417	0.0859654
HMDB0011420	APOE4 Noncarrier	C38:7 PE plasmalogen	Lipids and lipid-like molecules	0.0961016	0.0752883
HMDB0011229	All	C38:7 PC plasmalogen	Lipids and lipid-like molecules	0.0916961	0.0712803
HMDB0011229	APOE4 Carrier	C38:7 PC plasmalogen	Lipids and lipid-like molecules	0.0721868	0.0775968
HMDB0011229	APOE4 Noncarrier	C38:7 PC plasmalogen	Lipids and lipid-like molecules	0.0996161	0.0684402
HMDB0011387	All	C38:6 PE plasmalogen	Lipids and lipid-like molecules	-0.0514735	-0.0474666
HMDB0011387	APOE4 Carrier	C38:6 PE plasmalogen	Lipids and lipid-like molecules	-0.0607442	-0.0442776
HMDB0011387	APOE4 Noncarrier	C38:6 PE plasmalogen	Lipids and lipid-like molecules	-0.0480629	-0.0509033
HMDB0009102	All	C38:6 PE	Lipids and lipid-like molecules	0.0611633	0.0796973
HMDB0009102	APOE4 Carrier	C38:6 PE	Lipids and lipid-like molecules	0.0568248	0.0850452
HMDB0009102	APOE4 Noncarrier	C38:6 PE	Lipids and lipid-like molecules	0.0623817	0.0792979
HMDB0007991	All	C38:6 PC	Lipids and lipid-like molecules	0.117452	0.117826
HMDB0007991	APOE4 Carrier	C38:6 PC	Lipids and lipid-like molecules	0.10083	0.134434
HMDB0007991	APOE4 Noncarrier	C38:6 PC	Lipids and lipid-like molecules	0.123034	0.110768
HMDB0009069	All	C38:5 PE	Lipids and lipid-like molecules	-0.0389255	-0.0322892
HMDB0009069	APOE4 Carrier	C38:5 PE	Lipids and lipid-like molecules	-0.0263085	-0.0579806
HMDB0009069	APOE4 Noncarrier	C38:5 PE	Lipids and lipid-like molecules	-0.0426375	-0.0196453
HMDB0007199	All	C38:5 DAG	Lipids and lipid-like molecules	0.0132334	0.00827258
HMDB0007199	APOE4 Carrier	C38:5 DAG	Lipids and lipid-like molecules	0.00582113	-0.0300828
HMDB0007199	APOE4 Noncarrier	C38:5 DAG	Lipids and lipid-like molecules	0.0145278	0.0241688
HMDB0009815	All	C38:4 PI	Lipids and lipid-like molecules	-0.00760025	-0.0050342
HMDB0009815	APOE4 Carrier	C38:4 PI	Lipids and lipid-like molecules	0.000243769	0.0101387
HMDB0009815	APOE4 Noncarrier	C38:4 PI	Lipids and lipid-like molecules	-0.007654	-0.0126752
HMDB0009003	All	C38:4 PE	Lipids and lipid-like molecules	-0.0215613	-0.0202522
HMDB0009003	APOE4 Carrier	C38:4 PE	Lipids and lipid-like molecules	-0.0195184	-0.0417324
HMDB0009003	APOE4 Noncarrier	C38:4 PE	Lipids and lipid-like molecules	-0.0226052	-0.00912053
HMDB0011252	All	C38:4 PC plasmalogen	Lipids and lipid-like molecules	-0.119458	-0.121539
HMDB0011252	APOE4 Carrier	C38:4 PC plasmalogen	Lipids and lipid-like molecules	-0.101538	-0.142497
HMDB0011252	APOE4 Noncarrier	C38:4 PC plasmalogen	Lipids and lipid-like molecules	-0.124045	-0.115459
HMDB0008048	All	C38:4 PC	Lipids and lipid-like molecules	-0.0230038	-0.026724
HMDB0008048	APOE4 Carrier	C38:4 PC	Lipids and lipid-like molecules	0.00049873	-0.0256818
HMDB0008048	APOE4 Noncarrier	C38:4 PC	Lipids and lipid-like molecules	-0.0312217	-0.0293061
HMDB0011384	All	C38:3 PE plasmalogen	Lipids and lipid-like molecules	-0.0597911	-0.0963269
HMDB0011384	APOE4 Carrier	C38:3 PE plasmalogen	Lipids and lipid-like molecules	-0.086299	-0.120139
HMDB0011384	APOE4 Noncarrier	C38:3 PE plasmalogen	Lipids and lipid-like molecules	-0.0504324	-0.0902372
HMDB0008047	All	C38:3 PC	Lipids and lipid-like molecules	-0.0173632	-0.00293587
HMDB0008047	APOE4 Carrier	C38:3 PC	Lipids and lipid-like molecules	-0.00164943	-0.0125628
HMDB0008047	APOE4 Noncarrier	C38:3 PC	Lipids and lipid-like molecules	-0.0229857	0.00140937
HMDB0008942	All	C38:2 PE	Lipids and lipid-like molecules	-0.0433849	-0.0809694
HMDB0008942	APOE4 Carrier	C38:2 PE	Lipids and lipid-like molecules	-0.0357415	-0.0808208
HMDB0008942	APOE4 Noncarrier	C38:2 PE	Lipids and lipid-like molecules	-0.0442237	-0.0797837
HMDB0008270	All	C38:2 PC	Lipids and lipid-like molecules	0.0157276	0.0147692
HMDB0008270	APOE4 Carrier	C38:2 PC	Lipids and lipid-like molecules	0.0256126	-0.00717488
HMDB0008270	APOE4 Noncarrier	C38:2 PC	Lipids and lipid-like molecules	0.0130042	0.0227906
HMDB0011410	All	C36:5 PE plasmalogen	Lipids and lipid-like molecules	-0.0191645	-0.0296295
HMDB0011410	APOE4 Carrier	C36:5 PE plasmalogen	Lipids and lipid-like molecules	-0.0291291	-0.0337989
HMDB0011410	APOE4 Noncarrier	C36:5 PE plasmalogen	Lipids and lipid-like molecules	-0.0164412	-0.0299123
HMDB0011220	All	C36:5 PC plasmalogen-B	Lipids and lipid-like molecules	-0.0373729	-0.0503153
HMDB0011220	APOE4 Carrier	C36:5 PC plasmalogen-B	Lipids and lipid-like molecules	-0.0266993	-0.0864176
HMDB0011220	APOE4 Noncarrier	C36:5 PC plasmalogen-B	Lipids and lipid-like molecules	-0.0404425	-0.0412633
HMDB0011221	All	C36:5 PC plasmalogen-A	Lipids and lipid-like molecules	0.0309226	0.0352276
HMDB0011221	APOE4 Carrier	C36:5 PC plasmalogen-A	Lipids and lipid-like molecules	0.0350315	0.0640238
HMDB0011221	APOE4 Noncarrier	C36:5 PC plasmalogen-A	Lipids and lipid-like molecules	0.0316486	0.0226139
HMDB0011442	All	C36:4 PE plasmalogen	Lipids and lipid-like molecules	-0.0433703	-0.0834524
HMDB0011442	APOE4 Carrier	C36:4 PE plasmalogen	Lipids and lipid-like molecules	-0.0720497	-0.102664
HMDB0011442	APOE4 Noncarrier	C36:4 PE plasmalogen	Lipids and lipid-like molecules	-0.0311542	-0.0783588
HMDB0008138	All	C36:4 PC-B	Lipids and lipid-like molecules	-0.0163602	-0.00557802
HMDB0008138	APOE4 Carrier	C36:4 PC-B	Lipids and lipid-like molecules	-0.0041097	-0.0277558
HMDB0008138	APOE4 Noncarrier	C36:4 PC-B	Lipids and lipid-like molecules	-0.0211986	0.00266715
HMDB0007983	All	C36:4 PC-A	Lipids and lipid-like molecules	0.0085409	-0.0182293
HMDB0007983	APOE4 Carrier	C36:4 PC-A	Lipids and lipid-like molecules	0.00798933	-0.0483286
HMDB0007983	APOE4 Noncarrier	C36:4 PC-A	Lipids and lipid-like molecules	0.0118129	-0.00881189
HMDB0011310	All	C36:4 PC plasmalogen	Lipids and lipid-like molecules	-0.0526647	-0.03034
HMDB0011310	APOE4 Carrier	C36:4 PC plasmalogen	Lipids and lipid-like molecules	-0.0292695	-0.0177539
HMDB0011310	APOE4 Noncarrier	C36:4 PC plasmalogen	Lipids and lipid-like molecules	-0.05874	-0.0318271
HMDB0007248	All	C36:4 DAG	Lipids and lipid-like molecules	0.0674967	0.019576
HMDB0007248	APOE4 Carrier	C36:4 DAG	Lipids and lipid-like molecules	0.0364991	0.00766883
HMDB0007248	APOE4 Noncarrier	C36:4 DAG	Lipids and lipid-like molecules	0.076399	0.0241968
HMDB0011441	All	C36:3 PE plasmalogen	Lipids and lipid-like molecules	-0.0673456	-0.100743
HMDB0011441	APOE4 Carrier	C36:3 PE plasmalogen	Lipids and lipid-like molecules	-0.080344	-0.128447
HMDB0011441	APOE4 Noncarrier	C36:3 PE plasmalogen	Lipids and lipid-like molecules	-0.061207	-0.0909331
HMDB0009060	All	C36:3 PE	Lipids and lipid-like molecules	-0.0191079	-0.0249794
HMDB0009060	APOE4 Carrier	C36:3 PE	Lipids and lipid-like molecules	0.00254141	-0.0695367
HMDB0009060	APOE4 Noncarrier	C36:3 PE	Lipids and lipid-like molecules	-0.0248037	-0.0058137
HMDB0008105	All	C36:3 PC	Lipids and lipid-like molecules	-0.0131784	-0.0373174
HMDB0008105	APOE4 Carrier	C36:3 PC	Lipids and lipid-like molecules	-0.00285489	-0.0702638
HMDB0008105	APOE4 Noncarrier	C36:3 PC	Lipids and lipid-like molecules	-0.0146392	-0.0241052
HMDB0007219	All	C36:3 DAG	Lipids and lipid-like molecules	0.0405453	-8.91537e-05
HMDB0007219	APOE4 Carrier	C36:3 DAG	Lipids and lipid-like molecules	0.0128808	-0.0275108
HMDB0007219	APOE4 Noncarrier	C36:3 DAG	Lipids and lipid-like molecules	0.0482736	0.0113092
HMDB0009082	All	C36:2 PE plasmalogen	Lipids and lipid-like molecules	-0.100364	-0.111085
HMDB0009082	APOE4 Carrier	C36:2 PE plasmalogen	Lipids and lipid-like molecules	-0.0943333	-0.134742
HMDB0009082	APOE4 Noncarrier	C36:2 PE plasmalogen	Lipids and lipid-like molecules	-0.100633	-0.10205
HMDB0008994	All	C36:2 PE	Lipids and lipid-like molecules	-0.0129837	-0.0108922
HMDB0008994	APOE4 Carrier	C36:2 PE	Lipids and lipid-like molecules	-0.0107145	-0.0512137
HMDB0008994	APOE4 Noncarrier	C36:2 PE	Lipids and lipid-like molecules	-0.0134782	0.0082965
HMDB0008039	All	C36:2 PC	Lipids and lipid-like molecules	-0.00846969	-0.0354968
HMDB0008039	APOE4 Carrier	C36:2 PC	Lipids and lipid-like molecules	-0.00693764	-0.0588745
HMDB0008039	APOE4 Noncarrier	C36:2 PC	Lipids and lipid-like molecules	-0.00696373	-0.0271349
HMDB0007218	All	C36:2 DAG	Lipids and lipid-like molecules	-0.0204869	-0.0219995
HMDB0007218	APOE4 Carrier	C36:2 DAG	Lipids and lipid-like molecules	-0.0302157	-0.0562118
HMDB0007218	APOE4 Noncarrier	C36:2 DAG	Lipids and lipid-like molecules	-0.0192461	-0.00650426
HMDB0009016	All	C36:1 PE plasmalogen	Lipids and lipid-like molecules	-0.0874505	-0.0530666
HMDB0009016	APOE4 Carrier	C36:1 PE plasmalogen	Lipids and lipid-like molecules	-0.0704514	-0.0370906
HMDB0009016	APOE4 Noncarrier	C36:1 PE plasmalogen	Lipids and lipid-like molecules	-0.0914401	-0.0642984
HMDB0008038	All	C36:1 PC	Lipids and lipid-like molecules	-0.0722493	-0.0454416
HMDB0008038	APOE4 Carrier	C36:1 PC	Lipids and lipid-like molecules	-0.054928	-0.0609128
HMDB0008038	APOE4 Noncarrier	C36:1 PC	Lipids and lipid-like molecules	-0.0771463	-0.0376965
HMDB0007216	All	C36:1 DAG	Lipids and lipid-like molecules	-0.0470756	-0.0193115
HMDB0007216	APOE4 Carrier	C36:1 DAG	Lipids and lipid-like molecules	-0.0576983	-0.063958
HMDB0007216	APOE4 Noncarrier	C36:1 DAG	Lipids and lipid-like molecules	-0.0446198	0.00154832
HMDB0011214	All	C34:5 PC plasmalogen	Lipids and lipid-like molecules	-0.054352	-0.0678673
HMDB0011214	APOE4 Carrier	C34:5 PC plasmalogen	Lipids and lipid-like molecules	-0.0734572	-0.0887436
HMDB0011214	APOE4 Noncarrier	C34:5 PC plasmalogen	Lipids and lipid-like molecules	-0.0478533	-0.0633475
HMDB0007883	All	C34:4 PC	Lipids and lipid-like molecules	-0.0173827	-0.0173094
HMDB0007883	APOE4 Carrier	C34:4 PC	Lipids and lipid-like molecules	-0.00510156	-0.0420351
HMDB0007883	APOE4 Noncarrier	C34:4 PC	Lipids and lipid-like molecules	-0.0212503	-0.00846072
HMDB0011343	All	C34:3 PE plasmalogen	Lipids and lipid-like molecules	-0.0237836	-0.0624003
HMDB0011343	APOE4 Carrier	C34:3 PE plasmalogen	Lipids and lipid-like molecules	-0.0434516	-0.0849446
HMDB0011343	APOE4 Noncarrier	C34:3 PE plasmalogen	Lipids and lipid-like molecules	-0.0159673	-0.0557258
HMDB0008006	All	C34:3 PC	Lipids and lipid-like molecules	-0.00635546	-0.0069274
HMDB0008006	APOE4 Carrier	C34:3 PC	Lipids and lipid-like molecules	-0.020511	-0.00135293
HMDB0008006	APOE4 Noncarrier	C34:3 PC	Lipids and lipid-like molecules	-0.000607633	-0.00503015
HMDB0008928	All	C34:2 PE	Lipids and lipid-like molecules	-0.0118671	-0.00216579
HMDB0008928	APOE4 Carrier	C34:2 PE	Lipids and lipid-like molecules	-0.00132724	-0.0486576
HMDB0008928	APOE4 Noncarrier	C34:2 PE	Lipids and lipid-like molecules	-0.0147555	0.0197317
HMDB0011210	All	C34:2 PC plasmalogen	Lipids and lipid-like molecules	-0.0227331	-0.0135218
HMDB0011210	APOE4 Carrier	C34:2 PC plasmalogen	Lipids and lipid-like molecules	-0.0126498	-0.0352587
HMDB0011210	APOE4 Noncarrier	C34:2 PC plasmalogen	Lipids and lipid-like molecules	-0.0222894	-0.00617185
HMDB0007103	All	C34:2 DAG	Lipids and lipid-like molecules	0.00868259	0.00534592
HMDB0007103	APOE4 Carrier	C34:2 DAG	Lipids and lipid-like molecules	-0.0155954	-0.0362518
HMDB0007103	APOE4 Noncarrier	C34:2 DAG	Lipids and lipid-like molecules	0.0145912	0.0235446
HMDB0011208	All	C34:1 PC plasmalogen	Lipids and lipid-like molecules	-0.016394	-0.00988718
HMDB0011208	APOE4 Carrier	C34:1 PC plasmalogen	Lipids and lipid-like molecules	0.00762996	-0.020391
HMDB0011208	APOE4 Noncarrier	C34:1 PC plasmalogen	Lipids and lipid-like molecules	-0.0221268	-0.00507452
HMDB0007972	All	C34:1 PC	Lipids and lipid-like molecules	-0.0382997	0.00270963
HMDB0007972	APOE4 Carrier	C34:1 PC	Lipids and lipid-like molecules	-0.0218579	-0.023137
HMDB0007972	APOE4 Noncarrier	C34:1 PC	Lipids and lipid-like molecules	-0.0432865	0.0140616
HMDB0012356	All	C34:0 PS	Lipids and lipid-like molecules	0.0484021	0.0677215
HMDB0012356	APOE4 Carrier	C34:0 PS	Lipids and lipid-like molecules	0.0371672	0.0934434
HMDB0012356	APOE4 Noncarrier	C34:0 PS	Lipids and lipid-like molecules	0.0534212	0.0583229
HMDB0008925	All	C34:0 PE	Lipids and lipid-like molecules	-0.0802538	-0.039136
HMDB0008925	APOE4 Carrier	C34:0 PE	Lipids and lipid-like molecules	-0.048515	-0.0197408
HMDB0008925	APOE4 Noncarrier	C34:0 PE	Lipids and lipid-like molecules	-0.0897433	-0.0419845
HMDB0007100	All	C34:0 DAG	Lipids and lipid-like molecules	-0.0449527	-0.00613025
HMDB0007100	APOE4 Carrier	C34:0 DAG	Lipids and lipid-like molecules	-0.0451211	-0.037425
HMDB0007100	APOE4 Noncarrier	C34:0 DAG	Lipids and lipid-like molecules	-0.045807	0.0157272
HMDB0007874	All	C32:2 PC	Lipids and lipid-like molecules	-0.00699891	-0.0131323
HMDB0007874	APOE4 Carrier	C32:2 PC	Lipids and lipid-like molecules	-0.00372233	-0.0407584
HMDB0007874	APOE4 Noncarrier	C32:2 PC	Lipids and lipid-like molecules	-0.00711127	-0.00203894
HMDB0007873	All	C32:1 PC	Lipids and lipid-like molecules	-0.0363309	0.0066219
HMDB0007873	APOE4 Carrier	C32:1 PC	Lipids and lipid-like molecules	-0.0227028	-0.0143234
HMDB0007873	APOE4 Noncarrier	C32:1 PC	Lipids and lipid-like molecules	-0.0408594	0.0173767
HMDB0007871	All	C32:0 PC	Lipids and lipid-like molecules	0.00638906	0.0483755
HMDB0007871	APOE4 Carrier	C32:0 PC	Lipids and lipid-like molecules	0.0341809	0.0317369
HMDB0007871	APOE4 Noncarrier	C32:0 PC	Lipids and lipid-like molecules	-0.0013155	0.0556711
HMDB0007098	All	C32:0 DAG	Lipids and lipid-like molecules	-0.016993	0.00187864
HMDB0007098	APOE4 Carrier	C32:0 DAG	Lipids and lipid-like molecules	-0.0234901	-0.0358178
HMDB0007098	APOE4 Noncarrier	C32:0 DAG	Lipids and lipid-like molecules	-0.0157601	0.0205023
HMDB0007869	All	C30:0 PC	Lipids and lipid-like molecules	-0.0308653	0.00525119
HMDB0007869	APOE4 Carrier	C30:0 PC	Lipids and lipid-like molecules	-0.00782303	-0.0174003
HMDB0007869	APOE4 Noncarrier	C30:0 PC	Lipids and lipid-like molecules	-0.0376274	0.0160493
HMDB0007011	All	C30:0 DAG	Lipids and lipid-like molecules	-0.0249574	0.00271209
HMDB0007011	APOE4 Carrier	C30:0 DAG	Lipids and lipid-like molecules	-0.0288564	-0.0337296
HMDB0007011	APOE4 Noncarrier	C30:0 DAG	Lipids and lipid-like molecules	-0.0247951	0.0214255
HMDB0012107	All	C24:1 SM	Lipids and lipid-like molecules	0.0260428	0.0395024
HMDB0012107	APOE4 Carrier	C24:1 SM	Lipids and lipid-like molecules	0.0257939	0.0496754
HMDB0012107	APOE4 Noncarrier	C24:1 SM	Lipids and lipid-like molecules	0.0287507	0.0341697
HMDB0004953	All	C24:1 Ceramide (d18:1)	Lipids and lipid-like molecules	-0.0341184	0.0110288
HMDB0004953	APOE4 Carrier	C24:1 Ceramide (d18:1)	Lipids and lipid-like molecules	-0.0392336	-0.00593893
HMDB0004953	APOE4 Noncarrier	C24:1 Ceramide (d18:1)	Lipids and lipid-like molecules	-0.0321551	0.0185492
HMDB0010405	All	C24:0 LPC	Lipids and lipid-like molecules	0.0893616	0.0380095
HMDB0010405	APOE4 Carrier	C24:0 LPC	Lipids and lipid-like molecules	0.0797409	0.0417377
HMDB0010405	APOE4 Noncarrier	C24:0 LPC	Lipids and lipid-like molecules	0.0913494	0.0324881
HMDB0004956	All	C24:0 Ceramide (d18:1)	Lipids and lipid-like molecules	0.000877256	-0.0168106
HMDB0004956	APOE4 Carrier	C24:0 Ceramide (d18:1)	Lipids and lipid-like molecules	-0.00461529	-0.0614735
HMDB0004956	APOE4 Noncarrier	C24:0 Ceramide (d18:1)	Lipids and lipid-like molecules	0.00279018	-0.000709331
HMDB0011526	All	C22:6 LPE	Lipids and lipid-like molecules	0.0745833	0.0895966
HMDB0011526	APOE4 Carrier	C22:6 LPE	Lipids and lipid-like molecules	0.0362182	0.0911055
HMDB0011526	APOE4 Noncarrier	C22:6 LPE	Lipids and lipid-like molecules	0.0884537	0.089898
HMDB0006733	All	C22:6 CE	Lipids and lipid-like molecules	0.0788686	0.0799946
HMDB0006733	APOE4 Carrier	C22:6 CE	Lipids and lipid-like molecules	0.0678204	0.101359
HMDB0006733	APOE4 Noncarrier	C22:6 CE	Lipids and lipid-like molecules	0.0832208	0.0700543
HMDB0010403	All	C22:5 LPC	Lipids and lipid-like molecules	-0.0641529	-0.0315019
HMDB0010403	APOE4 Carrier	C22:5 LPC	Lipids and lipid-like molecules	-0.0642416	-0.0805904
HMDB0010403	APOE4 Noncarrier	C22:5 LPC	Lipids and lipid-like molecules	-0.0615862	-0.0118245
HMDB0010401	All	C22:4 LPC	Lipids and lipid-like molecules	-0.111152	-0.0371586
HMDB0010401	APOE4 Carrier	C22:4 LPC	Lipids and lipid-like molecules	-0.113768	-0.0668745
HMDB0010401	APOE4 Noncarrier	C22:4 LPC	Lipids and lipid-like molecules	-0.109362	-0.0220369
HMDB0006729	All	C22:4 CE	Lipids and lipid-like molecules	-0.0353516	-0.0464893
HMDB0006729	APOE4 Carrier	C22:4 CE	Lipids and lipid-like molecules	-0.0127044	-0.113403
HMDB0006729	APOE4 Noncarrier	C22:4 CE	Lipids and lipid-like molecules	-0.0364669	-0.0345649
HMDB0011520	All	C22:0 LPE	Lipids and lipid-like molecules	0.00810765	0.00369104
HMDB0011520	APOE4 Carrier	C22:0 LPE	Lipids and lipid-like molecules	0.0165814	-0.0193225
HMDB0011520	APOE4 Noncarrier	C22:0 LPE	Lipids and lipid-like molecules	0.00670092	0.00744572
HMDB0004952	All	C22:0 Ceramide (d18:1)	Lipids and lipid-like molecules	-0.040723	-0.0423105
HMDB0004952	APOE4 Carrier	C22:0 Ceramide (d18:1)	Lipids and lipid-like molecules	-0.050741	-0.0861171
HMDB0004952	APOE4 Noncarrier	C22:0 Ceramide (d18:1)	Lipids and lipid-like molecules	-0.0375159	-0.0256068
HMDB0006455	All	C20:4 carnitine	Lipids and lipid-like molecules	0.0135895	0.0718566
HMDB0006455	APOE4 Carrier	C20:4 carnitine	Lipids and lipid-like molecules	-0.021382	0.0672465
HMDB0006455	APOE4 Noncarrier	C20:4 carnitine	Lipids and lipid-like molecules	0.0214523	0.0866804
HMDB0011517	All	C20:4 LPE	Lipids and lipid-like molecules	-0.0772939	-0.069785
HMDB0011517	APOE4 Carrier	C20:4 LPE	Lipids and lipid-like molecules	-0.0891907	-0.10406
HMDB0011517	APOE4 Noncarrier	C20:4 LPE	Lipids and lipid-like molecules	-0.071774	-0.0569448
HMDB0006726	All	C20:4 CE	Lipids and lipid-like molecules	-0.0238107	-0.0421602
HMDB0006726	APOE4 Carrier	C20:4 CE	Lipids and lipid-like molecules	-0.00538526	-0.0447618
HMDB0006726	APOE4 Noncarrier	C20:4 CE	Lipids and lipid-like molecules	-0.0291597	-0.042435
HMDB0010393	All	C20:3 LPC	Lipids and lipid-like molecules	-0.0382758	-0.0294042
HMDB0010393	APOE4 Carrier	C20:3 LPC	Lipids and lipid-like molecules	-0.0338882	-0.0610016
HMDB0010393	APOE4 Noncarrier	C20:3 LPC	Lipids and lipid-like molecules	-0.0388811	-0.019839
HMDB0006736	All	C20:3 CE	Lipids and lipid-like molecules	-0.0203335	-0.0130215
HMDB0006736	APOE4 Carrier	C20:3 CE	Lipids and lipid-like molecules	-0.0058164	-0.0182968
HMDB0006736	APOE4 Noncarrier	C20:3 CE	Lipids and lipid-like molecules	-0.0237478	-0.0109668
HMDB0011512	All	C20:1 LPE	Lipids and lipid-like molecules	-0.114445	-0.0603436
HMDB0011512	APOE4 Carrier	C20:1 LPE	Lipids and lipid-like molecules	-0.0961645	-0.114933
HMDB0011512	APOE4 Noncarrier	C20:1 LPE	Lipids and lipid-like molecules	-0.120223	-0.0388932
HMDB0012102	All	C20:0 SM	Lipids and lipid-like molecules	-0.0112131	-0.0251529
HMDB0012102	APOE4 Carrier	C20:0 SM	Lipids and lipid-like molecules	-0.0292238	-0.0576273
HMDB0012102	APOE4 Noncarrier	C20:0 SM	Lipids and lipid-like molecules	-0.00397519	-0.0153115
HMDB0011481	All	C20:0 LPE	Lipids and lipid-like molecules	-0.0594394	-0.0391142
HMDB0011481	APOE4 Carrier	C20:0 LPE	Lipids and lipid-like molecules	-0.0746561	0.0107658
HMDB0011481	APOE4 Noncarrier	C20:0 LPE	Lipids and lipid-like molecules	-0.0556365	-0.0661028
HMDB0010390	All	C20:0 LPC	Lipids and lipid-like molecules	0.0510594	0.0462352
HMDB0010390	APOE4 Carrier	C20:0 LPC	Lipids and lipid-like molecules	0.0197541	0.0520981
HMDB0010390	APOE4 Noncarrier	C20:0 LPC	Lipids and lipid-like molecules	0.0585099	0.0331564
HMDB0006460	All	C20 carnitine	Lipids and lipid-like molecules	-0.066773	-0.0378764
HMDB0006460	APOE4 Carrier	C20 carnitine	Lipids and lipid-like molecules	-0.0481942	0.00501779
HMDB0006460	APOE4 Noncarrier	C20 carnitine	Lipids and lipid-like molecules	-0.0689221	-0.0759359
HMDB0000201	All	C2 carnitine	Lipids and lipid-like molecules	-0.0146793	-0.0139634
HMDB0000201	APOE4 Carrier	C2 carnitine	Lipids and lipid-like molecules	-0.0334105	0.0118916
HMDB0000201	APOE4 Noncarrier	C2 carnitine	Lipids and lipid-like molecules	-0.00856157	-0.0227288
HMDB0011478	All	C18:3 LPE	Lipids and lipid-like molecules	-0.0196639	-0.0265327
HMDB0011478	APOE4 Carrier	C18:3 LPE	Lipids and lipid-like molecules	-0.0152061	-0.0740684
HMDB0011478	APOE4 Noncarrier	C18:3 LPE	Lipids and lipid-like molecules	-0.0192984	-0.00234217
HMDB0010370	All	C18:3 CE	Lipids and lipid-like molecules	-0.0341266	-0.00322923
HMDB0010370	APOE4 Carrier	C18:3 CE	Lipids and lipid-like molecules	-0.0159474	0.00779814
HMDB0010370	APOE4 Noncarrier	C18:3 CE	Lipids and lipid-like molecules	-0.0358407	-0.00313864
HMDB0011507	All	C18:2 LPE	Lipids and lipid-like molecules	-0.04652	-0.0507278
HMDB0011507	APOE4 Carrier	C18:2 LPE	Lipids and lipid-like molecules	-0.0535177	-0.100598
HMDB0011507	APOE4 Noncarrier	C18:2 LPE	Lipids and lipid-like molecules	-0.0418146	-0.0313775
HMDB0010386	All	C18:2 LPC	Lipids and lipid-like molecules	-0.0155511	-0.0330113
HMDB0010386	APOE4 Carrier	C18:2 LPC	Lipids and lipid-like molecules	-0.0250445	-0.0779334
HMDB0010386	APOE4 Noncarrier	C18:2 LPC	Lipids and lipid-like molecules	-0.00952959	-0.0204291
HMDB0000610	All	C18:2 CE	Lipids and lipid-like molecules	0.0201811	-0.0221659
HMDB0000610	APOE4 Carrier	C18:2 CE	Lipids and lipid-like molecules	0.0237363	-0.02813
HMDB0000610	APOE4 Noncarrier	C18:2 CE	Lipids and lipid-like molecules	0.0207224	-0.0196425
HMDB0011506	All	C18:1 LPE	Lipids and lipid-like molecules	-0.0686549	-0.0459744
HMDB0011506	APOE4 Carrier	C18:1 LPE	Lipids and lipid-like molecules	-0.0582176	-0.0986302
HMDB0011506	APOE4 Noncarrier	C18:1 LPE	Lipids and lipid-like molecules	-0.0701451	-0.0243167
HMDB0001348	All	C18:0 SM	Lipids and lipid-like molecules	-0.0661744	-0.0286224
HMDB0001348	APOE4 Carrier	C18:0 SM	Lipids and lipid-like molecules	-0.0836928	-0.046562
HMDB0001348	APOE4 Noncarrier	C18:0 SM	Lipids and lipid-like molecules	-0.0587818	-0.0234161
HMDB0010368	All	C18:0 CE	Lipids and lipid-like molecules	-0.0514705	-0.0851428
HMDB0010368	APOE4 Carrier	C18:0 CE	Lipids and lipid-like molecules	-0.0558215	-0.0797364
HMDB0010368	APOE4 Noncarrier	C18:0 CE	Lipids and lipid-like molecules	-0.0489504	-0.0883277
HMDB0240613	All	C16:1 SM	Lipids and lipid-like molecules	0.00249075	-0.033099
HMDB0240613	APOE4 Carrier	C16:1 SM	Lipids and lipid-like molecules	-0.012543	-0.0569486
HMDB0240613	APOE4 Noncarrier	C16:1 SM	Lipids and lipid-like molecules	0.00655848	-0.0416246
HMDB0010407	All	C16:1 LPC plasmalogen	Lipids and lipid-like molecules	-0.00691036	-0.0165213
HMDB0010407	APOE4 Carrier	C16:1 LPC plasmalogen	Lipids and lipid-like molecules	-0.0548065	-0.0556022
HMDB0010407	APOE4 Noncarrier	C16:1 LPC plasmalogen	Lipids and lipid-like molecules	0.00968748	-0.0073752
HMDB0000658	All	C16:1 CE	Lipids and lipid-like molecules	-0.0505099	0.00484451
HMDB0000658	APOE4 Carrier	C16:1 CE	Lipids and lipid-like molecules	-0.0436839	0.00185409
HMDB0000658	APOE4 Noncarrier	C16:1 CE	Lipids and lipid-like molecules	-0.0519093	0.00862291
HMDB0010169	All	C16:0 SM	Lipids and lipid-like molecules	-0.0218332	-0.00957898
HMDB0010169	APOE4 Carrier	C16:0 SM	Lipids and lipid-like molecules	-0.00740405	-0.020676
HMDB0010169	APOE4 Noncarrier	C16:0 SM	Lipids and lipid-like molecules	-0.0234086	-0.00858583
HMDB0004949	All	C16:0 Ceramide (d18:1)	Lipids and lipid-like molecules	-0.0422715	-0.0127574
HMDB0004949	APOE4 Carrier	C16:0 Ceramide (d18:1)	Lipids and lipid-like molecules	-0.0588354	-0.0401474
HMDB0004949	APOE4 Noncarrier	C16:0 Ceramide (d18:1)	Lipids and lipid-like molecules	-0.0352204	-0.00426485
HMDB0013331	All	C14:2 carnitine	Lipids and lipid-like molecules	0.0230673	-0.00295297
HMDB0013331	APOE4 Carrier	C14:2 carnitine	Lipids and lipid-like molecules	-0.0096777	-0.00836496
HMDB0013331	APOE4 Noncarrier	C14:2 carnitine	Lipids and lipid-like molecules	0.0344727	-0.00301211
HMDB0013326	All	C12:1 carnitine	Lipids and lipid-like molecules	-0.0237844	-0.041792
HMDB0013326	APOE4 Carrier	C12:1 carnitine	Lipids and lipid-like molecules	-0.0580319	-0.0491281
HMDB0013326	APOE4 Noncarrier	C12:1 carnitine	Lipids and lipid-like molecules	-0.0122206	-0.0398468
HMDB0013325	All	C10:2 carnitine	Lipids and lipid-like molecules	0.00773878	0.0012104
HMDB0013325	APOE4 Carrier	C10:2 carnitine	Lipids and lipid-like molecules	-0.0229197	0.0504909
HMDB0013325	APOE4 Noncarrier	C10:2 carnitine	Lipids and lipid-like molecules	0.0177996	-0.0163735
HMDB0000651	All	C10 carnitine	Lipids and lipid-like molecules	-0.0248444	-0.0383963
HMDB0000651	APOE4 Carrier	C10 carnitine	Lipids and lipid-like molecules	-0.0627965	-0.0416593
HMDB0000651	APOE4 Noncarrier	C10 carnitine	Lipids and lipid-like molecules	-0.0127587	-0.0388001
HMDB0000448	All	Adipate	Lipids and lipid-like molecules	-0.0184057	-0.0659855
HMDB0000448	APOE4 Carrier	Adipate	Lipids and lipid-like molecules	-0.0414477	0.0098556
HMDB0000448	APOE4 Noncarrier	Adipate	Lipids and lipid-like molecules	-0.00641792	-0.105207
HMDB0039059	All	3-Dehydroxycarnitine	Lipids and lipid-like molecules	-0.0177367	-0.051053
HMDB0039059	APOE4 Carrier	3-Dehydroxycarnitine	Lipids and lipid-like molecules	0.058225	0.0211977
HMDB0039059	APOE4 Noncarrier	3-Dehydroxycarnitine	Lipids and lipid-like molecules	-0.0245812	-0.0842914
HMDB0004030	All	21-deoxycortisol	Lipids and lipid-like molecules	0.00169995	0.00788841
HMDB0004030	APOE4 Carrier	21-deoxycortisol	Lipids and lipid-like molecules	0.0138589	0.0450401
HMDB0004030	APOE4 Noncarrier	21-deoxycortisol	Lipids and lipid-like molecules	-0.00247797	-0.00992394
HMDB0013733	All	Trimethylbenzene	Benzenoids	-0.0295393	-0.0263374
HMDB0013733	APOE4 Carrier	Trimethylbenzene	Benzenoids	-0.0657177	-0.0506787
HMDB0013733	APOE4 Noncarrier	Trimethylbenzene	Benzenoids	-0.0160523	-0.021843
HMDB0015150	All	Sulfamethoxazole	Benzenoids	0.00788197	-0.0133918
HMDB0015150	APOE4 Carrier	Sulfamethoxazole	Benzenoids	0.00198366	-0.05319
HMDB0015150	APOE4 Noncarrier	Sulfamethoxazole	Benzenoids	0.00908335	-0.000803874
HMDB0000840	All	Salicylurate	Benzenoids	0.0274573	0.0106305
HMDB0000840	APOE4 Carrier	Salicylurate	Benzenoids	0.0376413	0.123537
HMDB0000840	APOE4 Noncarrier	Salicylurate	Benzenoids	0.0284216	-0.0230721
HMDB0034169	All	Methyl N-methylanthranilate	Benzenoids	0.00443001	0.00345453
HMDB0034169	APOE4 Carrier	Methyl N-methylanthranilate	Benzenoids	0.0301886	-0.0546416
HMDB0034169	APOE4 Noncarrier	Methyl N-methylanthranilate	Benzenoids	-0.00376682	0.0259096
HMDB0000714	All	Hippurate	Benzenoids	0.0386932	0.0731269
HMDB0000714	APOE4 Carrier	Hippurate	Benzenoids	0.0345412	0.0886189
HMDB0000714	APOE4 Noncarrier	Hippurate	Benzenoids	0.0358428	0.0631703
HMDB0001859	All	Acetaminophen	Benzenoids	-0.00562112	-0.000887606
HMDB0001859	APOE4 Carrier	Acetaminophen	Benzenoids	-0.0128778	-0.0771997
HMDB0001859	APOE4 Noncarrier	Acetaminophen	Benzenoids	-0.00164296	0.0262349
HMDB0013678	All	4-hydroxyhippurate	Benzenoids	0.0200656	0.00315622
HMDB0013678	APOE4 Carrier	4-hydroxyhippurate	Benzenoids	0.0275099	0.0395641
HMDB0013678	APOE4 Noncarrier	4-hydroxyhippurate	Benzenoids	0.0183331	-0.00888159
HMDB0001476	All	3-hydroxyanthranilic acid	Benzenoids	0.0183749	0.0301949
HMDB0001476	APOE4 Carrier	3-hydroxyanthranilic acid	Benzenoids	0.0334446	0.0226968
HMDB0001476	APOE4 Noncarrier	3-hydroxyanthranilic acid	Benzenoids	0.0161762	0.0312755
HMDB0000875	All	Trigonelline	Alkaloids and derivatives	0.0361987	0.0234557
HMDB0000875	APOE4 Carrier	Trigonelline	Alkaloids and derivatives	0.0389014	0.0163696
HMDB0000875	APOE4 Noncarrier	Trigonelline	Alkaloids and derivatives	0.0355858	0.0294759
HMDB0014611	All	Quinine	Alkaloids and derivatives	-0.0230868	0.0140025
HMDB0014611	APOE4 Carrier	Quinine	Alkaloids and derivatives	0.000593815	0.0725482
HMDB0014611	APOE4 Noncarrier	Quinine	Alkaloids and derivatives	-0.0430584	-0.0197244
HMDB0029377	All	Piperine	Alkaloids and derivatives	0.0392568	-0.0125115
HMDB0029377	APOE4 Carrier	Piperine	Alkaloids and derivatives	0.0206527	-0.0267434
HMDB0029377	APOE4 Noncarrier	Piperine	Alkaloids and derivatives	0.0456241	-0.00367755
