# Supplementary material for: Interplay of genetic predisposition, plasma metabolome and Mediterranean diet in dementia risk and cognitive function
Source: Nat Med. 2025 Aug 25;31(11):3790–800. doi: 10.1038/s41591-025-03891-5 (PMC12618253; doi:10.1038/s41591-025-03891-5)
Supplement: Supplementary file 16 — Statistical source data. [file 41591_2025_3891_MOESM16_ESM.xlsx]

## Sheet: source_data_extended_fig7_1
AMED_avg	met_PC1	met_PC2
5	-0.678629	1.02585
3.66667	1.79999	-3.87647
7	-9.34288	0.730317
3.5	8.71146	3.62549
3.25	-0.661016	-3.84686
4.66667	-18.51	5.35353
5.75	-4.25641	1.16993
7	19.6975	-3.74369
1.66667	8.29339	-3.41464
3.33333	-6.57277	-5.71552
6.66667	2.83692	2.83816
2.33333	3.6492	-5.98937
5	1.50665	3.95273
5.33333	-1.10996	8.57109
3.25	-4.05226	-0.25829
4.33333	6.11974	4.37091
4	11.1327	3.86242
4.33333	6.94558	-5.29358
3.66667	-15.9304	-0.600791
5.33333	2.51816	-4.7536
3	-12.0978	1.23481
6.66667	0.948867	-1.87298
6	4.04969	-5.35166
6	-2.30747	6.03048
6	7.8601	-4.21082
4	4.2657	0.339624
4.5	4.84694	6.79262
4	-0.0816493	2.15617
3.33333	3.62379	9.32442
7	12.2571	-6.3125
4.33333	2.63098	-7.808
7.5	9.46503	-6.97879
3.5	1.10436	-1.63011
2	-6.96459	2.28873
5.33333	3.46318	-1.60892
7	-7.32776	0.756486
3.66667	13.7183	5.20538
6	9.87949	-6.51399
5	-17.4608	2.86323
6	-1.93336	1.20084
2.5	-10.3227	-0.601472
5.25	3.48817	-1.17635
5.33333	-0.25131	4.31009
2.33333	0.481206	4.39196
2.66667	2.2213	-2.94206
4.75	6.13754	-1.41457
5	-2.19609	3.37776
6	7.83472	-5.70442
4.5	-8.88187	1.37337
7	2.38409	0.247877
7.33333	14.4134	2.75097
6.33333	13.5262	1.43629
5	6.62615	0.370501
3.33333	-2.15325	-3.71781
5.33333	-0.109832	1.63203
4	-7.4595	-1.72028
6.5	9.2678	-4.3201
4	-2.83784	-1.4545
4.5	2.49068	1.93551
6.33333	-2.4822	-2.75137
5.33333	9.69796	1.30385
5.33333	0.339505	-0.822957
3.25	-5.77322	-0.931684
3.66667	5.66497	-4.01698
6.66667	-5.93615	-5.0706
3	0.593833	1.81756
6	3.35055	0.507176
7.33333	8.65023	1.60241
5.66667	-2.68944	-5.49733
1.33333	3.32808	2.25454
5.33333	5.23251	3.99489
5.75	0.89041	-1.3865
4.25	-1.26286	-4.70503
6.75	8.08666	-8.20031
4.75	-0.294176	2.70358
6	9.70597	2.25804
3	-4.44578	9.51369
2.5	-11.9476	-2.05096
4.66667	9.43721	3.88738
6	11.6237	-0.0107414
4	-13.9861	-1.80595
4.66667	1.63211	1.76657
2.5	4.14019	6.34048
6.33333	0.216591	-1.41064
4	5.86815	-2.47324
4	7.96366	1.05802
6	10.8631	-3.05689
5	-1.58284	2.27446
6.75	8.84634	2.35747
5.33333	3.64088	-0.992988
5.66667	2.05476	0.119268
5.66667	-2.41067	-5.68253
4.75	5.82029	2.29598
4	-1.61274	8.4624
3	-6.15329	-5.93845
5	-5.78722	-5.24496
4.75	-11.8896	-4.63698
4.66667	1.98003	1.16696
4.66667	-9.34553	-1.67141
4.33333	5.08952	-6.15848
4	-3.3323	-8.68694
6	6.44838	-1.25435
5.33333	4.07567	5.27789
4	11.6842	0.957056
3.66667	-9.80218	-10.0216
5	9.24857	-8.12541
4	-3.82441	5.31309
5.5	-3.36348	1.494
4.33333	-5.65085	3.19224
4.66667	-0.852525	-4.47905
4.75	13.7223	1.03412
7	-2.99514	-4.57005
4.33333	-5.63152	-2.75083
2	-7.25196	1.72132
3.66667	-12.7277	-0.11214
3	6.67875	0.226927
1	-1.15384	-5.09688
6	6.29305	-6.08108
3.66667	-11.5002	-3.01414
5	-9.48515	-1.22889
5.75	-1.64454	-2.64621
4.33333	2.45372	8.03031
3.66667	-0.129035	-5.78059
6	4.95336	-8.97714
5.75	-2.56783	-2.83043
2.33333	-4.47707	0.578514
4.25	-5.3458	6.4359
3.33333	14.6804	2.4062
7	-6.63874	8.2356
7	10.9733	2.70473
4	10.7836	-4.2883
3.25	13.201	0.2159
5.66667	-11.2744	-5.92119
3	14.5961	7.96241
4.5	-4.3245	-1.90258
6.33333	-15.1341	3.19885
7	-11.2	-9.00645
4.75	-6.87065	1.2292
5.33333	-12.6256	8.02213
2.66667	-6.23692	0.132851
4	-12.0237	-4.19013
5.66667	-2.24217	1.0424
3.66667	-16.1137	-0.947421
3	4.7823	-5.25289
4.33333	8.5508	3.91397
2.5	0.646336	-0.522437
3.66667	-11.5696	0.14871
6.25	-7.88428	6.92584
4.66667	-4.65328	3.38399
4.66667	6.65983	2.69158
6.25	-4.20824	3.27157
4.66667	-9.67109	-1.18754
5.33333	-6.1511	-1.13729
3.33333	6.98334	-6.79987
7	-1.71152	-7.30559
4.5	-8.61226	0.842577
6	-1.42271	5.80722
6.66667	0.0641417	-2.2927
5.66667	-10.1524	-2.87342
6	1.06123	-6.29185
7.33333	-6.60303	1.81757
4.66667	-2.23613	-4.30455
4.66667	4.87218	1.8911
2.66667	-9.11193	-5.56688
5.33333	2.26837	-2.68934
6.5	-8.52851	-2.49428
2	-6.28946	1.48597
4.66667	0.652628	-3.25776
6	12.1664	4.69117
5.33333	-5.75583	-5.79016
3.33333	-7.33296	-6.55465
6	6.87437	7.25027
5.5	-6.49408	-1.66075
5.33333	17.2164	-2.68903
5.5	-4.66373	-0.246155
5.33333	-4.2918	0.887268
2.66667	-6.85702	1.08261
2.33333	-2.10316	-0.0196084
4.33333	2.82069	-4.10379
3.75	4.97499	1.48687
0.333333	-13.4596	6.86503
3	-11.0378	7.59201
3.66667	3.71525	-8.55993
6	5.15466	-4.7926
6	1.46127	-5.59914
2.25	-7.21127	-4.98957
5	-5.44253	-1.97253
3.66667	1.48107	-4.78176
2.5	-0.586308	1.58264
5	-1.53466	-2.28029
7	-8.35597	-0.86242
5	-5.51113	6.34513
6	-3.60595	-2.34914
6	1.14162	-9.71243
7.33333	-0.0087344	-2.57848
4.75	5.30315	-0.646342
3.5	4.88438	0.192753
6	-2.62529	3.02589
2.75	3.96228	0.0393967
5.33333	-10.5486	0.414637
4.66667	-5.60422	-1.40821
3	-5.56573	-5.11704
6	1.33594	0.00297958
7.25	-1.33567	-3.72895
3.75	4.63112	-2.84539
4.33333	12.2166	-1.98341
4	3.04104	-2.42996
4	-12.421	2.42544
4.33333	1.4941	-11.1927
5	-3.38288	10.5123
6.5	-4.69978	-3.94745
3.5	-5.14909	-0.216316
5	-0.132068	-1.28435
2.5	2.36709	14.6924
1.33333	-2.80624	-1.72167
7.75	-0.508676	-1.29182
6	13.3936	0.542245
4	3.63619	-1.15694
3	5.73908	-6.11838
4	-11.4197	-0.848924
4.33333	-7.8885	-2.42357
4.33333	-4.49957	0.363184
4.66667	-2.36519	1.43348
5.33333	-1.87862	5.10007
1.33333	-3.62668	5.09982
3.75	7.3512	0.106214
4.33333	-8.79438	-2.84608
5	-3.99257	-1.63449
5.66667	-9.78278	-0.929336
2	5.43026	-4.85348
5.25	-8.65827	-1.24147
4.66667	-6.26792	-7.32964
4.33333	6.57709	-0.512604
6.33333	-4.79696	9.34846
6.33333	4.47455	-5.45363
7	3.85579	7.19634
7	-0.785871	-4.29077
5.66667	-9.33817	2.71547
7.25	-5.02491	1.90861
6	15.8976	3.30734
6.66667	2.76915	-13.5756
4.5	9.87701	3.10767
6.33333	0.756184	1.59095
5	12.9864	-0.869181
5	-1.37375	0.256599
4.25	-14.0562	1.86574
6	-1.43662	-1.3457
6	-14.9072	-0.807137
7	4.9707	-5.69157
6	1.7581	4.99364
4.33333	0.657645	-5.90136
2.66667	1.50316	-3.8528
2	10.883	-6.46234
6.75	-1.92296	12.4671
4	-1.49022	3.51063
5.66667	10.2989	-3.45398
5.33333	1.15708	3.10947
6.33333	14.1141	-1.16325
5.66667	0.061863	-3.84431
5	8.8941	4.23104
3.33333	-5.60651	7.32133
5.33333	-6.28406	-1.68993
6.33333	2.8074	1.3334
2.75	4.00722	-0.937764
4.66667	-5.02562	-7.73238
6.33333	-10.4814	-0.685183
7	1.16842	-7.3437
3.33333	2.02641	1.04463
2	2.18374	-6.19408
5.33333	-6.81168	-10.5502
4.66667	-12.5657	-3.14783
7.5	5.27094	-1.18922
5.25	2.77294	-2.0597
1.5	-10.3969	1.1762
5	9.99855	1.79393
5	-11.931	-0.357787
5.5	4.15779	-1.34066
2.75	6.23448	3.44389
2	5.51292	4.18492
5.33333	7.60278	-0.670994
2.33333	4.05524	-7.03046
4.66667	-9.54652	-8.89146
7	-5.84534	-2.19074
5	-7.33361	4.62592
5.77778	2.74897	-4.04154
3	14.6543	1.9064
4.5	19.5648	3.14914
4.5	-11.2425	2.97331
2.66667	-17.0155	-4.3972
2.33333	1.09225	-0.729414
6	14.3156	1.85408
5	-9.03202	4.77297
4	-7.16879	-1.24371
5.33333	0.565901	8.43625
6.25	1.6477	-1.82858
5	5.95869	-5.10201
4.66667	-5.26827	0.498717
5.33333	8.71126	0.864739
4.66667	-8.90891	-8.43944
4.66667	5.72832	-0.220569
4.5	2.85293	-4.53628
2.33333	-3.46337	3.40817
7.25	-4.15073	-0.257242
4.75	16.5221	2.20508
5	4.84522	3.13359
2	4.20087	-11.1343
5	-10.3357	-4.14415
6.5	-4.19197	-0.804192
4.66667	-8.85178	-5.58553
4.66667	-9.19453	-3.35523
6.25	9.85026	-2.03902
5.33333	6.29937	-1.67957
5.66667	-8.84907	-3.23437
4.66667	-8.5338	4.53093
7	6.34847	4.34534
4.33333	3.91596	-1.08646
6.33333	0.827385	-3.40611
6	4.6594	-1.14269
3.25	6.18567	2.033
5.5	-4.50521	-8.05193
5.5	0.710011	-1.41731
3.33333	0.294139	-2.28317
4.25	8.13142	5.50366
5.75	-1.66881	12.4036
4.33333	11.7994	4.61857
5.25	2.36883	-0.125437
4.33333	8.00408	-5.81822
4	-8.44789	-7.88831
4.33333	8.79882	-9.3127
3	7.64241	-7.85093
6.33333	13.9321	-0.0946963
1.75	8.21782	5.782
4	4.08286	3.03426
3.75	6.38876	1.69413
6	-2.12155	11.3048
6	-2.16337	-2.73791
4	1.96946	0.907987
7.75	-9.26069	-0.753357
1	5.52284	0.108604
6	0.210549	-5.06629
7.33333	6.14434	2.57764
4.75	-7.77042	-0.217443
5	-15.0548	-3.22326
3.66667	-3.75276	4.23763
3.66667	-4.10876	-4.7283
7.33333	-4.79849	-2.5698
6.66667	-13.8339	1.53285
2.75	-1.6139	0.812075
5.33333	6.51596	2.02549
5.5	-0.630217	-0.628236
4	-10.7739	5.6236
7	-7.02464	-2.52284
3	5.89926	1.51408
3.33333	-10.8561	3.54342
6.33333	0.639809	0.0976813
5	6.95357	-0.848926
3.5	-2.1724	-0.437288
2.33333	2.01426	-3.38922
4.66667	8.96442	-4.37596
5.66667	-5.07209	7.26055
5.75	-3.14335	-2.37173
4	3.23429	3.72763
3	-14.9692	9.31056
6.33333	-5.54098	-8.5955
3	-8.8293	7.39067
4.66667	6.48868	5.37462
3.66667	4.85834	6.03553
5.75	-4.69521	3.03203
3.75	0.164605	0.138259
5.25	1.70497	0.883566
6	1.46126	0.479674
3.33333	11.0965	1.9509
3.66667	8.7255	-0.928621
6.33333	-5.78761	-6.99594
5.25	4.35072	1.76918
5	4.35032	2.40853
4.5	0.285167	-11.1997
7	-2.64358	7.92506
5	-12.5363	2.40919
4.33333	0.640232	7.49293
5	5.69244	-4.94712
3	10.4197	3.63143
2.5	3.79027	3.60377
2	10.1656	-2.08146
4.42857	2.58174	7.25488
2.66667	-1.198	-8.6545
4.33333	2.91536	0.925215
3.5	2.15647	-1.61714
4.33333	7.64844	-0.162793
5	3.52306	4.08753
1.66667	6.79056	-2.88163
5	2.28173	-0.32892
3.33333	7.67964	7.19413
6.66667	-1.7697	-7.39266
5.33333	2.80372	2.17749
6.66667	-8.57136	-5.71961
4	-4.85231	15.6865
6.33333	3.09664	-0.260017
2.33333	-5.29023	-5.99653
5.25	-13.0024	0.252847
4.66667	3.03861	0.729599
2.25	-9.0329	-7.67605
6	-4.33318	5.68256
5.66667	-6.71262	0.590933
3.33333	-9.42881	-0.129379
3	-4.20586	-7.65823
3.5	8.27126	-0.521403
4	1.29635	-0.900659
6.66667	-4.06188	-4.59727
5.25	5.78209	-2.92945
3.66667	-4.44246	1.54032
4	-7.35044	1.47693
6.33333	11.7409	-4.22052
6	-6.27005	-2.14169
3	-0.865493	0.185663
5	7.07304	-2.76397
5.66667	-2.33747	-0.823086
3.25	-6.84893	-12.1222
2	0.336614	1.33853
7	-10.6371	2.87973
5.66667	2.74851	-0.141058
6.66667	-5.33087	-4.18951
4.33333	-8.97881	-3.93814
6.75	10.6564	-1.36484
6.5	-1.04022	5.79176
5	-2.08996	0.0745386
6.5	10.6446	-0.52128
6.33333	-2.31148	-0.851916
6.66667	-4.36842	-2.04118
7.33333	6.94237	-2.93087
7	-0.250748	-0.09739
5	-5.95353	-2.26082
5.66667	-4.48846	-0.630409
3.5	6.31545	3.80439
7.66667	2.00942	3.8563
4.66667	-3.03779	-5.81514
5.33333	5.11437	0.845326
3.25	14.9428	1.76069
4.75	-6.50259	4.7545
4.66667	-7.92491	10.0503
6	7.16947	1.79221
1.5	1.69381	-1.24496
6	-5.96695	-2.19978
6	-3.76789	4.52837
2.66667	1.47229	-1.73808
5.33333	-5.34633	8.4031
2.33333	2.98712	-3.22505
5.33333	-11.6407	5.84754
3.33333	-10.5804	0.373009
5.33333	-1.62548	6.05043
6.66667	12.8901	2.52966
4	10.2481	3.68882
4.33333	-2.17394	-0.412242
6	7.83594	-1.15915
6.33333	-0.735782	-6.96332
7	12.7237	-6.39548
5.75	-4.74011	2.77169
6	-5.99958	5.23409
2.5	7.58478	-1.05963
5	0.0663985	-6.26081
7.66667	-7.83133	-3.08684
3.5	-3.55963	5.19051
3.33333	1.57246	-2.28368
6.33333	2.11372	-5.80568
7	-7.66303	3.7848
4.33333	-8.27919	-0.659454
6	13.5336	-2.95108
7	-3.84537	-1.79176
7	9.05074	-1.37039
3.33333	-1.61088	4.0232
5.5	-4.36798	-2.17514
2	-13.4804	11.7424
2.66667	-9.73122	0.229652
3	5.04439	2.17892
3.5	-7.37632	-1.25844
2.33333	5.49944	3.0997
4.66667	-11.0263	4.13202
4.66667	-6.48112	0.690156
7	11.995	3.40755
3	-1.51797	1.52523
5	-7.65196	0.55342
4	2.83258	-1.53836
6.5	11.6077	-2.78993
7	-2.16114	0.884386
7	6.2196	4.11919
5.66667	-0.898261	-5.95528
3.5	3.22178	0.204743
4.5	-1.45004	3.53781
6.75	0.938321	-4.30551
4.66667	9.00952	5.3518
3.75	-9.02641	-1.21808
5	-6.04378	4.01026
3.25	2.77747	-9.61842
2.5	-1.785	1.52053
6	-4.75663	-2.10669
6	0.137354	-4.81908
8.5	-5.68711	-9.38857
2.66667	4.81435	-2.48956
7.33333	2.12093	-7.35808
4.88889	-6.19871	5.20623
4	-6.45052	1.87957
2.33333	19.273	-4.47167
2.66667	-12.9271	-1.60426
3.33333	-10.6571	4.01121
5	4.17119	7.54202
4	-5.94532	4.01696
4	-7.62233	-5.61344
2.5	3.16023	5.71866
3.33333	7.11225	-0.954164
6	-2.68808	4.87029
5	-12.919	6.45531
5.33333	-0.191871	-0.665306
3.5	1.76767	-6.06691
6.66667	-8.21287	6.94127
2	-6.9455	-1.54866
4.33333	1.4073	-1.04889
4	-9.32122	7.93237
4.33333	-5.48738	1.11048
1	-4.69999	-7.7846
6.33333	0.682202	-4.94826
6	-4.02149	2.99749
3.33333	5.90156	-2.50241
5	4.90569	1.6252
5	0.539382	-3.74511
3.66667	-6.13998	1.75454
3.66667	6.68598	2.64279
5.75	5.00226	-3.43576
5.25	6.63972	-6.73524
5.33333	-0.768313	2.48741
3	0.00386446	1.49594
3.66667	7.3868	0.408438
2.66667	2.54096	-2.03949
1.33333	-5.72527	1.57002
5.66667	-1.0303	1.2657
4.66667	-2.49674	-2.18707
3	4.69382	-1.21749
4.33333	-3.49857	6.43611
6	-9.34138	-6.32963
4	-5.11344	-9.90315
6.25	-1.04371	-1.88315
4.66667	-9.08983	-7.29539
7.25	-7.91515	-1.67164
3	10.8084	-0.31132
6.66667	-11.0493	-7.45088
4	4.19772	1.48826
4	-0.00254264	0.0686511
3.66667	5.3353	6.86882
7.66667	-3.71175	2.50387
5.75	11.0151	3.38817
4.66667	-5.99874	3.55332
7	-3.15914	-6.12987
5	-6.70145	7.56337
3.66667	-12.6524	11.6657
4.66667	1.18034	-1.46834
4.33333	6.16726	2.82277
5.66667	0.519392	2.08838
4	7.29947	3.38899
3	10.8311	1.59798
5.66667	4.0771	1.84413
4	-17.5543	4.55124
4	-9.59922	2.62958
5.75	1.5197	1.73029
2	10.746	10.1509
5.66667	4.69303	5.16647
3.75	7.50647	-3.36605
5	1.89497	1.75157
4	-5.56865	5.51795
4	6.77385	-3.99193
4.33333	-8.94886	-4.29751
6	2.76683	-6.11
6.25	4.51756	-0.5187
6.66667	-3.85331	0.158823
7	-13.7376	4.72435
5	2.69965	4.47874
4	-5.23609	-3.52958
6	-9.65142	2.51542
4	-4.19423	3.12058
5.33333	-2.64098	-4.2824
4.33333	-1.93979	1.94865
8	12.8173	1.29781
3.66667	-12.5717	-10.7553
4.5	-2.90955	-9.86174
3	-3.10006	-4.13061
3.66667	-6.79988	1.47233
4	-14.9832	0.846259
6	-9.47117	3.61246
5.33333	-10.6866	-6.52643
5.75	3.57767	-0.670513
5.5	1.569	6.2802
3	3.03893	-0.242106
6.66667	15.1537	0.060762
3.66667	2.86118	2.27421
5	-3.09543	0.273351
4.66667	0.973781	0.966983
5.66667	-9.36348	-2.50683
4.33333	0.319243	-3.12027
5.33333	4.09545	-6.99058
5.25	3.69548	-2.0063
3	-12.8636	-5.39027
4	4.79472	10.0883
5	-1.37132	0.88944
4.66667	0.307841	1.61155
3.66667	-1.05775	-4.03203
4.33333	4.05547	-0.760804
6	4.07994	-0.730941
6.33333	-1.60118	7.04918
6.33333	-2.72411	4.67649
3	6.77437	1.28762
5.75	-11.6075	10.6072
6	0.0469901	3.93746
6.5	-1.20202	6.91116
3.25	-6.38469	2.91326
5.33333	6.8283	-5.62989
5	-4.27884	-1.44973
5	3.10575	-1.46121
5	10.1684	-4.71947
4.33333	-14.5613	6.584
5	-11.3651	-1.74737
5	21.0474	2.05478
2.5	9.51533	-2.84883
5	12.6672	0.11893
4.25	3.5916	-0.016039
3.33333	4.75558	2.89615
3.5	15.3183	-3.58704
3.5	-7.38528	6.56615
5	4.25498	-6.08242
4.33333	20.7624	2.35032
3.75	0.904814	-5.85947
6	0.941162	7.31653
5.25	0.267132	-2.05667
2.33333	6.29634	1.73024
2.77778	12.8526	6.90274
6.66667	-14.7571	2.30583
3.33333	-7.81069	1.44458
6.33333	-11.4913	2.70108
2.66667	-3.88328	-2.50276
7.66667	-10.7605	-2.70874
3	-3.1227	-4.62282
6	-3.41948	-0.823999
4	-7.08874	-2.56428
5.33333	-2.91396	-1.53342
3.33333	9.90412	-3.99372
4.33333	0.50684	-1.19405
2.33333	-2.65209	1.37535
3.66667	9.04985	-2.97235
3.5	-9.76543	2.54994
6	2.21365	-5.14783
4.33333	-6.18102	-6.52807
2.33333	14.0548	-5.48925
5.33333	-7.97285	7.03105
3.5	4.42288	-12.4349
5.66667	3.55197	-3.03824
3.66667	1.90435	-9.40122
3	-3.72107	-15.3491
6	-11.35	-2.27256
6	-1.93059	-4.25193
3.33333	4.7362	5.2751
5	6.96204	5.59489
6	2.72196	-4.4365
6	-9.9604	-8.70416
4.66667	-5.42015	-2.36657
5	4.55498	-9.42412
4.5	-6.23687	11.0018
6.33333	13.0132	-2.63373
4.66667	1.38433	-4.3545
3.66667	6.90942	3.38355
4	-6.86823	3.56495
4.66667	7.21248	-0.722833
2.5	-9.31641	-2.41014
3.5	2.42616	-9.67299
4.5	4.54382	3.68029
6.66667	-3.14665	-5.26098
5	3.88613	3.38371
4	4.06384	-2.35752
4	2.51474	7.96537
4.75	1.78426	4.84711
6.33333	3.8015	-1.74917
4.33333	3.93228	-3.17853
2.66667	11.623	-4.16211
3.66667	7.14262	-3.07336
4	1.27243	-0.400764
6	-0.496921	-5.31088
6	-8.41616	-4.89937
1	0.690264	7.28197
4	10.3449	3.04526
5.33333	-5.38788	6.47826
4	-7.12634	-5.5836
5	2.21663	-10.9803
3.66667	2.3455	0.884336
7.25	12.5657	0.490531
4	-6.85375	-2.72784
6.75	6.41664	-0.832403
1.66667	-1.23735	-1.98667
1	-2.51175	9.08037
4	4.85966	-1.37764
4	-1.76124	-2.08036
4	1.87205	2.55861
1.66667	-13.3503	6.34817
6.5	-10.0578	-0.281408
3.5	9.6491	1.65107
4	-12.1706	10.2959
4.75	8.90428	-6.57721
5	5.48125	-3.10321
4.66667	-4.04795	-0.602938
4.5	11.3303	4.37073
3	1.22595	-4.37023
2.75	16.6461	-7.34905
4	-8.21602	6.0825
2.5	0.58069	-6.4945
1	2.23548	3.29586
4.5	-10.5057	0.547169
4.66667	7.80842	-8.88934
5.75	-0.179206	0.0390027
5.33333	6.22977	-7.18866
4.66667	13.1403	0.00792976
5.66667	-11.7177	-1.65086
6.66667	6.82611	2.32193
5.66667	0.234605	-5.86322
6	0.372542	-1.06909
2.66667	3.78115	0.676102
4.5	0.818765	-1.63711
3.5	1.37842	-8.04628
5.25	-0.409773	-7.76662
4	3.36565	4.96199
2.25	-6.7186	-6.27455
3.33333	-6.12601	5.41004
6.66667	0.43613	1.4273
7.25	-11.5128	2.41629
5	-2.55669	-0.521643
4.5	-1.58529	-5.4628
3	-6.69258	0.328651
3.33333	-5.92738	-0.616093
3.33333	-9.94047	-11.7936
2.11111	6.91883	-9.59373
3.66667	-2.43817	-0.341464
4.75	-7.8879	-2.43024
4	-9.02233	5.5408
5.33333	-4.31759	2.53344
5	-2.43225	4.69391
4.5	-4.65214	6.39468
5.66667	0.263673	0.935642
3.33333	13.0548	-3.95565
1.33333	8.25407	-0.453537
3.66667	5.59069	-3.05688
4.66667	-3.52673	-8.1468
5.33333	-15.571	-9.4728
5.33333	-8.12608	3.3395
6	8.50489	-4.70798
4	-7.55844	0.509871
5.66667	-1.54777	-7.4278
6	-13.0147	-10.3486
5.33333	6.69552	2.34729
4.75	0.221814	6.27709
5.33333	3.8402	0.949686
4.33333	-13.3471	-4.41624
4	2.2925	-0.971181
6.75	3.16808	10.6371
4.66667	-7.63598	3.162
4.66667	-2.32969	-1.62862
5	-3.19177	5.31308
3.66667	-5.53735	-11.5752
5	0.71724	-3.25013
2.5	-3.55864	2.80384
5.75	-4.11156	6.26453
5.66667	-1.28376	-3.96686
6.25	-3.77312	2.01737
6.25	-3.91945	-0.612384
4	-1.44527	-5.74467
4.75	-4.83589	6.32612
3.66667	-2.47285	1.58659
5	-1.01208	-0.513886
4.66667	-1.54594	-1.10234
3.33333	8.06231	-3.08262
5	-7.94148	0.622457
6	4.84384	0.438075
4	-4.95489	-2.72493
5.75	-2.40233	-6.70581
7.33333	-4.81417	-1.63742
3	-7.2833	2.53641
4	3.59089	2.82651
6.66667	-10.0045	-1.58708
5	-4.09503	-4.21989
4.33333	-1.77486	1.33495
2	-5.19347	-4.65267
7.25	-1.27029	-4.11722
4	-14.8499	1.20887
5.66667	5.86257	3.5378
3.66667	1.17547	-1.9735
4.66667	3.18461	-1.16412
6	-4.44958	-6.42545
4.5	2.58212	-4.50877
2	0.837759	-4.42569
3.5	1.84158	4.73518
5.33333	-5.69373	0.721631
4.66667	13.6515	-0.130436
6	-1.27194	-0.261283
6.5	6.32534	5.32986
4	0.644951	6.83777
3	-0.56991	5.2941
6.75	15.249	0.382775
5	3.12136	3.8662
5.66667	-8.2666	4.0514
4.75	6.83835	-4.60675
5	-3.33608	5.04353
4.5	9.6917	1.39829
6	10.7666	-6.1902
4	8.51253	-1.1375
4	-6.32654	5.85095
2.66667	6.16699	4.88337
4.5	6.32034	2.0247
5	-5.88388	2.91454
5.33333	1.12139	3.91122
3	9.41865	1.86784
5.66667	-0.00362738	6.34455
4.66667	7.61302	7.82031
4.66667	-2.8204	5.69428
5.5	-0.464709	-7.13556
7.25	-2.78458	-1.27317
5	1.34017	4.08654
4.33333	-13.4472	2.55724
4.5	-10.7551	2.38919
5	-1.01642	-1.61219
8.25	-9.68777	-3.83404
4	1.17044	10.1616
4.66667	8.85619	-3.53159
3.66667	-0.966795	1.28637
7.66667	-8.11106	-1.53307
4	11.271	5.18849
3.5	-5.97853	-2.24251
4.66667	16.2631	-2.2191
2.75	3.85281	3.32189
4.33333	11.7155	3.53661
5	5.75838	-6.91718
4.33333	15.3431	-1.766
4	7.72701	6.56928
6	-0.87736	-2.74156
5.33333	-6.09147	-5.00635
5	7.95	0.699982
4	6.11713	-1.01182
1.77778	-6.60193	-4.5433
5	-2.87124	1.0337
3	-10.6101	0.164256
3.33333	11.8037	0.0500083
4.5	0.185581	8.47735
7	11.7642	0.538066
0.666667	-3.31119	-5.30129
3	-9.32539	-3.99592
5	2.59559	2.98943
6.33333	-9.97353	-10.8343
5.5	-7.51153	-1.47528
4.75	-5.22902	-8.83512
5.75	-7.98208	-2.85865
2.75	2.82145	-6.64396
3.66667	-0.0646433	-7.18423
4.33333	-2.82399	3.95559
5	6.14769	4.36559
3.66667	5.23405	-6.16031
3	-7.31798	-0.66013
6.33333	-0.00886765	-2.59468
4.33333	-5.9361	-1.11262
7	-8.99003	-2.08181
3.75	-8.16459	-5.55933
5	-10.8943	-5.43694
3	2.77623	-3.49051
6.5	7.6993	1.69309
6	0.504344	10.4191
4	2.93095	-5.7676
3.66667	-0.173843	0.436744
3	-3.12285	-0.574866
3	11.7592	4.47426
5.66667	11.1206	-3.33665
4	-10.9908	-4.92392
3.5	-0.339649	0.09868
4	15.2016	-0.884466
6.5	-4.55697	-8.43988
6.25	-0.374303	-2.70814
5.66667	3.16709	-5.86124
4	-7.4436	5.11376
5	0.864192	2.73815
2.66667	-11.2458	-0.291087
5	-1.24771	-1.72108
6.33333	-8.07241	-8.38923
1.33333	0.174826	11.4257
5.25	-3.53764	-1.27256
5	9.29503	-4.01366
3.66667	-5.18711	0.0157254
2.75	4.2688	4.35041
4	-5.97583	-4.59899
4.66667	5.18278	0.424288
6.66667	-2.56226	-12.3857
6.22222	0.161446	0.201527
1.66667	-8.42363	-5.76051
2.66667	8.54613	0.440867
6.66667	-4.29568	-1.06528
5.33333	-9.27567	-7.80844
5.33333	-9.81298	-2.22193
4.66667	-7.9014	-5.08784
5.66667	-0.890988	2.6693
4.33333	3.5093	-3.90072
6.66667	-3.7075	0.72884
5.33333	1.5349	3.00795
5.5	2.90292	1.74979
2.33333	-1.7695	0.179103
4.33333	14.4868	-2.67361
6.25	3.98334	-0.541561
5	5.8179	0.043167
6	-3.34927	0.00147533
3.5	-5.27338	-2.65622
3	5.93472	1.22128
2.66667	-2.90672	2.98764
5	5.73307	1.27238
5.25	-3.51949	-1.912
6	1.05466	-0.423317
4	-3.7024	4.44195
4	-4.54676	-0.205312
1.66667	-2.25982	-2.76226
1.66667	0.365328	5.11832
2.66667	2.49463	6.86303
5	-3.54262	8.18206
7	3.40514	7.06351
5	2.56587	0.0324747
5.25	-2.14646	1.17634
5.25	0.295526	-2.16713
3.5	3.5745	2.80298
4.66667	7.84902	2.25779
6	1.45454	-6.24474
6	13.511	0.372485
4.33333	5.57489	-3.31006
5.66667	-2.69629	1.28547
6	-9.35739	11.2501
6	8.69865	1.39307
8.66667	-17.5642	-0.23683
2.75	-1.49103	-7.64157
4.33333	-4.1221	3.29129
6	-4.85107	-3.94284
6	5.16733	-4.67681
4.25	7.64487	-0.978363
3.66667	-1.51773	-4.48672
6.25	3.76834	-1.3384
2.33333	7.40192	-7.61364
4.66667	-6.50209	-2.79597
4.33333	9.65314	-5.13342
5.66667	-2.98072	-7.80335
4.66667	0.936339	-2.37781
3.33333	-7.12362	7.27829
3.66667	-4.05854	0.925425
4.33333	0.242571	-1.28826
1.33333	-6.94423	-13.9666
4.66667	6.10087	-11.1905
4.5	2.51837	-8.28911
6.66667	-0.424029	-5.3791
3.66667	-12.111	-4.52501
7	-10.975	-5.56778
5.5	-7.55699	-12.663
4	6.85053	2.42705
3.5	-20.0498	-3.42538
4.33333	-5.70934	1.67697
5	4.30784	5.29101
3.33333	7.82461	-4.04495
2	3.43533	0.108685
4.66667	-4.4859	-0.365403
6	0.367829	-11.1501
2.66667	-2.8113	-4.22193
7	-4.93343	0.612743
6	-3.12791	-8.57735
2.33333	7.74311	-5.73872
7.25	10.0405	-3.38063
5	2.54434	4.56177
4.33333	-8.61846	-9.43516
5.25	-0.377292	-5.82674
6	-0.903296	-6.7749
7.75	2.70402	0.498319
7.5	2.57301	-2.76654
6.66667	16.9328	2.30717
4.66667	-0.868681	-2.50173
3	-2.23305	4.79744
4.66667	4.65565	1.90312
6.33333	2.92102	-2.61813
6.33333	-2.76226	-1.73525
6	-12.4835	6.48326
5.33333	-11.7836	-1.0549
7.77778	-10.9173	-5.09635
3.33333	-2.58517	-0.248564
5.5	2.49053	-0.675522
3.66667	3.14728	3.11438
7.33333	-4.81003	1.03774
3.5	-10.241	-0.00698244
8	-1.52349	-3.02588
5.33333	7.35569	-1.35718
2.75	-0.731968	-6.33309
5.75	-1.76903	1.36875
2.5	-8.84145	3.31785
3	17.1656	-1.32308
3.25	9.35344	-8.62337
4.33333	-0.053853	8.46994
5.33333	-7.48731	1.70949
5.5	1.5648	-4.45971
5.25	-9.21636	2.79596
3.5	3.07141	-3.73675
3.5	1.01464	-4.8492
5.5	1.60071	-6.0053
6.5	-0.740709	3.47127
7.66667	-3.07764	-3.04382
3	2.28613	-3.39172
3.5	-0.452541	9.34821
4.66667	6.02822	2.62592
4.66667	-8.85671	7.58933
6	10.676	2.44892
5	-5.51984	-1.08909
5.66667	5.51566	-2.57465
6.33333	12.7431	7.3999
2.33333	-0.694383	-3.6532
4	-9.76716	2.05506
5	-1.81027	-0.545391
4	0.636182	3.2741
4.75	-0.799776	-3.47614
3.66667	1.46896	2.43658
7	3.1743	9.65475
3.66667	0.413853	-1.90766
3.25	-6.98747	-6.42051
3.66667	-2.46114	-3.38603
1	-7.37256	-2.98869
4.66667	2.36663	3.30599
4.33333	3.15514	-4.95215
6.66667	-7.26966	2.1589
4.66667	0.0904129	-3.5995
7	-2.66574	1.93691
5	3.38671	-5.44664
3.33333	0.113801	-8.84625
3.33333	9.47262	2.84069
3	7.58232	0.60946
3.5	3.71539	-3.70156
4.66667	5.10803	-5.70895
3.33333	-12.3507	-4.29346
4	0.216171	0.237867
4.33333	7.63064	-2.25437
5.66667	0.550645	-0.219778
5	3.56175	-1.61023
6	5.13109	-2.24634
4.66667	7.00546	-2.0717
3	4.52359	1.5386
6.33333	-6.03981	-8.92028
3	6.14157	-3.47693
3	-3.50443	8.59619
5	8.59997	-6.25273
3	3.55607	-2.00273
3	-4.8161	1.46074
6	-3.51114	1.95597
6.33333	-4.98799	-1.26214
4.33333	0.388535	1.39121
4	-2.46677	-8.33945
2.5	3.77167	4.58056
3.25	6.20647	-4.43913
5.33333	0.059538	0.505764
6	-1.74693	5.43773
2.66667	16.0999	-0.781
6.25	-6.13178	-1.46611
4	14.3124	-2.24129
7	-3.14673	-0.607596
5	-6.21684	3.10155
4	6.96348	3.03858
3.33333	6.67097	-3.03507
7.25	-2.95108	9.06238
5.5	-7.37486	1.73532
1.66667	-4.43228	-4.41931
4	13.1205	4.2744
5	16.5057	0.707881
4.75	1.01024	-0.998529
5	6.7365	2.78847
5	10.6846	-2.34995
3.5	-6.54608	5.92021
5.66667	9.36678	-4.29418
6	-0.990318	-0.753416
3	5.44917	-0.842142
4.66667	9.84239	3.60756
2	9.018	-0.288242
3.75	-6.94397	-1.61872
3.66667	-1.98179	-12.3801
1.66667	-4.97719	6.48555
5.33333	-7.03458	-2.00942
5.25	-4.72089	8.84989
2	-12.231	-5.05715
6	-2.09225	-0.0402849
4.33333	-6.76305	-2.18269
3	2.23089	2.35408
6.25	-3.42667	5.51252
3.5	-10.1195	1.78219
5.66667	3.09739	-4.19175
4.33333	6.82541	-0.509071
4	-7.15081	-0.501677
6	3.48712	8.19108
1.5	-3.65139	-2.64844
7.5	7.79208	-3.63225
6.25	-4.01337	0.740947
5.75	4.44826	-0.109013
2.66667	11.0332	-9.40498
4	1.10605	-4.49642
5.33333	-10.0532	2.96448
2.66667	-7.62922	2.59652
5.5	-11.5698	4.75389
6.5	-15.2059	7.87528
4	4.54718	1.66262
3.25	-4.7105	-2.22994
6	-6.80058	-7.72929
1	1.27795	0.797695
5.5	12.5826	-1.16433
6	-12.7576	0.119488
5.66667	4.85433	-1.80831
4.5	15.1708	1.78594
3	7.19721	6.98418
4.66667	-1.01385	-1.34252
5	1.43903	5.43272
4.5	12.1039	-3.30423
2.66667	-0.328381	3.87183
4.66667	-2.72835	2.17485
5.33333	4.27737	3.25989
4.33333	9.88995	-2.20058
5.66667	6.96342	-6.07728
5	-6.50505	0.540529
5	5.64996	-7.64439
4.25	10.0794	1.97527
4.66667	4.90547	-0.465329
3.66667	-2.55248	3.78243
5	-13.9506	-7.70641
2.33333	-0.110061	1.28521
6	-0.21257	8.63277
3.5	4.22701	5.84284
4.66667	-12.2534	3.24827
2.25	13.4754	0.301249
4.33333	-6.80897	-10.7188
3	-3.53123	-0.929111
4	7.65419	8.6863
6	-13.7587	2.2896
5	-6.58447	-9.66697
2.25	0.318067	2.13323
4	-1.42686	5.02775
4.33333	5.38445	-5.70757
2.66667	-18.4187	-5.6534
3.66667	8.66574	-1.78481
5.44444	2.32499	-7.04312
8	-3.42449	-8.20922
4.25	2.75229	1.38192
6.33333	2.37703	-4.88135
5	-9.24504	4.60683
4.66667	1.62459	2.07431
3.33333	-2.27139	-1.68153
4.66667	4.02634	-7.514
6	-3.23683	-8.38708
4.66667	12.3138	-3.0922
3	7.81664	2.47989
2.66667	12.1725	3.87629
5.66667	-2.79599	0.181706
6	-0.803417	2.58421
5.33333	10.8253	-9.13854
6.5	-8.58195	-5.99035
6.25	2.26077	-3.46568
7	2.35192	-4.22101
5	-0.176083	-4.66801
2.33333	0.718028	8.443
5	1.61733	-5.22578
3.66667	8.63072	-0.361488
2.25	8.32791	-3.60201
3.75	14.1988	5.38775
5.33333	-1.73722	0.438309
2.25	2.33669	-5.20038
1.66667	-9.85239	-11.141
3	-7.98932	-0.347591
4.66667	5.98503	-1.91559
4	12.7528	-1.60834
5	-6.6635	-12.74
5.75	9.1606	-2.70524
5.25	6.50148	-5.70286
3.25	1.70092	-4.49649
3	-4.57925	3.41176
4.5	4.69059	5.65517
3	-1.444	-0.816586
5	-2.90823	-7.90857
4.33333	6.44483	5.47383
6	0.135024	-7.79241
6	6.20629	-8.52736
4	-15.9879	5.00743
5	-2.69802	1.01229
3	-6.82978	4.58956
3.33333	1.89789	0.0214621
5.75	-5.16016	10.6451
6.33333	-2.2328	-0.930757
4	9.68816	3.10472
6	-3.41757	-2.53726
5	-1.46561	-0.585766
2	2.94825	-0.932103
2.33333	-8.08712	-3.15369
8	-3.68611	-6.48687
5	1.3693	-3.50504
1.33333	-8.59753	-2.16317
3.25	10.4912	-1.1855
4.33333	4.61298	-11.2051
4.66667	2.24508	-2.24651
5	-3.19357	3.83042
5	-3.92324	-9.01572
2.33333	0.979591	2.62957
3.25	-7.67902	-4.47154
3	5.1125	-5.27754
2	8.06853	1.57353
3.66667	-1.60491	-2.53425
1	-8.50857	-0.0453597
5	-3.6697	-2.4146
3.33333	-10.3742	7.17727
3.5	1.75137	-1.55277
2.33333	-14.7679	2.20994
4.33333	-5.7559	-6.38185
3	6.00568	1.11048
4.33333	-14.5133	-9.23936
5	6.21843	-7.72382
8	-5.29051	-2.75513
6.66667	-6.88179	-4.67842
3.33333	3.30402	-8.60908
6	1.83457	0.574873
4.5	-4.95853	-5.94178
5	-4.07912	-9.50486
7	-8.26991	-0.198154
4	-10.2433	-6.96229
7.66667	-11.6344	-2.721
4.5	-3.05823	7.58916
5.33333	-3.65276	3.38971
4.33333	-0.109083	2.81186
6	-0.611016	-0.194034
4.75	4.08317	-3.47166
4.66667	-4.56089	4.31097
2.75	-10.4935	-7.08852
6.75	-1.82635	-0.441324
5.25	4.70274	-4.04923
1.66667	-0.555649	1.2883
7	7.64099	1.02749
5.5	11.1027	-1.82605
4.33333	11.6937	-0.64588
3.66667	-5.49774	-1.84236
6.66667	-5.76178	-1.44148
3.33333	7.00534	-2.66072
1.33333	4.00671	0.544059
3.66667	-0.462356	-12.4142
5.75	3.75003	-0.91019
6.66667	-11.9861	-2.76039
3	0.790761	-4.86601
6	0.565232	0.195601
1.25	10.7183	0.570959
2.5	-11.3242	1.16412
2.66667	-4.94842	-0.0132294
4.5	12.1515	1.34923
6.5	-6.97575	-4.90119
6	-7.31535	-1.87754
3.66667	2.60706	-2.6191
4.66667	4.93799	6.04248
3.66667	-1.91318	-4.1494
5.5	-2.11545	0.0158709
5.66667	-16.8534	-0.600353
4.66667	13.2623	-0.424194
3.25	0.398143	-4.93286
7.33333	-3.36345	-0.730723
4.66667	0.971684	0.864975
5	14.9302	1.61549
2.66667	-17.8578	4.73344
3.5	9.09531	0.185398
2.66667	-3.31758	-1.3464
7.25	6.25985	-4.00868
7.66667	-4.47912	-11.339
2	6.73627	-7.20172
3.5	-6.41035	-0.368608
3.66667	12.6419	7.79945
3	-2.56804	5.3095
5.66667	0.736118	-5.70083
4.33333	-0.938992	-2.14137
5.66667	-3.67985	1.40313
6.66667	-2.48986	1.46358
4	-8.94896	-2.77903
7	-8.29352	-0.211628
7	-6.75423	-6.10431
5	-8.59737	-4.00851
6	-3.28012	-0.401673
7.66667	-6.06325	-1.06589
2	14.1348	-4.25533
4.75	2.30673	2.25727
6.25	0.0405178	-3.5581
7	1.00062	-7.13956
4.25	2.41241	1.0759
4.33333	4.95532	-5.83432
5	-9.11309	0.991576
7	6.15325	0.416964
6	2.68075	10.6939
4	1.11448	-0.965293
4	3.74893	-0.384282
6.5	9.56926	2.14866
4.66667	-7.15938	-0.744774
3.33333	1.24004	-2.82847
3	-0.798535	-4.95784
3	4.91887	3.37375
4	1.41725	0.625452
3.66667	-11.1869	-1.98332
3.33333	9.99139	-0.821135
4.33333	7.14145	6.68112
3	-2.34998	1.94662
4.33333	8.64551	-6.07827
4.66667	-9.43464	0.388444
6	2.79197	-1.57697
7.33333	-8.85271	6.33648
4.5	2.44817	7.35648
2	-4.78458	-0.345068
4.25	3.32442	0.611644
5	-8.01283	-3.00085
3.75	13.8459	4.0666
4.66667	11.9772	-5.17232
3.33333	6.88491	1.08814
5.25	-1.20672	-11.3679
8	5.51733	4.04328
5.33333	-15.0541	0.425257
3	7.46645	0.809365
4	-0.0418804	4.31438
6.75	2.83697	-4.89591
1.66667	11.8965	3.32987
5.33333	4.66318	-0.414883
5.25	-3.46152	-10.63
5	-2.98967	0.0912407
6	-4.45396	6.40688
5.33333	-2.23293	3.73152
5.33333	-2.62531	3.24391
4.66667	-1.25379	-6.22774
6.33333	-7.10257	2.15188
5	3.69532	0.449696
1.33333	6.32359	-2.04474
5.66667	-9.16581	-0.0115986
4.25	-2.11844	-0.603252
6.33333	1.4443	1.60563
4.25	-9.28634	-0.279341
2.33333	3.86995	3.30221
5.5	-4.05897	-0.517994
4.66667	-7.35565	-1.27296
4	-2.23293	-2.95001
5.66667	5.35448	-6.17207
4.33333	17.6713	-4.16196
3.66667	6.72831	-3.73714
5.66667	-5.31107	3.35885
6.33333	-1.88141	-5.69013
4.66667	2.3609	-3.64899
6.75	3.89643	7.68506
4	7.60773	-0.134931
2.75	-1.58688	-1.7544
7.33333	-13.1625	1.64532
4.66667	-3.40429	2.31927
2.33333	-3.33791	-7.68573
4.66667	8.51722	-3.49228
5.66667	3.39464	-6.21798
3.66667	-2.67643	-0.667156
4.22222	-4.65086	3.17749
5	3.97243	-2.1435
6	-5.10732	-1.49292
5.33333	7.07512	3.50915
5.66667	18.518	-8.71044
2.66667	2.15841	6.21493
7.33333	3.98962	-7.19303
7	4.13205	4.00196
5.33333	-6.46243	3.15985
2.66667	-1.72912	2.59234
4.33333	5.54571	0.815178
2.25	-2.44288	2.19945
2.66667	1.94159	-0.484755
1.5	-2.11521	2.5739
6	-12.1275	-2.67647
3.25	-1.9387	3.41306
4.5	-17.7846	-7.94336
2.66667	5.95087	1.83941
6	10.9035	3.73431
5.75	15.2405	-2.54245
5	-12.4858	0.279343
4	6.83006	0.230105
4.33333	5.8681	-4.38204
4	-2.63251	-1.68401
6	1.27571	-0.911399
6	10.4864	-2.04086
6.25	10.499	1.82216
4	12.5582	7.30396
4.33333	-5.68385	-3.26716
4	-6.35406	1.01501
4.66667	-8.33392	0.0808685
4.5	6.22843	-5.53662
7	-11.3494	10.1038
6.33333	-5.05728	-7.81227
4.66667	8.98667	4.03577
4	12.3593	-3.28896
3	-5.73911	-0.885901
4	-1.93357	0.242108
1.66667	-3.8205	2.49399
3.33333	3.46399	-7.07098
6.33333	2.85071	-6.70762
6.5	-9.46509	1.44009
4.5	-1.5097	-8.38367
6	-18.1935	-7.27971
6	3.40318	9.15715
4.66667	-8.64651	10.7861
4.66667	-3.5759	5.00684
5	2.9441	-9.88466
5	-4.3358	1.49047
2.5	11.4367	0.84905
6.66667	-5.75622	-2.97886
4.66667	-2.43193	1.28209
6	15.9	5.06215
1	2.28464	3.81953
3	10.9416	5.08801
4	-4.14562	-3.60754
5.33333	-12.9432	-3.44071
5.33333	4.421	2.72956
2.66667	-9.12201	-2.68511
4.33333	1.91451	2.29779
3.66667	-8.55763	-0.09787
2.33333	5.97745	0.322624
5	15.0169	-4.28193
6	7.87887	-4.95897
5.75	4.68923	2.17382
4.5	-2.52518	7.34106
4.66667	-5.08031	-4.77065
4	-0.720339	-3.78576
5.33333	-11.5864	0.680568
6.5	1.00127	0.359319
5.5	4.11098	-3.12157
6.5	6.54034	-3.74445
5.5	-4.97668	-2.13552
4.5	-12.1169	-3.49662
4	-1.30844	-3.90257
7	-8.16226	1.41079
4.66667	15.2236	12.5314
5.5	7.55248	-6.76815
4	1.01142	8.73989
4	-11.1269	0.217366
4	-1.63299	2.14855
3	4.84031	-12.2343
4	0.241348	1.63347
5	-2.16428	3.38685
3	-3.02659	-0.70818
4.5	-2.54016	-0.200162
6	-1.33207	-4.68522
5	-9.90984	7.87397
7	-2.80141	-2.0185
5	-6.90824	3.70781
6	-9.86841	-0.971636
4.5	0.562901	-2.95104
3.5	-0.619049	8.03717
3.5	-10.0002	-3.17148
5	5.06978	3.33294
5	-3.80437	-4.12062
5.5	4.13551	-1.45636
2.66667	6.14654	3.7087
4.33333	-4.53316	-1.66373
3.66667	-4.74232	-0.278314
4.33333	-10.1058	-5.10458
4	15.8061	-1.23747
4	1.47353	-3.62927
6	5.71602	-3.60266
5.75	9.79217	-0.480787
2.33333	-4.95603	5.20488
6	-5.06908	3.80288
4.66667	5.01344	-9.34554
6	14.226	-4.85871
4	-8.19091	-3.57021
4	-13.4204	-5.42385
4.66667	-6.00693	5.82288
1	20.3331	-2.18194
5.25	-3.47791	4.54929
5.33333	-4.90279	-3.558
3.75	-3.22803	-2.06664
5	1.91392	1.23119
5.33333	-0.959272	5.10763
5.5	0.0251299	-6.06654
4.25	-4.80258	-1.70149
4	-0.448293	5.03754
1.75	2.91912	-1.34968
2.66667	2.74272	-0.371415
6.5	4.27898	2.96821
6	8.13878	-5.25503
4.66667	4.08655	0.508742
2.25	0.0579447	-0.788723
3.5	8.14296	1.97803
4.33333	-2.18188	-1.64542
6	-0.735043	1.41063
5.5	8.16165	1.27713
7.33333	-10.423	-9.86049
4.25	6.72491	7.16025
6	-7.42905	-1.31195
5.66667	-1.26806	8.10549
7	-11.9592	8.96008
3.33333	-9.61142	2.26833
5.66667	6.95108	-3.76337
4.75	3.24157	-1.7174
4.75	1.1958	3.08008
4	4.06874	7.91754
7.66667	0.391628	-3.90539
3.25	7.24884	-3.73751
3.5	-2.48969	5.02995
5	3.21103	-2.25494
5.25	12.3285	-2.54993
3	2.91912	-5.87295
2.25	7.78624	-1.6089
3.66667	13.2033	1.53419
4	-2.02901	-1.53277
5	3.8179	1.40973
5.33333	0.877429	1.42938
3.75	10.1249	10.305
6.66667	-2.35444	-1.54536
6.22222	2.85459	1.12259
2.33333	5.4983	-9.51533
4	0.983229	-1.43132
3.5	-1.03726	-6.15284
5.66667	-1.05581	-5.23236
4	5.71449	-3.39021
5.5	3.58179	-2.15859
4.33333	10.6557	2.66981
3.75	5.41957	1.34834
6.5	-2.9428	0.879186
3.33333	3.6776	-2.50271
3	-9.08953	-6.6753
6.33333	11.2163	2.36171
5.5	1.27507	7.58842
6.66667	8.65053	1.73877
3.66667	4.14985	1.50625
3.66667	-0.741865	-0.910718
7	-9.27008	-0.26668
4	0.708258	8.14639
6.5	-8.64264	2.28361
4.5	-0.160163	-3.28838
3	-7.58665	-6.10798
5.66667	6.4446	7.10302
5.66667	3.00085	-6.72804
5.33333	-10.5948	-1.30755
4.66667	-11.7747	-0.646475
6	-1.84541	-0.434262
6	2.48967	-11.9174
4.5	-13.7345	-0.311774
4	-1.81784	-6.40383
4.33333	3.00929	5.52765
7	-13.9953	7.99306
2	9.6957	9.13193
3	12.0534	7.1645
6.25	-2.8837	3.23574
5	-2.30231	3.33726
2.66667	-7.70914	2.13178
6.66667	-6.28881	3.23262
3	-4.69483	2.97921
5.25	4.89657	5.08777
4.5	0.3503	-2.47975
4	10.9158	1.6852
5.33333	-2.27788	-7.4487
3.33333	2.80411	-6.2992
5.5	1.96489	7.14756
5.66667	-2.19658	-8.20777
2.5	2.89464	4.3948
4.66667	11.2677	2.78072
3	-0.876741	1.9668
3.33333	12.0857	-1.28632
5.5	5.51214	-3.56805
4.33333	-0.649041	5.63089
2.33333	3.31403	2.12798
5.66667	-2.31796	1.68905
3.5	4.20015	-3.24801
2.33333	-3.41725	-3.26008
3.66667	14.2046	-2.74642
3.25	14.0741	0.685642
7	-4.47266	0.756161
4	-0.673198	3.61741
5	0.136728	-6.2157
5.33333	-2.9872	0.298049
3.66667	2.33359	5.81832
4.75	-6.14732	6.75482
5.33333	0.407348	-5.82599
3.33333	4.76433	6.31795
5.33333	1.76564	5.77945
6.66667	-4.09829	0.771915
3.33333	-3.90367	-3.21343
4.33333	6.09971	0.980985
4.66667	0.160489	3.51088
5	-9.80966	2.62766
2.66667	-5.30616	-6.10083
4.66667	-5.54306	-0.937517
5.33333	1.32631	-0.46077
3.33333	12.3458	3.93107
1	-6.7642	-4.89313
2.66667	1.80067	-3.34329
6.33333	4.85743	-2.48513
3.5	-5.05537	-5.84652
4	1.71629	8.39125
6.33333	8.00352	-5.97297
3.75	4.91333	-2.6258
5.33333	-3.77644	1.01959
7	3.66747	-3.44306
2.33333	10.1942	2.2158
5	5.19015	-3.58884
4.66667	5.02449	-3.60912
6.33333	-4.28462	-2.54102
4.33333	-10.4595	-2.35226
4.66667	8.44671	0.0821585
4.66667	-4.08139	-2.927
4.33333	-1.59271	-2.71199
4	11.2656	-8.16191
4.66667	5.28297	-2.40201
3.75	-1.12393	-0.786801
7.5	3.82339	-3.13604
5	1.75055	8.90895
5	3.05466	6.24732
4.66667	-0.254753	-7.57594
4.33333	-5.27511	-4.60122
6.33333	-1.95465	-4.97499
7	-8.25732	-1.01969
4.66667	0.313498	-0.310033
4.66667	2.45612	-7.33779
6	0.417399	4.37752
3.33333	-1.36865	-0.438779
3	8.6394	-5.57964
4.33333	8.53422	-3.04299
4.25	2.78819	8.47944
4.66667	5.44228	-1.59937
4.66667	-5.63396	-2.28019
5.75	1.26504	-2.44888
6	-10.0616	7.7962
6.5	-9.9706	5.78389
4.75	5.3236	-7.2422
2.66667	8.92626	-4.24175
3.33333	12.1039	-3.55333
4.5	1.9327	-1.33745
5.25	-0.326008	-5.63789
6	-2.52494	1.09331
2	-6.38338	6.007
6.66667	13.0815	-0.890524
3.33333	-5.83433	6.23396
2	-7.09859	6.56455
4	-1.14536	0.71243
5.66667	0.088039	-6.60281
3.66667	6.65413	0.00815745
4.66667	-3.76908	2.46775
5.66667	-9.26093	-4.17174
3	-14.636	-5.91407
6	-6.63335	-2.64828
5.25	0.305142	5.10415
3	-10.4513	9.48927
2	-2.98027	6.30978
2	-11.2732	10.1581
5	-4.13813	-7.14888
6.66667	-3.56919	-0.477569
5	1.72977	-1.26251
4.66667	-1.94792	0.835906
4	13.2859	-1.00854
4.66667	-1.20897	2.12269
5	0.059791	-1.7714
3.33333	4.81436	1.6559
6	-0.0757879	-3.51662
3	3.63085	2.25214
2.66667	-3.08645	-1.01846
5	1.71582	-1.30756
3.33333	-5.8153	-11.217
5.33333	1.52007	1.49376
2.5	0.168463	-0.917321
4.25	-0.752236	7.56259
5.25	-6.27146	-4.24969
5.33333	0.192532	2.16488
4.33333	4.54787	-2.24508
2.25	-4.83705	6.59156
8	-6.50368	4.60971
5	-6.19441	-5.18844
6	-1.84527	1.56311
6	-2.45745	-3.54233
3.66667	0.131473	-12.4539
4.66667	7.90322	-1.11169
6.66667	-5.63196	3.48553
4.33333	-1.42495	2.77993
5.33333	-2.85745	-6.66992
3.22222	0.758889	5.29219
6	-1.3355	-3.67706
2.66667	9.69588	-3.16429
2.33333	0.381075	2.46631
3.75	-10.4906	-6.92971
7	-3.00865	-5.75611
4.66667	-0.832862	-5.61942
6	0.19156	-2.39306
6.5	4.42428	1.54327
4.25	10.5478	-2.44061
2	12.1035	6.44724
5.25	-9.40333	3.17998
4	-0.134959	3.58506
4.5	-12.4969	4.77308
4	-6.99755	-0.545291
6	-0.697598	5.45398
5	3.5082	5.33164
3.33333	3.46404	-2.71173
4.33333	5.77194	3.82412
5	-5.88296	-4.67282
4	-0.10343	-8.26299
6.33333	-10.807	0.373504
4	2.85639	0.341074
2.5	11.6836	0.677783
7	0.280296	0.585823
3	4.95997	-5.31651
3.33333	-7.48045	-1.3915
5.5	-5.38005	-1.25821
4.33333	-1.80574	-0.161625
5.75	1.51565	8.50213
2.33333	-1.17849	2.37688
6	-5.8611	0.548633
5.33333	13.365	-2.21569
6	0.598835	3.90667
5	-5.49325	-2.30627
4.25	0.56703	-4.87253
2.25	4.73234	-0.56139
2	-3.52738	0.496835
3	-1.7124	0.459015
4.25	-10.6646	1.08468
4.25	-2.82665	4.76589
3.25	-7.11914	-5.81421
5	0.0956479	-8.87436
5	-12.2338	-8.76195
7.22222	12.9261	1.2186
6.75	-6.4941	12.929
2.5	-13.583	-0.811886
3.75	6.19371	4.63572
2.33333	-0.392175	-2.00999
4	6.30718	6.68012
3.75	4.26224	0.495515
6	11.8454	4.56106
2.25	8.534	5.97857
4.5	7.12757	2.56405
4.25	-1.30585	3.729
5.5	10.2576	1.79832
3.5	1.56487	5.10597
6.22222	-4.24638	0.532055
3.25	-5.19243	-6.78815
6	-17.91	4.46375
1.5	2.68177	3.59664
3.33333	-5.79808	7.69565
3.75	-10.2641	3.92196
4.75	6.36318	0.235578
4.75	-1.31308	-0.368527
4	2.25788	-0.0338755
4.25	5.59943	3.04316
4.75	6.56604	4.62299
5	4.31666	8.84924
3.5	0.952247	0.669337
3	3.35177	-1.12069
4.5	6.4366	4.5048
6	-1.36602	-0.192258
6.5	3.98502	4.48406
6.5	-4.47478	5.0109
2	-14.4365	6.62657
2.75	-4.99089	0.193348
6	12.7158	-0.757354
5.25	-4.31137	-5.3034
5.25	5.72669	0.74315
4.66667	-11.436	-4.27501
6	-7.00611	-2.70696
5	6.51807	2.74093
5.5	-4.02879	-0.586035
2.5	2.41666	0.888759
2.33333	-12.7703	2.50725
6.5	-4.93007	-5.65151
2.5	-1.60421	0.423311
3.75	-7.28273	0.469557
4	2.91642	1.86038
2.33333	-1.87198	3.43397
3.75	-6.22702	2.82638
3	0.639864	-2.04321
4.75	2.62434	-4.61397
2.75	-0.649342	15.622
5	-0.819072	-3.86593
5	8.16252	3.7535
4	-9.44075	8.14688
3	-0.688288	-0.644803
4.66667	-14.7431	5.13893
3.33333	-3.10368	-0.0881922
5	-0.426056	2.684
2	12.139	-6.74922
1.33333	7.2329	-9.07235
4.66667	-12.8146	-1.17707
3.5	-7.72458	2.59058
3.75	12.6014	-4.54634
4	6.82041	3.87855
5.25	-4.3594	3.54027
3.75	1.23872	8.23225
5.25	0.931235	-0.855957
4.25	-3.96984	-5.73712
7	-8.30941	-2.1967
2.25	12.6877	2.58207
4.66667	8.63206	9.15541
3.75	5.51653	-1.59411
5.75	7.75717	1.4483
5.25	-4.27299	0.837748
4.33333	-5.63931	6.10718
6.75	5.23839	0.678008
5.5	-6.84884	-0.662527
6.25	-8.62788	-4.33676
6	-1.68299	1.67978
4.33333	-2.54797	5.32
5	9.27559	0.466237
7.11111	-3.75984	1.89077
3	-4.17788	2.69875
2.25	2.3014	-1.4799
3.5	-2.82842	0.261725
2	-2.39065	4.73576
5.375	4.03786	-5.24762
4.25	-12.0797	7.1678
5	3.45288	0.441587
6.25	-1.50267	-0.110014
3	-1.79511	4.59632
2	4.52827	-2.21928
5	-9.68004	0.693676
4.5	-8.73854	4.73831
6.66667	1.67201	-2.86257
5.25	-2.40065	2.62838
1.33333	-6.61455	5.21494
6.33333	-7.97323	-0.599613
4.33333	3.11458	-1.76428
3.5	1.27404	-5.13352
6.25	8.65166	7.86194
3.66667	5.65088	-3.1121
5	2.29967	-5.44835
3.5	2.05155	3.78363
5.33333	5.08553	-3.87484
5	5.83267	6.12708
6.66667	-2.93853	-9.23918
5.66667	-4.98772	-9.75704
7.33333	-2.93051	-1.40365
4.5	-5.02376	-4.43981
3.5	-5.93726	11.1168
4	3.08945	-0.501334
2	-7.84593	-2.63328
5.5	6.68979	1.88442
5.33333	-2.17296	-3.16022
4.66667	7.99254	-2.88981
4.66667	-1.39467	-0.623178
3.25	-7.24428	-1.19335
7.25	-18.9038	-6.26635
2.25	-4.05642	8.11069
4.66667	-2.06439	-1.29808
6.25	-0.973195	1.17218
7	-0.666845	6.97367
5	-3.991	-2.73914
4.25	1.00141	2.67239
4.5	-7.97668	3.69858
4.5	8.41657	3.76692
4.5	-1.17684	0.339318
3.66667	6.47283	-1.96442
1.5	-1.13802	0.635647
5.66667	1.01627	-0.711825
4	12.7985	7.02091
6.75	5.28187	2.09569
5.66667	0.00640596	-5.39867
6	16.6384	1.09786
4	-12.0435	4.09887
6	-2.50462	-3.94645
5.5	-14.0435	-2.86197
4	-7.18014	2.52658
3.75	-2.52334	-3.74933
3.33333	-7.90799	6.56949
4.75	9.56769	-3.05168
5.33333	-5.81488	2.47998
2	-7.44915	-0.656025
3	6.41455	-8.37414
2.5	6.89621	2.9032
4.25	-10.5315	-3.77304
4	2.11722	3.46537
5.5	11.9631	-0.920291
3.75	-8.76013	-1.97961
4.25	-15.3286	-1.42975
4.25	-12.5511	6.52308
4.25	0.91819	3.42296
2.5	4.98371	1.53153
6.33333	1.29794	-2.42021
4.33333	0.0289724	2.1985
5.25	-2.0576	1.45717
6.5	5.52757	1.77431
4	2.74281	1.09706
1.25	-0.153721	4.32489
6.33333	10.7921	-11.9843
2.33333	-3.10791	1.14111
3.66667	-7.12962	6.45091
4.33333	-4.62387	-2.11552
2.33333	6.18079	-3.63496
6	-5.40414	2.21008
4.5	-7.13731	1.35924
5.75	11.1873	2.02788
1.75	3.37997	2.08615
3.25	-9.17993	14.8963
4	-11.7282	1.40403
6	-2.3794	2.0681
3	-0.627031	-0.144201
3.5	-1.38639	1.646
4	0.918823	2.27779
3.75	-0.274149	0.517944
6	-6.61036	-1.50539
4.25	-13.3553	-2.88427
6.25	-9.97411	3.12918
5.75	-10.8996	-1.63187
1	1.91402	-1.21032
2.33333	-10.5937	-6.74901
6.25	5.11705	-2.04865
4	-9.23352	-2.14494
5.5	2.91184	-5.98486
5.75	-2.77039	-2.28666
3.25	1.44763	0.91581
4.75	-6.23057	-1.74207
4.75	9.10385	12.1025
5	16.3748	0.750262
5.25	4.74127	-6.33333
3.75	-15.4661	-3.19
1.5	11.5093	8.15405
0.75	-3.65021	-2.3303
2.5	-1.75922	2.50714
5.66667	-7.21004	-3.53767
3.33333	-3.25734	2.3141
4.25	5.86709	-5.02431
2.66667	2.05462	-2.33123
3.75	6.42765	-4.07226
2.5	-8.58753	-1.48066
4	3.58982	-7.90373
2.5	2.91828	4.97018
3	10.9413	1.18329
2	9.71417	1.50982
6	5.82131	0.660386
5.5	-10.9245	-2.4875
5.33333	0.139506	1.58675
5.33333	-9.25691	10.1173
5.75	7.30315	-2.61177
5.75	-2.43487	-0.560619
5	-6.37579	3.74856
5.66667	1.23818	-0.981797
1.75	1.95234	-1.42877
3.33333	-6.65013	-2.24617
5	8.50083	13.9981
5	2.12865	6.0696
3.33333	2.74634	3.93777
3.25	3.96773	-1.70114
6.5	3.49991	1.73913
2	-5.99925	-2.62048
4.33333	8.46258	1.64578
4	-5.06479	0.600459
3.66667	-9.32574	-0.198311
5.5	6.97344	6.04732
5.75	-4.25834	0.955089
3.75	-2.57051	1.3327
3.5	4.5864	-2.32006
1.66667	-8.35744	2.21421
3.33333	1.29474	4.02867
2.25	4.14923	-0.897616
1.5	3.25721	-3.17
5.25	-2.62277	4.74938
5	5.73642	6.8822
2.5	9.57573	9.26538
6	9.245	5.39374
4.5	-4.4844	2.83854
4.5	-6.30301	-2.98882
8	-7.33788	2.27167
1.5	-14.1506	-8.57121
4.75	-0.291283	-1.76317
6.25	-7.58984	-6.887
2.33333	-3.16955	3.75749
6	-1.10399	-4.71914
5	-1.98903	0.876488
4.75	-5.73882	5.34341
5.75	0.595898	4.8447
7.5	-1.36043	4.34575
3.33333	-3.92791	-7.8666
5.25	-8.26286	-1.63338
4.75	-1.95387	-1.29045
4.33333	5.93352	4.11186
3.75	-13.181	0.0230237
3	-6.18058	5.4989
6.5	8.14938	4.10772
4	-2.74841	-0.0270995
4	10.5597	2.43877
6	2.53286	-0.659447
2.25	1.05988	4.72733
3.75	1.0184	-6.44143
3.5	1.73783	8.89678
2.5	15.719	2.29349
4.5	0.842839	4.05882
4	10.7755	-0.33947
3	-2.09048	-0.988319
7	-9.54673	7.55857
3	-3.9119	-0.171444
4.25	-2.17588	-6.0893
3.75	8.09839	5.47311
2.25	7.65151	-0.0173595
4.66667	-0.362223	3.34504
3.25	-7.90115	-0.441988
5	1.55139	-1.54081
3.66667	-10.7577	9.40587
5.5	-1.79277	-1.67936
5	12.9248	-1.91984
4.66667	1.60945	3.54251
5.25	-6.11415	-5.38729
4	1.44167	0.0363619
4	7.90053	-1.80819
3.5	6.9603	-0.613854
4	-2.05224	6.04341
4	4.40724	0.801786
3	9.46582	0.268627
3.75	-8.99086	-6.49811
[truncated: 2,216 more rows]

## Sheet: source_data_extended_fig7_2
anno_amed_name	corr_pc1	corr_pc2
MedDiet index score	-0.0208522	-0.0385817
Alcohol	0.0104061	-0.160184
Fish	0.0160767	-0.0958593
Fruits	0.0498331	-0.0286005
Legumes	0.0104232	0.0253476
Monounsaturated fat	-0.0453728	0.0507169
Nuts	-0.0585438	0.0383581
Red and processed meat	0.0318017	0.0527374
Saturated fat	-0.0271962	0.0169112
Vegetables	0.018096	-0.0512842
Whole grains	-0.00393298	0.0217182
