# Supplementary material for: Interplay of genetic predisposition, plasma metabolome and Mediterranean diet in dementia risk and cognitive function
Source: Nat Med. 2025 Aug 25;31(11):3790–800. doi: 10.1038/s41591-025-03891-5 (PMC12618253; doi:10.1038/s41591-025-03891-5)
Supplement: Supplementary file 17 — Statistical source data. [file 41591_2025_3891_MOESM17_ESM.xlsx]

## Sheet: source_data_extended_data_fig8
class_broad	anno_metabolite_name	n_atoms	n_bonds	diet_beta	diet_p	diet_beta_abs	diet_beta_sign_p
Triglycerides	C48:0 TAG	48	0	-0.0432356	7.68534e-05	0.0432356	-4.11434
Triglycerides	C50:0 TAG	50	0	-0.0412978	0.000145386	0.0412978	-3.83748
Triglycerides	C48:1 TAG	48	1	-0.0449992	4.6193e-05	0.0449992	-4.33542
Triglycerides	C50:1 TAG	50	1	-0.0392892	0.000215029	0.0392892	-3.6675
Triglycerides	C51:2 TAG	51	2	-0.0878126	2.97932e-14	0.0878126	-13.5259
Triglycerides	C52:4 TAG	52	4	0.0564142	5.34318e-07	0.0564142	6.2722
Triglycerides	C52:0 TAG	52	0	-0.0628712	9.47095e-09	0.0628712	-8.02361
Triglycerides	C52:1 TAG	52	1	-0.0488255	4.71414e-06	0.0488255	-5.3266
Triglycerides	C54:4 TAG	54	4	0.0407081	0.000309889	0.0407081	3.50879
Triglycerides	C48:2 TAG	48	2	-0.0609575	3.17684e-08	0.0609575	-7.498
Triglycerides	C50:2 TAG	50	2	-0.0291601	0.00578023	0.0291601	-2.23805
Triglycerides	C52:5 TAG	52	5	0.0704092	8.56303e-06	0.0704092	5.06737
Triglycerides	C52:3 TAG	52	3	0.00644561	0.592472	0.00644561	0.227332
Triglycerides	C54:5 TAG	54	5	0.0519552	6.98369e-06	0.0519552	5.15592
Triglycerides	C54:6 TAG	54	6	0.0631083	4.57048e-08	0.0631083	7.34004
Triglycerides	C54:1 TAG	54	1	-0.0653113	2.18991e-09	0.0653113	-8.65957
Triglycerides	C56:1 TAG	56	1	-0.0240696	0.0378234	0.0240696	-1.42224
Triglycerides	C56:4 TAG	56	4	0.0506537	8.14296e-06	0.0506537	5.08922
Triglycerides	C56:2 TAG	56	2	-0.0212557	0.0563148	0.0212557	-1.24938
Triglycerides	C54:3 TAG	54	3	-0.000217125	0.984439	0.000217125	-0.00681141
Triglycerides	C56:3 TAG	56	3	0.00871806	0.429915	0.00871806	0.366617
Triglycerides	C58:8 TAG	58	8	0.083276	8.4078e-09	0.083276	8.07532
Triglycerides	C50:3 TAG	50	3	-0.0352774	0.000966524	0.0352774	-3.01479
Triglycerides	C50:4 TAG	50	4	0.0224943	0.0868428	0.0224943	1.06127
Triglycerides	C52:6 TAG	52	6	0.0601834	6.62837e-07	0.0601834	6.17859
Triglycerides	C56:9 TAG	56	9	0.122807	6.11136e-28	0.122807	27.2139
Triglycerides	C56:6 TAG	56	6	0.0204408	0.0743133	0.0204408	1.12893
Triglycerides	C58:6 TAG	58	6	0.0425759	0.000690304	0.0425759	3.16096
Triglycerides	C58:9 TAG	58	9	0.127484	2.40016e-23	0.127484	22.6198
Triglycerides	C58:7 TAG	58	7	0.0716857	2.78487e-08	0.0716857	7.5552
Triglycerides	C58:10 TAG	58	10	0.115363	1.14478e-20	0.115363	19.9413
Triglycerides	C60:12 TAG	60	12	0.126172	4.27185e-24	0.126172	23.3694
Diglycerides	C30:0 DAG	30	0	-0.0249574	0.0679639	0.0249574	-1.16772
Diglycerides	C32:0 DAG	32	0	-0.016993	0.121803	0.016993	-0.914342
Diglycerides	C32:1 DAG	32	1	-0.0258903	0.0162171	0.0258903	-1.79003
Diglycerides	C34:0 DAG	34	0	-0.0449527	5.58608e-05	0.0449527	-4.25289
Diglycerides	C34:1 DAG	34	1	-0.0170948	0.10865	0.0170948	-0.96397
Diglycerides	C34:2 DAG	34	2	0.00868259	0.417039	0.00868259	0.379823
Diglycerides	C34:3 DAG	34	3	0.0402943	0.000184538	0.0402943	3.73391
Diglycerides	C38:5 DAG	38	5	0.0132334	0.234556	0.0132334	0.629754
Diglycerides	C36:1 DAG	36	1	-0.0470756	1.73196e-05	0.0470756	-4.76146
Diglycerides	C36:2 DAG	36	2	-0.0204869	0.0557453	0.0204869	-1.25379
Diglycerides	C36:3 DAG	36	3	0.0405453	0.000239526	0.0405453	3.62065
Diglycerides	C36:4 DAG	36	4	0.0674967	1.44211e-09	0.0674967	8.841
Triglycerides	C46:0 TAG	46	0	-0.0564372	4.07217e-07	0.0564372	-6.39017
Triglycerides	C46:1 TAG	46	1	-0.0632737	1.40005e-08	0.0632737	-7.85386
Triglycerides	C46:2 TAG	46	2	-0.0450234	4.90577e-05	0.0450234	-4.30929
Triglycerides	C50:5 TAG	50	5	0.0185978	0.0895694	0.0185978	1.04784
Triglycerides	C50:6 TAG	50	6	0.0195383	0.0764866	0.0195383	1.11641
Triglycerides	C54:9 TAG	54	9	0.0891028	2.12225e-15	0.0891028	14.6732
Triglycerides	C56:10 TAG	56	10	0.107161	1.71299e-21	0.107161	20.7662
Triglycerides	C52:7 TAG	52	7	0.0630853	9.05683e-09	0.0630853	8.04302
Triglycerides	C54:8 TAG	54	8	0.098064	2.24704e-18	0.098064	17.6484
Triglycerides	C58:11 TAG	58	11	0.113857	4.14984e-24	0.113857	23.382
Triglycerides	C51:3 TAG	51	3	-0.0368281	0.00107989	0.0368281	-2.96662
Triglycerides	C49:1 TAG	49	1	-0.0774471	3.84548e-09	0.0774471	-8.41505
Triglycerides	C49:2 TAG	49	2	-0.0975928	3.12043e-18	0.0975928	-17.5058
Triglycerides	C51:0 TAG	51	0	-0.0567748	5.41505e-07	0.0567748	-6.2664
Triglycerides	C47:2 TAG	47	2	-0.0713709	1.35992e-10	0.0713709	-9.86649
Triglycerides	C45:0 TAG	45	0	-0.0747672	2.04375e-08	0.0747672	-7.68957
Triglycerides	C47:0 TAG	47	0	-0.0689468	0.00389591	0.0689468	-2.40939
Triglycerides	C49:0 TAG	49	0	-0.080575	0.000463044	0.080575	-3.33438
Triglycerides	C43:1 TAG	43	1	-0.0456372	4.00363e-05	0.0456372	-4.39755
Triglycerides	C45:1 TAG	45	1	-0.0688717	9.08056e-10	0.0688717	-9.04189
Triglycerides	C47:1 TAG	47	1	-0.0957128	1.98704e-17	0.0957128	-16.7018
Triglycerides	C49:3 TAG	49	3	-0.0727155	4.14101e-11	0.0727155	-10.3829
Triglycerides	C51:1 TAG	51	1	-0.0592388	1.14182e-07	0.0592388	-6.9424
Triglycerides	C55:2 TAG	55	2	-0.052167	2.68369e-06	0.052167	-5.57127
Triglycerides	C44:2 TAG	44	2	-0.0457651	0.0221209	0.0457651	-1.6552
Triglycerides	C44:1 TAG	44	1	-0.0590867	0.00314077	0.0590867	-2.50296
Triglycerides	C46:4 TAG	46	4	-0.0274146	0.16968	0.0274146	-0.770369
Triglycerides	C46:3 TAG	46	3	-0.0389587	0.0498996	0.0389587	-1.3019
Triglycerides	C48:5 TAG	48	5	-0.0125541	0.529928	0.0125541	-0.275783
Triglycerides	C48:4 TAG	48	4	-0.0176776	0.375426	0.0176776	-0.425475
Triglycerides	C53:3 TAG	53	3	-0.0183226	0.160252	0.0183226	-0.795196
Triglycerides	C41:0 TAG	41	0	-0.0347941	0.118415	0.0347941	-0.926594
