# Supplementary material for: Interplay of genetic predisposition, plasma metabolome and Mediterranean diet in dementia risk and cognitive function
Source: Nat Med. 2025 Aug 25;31(11):3790–800. doi: 10.1038/s41591-025-03891-5 (PMC12618253; doi:10.1038/s41591-025-03891-5)
Supplement: Supplementary file 18 — Statistical source data. [file 41591_2025_3891_MOESM18_ESM.xlsx]

## Sheet: source_data_extended_fig10a
time	auc	anno_predictor
67	0.716092	+~italic('APOE4')
81	0.716295	+~italic('APOE4')
32	0.717459	+~italic('APOE4')
104	0.717897	+~italic('APOE4')
42	0.715777	+~italic('APOE4')
141	0.720795	+~italic('APOE4')
231	0.720683	+~italic('APOE4')
221	0.720208	+~italic('APOE4')
151	0.722511	+~italic('APOE4')
236	0.720298	+~italic('APOE4')
222	0.722	+~italic('APOE4')
207	0.719965	+~italic('APOE4')
160	0.723396	+~italic('APOE4')
239	0.720432	+~italic('APOE4')
229	0.722099	+~italic('APOE4')
218	0.720906	+~italic('APOE4')
189	0.722218	+~italic('APOE4')
247	0.722835	+~italic('APOE4')
282	0.714502	+~italic('APOE4')
270	0.714403	+~italic('APOE4')
206	0.720901	+~italic('APOE4')
249	0.72342	+~italic('APOE4')
283	0.717124	+~italic('APOE4')
272	0.715855	+~italic('APOE4')
267	0.71481	+~italic('APOE4')
258	0.72408	+~italic('APOE4')
285	0.716429	+~italic('APOE4')
280	0.716157	+~italic('APOE4')
268	0.713792	+~italic('APOE4')
261	0.723711	+~italic('APOE4')
287	0.715116	+~italic('APOE4')
321	0.709265	+~italic('APOE4')
317	0.719451	+~italic('APOE4')
262	0.725924	+~italic('APOE4')
288	0.715994	+~italic('APOE4')
323	0.711785	+~italic('APOE4')
318	0.710286	+~italic('APOE4')
303	0.718253	+~italic('APOE4')
294	0.714664	+~italic('APOE4')
324	0.714067	+~italic('APOE4')
320	0.713665	+~italic('APOE4')
306	0.715292	+~italic('APOE4')
295	0.715762	+~italic('APOE4')
328	0.711773	+~italic('APOE4')
301	0.713846	+~italic('APOE4')
329	0.710672	+~italic('APOE4')
332	0.710798	+~italic('APOE4')
343	0.713961	+~italic('APOE4')
32	0.735533	+~italic('APOE4')~+~PRS
42	0.734045	+~italic('APOE4')~+~PRS
67	0.733456	+~italic('APOE4')~+~PRS
221	0.739232	+~italic('APOE4')~+~PRS
81	0.734079	+~italic('APOE4')~+~PRS
222	0.741299	+~italic('APOE4')~+~PRS
207	0.739706	+~italic('APOE4')~+~PRS
160	0.741986	+~italic('APOE4')~+~PRS
104	0.7359	+~italic('APOE4')~+~PRS
229	0.739054	+~italic('APOE4')~+~PRS
218	0.740444	+~italic('APOE4')~+~PRS
189	0.741784	+~italic('APOE4')~+~PRS
141	0.738643	+~italic('APOE4')~+~PRS
231	0.738641	+~italic('APOE4')~+~PRS
270	0.730069	+~italic('APOE4')~+~PRS
206	0.739832	+~italic('APOE4')~+~PRS
151	0.741161	+~italic('APOE4')~+~PRS
236	0.738166	+~italic('APOE4')~+~PRS
272	0.732555	+~italic('APOE4')~+~PRS
267	0.730294	+~italic('APOE4')~+~PRS
258	0.740383	+~italic('APOE4')~+~PRS
239	0.738514	+~italic('APOE4')~+~PRS
280	0.731969	+~italic('APOE4')~+~PRS
268	0.729601	+~italic('APOE4')~+~PRS
261	0.740562	+~italic('APOE4')~+~PRS
247	0.741377	+~italic('APOE4')~+~PRS
282	0.729885	+~italic('APOE4')~+~PRS
317	0.736005	+~italic('APOE4')~+~PRS
262	0.742523	+~italic('APOE4')~+~PRS
249	0.74133	+~italic('APOE4')~+~PRS
283	0.731805	+~italic('APOE4')~+~PRS
318	0.725954	+~italic('APOE4')~+~PRS
303	0.736963	+~italic('APOE4')~+~PRS
294	0.731707	+~italic('APOE4')~+~PRS
285	0.732157	+~italic('APOE4')~+~PRS
320	0.729627	+~italic('APOE4')~+~PRS
306	0.732907	+~italic('APOE4')~+~PRS
295	0.732351	+~italic('APOE4')~+~PRS
287	0.731423	+~italic('APOE4')~+~PRS
321	0.724568	+~italic('APOE4')~+~PRS
301	0.731478	+~italic('APOE4')~+~PRS
288	0.732383	+~italic('APOE4')~+~PRS
323	0.72713	+~italic('APOE4')~+~PRS
332	0.726482	+~italic('APOE4')~+~PRS
324	0.729634	+~italic('APOE4')~+~PRS
343	0.729989	+~italic('APOE4')~+~PRS
328	0.72716	+~italic('APOE4')~+~PRS
329	0.725516	+~italic('APOE4')~+~PRS
141	0.69986	Baseline~model
67	0.697444	Baseline~model
151	0.701251	Baseline~model
81	0.697281	Baseline~model
32	0.698712	Baseline~model
160	0.702317	Baseline~model
104	0.698601	Baseline~model
42	0.697179	Baseline~model
189	0.703658	Baseline~model
247	0.703552	Baseline~model
231	0.70244	Baseline~model
221	0.702402	Baseline~model
206	0.704419	Baseline~model
249	0.704875	Baseline~model
236	0.702598	Baseline~model
222	0.704381	Baseline~model
207	0.703305	Baseline~model
258	0.704551	Baseline~model
239	0.702144	Baseline~model
229	0.704239	Baseline~model
218	0.703427	Baseline~model
261	0.703827	Baseline~model
287	0.700859	Baseline~model
282	0.700209	Baseline~model
270	0.700247	Baseline~model
262	0.705337	Baseline~model
288	0.701006	Baseline~model
283	0.7022	Baseline~model
272	0.701485	Baseline~model
267	0.70025	Baseline~model
294	0.700798	Baseline~model
285	0.70229	Baseline~model
280	0.700894	Baseline~model
268	0.698762	Baseline~model
295	0.70082	Baseline~model
328	0.69857	Baseline~model
321	0.696139	Baseline~model
317	0.70508	Baseline~model
301	0.699987	Baseline~model
329	0.69796	Baseline~model
323	0.698174	Baseline~model
318	0.697437	Baseline~model
303	0.70388	Baseline~model
332	0.69803	Baseline~model
324	0.701495	Baseline~model
320	0.700779	Baseline~model
306	0.702727	Baseline~model
343	0.697439	Baseline~model
32	0.741815	+~italic('APOE4')~+~PRS~+~Metabolites
207	0.746918	+~italic('APOE4')~+~PRS~+~Metabolites
160	0.748277	+~italic('APOE4')~+~PRS~+~Metabolites
104	0.742651	+~italic('APOE4')~+~PRS~+~Metabolites
42	0.741087	+~italic('APOE4')~+~PRS~+~Metabolites
218	0.748401	+~italic('APOE4')~+~PRS~+~Metabolites
189	0.749497	+~italic('APOE4')~+~PRS~+~Metabolites
141	0.744891	+~italic('APOE4')~+~PRS~+~Metabolites
67	0.739341	+~italic('APOE4')~+~PRS~+~Metabolites
221	0.746681	+~italic('APOE4')~+~PRS~+~Metabolites
206	0.747607	+~italic('APOE4')~+~PRS~+~Metabolites
151	0.747152	+~italic('APOE4')~+~PRS~+~Metabolites
81	0.739774	+~italic('APOE4')~+~PRS~+~Metabolites
222	0.748724	+~italic('APOE4')~+~PRS~+~Metabolites
267	0.737489	+~italic('APOE4')~+~PRS~+~Metabolites
258	0.747068	+~italic('APOE4')~+~PRS~+~Metabolites
239	0.745503	+~italic('APOE4')~+~PRS~+~Metabolites
229	0.745994	+~italic('APOE4')~+~PRS~+~Metabolites
268	0.736103	+~italic('APOE4')~+~PRS~+~Metabolites
261	0.746572	+~italic('APOE4')~+~PRS~+~Metabolites
247	0.747485	+~italic('APOE4')~+~PRS~+~Metabolites
231	0.744413	+~italic('APOE4')~+~PRS~+~Metabolites
270	0.73589	+~italic('APOE4')~+~PRS~+~Metabolites
262	0.74853	+~italic('APOE4')~+~PRS~+~Metabolites
249	0.746607	+~italic('APOE4')~+~PRS~+~Metabolites
236	0.745317	+~italic('APOE4')~+~PRS~+~Metabolites
272	0.738724	+~italic('APOE4')~+~PRS~+~Metabolites
303	0.741724	+~italic('APOE4')~+~PRS~+~Metabolites
294	0.737323	+~italic('APOE4')~+~PRS~+~Metabolites
285	0.738299	+~italic('APOE4')~+~PRS~+~Metabolites
280	0.738331	+~italic('APOE4')~+~PRS~+~Metabolites
306	0.736481	+~italic('APOE4')~+~PRS~+~Metabolites
295	0.736986	+~italic('APOE4')~+~PRS~+~Metabolites
287	0.736218	+~italic('APOE4')~+~PRS~+~Metabolites
282	0.736181	+~italic('APOE4')~+~PRS~+~Metabolites
317	0.740156	+~italic('APOE4')~+~PRS~+~Metabolites
301	0.736109	+~italic('APOE4')~+~PRS~+~Metabolites
288	0.737796	+~italic('APOE4')~+~PRS~+~Metabolites
283	0.738523	+~italic('APOE4')~+~PRS~+~Metabolites
318	0.729616	+~italic('APOE4')~+~PRS~+~Metabolites
332	0.72989	+~italic('APOE4')~+~PRS~+~Metabolites
324	0.736579	+~italic('APOE4')~+~PRS~+~Metabolites
320	0.733373	+~italic('APOE4')~+~PRS~+~Metabolites
343	0.732508	+~italic('APOE4')~+~PRS~+~Metabolites
328	0.733371	+~italic('APOE4')~+~PRS~+~Metabolites
321	0.730173	+~italic('APOE4')~+~PRS~+~Metabolites
329	0.729086	+~italic('APOE4')~+~PRS~+~Metabolites
323	0.732755	+~italic('APOE4')~+~PRS~+~Metabolites
